# Supplementary material for: The predictive model for risk of chemotherapy-induced thrombocytopenia based on antineoplastic drugs for solid tumors in eastern China
Source: Sci Rep. 2023 Feb 23;13:3185. doi: 10.1038/s41598-023-27824-9 (PMC9950128; doi:10.1038/s41598-023-27824-9)
Supplement: Supplementary file 1 — Supplementary Information 1. [file 41598_2023_27824_MOESM1_ESM.zip]

Archive with 3 entries (2 files):
- raw data/
- raw data/raw data based on cycle.csv
- raw data/raw data based on patient.csv
