# Supplementary material for: The predictive model for risk of chemotherapy-induced thrombocytopenia based on antineoplastic drugs for solid tumors in eastern China
Source: Sci Rep. 2023 Feb 23;13:3185. doi: 10.1038/s41598-023-27824-9 (PMC9950128; doi:10.1038/s41598-023-27824-9)
Supplement: Supplementary file 1 — Supplementary Information 1. [file 41598_2023_27824_MOESM1_ESM.zip › raw data/raw data based on cycle.csv]

	name	gender	age	ÈëÔºÈÕÆÚ	×¡ÔººÅÁ÷Ë®ºÅ	NRS2002ÆÀ·Ö	age.40	age.50	age.60	age.70	age.80	age.cat	alt	alt.cat	ast	ast.cat	tbil	tbil.cat	alb	alb.cat	alp	xs	lung	sclc	breast	crc	appendix	gastric	liver	gal.bile	pancrease	easophage	uter	cervix	ovrian	bladder	prostate	renal	sex	NET	gist	lymphoma	melanoma	sarcoma	thymus	head	site	site.n	site.cat
1	°×ÔÆ	female	57	2021/3/20 8:25	827099	1	1	1	0	0	0	40-60	16.2	normal	12.4	normal	9.6	normal	44.1	normal	103	Î¬³Ö	unknown	unknown	unknown	unknown	unknown	unknown	unknown	unknown	unknown	unknown	unknown	unknown	ovrian+	unknown	unknown	unknown	unknown	unknown	unknown	unknown	unknown	unknown	unknown	unknown	ovrian	1	ovrian
2	°×ÔÆ	female	57	2021/4/9 9:09	835643	1	1	1	0	0	0	40-60	17	normal	NA	unknown	4.1	normal	42.6	normal	110	Î¬³Ö	unknown	unknown	unknown	unknown	unknown	unknown	unknown	unknown	unknown	unknown	unknown	unknown	ovrian+	unknown	unknown	unknown	unknown	unknown	unknown	unknown	unknown	unknown	unknown	unknown	ovrian	1	ovrian
3	°üË³ËÉ	male	67	2021/7/26 14:17	1829285	1	1	1	1	0	0	>60	28.3	normal	NA	unknown	10.4	normal	29.9	low	NA	unknown	unknown	unknown	unknown	crc+	unknown	unknown	liver+	unknown	unknown	unknown	unknown	unknown	unknown	unknown	unknown	unknown	unknown	unknown	unknown	unknown	unknown	unknown	unknown	unknown	crc+liver	2	mpc
4	°üË³ÌÄ	male	68	2020/6/14 15:16	729624	1	1	1	1	0	0	>60	12	normal	27.3	normal	14.8	normal	NA	unknown	142	unknown	unknown	unknown	unknown	crc+	unknown	unknown	unknown	unknown	unknown	unknown	unknown	unknown	unknown	unknown	unknown	unknown	unknown	unknown	unknown	unknown	unknown	unknown	unknown	unknown	crc	1	crc
5	°üË³ÌÄ	male	68	2020/7/8 10:40	738665	1	1	1	1	0	0	>60	5.5	normal	17	normal	17.5	normal	NA	unknown	110	unknown	unknown	unknown	unknown	crc+	unknown	unknown	unknown	unknown	unknown	unknown	unknown	unknown	unknown	unknown	unknown	unknown	unknown	unknown	unknown	unknown	unknown	unknown	unknown	unknown	crc	1	crc
6	°üË³ÌÄ	male	68	2020/7/24 9:18	745150	2	1	1	1	0	0	>60	9.1	normal	15.2	normal	11.4	normal	NA	unknown	98	unknown	unknown	unknown	unknown	crc+	unknown	unknown	unknown	unknown	unknown	unknown	unknown	unknown	unknown	unknown	unknown	unknown	unknown	unknown	unknown	unknown	unknown	unknown	unknown	unknown	crc	1	crc
7	°üË³ÌÄ	male	69	2020/8/9 10:44	751432	1	1	1	1	0	0	>60	15.1	normal	18.6	normal	13.6	normal	NA	unknown	78	unknown	unknown	unknown	unknown	crc+	unknown	unknown	unknown	unknown	unknown	unknown	unknown	unknown	unknown	unknown	unknown	unknown	unknown	unknown	unknown	unknown	unknown	unknown	unknown	unknown	crc	1	crc
8	°üË³ÌÄ	male	69	2020/8/25 15:42	757700	1	1	1	1	0	0	>60	8	normal	18	normal	9.4	normal	NA	unknown	105	unknown	unknown	unknown	unknown	crc+	unknown	unknown	unknown	unknown	unknown	unknown	unknown	unknown	unknown	unknown	unknown	unknown	unknown	unknown	unknown	unknown	unknown	unknown	unknown	unknown	crc	1	crc
9	°üË³ÌÄ	male	69	2020/9/12 14:18	764466	1	1	1	1	0	0	>60	15.2	normal	21.6	normal	13.7	normal	NA	unknown	79	unknown	unknown	unknown	unknown	crc+	unknown	unknown	unknown	unknown	unknown	unknown	unknown	unknown	unknown	unknown	unknown	unknown	unknown	unknown	unknown	unknown	unknown	unknown	unknown	unknown	crc	1	crc
10	°üË³ÌÄ	male	69	2020/9/28 11:12	769994	2	1	1	1	0	0	>60	14.4	normal	20.8	normal	7.7	normal	NA	unknown	91	unknown	unknown	unknown	unknown	crc+	unknown	unknown	unknown	unknown	unknown	unknown	unknown	unknown	unknown	unknown	unknown	unknown	unknown	unknown	unknown	unknown	unknown	unknown	unknown	unknown	crc	1	crc
11	°üË³ÌÄ	male	69	2020/10/16 14:36	776520	1	1	1	1	0	0	>60	15.2	normal	20.4	normal	12.8	normal	NA	unknown	83	unknown	unknown	unknown	unknown	crc+	unknown	unknown	unknown	unknown	unknown	unknown	unknown	unknown	unknown	unknown	unknown	unknown	unknown	unknown	unknown	unknown	unknown	unknown	unknown	unknown	crc	1	crc
12	°üË³ÌÄ	male	69	2020/12/24 14:54	799812	1	1	1	1	0	0	>60	11.8	normal	22.9	normal	10.8	normal	NA	unknown	147	unknown	unknown	unknown	unknown	crc+	unknown	unknown	unknown	unknown	unknown	unknown	unknown	unknown	unknown	unknown	unknown	unknown	unknown	unknown	unknown	unknown	unknown	unknown	unknown	unknown	crc	1	crc
13	°üË³ÌÄ	male	69	2021/1/21 15:58	809096	2	1	1	1	0	0	>60	14.7	normal	21.3	normal	9.5	normal	38.3	normal	119	unknown	unknown	unknown	unknown	crc+	unknown	unknown	unknown	unknown	unknown	unknown	unknown	unknown	unknown	unknown	unknown	unknown	unknown	unknown	unknown	unknown	unknown	unknown	unknown	unknown	crc	1	crc
14	°üË³ÌÄ	male	69	2021/2/21 15:26	818037	2	1	1	1	0	0	>60	17.6	normal	27.6	normal	12.3	normal	37.7	normal	119	unknown	unknown	unknown	unknown	crc+	unknown	unknown	unknown	unknown	unknown	unknown	unknown	unknown	unknown	unknown	unknown	unknown	unknown	unknown	unknown	unknown	unknown	unknown	unknown	unknown	crc	1	crc
15	±«°®ÏÉ	female	73	2021/3/21 15:19	828802	4	1	1	1	1	0	>60	25.6	normal	NA	unknown	15.4	normal	33.2	normal	NA	unknown	unknown	unknown	unknown	crc+	unknown	unknown	unknown	unknown	unknown	unknown	unknown	unknown	unknown	unknown	unknown	unknown	unknown	unknown	unknown	unknown	unknown	unknown	unknown	unknown	crc	1	crc
16	±«°®ÏÉ	female	73	2021/5/21 7:38	851186	3	1	1	1	1	0	>60	11.7	normal	NA	unknown	11.8	normal	42	normal	NA	Î¬³Ö	unknown	unknown	unknown	crc+	unknown	unknown	unknown	unknown	unknown	unknown	unknown	unknown	unknown	unknown	unknown	unknown	unknown	unknown	unknown	unknown	unknown	unknown	unknown	unknown	crc	1	crc
17	±«°®ÏÉ	female	73	2021/6/6 7:51	1801047	2	1	1	1	1	0	>60	9.6	normal	NA	unknown	12.1	normal	40.4	normal	NA	Î¬³Ö	unknown	unknown	unknown	crc+	unknown	unknown	unknown	unknown	unknown	unknown	unknown	unknown	unknown	unknown	unknown	unknown	unknown	unknown	unknown	unknown	unknown	unknown	unknown	unknown	crc	1	crc
18	±«°®ÏÉ	female	73	2021/6/24 8:09	1811838	1	1	1	1	1	0	>60	15.6	normal	NA	unknown	11.8	normal	40.4	normal	NA	Î¬³Ö	unknown	unknown	unknown	crc+	unknown	unknown	unknown	unknown	unknown	unknown	unknown	unknown	unknown	unknown	unknown	unknown	unknown	unknown	unknown	unknown	unknown	unknown	unknown	unknown	crc	1	crc
19	±«°®ÏÉ	female	73	2021/7/11 7:38	1822223	2	1	1	1	1	0	>60	14.6	normal	NA	unknown	8.3	normal	39.6	normal	NA	Î¬³Ö	unknown	unknown	unknown	crc+	unknown	unknown	unknown	unknown	unknown	unknown	unknown	unknown	unknown	unknown	unknown	unknown	unknown	unknown	unknown	unknown	unknown	unknown	unknown	unknown	crc	1	crc
20	±«°®ÏÉ	female	73	2021/7/28 8:03	1832789	3	1	1	1	1	0	>60	13.2	normal	NA	unknown	10.6	normal	40.4	normal	NA	Î¬³Ö	unknown	unknown	unknown	crc+	unknown	unknown	unknown	unknown	unknown	unknown	unknown	unknown	unknown	unknown	unknown	unknown	unknown	unknown	unknown	unknown	unknown	unknown	unknown	unknown	crc	1	crc
21	±«°®ÏÉ	female	73	2021/8/15 7:49	1843534	2	1	1	1	1	0	>60	16.3	normal	NA	unknown	9.3	normal	36.6	normal	NA	Î¬³Ö	unknown	unknown	unknown	crc+	unknown	unknown	unknown	unknown	unknown	unknown	unknown	unknown	unknown	unknown	unknown	unknown	unknown	unknown	unknown	unknown	unknown	unknown	unknown	unknown	crc	1	crc
22	±«»Û¶«	female	59	2021/4/8 13:49	835136	1	1	1	0	0	0	40-60	22.3	normal	25.4	normal	13.8	normal	43.1	normal	132	Ò»Ïß	lung+	unknown	unknown	unknown	unknown	unknown	unknown	unknown	unknown	unknown	unknown	unknown	unknown	unknown	unknown	unknown	unknown	unknown	unknown	unknown	unknown	unknown	unknown	unknown	lung	1	lung
23	±«»Û¶«	female	59	2021/4/30 12:44	843967	2	1	1	0	0	0	40-60	52.7	high	46	high	11.9	normal	42.1	normal	161	Ò»Ïß	lung+	unknown	unknown	unknown	unknown	unknown	unknown	unknown	unknown	unknown	unknown	unknown	unknown	unknown	unknown	unknown	unknown	unknown	unknown	unknown	unknown	unknown	unknown	unknown	lung	1	lung
24	±«»Û¶«	female	59	2021/5/25 8:30	1795231	1	1	1	0	0	0	40-60	44.7	high	50.1	high	10.1	normal	42.9	normal	162	Ò»Ïß	lung+	unknown	unknown	unknown	unknown	unknown	unknown	unknown	unknown	unknown	unknown	unknown	unknown	unknown	unknown	unknown	unknown	unknown	unknown	unknown	unknown	unknown	unknown	unknown	lung	1	lung
25	±«»Û¶«	female	59	2021/6/18 14:58	1808678	1	1	1	0	0	0	40-60	72	high	60	high	8	normal	40.8	normal	165	Ò»Ïß	lung+	unknown	unknown	unknown	unknown	unknown	unknown	unknown	unknown	unknown	unknown	unknown	unknown	unknown	unknown	unknown	unknown	unknown	unknown	unknown	unknown	unknown	unknown	unknown	lung	1	lung
26	±«»Û¶«	female	59	2021/7/13 15:11	1823925	1	1	1	0	0	0	40-60	33.3	normal	47.6	high	10.4	normal	39.9	normal	146	unknown	lung+	unknown	unknown	unknown	unknown	unknown	unknown	unknown	unknown	unknown	unknown	unknown	unknown	unknown	unknown	unknown	unknown	unknown	unknown	unknown	unknown	unknown	unknown	unknown	lung	1	lung
27	±«ÐãÁ«	female	71	2018/12/8 14:22	501137	NA	1	1	1	1	0	>60	9.1	normal	17.3	normal	6.6	normal	NA	unknown	89	Î¬³Ö	unknown	unknown	unknown	unknown	unknown	gastric+	unknown	unknown	unknown	unknown	unknown	unknown	unknown	unknown	unknown	unknown	unknown	unknown	unknown	unknown	unknown	unknown	unknown	unknown	gastric	1	gastric
28	±«ÐãÁ«	female	71	2019/1/15 15:28	517218	NA	1	1	1	1	0	>60	12.7	normal	22.5	normal	10.6	normal	NA	unknown	76	unknown	unknown	unknown	unknown	unknown	unknown	gastric+	unknown	unknown	unknown	unknown	unknown	unknown	unknown	unknown	unknown	unknown	unknown	unknown	unknown	unknown	unknown	unknown	unknown	unknown	gastric	1	gastric
29	±«ÐãÁ«	female	71	2019/2/13 16:20	528192	NA	1	1	1	1	0	>60	18.4	normal	29.2	normal	10.5	normal	NA	unknown	91	unknown	unknown	unknown	unknown	unknown	unknown	gastric+	unknown	unknown	unknown	unknown	unknown	unknown	unknown	unknown	unknown	unknown	unknown	unknown	unknown	unknown	unknown	unknown	unknown	unknown	gastric	1	gastric
30	±«ÐãÁ«	female	72	2019/5/5 15:23	566357	2	1	1	1	1	0	>60	11.1	normal	28.7	normal	13.9	normal	NA	unknown	117	unknown	unknown	unknown	unknown	unknown	unknown	gastric+	unknown	unknown	unknown	unknown	unknown	unknown	unknown	unknown	unknown	unknown	unknown	unknown	unknown	unknown	unknown	unknown	unknown	unknown	gastric	1	gastric
31	±«ÐãÁ«	female	72	2019/6/7 14:59	581834	2	1	1	1	1	0	>60	8.7	normal	24.9	normal	12.4	normal	NA	unknown	123	unknown	unknown	unknown	unknown	unknown	unknown	gastric+	unknown	unknown	unknown	unknown	unknown	unknown	unknown	unknown	unknown	unknown	unknown	unknown	unknown	unknown	unknown	unknown	unknown	unknown	gastric	1	gastric
32	±«ÔÆÉú	male	63	2021/4/10 8:23	835969	1	1	1	1	0	0	>60	19.4	normal	20	normal	12.9	normal	37.5	normal	60	Î¬³Ö	unknown	unknown	unknown	unknown	unknown	unknown	unknown	unknown	unknown	unknown	unknown	unknown	unknown	unknown	prostate+	unknown	unknown	unknown	unknown	unknown	unknown	unknown	unknown	unknown	prostate	1	other
33	±«ÔÆÉú	male	63	2021/5/5 12:24	845832	1	1	1	1	0	0	>60	13.8	normal	15	normal	11.6	normal	36.1	normal	58	unknown	unknown	unknown	unknown	unknown	unknown	unknown	unknown	unknown	unknown	unknown	unknown	unknown	unknown	unknown	prostate+	unknown	unknown	unknown	unknown	unknown	unknown	unknown	unknown	unknown	prostate	1	other
34	±«ÔÆÉú	male	63	2021/5/27 13:11	1796420	1	1	1	1	0	0	>60	14	normal	19	normal	12.6	normal	39.3	normal	70	unknown	unknown	unknown	unknown	unknown	unknown	unknown	unknown	unknown	unknown	unknown	unknown	unknown	unknown	unknown	prostate+	unknown	unknown	unknown	unknown	unknown	unknown	unknown	unknown	unknown	prostate	1	other
35	±«ÔÆÉú	male	63	2021/6/28 14:08	1814330	1	1	1	1	0	0	>60	12	normal	13.6	normal	9.3	normal	33.1	normal	71	unknown	unknown	unknown	unknown	unknown	unknown	unknown	unknown	unknown	unknown	unknown	unknown	unknown	unknown	unknown	prostate+	unknown	unknown	unknown	unknown	unknown	unknown	unknown	unknown	unknown	prostate	1	other
36	±ÏÆÁÉú	male	77	2018/8/11 8:19	449141	NA	1	1	1	1	0	>60	20.2	normal	NA	unknown	10.5	normal	NA	unknown	75	unknown	unknown	unknown	unknown	crc+	unknown	unknown	unknown	unknown	unknown	unknown	unknown	unknown	unknown	unknown	unknown	unknown	unknown	unknown	unknown	unknown	unknown	unknown	unknown	unknown	crc	1	crc
37	±ÏÆÁÉú	male	77	2018/8/26 10:24	455754	NA	1	1	1	1	0	>60	5.4	normal	NA	unknown	NA	unknown	NA	unknown	NA	unknown	unknown	unknown	unknown	crc+	unknown	unknown	unknown	unknown	unknown	unknown	unknown	unknown	unknown	unknown	unknown	unknown	unknown	unknown	unknown	unknown	unknown	unknown	unknown	unknown	crc	1	crc
38	±ÏÆÁÉú	male	77	2018/9/30 14:56	471324	NA	1	1	1	1	0	>60	8.8	normal	NA	unknown	23.2	normal	NA	unknown	115	unknown	unknown	unknown	unknown	crc+	unknown	unknown	unknown	unknown	unknown	unknown	unknown	unknown	unknown	unknown	unknown	unknown	unknown	unknown	unknown	unknown	unknown	unknown	unknown	unknown	crc	1	crc
39	±ÏÆÁÉú	male	78	2018/10/22 14:27	481098	NA	1	1	1	1	0	>60	18	normal	41	high	15.3	normal	NA	unknown	121	unknown	unknown	unknown	unknown	crc+	unknown	unknown	unknown	unknown	unknown	unknown	unknown	unknown	unknown	unknown	unknown	unknown	unknown	unknown	unknown	unknown	unknown	unknown	unknown	unknown	crc	1	crc
40	²·ÕÕÁÖ	male	70	2021/4/5 12:08	833834	3	1	1	1	1	0	>60	48.6	high	34.1	normal	7	normal	40.5	normal	66	¸¨Öú	lung+	unknown	unknown	unknown	unknown	unknown	unknown	unknown	unknown	unknown	unknown	unknown	unknown	unknown	unknown	unknown	unknown	unknown	unknown	unknown	unknown	unknown	unknown	unknown	lung	1	lung
41	²Ìºé¸»	male	63	2018/9/3 14:37	459250	NA	1	1	1	0	0	>60	8.2	normal	20.1	normal	11.2	normal	NA	unknown	40	unknown	lung+	sclc+	unknown	unknown	unknown	unknown	unknown	unknown	unknown	unknown	unknown	unknown	unknown	unknown	unknown	unknown	unknown	unknown	unknown	unknown	unknown	unknown	unknown	unknown	lung	1	lung
42	²Ìºé¸»	male	63	2018/9/26 14:33	469851	NA	1	1	1	0	0	>60	9	normal	21	normal	6.5	normal	NA	unknown	39	unknown	lung+	sclc+	unknown	unknown	unknown	unknown	unknown	unknown	unknown	unknown	unknown	unknown	unknown	unknown	unknown	unknown	unknown	unknown	unknown	unknown	unknown	unknown	unknown	unknown	lung	1	lung
43	²Ìºé¸»	male	64	2019/7/31 15:37	608809	2	1	1	1	0	0	>60	11.5	normal	21.4	normal	16.2	normal	NA	unknown	51	unknown	lung+	sclc+	unknown	unknown	unknown	unknown	unknown	unknown	unknown	unknown	unknown	unknown	unknown	unknown	unknown	unknown	unknown	unknown	unknown	unknown	unknown	unknown	unknown	unknown	lung	1	lung
44	²Ìºé¸»	male	64	2019/8/25 10:47	620531	1	1	1	1	0	0	>60	7.9	normal	17.9	normal	8.3	normal	NA	unknown	49	unknown	lung+	sclc+	unknown	unknown	unknown	unknown	unknown	unknown	unknown	unknown	unknown	unknown	unknown	unknown	unknown	unknown	unknown	unknown	unknown	unknown	unknown	unknown	unknown	unknown	lung	1	lung
45	²Ìºé¸»	male	64	2019/10/16 12:05	643717	NA	1	1	1	0	0	>60	8.8	normal	NA	unknown	NA	unknown	NA	unknown	NA	unknown	lung+	sclc+	unknown	unknown	unknown	unknown	unknown	unknown	unknown	unknown	unknown	unknown	unknown	unknown	unknown	unknown	unknown	unknown	unknown	unknown	unknown	unknown	unknown	unknown	lung	1	lung
46	²Ìºé¸»	male	64	2019/11/5 14:39	652579	2	1	1	1	0	0	>60	3.7	normal	12	normal	7.7	normal	NA	unknown	52	Î¬³Ö	lung+	unknown	unknown	unknown	unknown	unknown	unknown	unknown	unknown	unknown	unknown	unknown	unknown	unknown	unknown	unknown	unknown	unknown	unknown	unknown	unknown	unknown	unknown	unknown	lung	1	lung
47	²ÌÊ¤æ·	female	50	2021/4/22 9:33	840761	1	1	1	0	0	0	40-60	24	normal	35.2	high	10.8	normal	45.8	normal	101	unknown	unknown	unknown	breast+	unknown	unknown	unknown	unknown	unknown	unknown	unknown	unknown	unknown	unknown	unknown	unknown	unknown	unknown	unknown	unknown	unknown	unknown	unknown	unknown	unknown	breast	1	breast
48	²ÌÊ¤æ·	female	50	2021/5/18 13:10	850711	2	1	1	0	0	0	40-60	55.3	high	50.8	high	7.4	normal	38.7	normal	136	unknown	unknown	unknown	breast+	unknown	unknown	unknown	unknown	unknown	unknown	unknown	unknown	unknown	unknown	unknown	unknown	unknown	unknown	unknown	unknown	unknown	unknown	unknown	unknown	unknown	breast	1	breast
49	²ÌÊ¤æ·	female	50	2021/6/10 15:05	1804183	1	1	1	0	0	0	40-60	30.9	normal	32	normal	9.8	normal	35.5	normal	141	unknown	unknown	unknown	breast+	unknown	unknown	unknown	unknown	unknown	unknown	unknown	unknown	unknown	unknown	unknown	unknown	unknown	unknown	unknown	unknown	unknown	unknown	unknown	unknown	unknown	breast	1	breast
50	²ÌÊ¤æ·	female	50	2021/7/3 14:58	1817633	1	1	1	0	0	0	40-60	65	high	45.3	high	8.7	normal	38	normal	160	unknown	unknown	unknown	breast+	unknown	unknown	unknown	unknown	unknown	unknown	unknown	unknown	unknown	unknown	unknown	unknown	unknown	unknown	unknown	unknown	unknown	unknown	unknown	unknown	unknown	breast	1	breast
51	²ÌÊ¤æ·	female	50	2021/7/28 15:30	1833231	1	1	1	0	0	0	40-60	42	high	NA	unknown	NA	unknown	39.2	normal	132	unknown	unknown	unknown	breast+	unknown	unknown	unknown	unknown	unknown	unknown	unknown	unknown	unknown	unknown	unknown	unknown	unknown	unknown	unknown	unknown	unknown	unknown	unknown	unknown	unknown	breast	1	breast
52	²ÌÎ°Ã÷	male	64	2021/8/18 15:10	1847169	1	1	1	1	0	0	>60	28	normal	50.6	high	22.2	normal	37.9	normal	105	unknown	unknown	unknown	unknown	crc+	unknown	unknown	unknown	unknown	unknown	unknown	unknown	unknown	unknown	unknown	unknown	unknown	unknown	unknown	unknown	unknown	unknown	unknown	unknown	unknown	crc	1	crc
53	²ÌÑ§Çò	male	80	2018/10/15 8:49	477679	NA	1	1	1	1	1	>60	15	normal	17	normal	12	normal	NA	unknown	113	unknown	unknown	unknown	unknown	unknown	unknown	unknown	unknown	unknown	pancrease+	unknown	unknown	unknown	unknown	unknown	unknown	unknown	unknown	unknown	unknown	unknown	unknown	unknown	unknown	unknown	pancrease	1	pancrease
54	²ÌÔÆÇä	female	41	2021/5/27 9:20	1796034	1	1	0	0	0	0	40-60	7	normal	29	normal	17.5	normal	43.8	normal	120	unknown	unknown	unknown	breast+	unknown	unknown	unknown	unknown	unknown	unknown	unknown	unknown	unknown	unknown	unknown	unknown	unknown	unknown	unknown	unknown	unknown	unknown	unknown	unknown	unknown	breast	1	breast
55	²ÌÔÆÇä	female	41	2021/6/16 10:31	1807330	4	1	0	0	0	0	40-60	11.1	normal	19.6	normal	7.6	normal	28.2	low	74	unknown	unknown	unknown	breast+	unknown	unknown	unknown	unknown	unknown	unknown	unknown	unknown	unknown	unknown	unknown	unknown	unknown	unknown	unknown	unknown	unknown	unknown	unknown	unknown	unknown	breast	1	breast
56	²ÌÔÆÇä	female	41	2021/7/11 9:00	1822247	2	1	0	0	0	0	40-60	6.5	normal	19.8	normal	12.4	normal	43.4	normal	125	unknown	unknown	unknown	breast+	unknown	unknown	unknown	unknown	unknown	unknown	unknown	unknown	unknown	unknown	unknown	unknown	unknown	unknown	unknown	unknown	unknown	unknown	unknown	unknown	unknown	breast	1	breast
57	²ÙÖ¾·å	male	64	2021/7/9 11:16	1821406	2	1	1	1	0	0	>60	54.1	high	35	normal	10.5	normal	34.5	normal	96	unknown	unknown	unknown	unknown	unknown	unknown	unknown	unknown	unknown	unknown	unknown	unknown	unknown	unknown	bladder+	unknown	unknown	unknown	unknown	unknown	unknown	unknown	unknown	unknown	unknown	bladder	1	bladder
58	²ÙÖ¾·å	male	64	2021/7/29 14:10	1833768	1	1	1	1	0	0	>60	14.4	normal	13.1	normal	6.4	normal	38.7	normal	102	unknown	unknown	unknown	unknown	unknown	unknown	unknown	unknown	unknown	unknown	unknown	unknown	unknown	unknown	bladder+	unknown	unknown	unknown	unknown	unknown	unknown	unknown	unknown	unknown	unknown	bladder	1	bladder
59	²Ü¸ùÏé	male	54	2020/5/9 8:00	716595	1	1	1	0	0	0	40-60	30.7	normal	NA	unknown	9	normal	NA	unknown	NA	Êõºó	unknown	unknown	unknown	crc+	unknown	unknown	unknown	unknown	unknown	unknown	unknown	unknown	unknown	unknown	unknown	unknown	unknown	unknown	unknown	unknown	unknown	unknown	unknown	unknown	crc	1	crc
60	²Ü¸ùÏé	male	54	2020/6/13 7:52	729198	1	1	1	0	0	0	40-60	21.3	normal	33.2	normal	9.6	normal	NA	unknown	167	unknown	unknown	unknown	unknown	crc+	unknown	unknown	unknown	unknown	unknown	unknown	unknown	unknown	unknown	unknown	unknown	unknown	unknown	unknown	unknown	unknown	unknown	unknown	unknown	unknown	crc	1	crc
61	²Ü¸ùÏé	male	54	2020/7/5 7:25	737174	1	1	1	0	0	0	40-60	52.1	high	53.8	high	9.5	normal	NA	unknown	163	unknown	unknown	unknown	unknown	crc+	unknown	unknown	unknown	unknown	unknown	unknown	unknown	unknown	unknown	unknown	unknown	unknown	unknown	unknown	unknown	unknown	unknown	unknown	unknown	unknown	crc	1	crc
62	²Ü¸ùÏé	male	54	2020/10/6 8:54	772275	1	1	1	0	0	0	40-60	NA	unknown	NA	unknown	NA	unknown	NA	unknown	NA	unknown	unknown	unknown	unknown	crc+	unknown	unknown	unknown	unknown	unknown	unknown	unknown	unknown	unknown	unknown	unknown	unknown	unknown	unknown	unknown	unknown	unknown	unknown	unknown	unknown	crc	1	crc
63	²Ü½¨ÖÒ	male	53	2021/7/7 10:23	1819034	1	1	1	0	0	0	40-60	20.7	normal	18.4	normal	15.7	normal	44.8	normal	87	unknown	lung+	unknown	unknown	unknown	unknown	unknown	unknown	unknown	unknown	unknown	unknown	unknown	unknown	unknown	unknown	unknown	unknown	unknown	unknown	unknown	unknown	unknown	unknown	unknown	lung	1	lung
64	²Ü½¨ÖÒ	male	53	2021/7/29 12:05	1833739	1	1	1	0	0	0	40-60	32	normal	23.2	normal	8.4	normal	41.7	normal	117	unknown	lung+	unknown	unknown	unknown	unknown	unknown	unknown	unknown	unknown	unknown	unknown	unknown	unknown	unknown	unknown	unknown	unknown	unknown	unknown	unknown	unknown	unknown	unknown	unknown	lung	1	lung
65	²Ü½õÏÉ	male	55	2020/3/10 8:30	693674	0	1	1	0	0	0	40-60	17.1	normal	NA	unknown	10.1	normal	NA	unknown	NA	unknown	unknown	unknown	unknown	crc+	unknown	unknown	unknown	unknown	unknown	unknown	unknown	unknown	unknown	unknown	unknown	unknown	unknown	unknown	unknown	unknown	unknown	unknown	unknown	unknown	crc	1	crc
66	²Ü½õÏÉ	male	55	2020/3/31 8:21	701570	0	1	1	0	0	0	40-60	22.8	normal	NA	unknown	12.7	normal	NA	unknown	NA	Î¬³Ö	unknown	unknown	unknown	crc+	unknown	unknown	unknown	unknown	unknown	unknown	unknown	unknown	unknown	unknown	unknown	unknown	unknown	unknown	unknown	unknown	unknown	unknown	unknown	unknown	crc	1	crc
67	²Ü½õÏÉ	male	55	2020/4/20 8:44	709371	NA	1	1	0	0	0	40-60	21.9	normal	NA	unknown	8.6	normal	NA	unknown	NA	Î¬³Ö	unknown	unknown	unknown	crc+	unknown	unknown	unknown	unknown	unknown	unknown	unknown	unknown	unknown	unknown	unknown	unknown	unknown	unknown	unknown	unknown	unknown	unknown	unknown	unknown	crc	1	crc
68	²Ü½õÏÉ	male	55	2020/5/7 8:23	715433	1	1	1	0	0	0	40-60	22.2	normal	NA	unknown	10.6	normal	NA	unknown	NA	Î¬³Ö	unknown	unknown	unknown	crc+	unknown	unknown	unknown	unknown	unknown	unknown	unknown	unknown	unknown	unknown	unknown	unknown	unknown	unknown	unknown	unknown	unknown	unknown	unknown	unknown	crc	1	crc
69	²Ü½õÏÉ	male	55	2020/5/24 7:34	721523	NA	1	1	0	0	0	40-60	20.8	normal	NA	unknown	9.8	normal	NA	unknown	NA	Î¬³Ö	unknown	unknown	unknown	crc+	unknown	unknown	unknown	unknown	unknown	unknown	unknown	unknown	unknown	unknown	unknown	unknown	unknown	unknown	unknown	unknown	unknown	unknown	unknown	unknown	crc	1	crc
70	²Ü½õÏÉ	male	55	2020/6/14 7:37	729192	1	1	1	0	0	0	40-60	13.9	normal	NA	unknown	8.2	normal	NA	unknown	NA	Î¬³Ö	lung+	unknown	unknown	crc+	unknown	unknown	unknown	unknown	unknown	unknown	unknown	unknown	unknown	unknown	unknown	unknown	unknown	unknown	unknown	unknown	unknown	unknown	unknown	unknown	lung+crc	2	mpc
71	²Ü½õÏÉ	male	55	2020/7/2 7:38	735666	0	1	1	0	0	0	40-60	15.3	normal	NA	unknown	13.5	normal	NA	unknown	NA	Î¬³Ö	unknown	unknown	unknown	crc+	unknown	unknown	unknown	unknown	unknown	unknown	unknown	unknown	unknown	unknown	unknown	unknown	unknown	unknown	unknown	unknown	unknown	unknown	unknown	unknown	crc	1	crc
72	²Ü½õÏÉ	male	55	2020/7/20 7:37	743209	0	1	1	0	0	0	40-60	18.2	normal	NA	unknown	10.2	normal	39.9	normal	NA	Î¬³Ö	unknown	unknown	unknown	crc+	unknown	unknown	unknown	unknown	unknown	unknown	unknown	unknown	unknown	unknown	unknown	unknown	unknown	unknown	unknown	unknown	unknown	unknown	unknown	unknown	crc	1	crc
73	²Ü½õÏÉ	male	55	2020/8/7 7:39	750659	0	1	1	0	0	0	40-60	16.8	normal	NA	unknown	13.1	normal	NA	unknown	NA	Î¬³Ö	unknown	unknown	unknown	crc+	unknown	unknown	unknown	unknown	unknown	unknown	unknown	unknown	unknown	unknown	unknown	unknown	unknown	unknown	unknown	unknown	unknown	unknown	unknown	unknown	crc	1	crc
74	²Ü½õÏÉ	male	55	2020/8/30 7:50	759737	1	1	1	0	0	0	40-60	14.7	normal	NA	unknown	9.1	normal	NA	unknown	NA	Î¬³Ö	unknown	unknown	unknown	crc+	unknown	unknown	unknown	unknown	unknown	unknown	unknown	unknown	unknown	unknown	unknown	unknown	unknown	unknown	unknown	unknown	unknown	unknown	unknown	unknown	crc	1	crc
75	²Ü½õÏÉ	male	55	2020/9/17 7:22	766139	0	1	1	0	0	0	40-60	17.2	normal	NA	unknown	12.5	normal	40.8	normal	NA	Î¬³Ö	unknown	unknown	unknown	crc+	unknown	unknown	unknown	unknown	unknown	unknown	unknown	unknown	unknown	unknown	unknown	unknown	unknown	unknown	unknown	unknown	unknown	unknown	unknown	unknown	crc	1	crc
76	²Ü½õÏÉ	male	55	2020/10/6 7:32	772396	1	1	1	0	0	0	40-60	16.9	normal	NA	unknown	11.8	normal	NA	unknown	NA	unknown	unknown	unknown	unknown	crc+	unknown	unknown	unknown	unknown	unknown	unknown	unknown	unknown	unknown	unknown	unknown	unknown	unknown	unknown	unknown	unknown	unknown	unknown	unknown	unknown	crc	1	crc
77	²Ü½õÏÉ	male	56	2021/1/6 8:09	803617	1	1	1	0	0	0	40-60	8.1	normal	NA	unknown	12.4	normal	40.1	normal	NA	Î¬³Ö	unknown	unknown	unknown	crc+	unknown	unknown	unknown	unknown	unknown	unknown	unknown	unknown	unknown	unknown	unknown	unknown	unknown	unknown	unknown	unknown	unknown	unknown	unknown	unknown	crc	1	crc
78	²Ü½õÏÉ	male	56	2021/1/25 7:56	809951	0	1	1	0	0	0	40-60	11.3	normal	NA	unknown	8.8	normal	41	normal	NA	Î¬³Ö	unknown	unknown	unknown	crc+	unknown	unknown	unknown	unknown	unknown	unknown	unknown	unknown	unknown	unknown	unknown	unknown	unknown	unknown	unknown	unknown	unknown	unknown	unknown	unknown	crc	1	crc
79	²Ü½õÏÉ	male	56	2021/2/26 8:00	819950	1	1	1	0	0	0	40-60	23.5	normal	NA	unknown	11.7	normal	42.1	normal	NA	Î¬³Ö	unknown	unknown	unknown	crc+	unknown	unknown	unknown	unknown	unknown	unknown	unknown	unknown	unknown	unknown	unknown	unknown	unknown	unknown	unknown	unknown	unknown	unknown	unknown	unknown	crc	1	crc
80	²Ü½õÏÉ	male	56	2021/3/17 13:39	827220	1	1	1	0	0	0	40-60	12.6	normal	NA	unknown	9	normal	39	normal	NA	Î¬³Ö	unknown	unknown	unknown	crc+	unknown	unknown	unknown	unknown	unknown	unknown	unknown	unknown	unknown	unknown	unknown	unknown	unknown	unknown	unknown	unknown	unknown	unknown	unknown	unknown	crc	1	crc
81	²Ü½õÏÉ	male	56	2021/4/7 8:07	834703	1	1	1	0	0	0	40-60	16.2	normal	NA	unknown	9.7	normal	43.4	normal	NA	Î¬³Ö	unknown	unknown	unknown	crc+	unknown	unknown	unknown	unknown	unknown	unknown	unknown	unknown	unknown	unknown	unknown	unknown	unknown	unknown	unknown	unknown	unknown	unknown	unknown	unknown	crc	1	crc
82	²Ü½õÏÉ	male	56	2021/4/30 7:56	843381	1	1	1	0	0	0	40-60	16	normal	NA	unknown	11	normal	41.3	normal	NA	Î¬³Ö	unknown	unknown	unknown	crc+	unknown	unknown	unknown	unknown	unknown	unknown	unknown	unknown	unknown	unknown	unknown	unknown	unknown	unknown	unknown	unknown	unknown	unknown	unknown	unknown	crc	1	crc
83	²ÜÈã	female	59	2021/5/13 11:34	848557	1	1	1	0	0	0	40-60	NA	unknown	NA	unknown	NA	unknown	NA	unknown	NA	unknown	unknown	unknown	unknown	crc+	unknown	unknown	unknown	unknown	unknown	unknown	unknown	unknown	unknown	unknown	unknown	unknown	unknown	unknown	unknown	unknown	unknown	unknown	unknown	unknown	crc	1	crc
84	²ÜÈã	female	59	2021/6/21 8:41	1809822	2	1	1	0	0	0	40-60	13.7	normal	17.1	normal	12.8	normal	42.3	normal	75	unknown	unknown	unknown	unknown	crc+	unknown	unknown	unknown	unknown	unknown	unknown	unknown	unknown	unknown	unknown	unknown	unknown	unknown	unknown	unknown	unknown	unknown	unknown	unknown	unknown	crc	1	crc
85	²ÜÈã	female	59	2021/7/6 9:07	1819254	1	1	1	0	0	0	40-60	13.2	normal	17.3	normal	7.3	normal	40.6	normal	69	unknown	unknown	unknown	unknown	crc+	unknown	unknown	unknown	unknown	unknown	unknown	unknown	unknown	unknown	unknown	unknown	unknown	unknown	unknown	unknown	unknown	unknown	unknown	unknown	unknown	crc	1	crc
86	²ÜÈã	female	59	2021/8/5 8:49	1837825	1	1	1	0	0	0	40-60	NA	unknown	NA	unknown	NA	unknown	NA	unknown	NA	Êõºó	unknown	unknown	unknown	crc+	unknown	unknown	unknown	unknown	unknown	unknown	unknown	unknown	unknown	unknown	unknown	unknown	unknown	unknown	unknown	unknown	unknown	unknown	unknown	unknown	crc	1	crc
87	²ÜÎÄÁú	male	68	2021/5/9 8:53	847201	1	1	1	1	0	0	>60	17.9	normal	40.4	high	15.7	normal	36.2	normal	92	unknown	lung+	sclc+	unknown	unknown	unknown	unknown	unknown	unknown	unknown	unknown	unknown	unknown	unknown	unknown	unknown	unknown	unknown	unknown	unknown	unknown	unknown	unknown	unknown	unknown	lung	1	lung
88	²ÜÎÄÁú	male	69	2021/6/13 14:49	1805613	1	1	1	1	0	0	>60	14.3	normal	17.3	normal	9	normal	32	normal	194	unknown	lung+	sclc+	unknown	unknown	unknown	unknown	unknown	unknown	unknown	unknown	unknown	unknown	unknown	unknown	unknown	unknown	unknown	unknown	unknown	unknown	unknown	unknown	unknown	unknown	lung	1	lung
89	²ÜÎÄÁú	male	69	2021/7/6 13:46	1819518	1	1	1	1	0	0	>60	11.7	normal	17.1	normal	7.5	normal	37.2	normal	134	unknown	lung+	sclc+	unknown	unknown	unknown	unknown	unknown	unknown	unknown	unknown	unknown	unknown	unknown	unknown	unknown	unknown	unknown	unknown	unknown	unknown	unknown	unknown	unknown	unknown	lung	1	lung
90	²ÜÎÄÁú	male	69	2021/7/28 16:05	1833251	1	1	1	1	0	0	>60	10.2	normal	16.7	normal	9.2	normal	38.5	normal	106	unknown	lung+	sclc+	unknown	unknown	unknown	unknown	unknown	unknown	unknown	unknown	unknown	unknown	unknown	unknown	unknown	unknown	unknown	unknown	unknown	unknown	unknown	unknown	unknown	unknown	lung	1	lung
91	²ÜÑ©Ã·	female	64	2019/11/7 14:04	653311	NA	1	1	1	0	0	>60	18.9	normal	41.9	high	17.8	normal	NA	unknown	56	¸¨Öú	unknown	unknown	unknown	crc+	unknown	unknown	unknown	unknown	unknown	unknown	unknown	unknown	unknown	unknown	unknown	unknown	unknown	unknown	unknown	unknown	unknown	unknown	unknown	unknown	crc	1	crc
92	²ÜÑ©Èï	female	73	2021/6/20 9:59	1809457	2	1	1	1	1	0	>60	12.1	normal	20.4	normal	19	normal	44.4	normal	93	¸¨Öú	lung+	unknown	unknown	unknown	unknown	unknown	unknown	unknown	unknown	unknown	unknown	unknown	unknown	unknown	unknown	unknown	unknown	unknown	unknown	unknown	unknown	unknown	unknown	unknown	lung	1	lung
93	²ÜÑ©Èï	female	73	2021/7/11 14:35	1822496	2	1	1	1	1	0	>60	66.8	high	28.1	normal	15.7	normal	43.5	normal	112	¸¨Öú	lung+	unknown	unknown	unknown	unknown	unknown	unknown	unknown	unknown	unknown	unknown	unknown	unknown	unknown	unknown	unknown	unknown	unknown	unknown	unknown	unknown	unknown	unknown	unknown	lung	1	lung
94	²ÜÒ»Èç	female	73	2020/11/6 8:49	783555	2	1	1	1	1	0	>60	16.3	normal	22.7	normal	10.2	normal	NA	unknown	103	Êõºó	lung+	unknown	unknown	unknown	unknown	unknown	unknown	unknown	unknown	unknown	unknown	unknown	unknown	unknown	unknown	unknown	unknown	unknown	unknown	unknown	unknown	unknown	unknown	unknown	lung	1	lung
95	²ÜÒ»Èç	female	73	2021/1/26 13:43	810607	2	1	1	1	1	0	>60	13.9	normal	20.9	normal	8	normal	36.9	normal	74	Î¬³Ö	lung+	unknown	unknown	unknown	unknown	unknown	unknown	unknown	unknown	unknown	unknown	unknown	unknown	unknown	unknown	unknown	unknown	unknown	unknown	unknown	unknown	unknown	unknown	unknown	lung	1	lung
96	²ÜÒ»Èç	female	73	2021/2/21 14:43	818013	3	1	1	1	1	0	>60	13.3	normal	25.9	normal	7	normal	36	normal	63	unknown	lung+	unknown	unknown	unknown	unknown	unknown	unknown	unknown	unknown	unknown	unknown	unknown	unknown	unknown	unknown	unknown	unknown	unknown	unknown	unknown	unknown	unknown	unknown	unknown	lung	1	lung
97	²ÜÒ»Èç	female	73	2021/3/21 13:41	828754	2	1	1	1	1	0	>60	15.3	normal	23.8	normal	9	normal	36.3	normal	58	Î¬³Ö	lung+	unknown	unknown	unknown	unknown	unknown	unknown	unknown	unknown	unknown	unknown	unknown	unknown	unknown	unknown	unknown	unknown	unknown	unknown	unknown	unknown	unknown	unknown	unknown	lung	1	lung
98	²ÜÒ»Èç	female	73	2021/4/13 13:57	837330	2	1	1	1	1	0	>60	15	normal	24.2	normal	10	normal	39.5	normal	72	Î¬³Ö	lung+	unknown	unknown	unknown	unknown	unknown	unknown	unknown	unknown	unknown	unknown	unknown	unknown	unknown	unknown	unknown	unknown	unknown	unknown	unknown	unknown	unknown	unknown	unknown	lung	1	lung
99	²ÜÒ»Èç	female	73	2021/5/6 14:08	846271	2	1	1	1	1	0	>60	12.6	normal	20.8	normal	8.1	normal	37.7	normal	78	Î¬³Ö	lung+	unknown	unknown	unknown	unknown	unknown	unknown	unknown	unknown	unknown	unknown	unknown	unknown	unknown	unknown	unknown	unknown	unknown	unknown	unknown	unknown	unknown	unknown	unknown	lung	1	lung
100	²ÜÒ»Èç	female	73	2021/5/31 14:01	1798038	2	1	1	1	1	0	>60	13.7	normal	29	normal	9.7	normal	40	normal	79	Î¬³Ö	lung+	unknown	unknown	unknown	unknown	unknown	unknown	unknown	unknown	unknown	unknown	unknown	unknown	unknown	unknown	unknown	unknown	unknown	unknown	unknown	unknown	unknown	unknown	unknown	lung	1	lung
101	²Ü×æÔ¾	male	60	2019/6/13 9:40	584552	0	1	1	1	0	0	40-60	8.1	normal	15.9	normal	11.8	normal	NA	unknown	98	unknown	lung+	sclc+	unknown	unknown	unknown	unknown	unknown	unknown	unknown	unknown	unknown	unknown	unknown	unknown	unknown	unknown	unknown	unknown	unknown	unknown	unknown	unknown	unknown	unknown	lung	1	lung
102	²Ü×æÔ¾	male	60	2019/7/7 9:12	596121	1	1	1	1	0	0	40-60	5.4	normal	NA	unknown	NA	unknown	NA	unknown	NA	unknown	lung+	sclc+	unknown	unknown	unknown	unknown	unknown	unknown	unknown	unknown	unknown	unknown	unknown	unknown	unknown	unknown	unknown	unknown	unknown	unknown	unknown	unknown	unknown	unknown	lung	1	lung
103	²Ü×æÔ¾	male	61	2019/9/19 9:23	631715	1	1	1	1	0	0	>60	15.6	normal	23.9	normal	10.5	normal	NA	unknown	203	unknown	lung+	sclc+	unknown	unknown	unknown	unknown	unknown	unknown	unknown	unknown	unknown	unknown	unknown	unknown	unknown	unknown	unknown	unknown	unknown	unknown	unknown	unknown	unknown	unknown	lung	1	lung
104	²Ü×æÔ¾	male	61	2019/10/23 15:59	646993	1	1	1	1	0	0	>60	13.4	normal	19.5	normal	11.5	normal	NA	unknown	280	Î¬³Ö	lung+	sclc+	unknown	unknown	unknown	unknown	unknown	unknown	unknown	unknown	unknown	unknown	unknown	unknown	unknown	unknown	unknown	unknown	unknown	unknown	unknown	unknown	unknown	unknown	lung	1	lung
105	²ñÊé½Ü	male	63	2021/8/9 15:24	1840232	1	1	1	1	0	0	>60	14.1	normal	NA	unknown	9.2	normal	34.3	normal	NA	unknown	unknown	unknown	unknown	crc+	unknown	unknown	unknown	unknown	unknown	unknown	unknown	unknown	unknown	unknown	unknown	unknown	unknown	unknown	unknown	unknown	unknown	unknown	unknown	unknown	crc	1	crc
106	³Â°®»ª	female	53	2019/9/4 10:44	625112	1	1	1	0	0	0	40-60	NA	unknown	NA	unknown	NA	unknown	NA	unknown	NA	unknown	unknown	unknown	unknown	crc+	unknown	unknown	unknown	unknown	unknown	unknown	unknown	unknown	unknown	unknown	unknown	unknown	unknown	unknown	unknown	unknown	unknown	unknown	unknown	unknown	crc	1	crc
107	³Â°®»ª	female	53	2019/9/26 8:17	634837	0	1	1	0	0	0	40-60	18.7	normal	23.3	normal	10.1	normal	NA	unknown	71	unknown	unknown	unknown	unknown	crc+	unknown	unknown	unknown	unknown	unknown	unknown	unknown	unknown	unknown	unknown	unknown	unknown	unknown	unknown	unknown	unknown	unknown	unknown	unknown	unknown	crc	1	crc
108	³Â°®»ª	female	53	2019/10/10 7:56	640954	1	1	1	0	0	0	40-60	14.5	normal	19.9	normal	10.2	normal	NA	unknown	67	unknown	unknown	unknown	unknown	crc+	unknown	unknown	unknown	unknown	unknown	unknown	unknown	unknown	unknown	unknown	unknown	unknown	unknown	unknown	unknown	unknown	unknown	unknown	unknown	unknown	crc	1	crc
109	³Â°®»ª	female	53	2019/10/24 8:03	647244	1	1	1	0	0	0	40-60	15.1	normal	25.4	normal	9.6	normal	NA	unknown	57	Î¬³Ö	unknown	unknown	unknown	crc+	unknown	unknown	unknown	unknown	unknown	unknown	unknown	unknown	unknown	unknown	unknown	unknown	unknown	unknown	unknown	unknown	unknown	unknown	unknown	unknown	crc	1	crc
110	³Â°®»ª	female	53	2019/11/4 8:36	651643	1	1	1	0	0	0	40-60	31.7	normal	33.1	normal	7.8	normal	NA	unknown	68	unknown	unknown	unknown	unknown	crc+	unknown	unknown	unknown	unknown	unknown	unknown	unknown	unknown	unknown	unknown	unknown	unknown	unknown	unknown	unknown	unknown	unknown	unknown	unknown	unknown	crc	1	crc
111	³Â°®»ª	female	53	2019/11/21 8:52	658787	2	1	1	0	0	0	40-60	27.5	normal	34.9	normal	11.2	normal	NA	unknown	61	Î¬³Ö	unknown	unknown	unknown	crc+	unknown	unknown	unknown	unknown	unknown	unknown	unknown	unknown	unknown	unknown	unknown	unknown	unknown	unknown	unknown	unknown	unknown	unknown	unknown	unknown	crc	1	crc
112	³Â°®»ª	female	53	2019/12/5 8:43	664791	1	1	1	0	0	0	40-60	42.2	high	42	high	13.3	normal	NA	unknown	82	unknown	unknown	unknown	unknown	crc+	unknown	unknown	unknown	unknown	unknown	unknown	unknown	unknown	unknown	unknown	unknown	unknown	unknown	unknown	unknown	unknown	unknown	unknown	unknown	unknown	crc	1	crc
113	³Â°®»ª	female	53	2019/12/19 8:34	670427	1	1	1	0	0	0	40-60	32.8	normal	39.4	high	7.8	normal	NA	unknown	81	unknown	unknown	unknown	unknown	crc+	unknown	unknown	unknown	unknown	unknown	unknown	unknown	unknown	unknown	unknown	unknown	unknown	unknown	unknown	unknown	unknown	unknown	unknown	unknown	unknown	crc	1	crc
114	³Â°®»ª	female	53	2020/1/1 9:42	675467	1	1	1	0	0	0	40-60	20.9	normal	30.6	normal	10.5	normal	41.3	normal	64	unknown	unknown	unknown	unknown	crc+	unknown	unknown	unknown	unknown	unknown	unknown	unknown	unknown	unknown	unknown	unknown	unknown	unknown	unknown	unknown	unknown	unknown	unknown	unknown	unknown	crc	1	crc
115	³Â°®»ª	female	53	2020/1/16 7:57	681394	1	1	1	0	0	0	40-60	24.9	normal	35.3	high	11.8	normal	NA	unknown	62	unknown	unknown	unknown	unknown	crc+	unknown	unknown	unknown	unknown	unknown	unknown	unknown	unknown	unknown	unknown	unknown	unknown	unknown	unknown	unknown	unknown	unknown	unknown	unknown	unknown	crc	1	crc
116	³Â°®»ª	female	53	2020/1/31 8:51	684604	1	1	1	0	0	0	40-60	32.2	normal	39.9	high	9.8	normal	NA	unknown	66	unknown	unknown	unknown	unknown	crc+	unknown	unknown	unknown	unknown	unknown	unknown	unknown	unknown	unknown	unknown	unknown	unknown	unknown	unknown	unknown	unknown	unknown	unknown	unknown	unknown	crc	1	crc
117	³Â°®»ª	female	53	2020/2/14 8:30	686560	2	1	1	0	0	0	40-60	35.2	normal	33.6	normal	12.6	normal	NA	unknown	77	unknown	unknown	unknown	unknown	crc+	unknown	unknown	unknown	unknown	unknown	unknown	unknown	unknown	unknown	unknown	unknown	unknown	unknown	unknown	unknown	unknown	unknown	unknown	unknown	unknown	crc	1	crc
118	³Â°®»ª	female	54	2020/12/2 8:26	792248	1	1	1	0	0	0	40-60	8.9	normal	13.2	normal	9.7	normal	NA	unknown	64	unknown	unknown	unknown	unknown	crc+	unknown	unknown	unknown	unknown	unknown	unknown	unknown	unknown	unknown	unknown	unknown	unknown	unknown	unknown	unknown	unknown	unknown	unknown	unknown	unknown	crc	1	crc
119	³Â°®»ª	female	54	2020/12/29 15:06	801362	4	1	1	0	0	0	40-60	24.5	normal	29.3	normal	9	normal	NA	unknown	53	unknown	unknown	unknown	unknown	crc+	unknown	unknown	unknown	unknown	unknown	unknown	unknown	unknown	unknown	unknown	unknown	unknown	unknown	unknown	unknown	unknown	unknown	unknown	unknown	unknown	crc	1	crc
120	³Â°®»ª	female	54	2021/1/13 15:40	806441	2	1	1	0	0	0	40-60	44.7	high	36	high	11	normal	41.6	normal	51	unknown	unknown	unknown	unknown	crc+	unknown	unknown	unknown	unknown	unknown	unknown	unknown	unknown	unknown	unknown	unknown	unknown	unknown	unknown	unknown	unknown	unknown	unknown	unknown	unknown	crc	1	crc
121	³Â°®»ª	female	54	2021/1/27 14:25	811015	4	1	1	0	0	0	40-60	47.8	high	41.8	high	11.4	normal	40.1	normal	44	unknown	unknown	unknown	unknown	crc+	unknown	unknown	unknown	unknown	unknown	unknown	unknown	unknown	unknown	unknown	unknown	unknown	unknown	unknown	unknown	unknown	unknown	unknown	unknown	unknown	crc	1	crc
122	³Â°®¾ý	female	69	2021/4/16 9:23	838450	0	1	1	1	0	0	>60	14.8	normal	NA	unknown	12	normal	41.2	normal	NA	unknown	unknown	unknown	unknown	crc+	unknown	unknown	unknown	unknown	unknown	unknown	unknown	unknown	unknown	unknown	unknown	unknown	unknown	unknown	unknown	unknown	unknown	unknown	unknown	unknown	crc	1	crc
123	³Â±ÈÄÏ	male	65	2019/7/4 11:16	595128	1	1	1	1	0	0	>60	7.9	normal	21.3	normal	7.1	normal	NA	unknown	80	unknown	unknown	unknown	unknown	crc+	unknown	unknown	unknown	unknown	unknown	unknown	unknown	unknown	unknown	unknown	unknown	unknown	unknown	unknown	unknown	unknown	unknown	unknown	thymus+	unknown	crc+thymus	2	mpc
124	³Â±ÈÄÏ	male	65	2019/8/4 14:56	610508	1	1	1	1	0	0	>60	8.6	normal	47.1	high	8.4	normal	NA	unknown	100	unknown	unknown	unknown	unknown	crc+	unknown	unknown	unknown	unknown	unknown	unknown	unknown	unknown	unknown	unknown	unknown	unknown	unknown	unknown	unknown	unknown	unknown	unknown	thymus+	unknown	crc+thymus	2	mpc
125	³Â±ÈÄÏ	male	65	2019/10/4 14:26	638561	1	1	1	1	0	0	>60	9.2	normal	24.9	normal	7.9	normal	NA	unknown	86	unknown	unknown	unknown	unknown	crc+	unknown	unknown	unknown	unknown	unknown	unknown	unknown	unknown	unknown	unknown	unknown	unknown	unknown	unknown	unknown	unknown	unknown	unknown	thymus+	unknown	crc+thymus	2	mpc
126	³Â±ÈÄÏ	male	65	2019/11/4 9:26	651719	2	1	1	1	0	0	>60	8.3	normal	46.7	high	8.1	normal	NA	unknown	84	Î¬³Ö	unknown	unknown	unknown	crc+	unknown	unknown	unknown	unknown	unknown	unknown	unknown	unknown	unknown	unknown	unknown	unknown	unknown	unknown	unknown	unknown	unknown	unknown	thymus+	unknown	crc+thymus	2	mpc
127	³Â±ÈÄÏ	male	65	2019/12/6 13:58	665454	2	1	1	1	0	0	>60	7.7	normal	18.2	normal	9.6	normal	NA	unknown	98	unknown	unknown	unknown	unknown	crc+	unknown	unknown	unknown	unknown	unknown	unknown	unknown	unknown	unknown	unknown	unknown	unknown	unknown	NET+	unknown	unknown	unknown	unknown	thymus+	unknown	crc+NET+thymus	3	mpc
128	³Â±ÈÄÏ	male	65	2020/1/4 15:34	676863	3	1	1	1	0	0	>60	6.6	normal	17.8	normal	7.1	normal	NA	unknown	96	unknown	unknown	unknown	unknown	crc+	unknown	unknown	unknown	unknown	unknown	unknown	unknown	unknown	unknown	unknown	unknown	unknown	unknown	NET+	unknown	unknown	unknown	unknown	thymus+	unknown	crc+NET+thymus	3	mpc
129	³Â±ÈÄÏ	male	66	2020/3/8 13:39	693054	4	1	1	1	0	0	>60	335.5	high	314.5	high	19.1	normal	NA	unknown	1271	unknown	unknown	unknown	unknown	crc+	unknown	unknown	unknown	unknown	unknown	unknown	unknown	unknown	unknown	unknown	unknown	unknown	unknown	NET+	unknown	unknown	unknown	unknown	unknown	unknown	crc+NET	2	mpc
130	³Â²Ê¸»	male	55	2018/9/1 7:36	458128	NA	1	1	0	0	0	40-60	28	normal	26	normal	12.9	normal	NA	unknown	92	unknown	unknown	unknown	unknown	crc+	unknown	unknown	unknown	unknown	unknown	unknown	unknown	unknown	unknown	unknown	unknown	unknown	unknown	unknown	unknown	unknown	unknown	unknown	unknown	unknown	crc	1	crc
131	³Â²Ê½ð	female	56	2020/2/25 12:04	689369	0	1	1	0	0	0	40-60	17.8	normal	20.9	normal	8.3	normal	NA	unknown	97	unknown	unknown	unknown	unknown	unknown	unknown	unknown	unknown	unknown	unknown	unknown	unknown	cervix+	unknown	unknown	unknown	unknown	unknown	unknown	unknown	unknown	unknown	unknown	unknown	unknown	cervix	1	cervix
132	³Â²Ê½ð	female	56	2020/3/26 9:30	699903	1	1	1	0	0	0	40-60	8.7	normal	18.5	normal	7.4	normal	NA	unknown	126	unknown	unknown	unknown	unknown	unknown	unknown	unknown	unknown	unknown	unknown	unknown	unknown	cervix+	unknown	unknown	unknown	unknown	unknown	unknown	unknown	unknown	unknown	unknown	unknown	unknown	cervix	1	cervix
133	³Â²Ê½ð	female	56	2020/4/17 14:11	708657	1	1	1	0	0	0	40-60	14.1	normal	21.6	normal	7.9	normal	NA	unknown	83	unknown	unknown	unknown	unknown	unknown	unknown	unknown	unknown	unknown	unknown	unknown	unknown	cervix+	unknown	unknown	unknown	unknown	unknown	unknown	unknown	unknown	unknown	unknown	unknown	unknown	cervix	1	cervix
134	³Â²Ê½ð	female	56	2020/5/11 16:35	717509	1	1	1	0	0	0	40-60	22.6	normal	21.8	normal	8.5	normal	NA	unknown	97	unknown	unknown	unknown	unknown	unknown	unknown	unknown	unknown	unknown	unknown	unknown	unknown	cervix+	unknown	unknown	unknown	unknown	unknown	unknown	unknown	unknown	unknown	unknown	unknown	unknown	cervix	1	cervix
135	³Â²Ê½ð	female	56	2020/6/2 14:39	725241	1	1	1	0	0	0	40-60	11.8	normal	23.2	normal	6.6	normal	NA	unknown	87	unknown	unknown	unknown	unknown	unknown	unknown	unknown	unknown	unknown	unknown	unknown	unknown	cervix+	unknown	unknown	unknown	unknown	unknown	unknown	unknown	unknown	unknown	unknown	unknown	unknown	cervix	1	cervix
136	³Â´º·¨	male	68	2021/5/17 10:53	850201	1	1	1	1	0	0	>60	NA	unknown	NA	unknown	NA	unknown	NA	unknown	NA	unknown	lung+	unknown	unknown	unknown	unknown	unknown	unknown	unknown	unknown	unknown	unknown	unknown	unknown	unknown	unknown	unknown	unknown	unknown	unknown	unknown	unknown	unknown	unknown	unknown	lung	1	lung
137	³Â´º·¨	male	68	2021/6/11 14:42	1804648	2	1	1	1	0	0	>60	27.7	normal	23	normal	8.3	normal	40.1	normal	118	unknown	lung+	unknown	unknown	unknown	unknown	unknown	unknown	unknown	unknown	unknown	unknown	unknown	unknown	unknown	unknown	unknown	unknown	unknown	unknown	unknown	unknown	unknown	unknown	unknown	lung	1	lung
138	³Â´º·¨	male	68	2021/7/5 15:55	1818927	1	1	1	1	0	0	>60	37.8	normal	25.8	normal	10.3	normal	40.7	normal	101	unknown	lung+	unknown	unknown	unknown	unknown	unknown	unknown	unknown	unknown	unknown	unknown	unknown	unknown	unknown	unknown	unknown	unknown	unknown	unknown	unknown	unknown	unknown	unknown	unknown	lung	1	lung
139	³Â´º·¨	male	68	2021/7/30 11:17	1834333	1	1	1	1	0	0	>60	20.2	normal	20.1	normal	8.5	normal	36.6	normal	98	unknown	lung+	unknown	unknown	unknown	unknown	unknown	unknown	unknown	unknown	unknown	unknown	unknown	unknown	unknown	unknown	unknown	unknown	unknown	unknown	unknown	unknown	unknown	unknown	unknown	lung	1	lung
140	³Â´ºöÎ	male	57	2020/2/2 10:22	684914	1	1	1	0	0	0	40-60	8.4	normal	24.1	normal	8.3	normal	NA	unknown	80	unknown	lung+	sclc+	unknown	unknown	unknown	unknown	unknown	unknown	unknown	unknown	unknown	unknown	unknown	unknown	unknown	unknown	unknown	unknown	unknown	unknown	unknown	unknown	unknown	unknown	lung	1	lung
141	³Â´ºöÎ	male	57	2020/2/28 13:40	690312	1	1	1	0	0	0	40-60	10	normal	28.7	normal	8	normal	NA	unknown	84	unknown	lung+	sclc+	unknown	unknown	unknown	unknown	unknown	unknown	unknown	unknown	unknown	unknown	unknown	unknown	unknown	unknown	unknown	unknown	unknown	unknown	unknown	unknown	unknown	unknown	lung	1	lung
142	³Â´ºöÎ	male	57	2020/3/21 16:37	698093	1	1	1	0	0	0	40-60	11.6	normal	28.5	normal	6.5	normal	NA	unknown	82	unknown	lung+	sclc+	unknown	unknown	unknown	unknown	unknown	unknown	unknown	unknown	unknown	unknown	unknown	unknown	unknown	unknown	unknown	unknown	unknown	unknown	unknown	unknown	unknown	unknown	lung	1	lung
143	³Â´ºöÎ	male	57	2020/4/16 15:01	708307	2	1	1	0	0	0	40-60	9.5	normal	29.4	normal	8.8	normal	NA	unknown	81	unknown	lung+	sclc+	unknown	unknown	unknown	unknown	unknown	unknown	unknown	unknown	unknown	unknown	unknown	unknown	unknown	unknown	unknown	unknown	unknown	unknown	unknown	unknown	unknown	unknown	lung	1	lung
144	³Â·Ò	female	33	2021/4/6 8:36	834256	1	0	0	0	0	0	<40	15.9	normal	16.3	normal	12.4	normal	43.3	normal	55	¸¨Öú	unknown	unknown	unknown	crc+	unknown	unknown	unknown	unknown	unknown	unknown	unknown	unknown	unknown	unknown	unknown	unknown	unknown	unknown	unknown	unknown	unknown	unknown	unknown	unknown	crc	1	crc
145	³Â·Ò	female	33	2021/4/27 9:33	842621	2	0	0	0	0	0	<40	10.3	normal	18.8	normal	9.5	normal	42.4	normal	57	¸¨Öú	unknown	unknown	unknown	crc+	unknown	unknown	unknown	unknown	unknown	unknown	unknown	unknown	unknown	unknown	unknown	unknown	unknown	unknown	unknown	unknown	unknown	unknown	unknown	unknown	crc	1	crc
146	³Â·Ò	female	33	2021/5/18 9:24	850584	2	0	0	0	0	0	<40	61	high	61.3	high	11.7	normal	44.1	normal	59	¸¨Öú	unknown	unknown	unknown	crc+	unknown	unknown	unknown	unknown	unknown	unknown	unknown	unknown	unknown	unknown	unknown	unknown	unknown	unknown	unknown	unknown	unknown	unknown	unknown	unknown	crc	1	crc
147	³Â·Ò	female	33	2021/6/8 10:34	1802728	2	0	0	0	0	0	<40	43	high	44.2	high	10.6	normal	42.9	normal	67	¸¨Öú	unknown	unknown	unknown	crc+	unknown	unknown	unknown	unknown	unknown	unknown	unknown	unknown	unknown	unknown	unknown	unknown	unknown	unknown	unknown	unknown	unknown	unknown	unknown	unknown	crc	1	crc
148	³Â·Ò	female	33	2021/6/29 9:27	1814833	1	0	0	0	0	0	<40	51.8	high	64.8	high	10.3	normal	40	normal	79	¸¨Öú	unknown	unknown	unknown	crc+	unknown	unknown	unknown	unknown	unknown	unknown	unknown	unknown	unknown	unknown	unknown	unknown	unknown	unknown	unknown	unknown	unknown	unknown	unknown	unknown	crc	1	crc
149	³Â·Ò	female	33	2021/7/21 9:33	1828598	1	0	0	0	0	0	<40	30.7	normal	51	high	13.5	normal	38.3	normal	81	¸¨Öú	unknown	unknown	unknown	crc+	unknown	unknown	unknown	unknown	unknown	unknown	unknown	unknown	unknown	unknown	unknown	unknown	unknown	unknown	unknown	unknown	unknown	unknown	unknown	unknown	crc	1	crc
150	³Â·Ò	female	33	2021/8/12 9:17	1841996	1	0	0	0	0	0	<40	19.1	normal	45.4	high	19.5	normal	35.6	normal	68	¸¨Öú	unknown	unknown	unknown	crc+	unknown	unknown	unknown	unknown	unknown	unknown	unknown	unknown	unknown	unknown	unknown	unknown	unknown	unknown	unknown	unknown	unknown	unknown	unknown	unknown	crc	1	crc
151	³Â·ÛºÍ	female	55	2021/2/17 8:49	815984	1	1	1	0	0	0	40-60	21	normal	NA	unknown	5	normal	35.5	normal	NA	Î¬³Ö	unknown	unknown	unknown	crc+	unknown	unknown	unknown	unknown	unknown	unknown	unknown	unknown	unknown	unknown	unknown	unknown	unknown	unknown	unknown	unknown	unknown	unknown	unknown	unknown	crc	1	crc
152	³Â·ÛºÍ	female	55	2021/3/8 13:22	823788	0	1	1	0	0	0	40-60	15.1	normal	NA	unknown	6	normal	34.1	normal	NA	Î¬³Ö	unknown	unknown	unknown	crc+	unknown	unknown	unknown	unknown	unknown	unknown	unknown	unknown	unknown	unknown	unknown	unknown	unknown	unknown	unknown	unknown	unknown	unknown	unknown	unknown	crc	1	crc
153	³Â·ÛºÍ	female	55	2021/3/29 9:16	831357	0	1	1	0	0	0	40-60	14.1	normal	NA	unknown	7.4	normal	40.4	normal	NA	Î¬³Ö	unknown	unknown	unknown	crc+	unknown	unknown	unknown	unknown	unknown	unknown	unknown	unknown	unknown	unknown	unknown	unknown	unknown	unknown	unknown	unknown	unknown	unknown	unknown	unknown	crc	1	crc
154	³Â·ÛºÍ	female	55	2021/5/17 15:19	850160	0	1	1	0	0	0	40-60	11.7	normal	NA	unknown	9.9	normal	39.5	normal	NA	Î¬³Ö	unknown	unknown	unknown	crc+	unknown	unknown	unknown	unknown	unknown	unknown	unknown	unknown	unknown	unknown	unknown	unknown	unknown	unknown	unknown	unknown	unknown	unknown	unknown	unknown	crc	1	crc
155	³Â·ÛºÍ	female	55	2021/6/7 9:12	1801596	1	1	1	0	0	0	40-60	30.9	normal	NA	unknown	8.6	normal	39.9	normal	NA	Î¬³Ö	unknown	unknown	unknown	crc+	unknown	unknown	unknown	unknown	unknown	unknown	unknown	unknown	unknown	unknown	unknown	unknown	unknown	unknown	unknown	unknown	unknown	unknown	unknown	unknown	crc	1	crc
156	³Â·ÛºÍ	female	55	2021/6/28 9:10	1813989	1	1	1	0	0	0	40-60	34.4	normal	NA	unknown	8.7	normal	41.5	normal	NA	Î¬³Ö	unknown	unknown	unknown	crc+	unknown	unknown	unknown	unknown	unknown	unknown	unknown	unknown	unknown	unknown	unknown	unknown	unknown	unknown	unknown	unknown	unknown	unknown	unknown	unknown	crc	1	crc
157	³Â·ÛºÍ	female	55	2021/7/19 9:10	1827065	1	1	1	0	0	0	40-60	24.8	normal	NA	unknown	8.5	normal	43	normal	NA	Î¬³Ö	unknown	unknown	unknown	crc+	unknown	unknown	unknown	unknown	unknown	unknown	unknown	unknown	unknown	unknown	unknown	unknown	unknown	unknown	unknown	unknown	unknown	unknown	unknown	unknown	crc	1	crc
158	³Â¸£ÊÙ	male	73	2019/7/5 7:59	595056	NA	1	1	1	1	0	>60	NA	unknown	NA	unknown	NA	unknown	NA	unknown	NA	Î¬³Ö	lung+	unknown	unknown	unknown	unknown	unknown	unknown	unknown	unknown	unknown	unknown	unknown	unknown	unknown	unknown	unknown	unknown	unknown	unknown	lymphoma+	unknown	unknown	unknown	unknown	lung+lymphoma	2	mpc
159	³Â¸£ÊÙ	male	73	2019/7/18 8:16	602095	2	1	1	1	1	0	>60	12.1	normal	38.2	high	10.5	normal	NA	unknown	43	Î¬³Ö	lung+	unknown	unknown	unknown	unknown	unknown	unknown	unknown	unknown	unknown	unknown	unknown	unknown	unknown	unknown	unknown	unknown	unknown	unknown	unknown	unknown	unknown	unknown	unknown	lung	1	lung
160	³Â¸£ÊÙ	male	73	2019/8/12 7:54	614036	2	1	1	1	1	0	>60	12.4	normal	33.9	normal	12.5	normal	NA	unknown	41	Î¬³Ö	lung+	unknown	unknown	unknown	unknown	unknown	unknown	unknown	unknown	unknown	unknown	unknown	unknown	unknown	unknown	unknown	unknown	unknown	unknown	unknown	unknown	unknown	unknown	unknown	lung	1	lung
161	³Â¸£ÊÙ	male	73	2019/10/1 7:54	637008	1	1	1	1	1	0	>60	14.6	normal	33.1	normal	14.9	normal	NA	unknown	43	unknown	lung+	sclc+	unknown	unknown	unknown	unknown	unknown	unknown	unknown	unknown	unknown	unknown	unknown	unknown	unknown	unknown	unknown	unknown	unknown	unknown	unknown	unknown	unknown	unknown	lung	1	lung
162	³Â¸£ÊÙ	male	73	2019/10/28 9:02	648791	NA	1	1	1	1	0	>60	NA	unknown	NA	unknown	NA	unknown	NA	unknown	NA	Î¬³Ö	lung+	unknown	unknown	unknown	unknown	unknown	unknown	unknown	unknown	unknown	unknown	unknown	unknown	unknown	unknown	unknown	unknown	unknown	unknown	unknown	unknown	unknown	unknown	unknown	lung	1	lung
163	³Â¹ðÏã	female	56	2019/4/22 16:26	560552	1	1	1	0	0	0	40-60	11.8	normal	25.8	normal	19.3	normal	NA	unknown	120	unknown	unknown	unknown	unknown	crc+	unknown	unknown	unknown	unknown	unknown	unknown	unknown	unknown	unknown	unknown	unknown	unknown	unknown	unknown	unknown	unknown	unknown	unknown	unknown	unknown	crc	1	crc
164	³Â¹ðÏã	female	56	2019/5/17 15:04	572326	1	1	1	0	0	0	40-60	14.8	normal	20.2	normal	11.6	normal	NA	unknown	109	Î¬³Ö	unknown	unknown	unknown	crc+	unknown	unknown	unknown	unknown	unknown	unknown	unknown	unknown	unknown	unknown	unknown	unknown	unknown	unknown	unknown	unknown	unknown	unknown	unknown	unknown	crc	1	crc
165	³Â¹ðÏã	female	56	2019/6/6 16:10	581502	1	1	1	0	0	0	40-60	10.1	normal	17.5	normal	11.8	normal	NA	unknown	109	unknown	unknown	unknown	unknown	crc+	unknown	unknown	unknown	unknown	unknown	unknown	unknown	unknown	unknown	unknown	unknown	unknown	unknown	unknown	unknown	unknown	unknown	unknown	unknown	unknown	crc	1	crc
166	³Â¹ðÏã	female	56	2019/6/27 16:51	591667	1	1	1	0	0	0	40-60	9.2	normal	18.2	normal	13.2	normal	NA	unknown	105	unknown	unknown	unknown	unknown	crc+	unknown	unknown	unknown	unknown	unknown	unknown	unknown	unknown	unknown	unknown	unknown	unknown	unknown	unknown	unknown	unknown	unknown	unknown	unknown	unknown	crc	1	crc
167	³Â¹ðÏã	female	56	2019/7/20 15:39	603358	1	1	1	0	0	0	40-60	14.6	normal	22.5	normal	10.9	normal	NA	unknown	128	Î¬³Ö	unknown	unknown	unknown	crc+	unknown	unknown	unknown	unknown	unknown	unknown	unknown	unknown	unknown	unknown	unknown	unknown	unknown	unknown	unknown	unknown	unknown	unknown	unknown	unknown	crc	1	crc
168	³Â¹ðÏã	female	56	2019/8/13 14:20	615030	2	1	1	0	0	0	40-60	13.3	normal	19.4	normal	9.4	normal	NA	unknown	119	Î¬³Ö	unknown	unknown	unknown	crc+	unknown	unknown	unknown	unknown	unknown	unknown	unknown	unknown	unknown	unknown	unknown	unknown	unknown	unknown	unknown	unknown	unknown	unknown	unknown	unknown	crc	1	crc
169	³Â¹úÇ¿	male	70	2020/11/14 14:04	786377	2	1	1	1	1	0	>60	5.3	normal	7.9	normal	10.5	normal	NA	unknown	78	¸¨Öú	lung+	unknown	unknown	unknown	unknown	unknown	unknown	unknown	unknown	unknown	unknown	unknown	unknown	unknown	unknown	unknown	unknown	unknown	unknown	unknown	unknown	unknown	unknown	head+	lung+head	2	mpc
170	³ÂºìÓ¨	female	66	2021/4/30 13:17	843968	2	1	1	1	0	0	>60	15.6	normal	18.7	normal	11.3	normal	38.2	normal	100	unknown	unknown	unknown	breast+	crc+	unknown	unknown	unknown	unknown	unknown	unknown	unknown	unknown	unknown	unknown	unknown	unknown	unknown	unknown	unknown	unknown	unknown	unknown	unknown	unknown	breast+crc	2	mpc
171	³ÂºéËÉ	male	55	2021/7/29 15:20	1832685	1	1	1	0	0	0	40-60	48.3	high	25.7	normal	17.4	normal	41.9	normal	81	¸¨Öú	lung+	unknown	unknown	unknown	unknown	unknown	unknown	unknown	unknown	unknown	unknown	unknown	unknown	unknown	unknown	unknown	unknown	unknown	unknown	unknown	unknown	unknown	unknown	unknown	lung	1	lung
172	³Â»±¹ç	female	65	2019/6/22 16:50	589132	1	1	1	1	0	0	>60	23.7	normal	36.8	high	6.2	normal	NA	unknown	104	Î¬³Ö	unknown	unknown	unknown	unknown	unknown	unknown	unknown	unknown	pancrease+	unknown	unknown	unknown	unknown	unknown	unknown	unknown	unknown	unknown	unknown	unknown	unknown	unknown	unknown	unknown	pancrease	1	pancrease
173	³Â»±¹ç	female	65	2019/7/10 16:36	598382	1	1	1	1	0	0	>60	44.1	high	53.7	high	5.5	normal	NA	unknown	123	unknown	unknown	unknown	unknown	unknown	unknown	unknown	unknown	unknown	pancrease+	unknown	unknown	unknown	unknown	unknown	unknown	unknown	unknown	unknown	unknown	unknown	unknown	unknown	unknown	unknown	pancrease	1	pancrease
174	³Â»±¹ç	female	66	2020/6/29 9:12	734829	1	1	1	1	0	0	>60	14.6	normal	21.3	normal	10.7	normal	NA	unknown	120	unknown	unknown	unknown	unknown	unknown	unknown	unknown	unknown	unknown	pancrease+	unknown	unknown	unknown	unknown	unknown	unknown	unknown	unknown	unknown	unknown	unknown	unknown	unknown	unknown	unknown	pancrease	1	pancrease
175	³Â»Û	male	43	2021/1/15 14:05	807053	0	1	0	0	0	0	40-60	18.7	normal	NA	unknown	13.4	normal	38.9	normal	NA	unknown	unknown	unknown	unknown	crc+	unknown	unknown	unknown	unknown	unknown	unknown	unknown	unknown	unknown	unknown	unknown	unknown	unknown	unknown	unknown	unknown	unknown	unknown	unknown	unknown	crc	1	crc
176	³Â½¨·ï	female	49	2018/8/29 7:53	456715	NA	1	0	0	0	0	40-60	20.1	normal	NA	unknown	NA	unknown	NA	unknown	120	Êõºó	unknown	unknown	unknown	crc+	unknown	unknown	unknown	unknown	unknown	unknown	unknown	unknown	unknown	unknown	unknown	unknown	unknown	unknown	unknown	unknown	unknown	unknown	unknown	unknown	crc	1	crc
177	³Â½¨·ï	female	49	2018/9/24 16:12	468805	NA	1	0	0	0	0	40-60	23.3	normal	22.1	normal	11.1	normal	NA	unknown	122	Êõºó	unknown	unknown	unknown	crc+	unknown	unknown	unknown	unknown	unknown	unknown	unknown	unknown	unknown	unknown	unknown	unknown	unknown	unknown	unknown	unknown	unknown	unknown	unknown	unknown	crc	1	crc
178	³Â½¨·ï	female	49	2018/10/17 15:08	479070	NA	1	0	0	0	0	40-60	35.8	normal	37.6	high	12.1	normal	NA	unknown	119	unknown	unknown	unknown	unknown	crc+	unknown	unknown	unknown	unknown	unknown	unknown	unknown	unknown	unknown	unknown	unknown	unknown	unknown	unknown	unknown	unknown	unknown	unknown	unknown	unknown	crc	1	crc
179	³Â½¨·ï	female	50	2018/12/28 8:37	509436	NA	1	1	0	0	0	40-60	27	normal	31	normal	15.3	normal	NA	unknown	123	unknown	unknown	unknown	unknown	crc+	unknown	unknown	unknown	unknown	unknown	unknown	unknown	unknown	unknown	unknown	unknown	unknown	unknown	unknown	unknown	unknown	unknown	unknown	unknown	unknown	crc	1	crc
180	³Â½¨·ï	female	50	2019/1/21 8:16	519345	NA	1	1	0	0	0	40-60	28.2	normal	30.4	normal	12.2	normal	NA	unknown	104	Î¬³Ö	unknown	unknown	unknown	crc+	unknown	unknown	unknown	unknown	unknown	unknown	unknown	unknown	unknown	unknown	unknown	unknown	unknown	unknown	unknown	unknown	unknown	unknown	unknown	unknown	crc	1	crc
181	³Â½¨·ï	female	50	2019/7/4 8:17	594887	1	1	1	0	0	0	40-60	21.3	normal	24.2	normal	14.7	normal	NA	unknown	104	unknown	unknown	unknown	unknown	crc+	unknown	unknown	unknown	unknown	unknown	unknown	unknown	unknown	unknown	unknown	unknown	unknown	unknown	unknown	unknown	unknown	unknown	unknown	unknown	unknown	crc	1	crc
182	³Â½¨·ï	female	50	2019/11/8 8:44	653692	1	1	1	0	0	0	40-60	74.2	high	39.9	high	17.5	normal	NA	unknown	134	Î¬³Ö	unknown	unknown	unknown	crc+	unknown	unknown	unknown	unknown	unknown	unknown	unknown	unknown	unknown	unknown	unknown	unknown	unknown	unknown	unknown	unknown	unknown	unknown	unknown	unknown	crc	1	crc
183	³Â½¨·ï	female	51	2019/12/10 8:36	663756	NA	1	1	0	0	0	40-60	27.1	normal	27.7	normal	15.8	normal	NA	unknown	105	unknown	unknown	unknown	unknown	crc+	unknown	unknown	unknown	unknown	unknown	unknown	unknown	unknown	unknown	unknown	unknown	unknown	unknown	unknown	unknown	unknown	unknown	unknown	unknown	unknown	crc	1	crc
184	³Â½¨·ï	female	51	2020/2/8 8:19	685714	1	1	1	0	0	0	40-60	NA	unknown	NA	unknown	NA	unknown	NA	unknown	NA	unknown	unknown	unknown	unknown	crc+	unknown	unknown	unknown	unknown	unknown	unknown	unknown	unknown	unknown	unknown	unknown	unknown	unknown	unknown	unknown	unknown	unknown	unknown	unknown	unknown	crc	1	crc
185	³Â½¨·ï	female	51	2020/10/25 7:47	779255	1	1	1	0	0	0	40-60	34.3	normal	26.4	normal	11.2	normal	NA	unknown	129	unknown	unknown	unknown	unknown	crc+	unknown	unknown	unknown	unknown	unknown	unknown	unknown	unknown	unknown	unknown	unknown	unknown	unknown	unknown	unknown	unknown	unknown	unknown	unknown	unknown	crc	1	crc
186	³Â½¨·ï	female	52	2020/12/24 9:36	799618	1	1	1	0	0	0	40-60	NA	unknown	NA	unknown	NA	unknown	NA	unknown	NA	unknown	unknown	unknown	unknown	crc+	unknown	unknown	unknown	unknown	unknown	unknown	unknown	unknown	unknown	unknown	unknown	unknown	unknown	unknown	unknown	unknown	unknown	unknown	unknown	unknown	crc	1	crc
187	³Â½¨òÔ	male	65	2021/1/27 10:46	810917	1	1	1	1	0	0	>60	15.8	normal	26	normal	10.7	normal	38.2	normal	109	unknown	lung+	unknown	unknown	crc+	unknown	unknown	unknown	unknown	unknown	unknown	unknown	unknown	unknown	unknown	unknown	unknown	unknown	unknown	unknown	unknown	unknown	unknown	unknown	unknown	lung+crc	2	mpc
188	³Â½¨òÔ	male	65	2021/2/17 12:47	816072	1	1	1	1	0	0	>60	30.3	normal	24.1	normal	8.3	normal	36.1	normal	96	unknown	lung+	unknown	unknown	crc+	unknown	unknown	unknown	unknown	unknown	unknown	unknown	unknown	unknown	unknown	unknown	unknown	unknown	unknown	unknown	unknown	unknown	unknown	unknown	unknown	lung+crc	2	mpc
189	³Â½¨òÔ	male	65	2021/3/6 12:21	823356	2	1	1	1	0	0	>60	67.3	high	46.8	high	10.7	normal	35.1	normal	113	unknown	lung+	unknown	unknown	crc+	unknown	unknown	unknown	unknown	unknown	unknown	unknown	unknown	unknown	unknown	unknown	unknown	unknown	unknown	unknown	unknown	unknown	unknown	unknown	unknown	lung+crc	2	mpc
190	³Â½¨òÔ	male	66	2021/3/24 10:07	829894	2	1	1	1	0	0	>60	42.1	high	30.6	normal	9.9	normal	34.2	normal	113	unknown	lung+	unknown	unknown	crc+	unknown	unknown	unknown	unknown	unknown	unknown	unknown	unknown	unknown	unknown	unknown	unknown	unknown	unknown	unknown	unknown	unknown	unknown	unknown	unknown	lung+crc	2	mpc
191	³Â½¨òÔ	male	66	2021/4/9 14:13	835846	1	1	1	1	0	0	>60	61.9	high	37.1	high	7.9	normal	35.7	normal	128	unknown	lung+	unknown	unknown	crc+	unknown	unknown	unknown	unknown	unknown	unknown	unknown	unknown	unknown	unknown	unknown	unknown	unknown	unknown	unknown	unknown	unknown	unknown	unknown	unknown	lung+crc	2	mpc
192	³Â½¨òÔ	male	66	2021/4/28 16:10	843327	1	1	1	1	0	0	>60	66.3	high	47.7	high	10.4	normal	39.3	normal	168	unknown	lung+	unknown	unknown	crc+	unknown	unknown	unknown	unknown	unknown	unknown	unknown	unknown	unknown	unknown	unknown	unknown	unknown	unknown	unknown	unknown	unknown	unknown	unknown	unknown	lung+crc	2	mpc
193	³Â½¨òÔ	male	66	2021/5/16 13:56	849979	1	1	1	1	0	0	>60	38.7	normal	39.8	high	6.7	normal	35.3	normal	132	unknown	lung+	unknown	unknown	crc+	unknown	unknown	unknown	unknown	unknown	unknown	unknown	unknown	unknown	unknown	unknown	unknown	unknown	unknown	unknown	unknown	unknown	unknown	unknown	unknown	lung+crc	2	mpc
194	³Â½¨òÔ	male	66	2021/6/2 13:52	1799210	1	1	1	1	0	0	>60	15.5	normal	28	normal	7.5	normal	37	normal	101	unknown	lung+	unknown	unknown	crc+	unknown	unknown	unknown	unknown	unknown	unknown	unknown	unknown	unknown	unknown	unknown	unknown	unknown	unknown	unknown	unknown	unknown	unknown	unknown	unknown	lung+crc	2	mpc
195	³Â½¨òÔ	male	66	2021/6/20 11:26	1809527	1	1	1	1	0	0	>60	24.8	normal	33.9	normal	8.9	normal	40.3	normal	126	unknown	lung+	unknown	unknown	crc+	unknown	unknown	unknown	unknown	unknown	unknown	unknown	unknown	unknown	unknown	unknown	unknown	unknown	unknown	unknown	unknown	unknown	unknown	unknown	unknown	lung+crc	2	mpc
196	³Â½¨òÔ	male	66	2021/7/8 11:42	1820851	1	1	1	1	0	0	>60	23.1	normal	32.6	normal	8.4	normal	32.1	normal	117	unknown	lung+	unknown	unknown	crc+	unknown	unknown	unknown	unknown	unknown	unknown	unknown	unknown	unknown	unknown	unknown	unknown	unknown	unknown	unknown	unknown	unknown	unknown	unknown	unknown	lung+crc	2	mpc
197	³Â½¨òÔ	male	66	2021/7/26 11:21	1831693	2	1	1	1	0	0	>60	105.1	high	91.2	high	10.7	normal	31	normal	124	unknown	lung+	unknown	unknown	crc+	unknown	unknown	unknown	unknown	unknown	unknown	unknown	unknown	unknown	unknown	unknown	unknown	unknown	unknown	unknown	unknown	unknown	unknown	unknown	unknown	lung+crc	2	mpc
198	³Â½£ÐÛ	male	72	2020/1/29 10:35	684217	2	1	1	1	1	0	>60	10.1	normal	19.2	normal	11.3	normal	35.2	normal	122	unknown	lung+	unknown	unknown	unknown	unknown	unknown	unknown	unknown	unknown	easophage+	unknown	unknown	unknown	unknown	unknown	unknown	unknown	unknown	unknown	unknown	unknown	unknown	unknown	unknown	lung+easophage	2	mpc
199	³Â½£ÐÛ	male	72	2020/2/19 8:52	687584	2	1	1	1	1	0	>60	27.2	normal	21.5	normal	12	normal	NA	unknown	133	unknown	lung+	unknown	unknown	unknown	unknown	unknown	unknown	unknown	unknown	easophage+	unknown	unknown	unknown	unknown	unknown	unknown	unknown	unknown	unknown	unknown	unknown	unknown	unknown	unknown	lung+easophage	2	mpc
200	³Â½£ÐÛ	male	72	2020/3/18 8:47	696688	2	1	1	1	1	0	>60	5.9	normal	14.7	normal	9.1	normal	NA	unknown	99	unknown	lung+	unknown	unknown	unknown	unknown	unknown	unknown	unknown	unknown	easophage+	unknown	unknown	unknown	unknown	unknown	unknown	unknown	unknown	unknown	unknown	unknown	unknown	unknown	unknown	lung+easophage	2	mpc
201	³Â½£ÐÛ	male	72	2020/4/18 15:25	709046	2	1	1	1	1	0	>60	7.2	normal	17	normal	13.5	normal	NA	unknown	125	unknown	lung+	unknown	unknown	unknown	unknown	unknown	unknown	unknown	unknown	easophage+	unknown	unknown	unknown	unknown	unknown	unknown	unknown	unknown	unknown	unknown	unknown	unknown	unknown	unknown	lung+easophage	2	mpc
202	³Â½£ÐÛ	male	72	2020/5/17 18:35	719444	2	1	1	1	1	0	>60	15.9	normal	20.5	normal	10.5	normal	NA	unknown	119	unknown	lung+	unknown	unknown	unknown	unknown	unknown	unknown	unknown	unknown	easophage+	unknown	unknown	unknown	unknown	unknown	unknown	unknown	unknown	unknown	unknown	unknown	unknown	unknown	unknown	lung+easophage	2	mpc
203	³Â½£ÐÛ	male	72	2020/6/19 14:38	731565	2	1	1	1	1	0	>60	8.9	normal	18.7	normal	8.1	normal	NA	unknown	99	unknown	unknown	unknown	unknown	unknown	unknown	unknown	unknown	unknown	unknown	easophage+	unknown	unknown	unknown	unknown	unknown	unknown	unknown	unknown	unknown	unknown	unknown	unknown	unknown	unknown	easophage	1	easophage
204	³Â½£ÐÛ	male	72	2020/7/16 14:38	742123	2	1	1	1	1	0	>60	5.8	normal	16.2	normal	11.5	normal	NA	unknown	90	unknown	lung+	unknown	unknown	unknown	unknown	unknown	unknown	unknown	unknown	easophage+	unknown	unknown	unknown	unknown	unknown	unknown	unknown	unknown	unknown	unknown	unknown	unknown	unknown	unknown	lung+easophage	2	mpc
205	³Â½£ÐÛ	male	73	2020/11/21 14:39	788776	3	1	1	1	1	0	>60	39.9	normal	30.2	normal	10.6	normal	NA	unknown	154	Î¬³Ö	lung+	unknown	unknown	unknown	unknown	unknown	unknown	unknown	unknown	easophage+	unknown	unknown	unknown	unknown	unknown	unknown	unknown	unknown	unknown	unknown	unknown	unknown	unknown	unknown	lung+easophage	2	mpc
206	³Â½ð·¢	male	64	2020/4/16 14:50	708104	1	1	1	1	0	0	>60	30	normal	35.9	high	11.5	normal	NA	unknown	170	unknown	unknown	unknown	unknown	unknown	unknown	unknown	unknown	unknown	unknown	easophage+	unknown	unknown	unknown	unknown	unknown	unknown	unknown	unknown	unknown	unknown	unknown	unknown	unknown	unknown	easophage	1	easophage
207	³Â¿¡	male	30	2021/2/15 13:49	815383	1	0	0	0	0	0	<40	NA	unknown	NA	unknown	NA	unknown	NA	unknown	NA	¶þÏß	unknown	unknown	unknown	crc+	unknown	unknown	unknown	unknown	unknown	unknown	unknown	unknown	unknown	unknown	unknown	unknown	unknown	unknown	unknown	unknown	unknown	unknown	unknown	unknown	crc	1	crc
208	³Â¿¡	male	30	2021/3/1 8:40	820875	4	0	0	0	0	0	<40	54.3	high	29.4	normal	16.9	normal	44.3	normal	77	¶þÏß	unknown	unknown	unknown	crc+	unknown	unknown	unknown	unknown	unknown	unknown	unknown	unknown	unknown	unknown	unknown	unknown	unknown	unknown	unknown	unknown	unknown	unknown	unknown	unknown	crc	1	crc
209	³Â¿¡	male	30	2021/3/15 8:54	826269	1	0	0	0	0	0	<40	32.9	normal	21.2	normal	14.6	normal	45.6	normal	86	¶þÏß	unknown	unknown	unknown	crc+	unknown	unknown	unknown	unknown	unknown	unknown	unknown	unknown	unknown	unknown	unknown	unknown	unknown	unknown	unknown	unknown	unknown	unknown	unknown	unknown	crc	1	crc
210	³Â¿¡	male	30	2021/3/29 15:17	831707	1	0	0	0	0	0	<40	32.1	normal	19.4	normal	9.7	normal	37.6	normal	77	¶þÏß	unknown	unknown	unknown	crc+	unknown	unknown	unknown	unknown	unknown	unknown	unknown	unknown	unknown	unknown	unknown	unknown	unknown	unknown	unknown	unknown	unknown	unknown	unknown	unknown	crc	1	crc
211	³Â¿µ¾°	male	52	2018/6/5 9:09	419320	NA	1	1	0	0	0	40-60	39	normal	NA	unknown	14.9	normal	NA	unknown	NA	unknown	unknown	unknown	unknown	crc+	unknown	unknown	unknown	unknown	unknown	unknown	unknown	unknown	unknown	unknown	unknown	unknown	unknown	unknown	unknown	unknown	unknown	unknown	unknown	unknown	crc	1	crc
212	³Â¿µ¾°	male	52	2018/8/20 15:45	453447	NA	1	1	0	0	0	40-60	30	normal	39	high	13.1	normal	NA	unknown	139	Êõºó	unknown	unknown	unknown	crc+	unknown	unknown	unknown	unknown	unknown	unknown	unknown	unknown	unknown	unknown	unknown	unknown	unknown	unknown	unknown	unknown	unknown	unknown	unknown	unknown	crc	1	crc
213	³Â¿µ¾°	male	53	2019/4/23 15:37	561040	1	1	1	0	0	0	40-60	14	normal	NA	unknown	14.3	normal	NA	unknown	282	unknown	unknown	unknown	unknown	crc+	unknown	unknown	unknown	unknown	unknown	unknown	unknown	unknown	unknown	unknown	unknown	unknown	unknown	unknown	unknown	unknown	unknown	unknown	unknown	unknown	crc	1	crc
214	³Â¿µ¾°	male	53	2019/6/21 15:09	588691	1	1	1	0	0	0	40-60	37.6	normal	43.6	high	26.5	high	NA	unknown	423	unknown	unknown	unknown	unknown	crc+	unknown	unknown	unknown	unknown	unknown	unknown	unknown	unknown	unknown	unknown	unknown	unknown	unknown	unknown	unknown	unknown	unknown	unknown	unknown	unknown	crc	1	crc
215	³Â¿µ¾°	male	53	2019/7/20 15:04	603228	2	1	1	0	0	0	40-60	35.2	normal	41	high	19.3	normal	NA	unknown	428	unknown	unknown	unknown	unknown	crc+	unknown	unknown	unknown	unknown	unknown	unknown	unknown	unknown	unknown	unknown	unknown	unknown	unknown	unknown	unknown	unknown	unknown	unknown	unknown	unknown	crc	1	crc
216	³Â¿µ¾°	male	53	2019/8/12 8:59	614175	1	1	1	0	0	0	40-60	24.5	normal	42.8	high	23.6	normal	NA	unknown	528	unknown	unknown	unknown	unknown	crc+	unknown	unknown	unknown	unknown	unknown	unknown	unknown	unknown	unknown	unknown	unknown	unknown	unknown	unknown	unknown	unknown	unknown	unknown	unknown	unknown	crc	1	crc
217	³ÂÁÁÔÂ	female	49	2021/7/2 16:02	1817113	2	1	0	0	0	0	40-60	9.4	normal	NA	unknown	8.6	normal	29.5	low	NA	unknown	unknown	unknown	unknown	crc+	unknown	unknown	unknown	unknown	unknown	unknown	unknown	unknown	unknown	unknown	unknown	unknown	unknown	unknown	unknown	unknown	unknown	unknown	unknown	unknown	crc	1	crc
218	³ÂÁÁÔÂ	female	49	2021/7/27 14:26	1832495	1	1	0	0	0	0	40-60	7.2	normal	11.3	normal	8.7	normal	32.7	normal	62	Î¬³Ö	unknown	unknown	unknown	crc+	unknown	unknown	unknown	unknown	unknown	unknown	unknown	unknown	unknown	unknown	unknown	unknown	unknown	unknown	unknown	unknown	unknown	unknown	unknown	unknown	crc	1	crc
219	³ÂÂ×Ã÷	male	67	2018/8/29 14:37	456287	NA	1	1	1	0	0	>60	31	normal	33	normal	7.4	normal	NA	unknown	117	unknown	lung+	unknown	unknown	unknown	unknown	unknown	unknown	unknown	unknown	unknown	unknown	unknown	unknown	unknown	unknown	unknown	unknown	unknown	unknown	unknown	unknown	unknown	unknown	unknown	lung	1	lung
220	³ÂÃÀÓ¢	female	61	2018/8/30 8:20	457477	NA	1	1	1	0	0	>60	31	normal	47.4	high	16.8	normal	NA	unknown	91	Êõºó	unknown	unknown	breast+	unknown	unknown	unknown	unknown	unknown	unknown	unknown	unknown	unknown	unknown	unknown	unknown	unknown	unknown	unknown	unknown	unknown	unknown	unknown	unknown	unknown	breast	1	breast
221	³ÂÃÀÓ¢	female	61	2018/9/24 9:07	468500	NA	1	1	1	0	0	>60	23.5	normal	34.7	normal	15.1	normal	NA	unknown	86	unknown	unknown	unknown	breast+	unknown	unknown	unknown	unknown	unknown	unknown	unknown	unknown	unknown	unknown	unknown	unknown	unknown	unknown	unknown	unknown	unknown	unknown	unknown	unknown	unknown	breast	1	breast
222	³ÂÃÀÓ¢	female	61	2018/10/15 8:38	477638	NA	1	1	1	0	0	>60	24.1	normal	37	high	20.4	normal	NA	unknown	106	unknown	unknown	unknown	breast+	unknown	unknown	unknown	unknown	unknown	unknown	unknown	unknown	unknown	unknown	unknown	unknown	unknown	unknown	unknown	unknown	unknown	unknown	unknown	unknown	unknown	breast	1	breast
223	³ÂÃÀÓ¢	female	61	2018/11/5 9:40	486893	NA	1	1	1	0	0	>60	20.2	normal	37.1	high	20.9	normal	NA	unknown	86	unknown	unknown	unknown	breast+	unknown	unknown	unknown	unknown	unknown	unknown	unknown	unknown	unknown	unknown	unknown	unknown	unknown	unknown	unknown	unknown	unknown	unknown	unknown	unknown	unknown	breast	1	breast
224	³ÂÃÀÓ¢	female	61	2018/12/18 13:56	505409	NA	1	1	1	0	0	>60	17	normal	32	normal	15.2	normal	NA	unknown	84	unknown	unknown	unknown	breast+	unknown	unknown	unknown	unknown	unknown	unknown	unknown	unknown	unknown	unknown	unknown	unknown	unknown	unknown	unknown	unknown	unknown	unknown	unknown	unknown	unknown	breast	1	breast
225	³ÂÃÀÓ¢	female	61	2019/1/10 14:01	515076	1	1	1	1	0	0	>60	22.1	normal	29.2	normal	16.4	normal	NA	unknown	76	Î¬³Ö	unknown	unknown	breast+	unknown	unknown	unknown	unknown	unknown	unknown	unknown	unknown	unknown	unknown	unknown	unknown	unknown	unknown	unknown	unknown	unknown	unknown	unknown	unknown	unknown	breast	1	breast
226	³ÂÃÀÓ¢	female	61	2019/1/30 8:37	523216	NA	1	1	1	0	0	>60	22.8	normal	NA	unknown	NA	unknown	NA	unknown	NA	unknown	unknown	unknown	breast+	unknown	unknown	unknown	unknown	unknown	unknown	unknown	unknown	unknown	unknown	unknown	unknown	unknown	unknown	unknown	unknown	unknown	unknown	unknown	unknown	unknown	breast	1	breast
227	³ÂÃÀÓ¢	female	62	2019/4/26 11:04	562262	NA	1	1	1	0	0	>60	30.7	normal	41.9	high	NA	unknown	NA	unknown	NA	unknown	unknown	unknown	breast+	unknown	unknown	unknown	unknown	unknown	unknown	unknown	unknown	unknown	unknown	unknown	unknown	unknown	unknown	unknown	unknown	unknown	unknown	unknown	unknown	unknown	breast	1	breast
228	³ÂÃÀÓ¢	female	62	2019/5/17 8:55	572039	0	1	1	1	0	0	>60	31.1	normal	37.9	high	25.5	high	NA	unknown	127	unknown	unknown	unknown	breast+	unknown	unknown	unknown	unknown	unknown	unknown	unknown	unknown	unknown	unknown	unknown	unknown	unknown	unknown	unknown	unknown	unknown	unknown	unknown	unknown	unknown	breast	1	breast
229	³ÂÃÀÓ¢	female	62	2019/6/12 9:22	583925	NA	1	1	1	0	0	>60	21.9	normal	40.4	high	26.4	high	NA	unknown	NA	unknown	unknown	unknown	breast+	unknown	unknown	unknown	unknown	unknown	unknown	unknown	unknown	unknown	unknown	unknown	unknown	unknown	unknown	unknown	unknown	unknown	unknown	unknown	unknown	unknown	breast	1	breast
230	³ÂÃÀÓ¢	female	62	2019/7/3 11:13	594258	NA	1	1	1	0	0	>60	22.4	normal	NA	unknown	NA	unknown	NA	unknown	NA	unknown	unknown	unknown	breast+	unknown	unknown	unknown	unknown	unknown	unknown	unknown	unknown	unknown	unknown	unknown	unknown	unknown	unknown	unknown	unknown	unknown	unknown	unknown	unknown	unknown	breast	1	breast
231	³ÂÃÀÓ¢	female	62	2019/7/24 11:02	605075	NA	1	1	1	0	0	>60	20.5	normal	33.4	normal	30	high	NA	unknown	NA	unknown	unknown	unknown	breast+	unknown	unknown	unknown	unknown	unknown	unknown	unknown	unknown	unknown	unknown	unknown	unknown	unknown	unknown	unknown	unknown	unknown	unknown	unknown	unknown	unknown	breast	1	breast
232	³ÂÃÀÓ¢	female	63	2020/3/14 9:42	695270	1	1	1	1	0	0	>60	24.1	normal	26.4	normal	12	normal	NA	unknown	117	unknown	unknown	unknown	breast+	unknown	unknown	unknown	unknown	unknown	unknown	unknown	unknown	unknown	unknown	unknown	unknown	unknown	unknown	unknown	unknown	unknown	unknown	unknown	unknown	unknown	breast	1	breast
233	³ÂÃÀÓ¢	female	63	2020/4/13 13:46	706811	1	1	1	1	0	0	>60	42.9	high	36.6	high	15.5	normal	NA	unknown	124	unknown	unknown	unknown	breast+	unknown	unknown	unknown	unknown	unknown	unknown	unknown	unknown	unknown	unknown	unknown	unknown	unknown	unknown	unknown	unknown	unknown	unknown	unknown	unknown	unknown	breast	1	breast
234	³ÂÃÀÓ¢	female	63	2020/5/5 16:46	715264	1	1	1	1	0	0	>60	42.7	high	48.5	high	16.5	normal	NA	unknown	124	unknown	unknown	unknown	breast+	unknown	unknown	unknown	unknown	unknown	unknown	unknown	unknown	unknown	unknown	unknown	unknown	unknown	unknown	unknown	unknown	unknown	unknown	unknown	unknown	unknown	breast	1	breast
235	³ÂÃÀÓ¢	female	63	2020/5/29 15:12	723840	1	1	1	1	0	0	>60	39.7	normal	48	high	18.2	normal	NA	unknown	114	unknown	unknown	unknown	breast+	unknown	unknown	unknown	unknown	unknown	unknown	unknown	unknown	unknown	unknown	unknown	unknown	unknown	unknown	unknown	unknown	unknown	unknown	unknown	unknown	unknown	breast	1	breast
236	³ÂÃÀÓ¢	female	63	2020/6/22 11:21	732468	1	1	1	1	0	0	>60	49.1	high	52.5	high	17	normal	NA	unknown	117	unknown	unknown	unknown	breast+	unknown	unknown	unknown	unknown	unknown	unknown	unknown	unknown	unknown	unknown	unknown	unknown	unknown	unknown	unknown	unknown	unknown	unknown	unknown	unknown	unknown	breast	1	breast
237	³ÂÃÀÓ¢	female	63	2020/7/16 7:56	741819	1	1	1	1	0	0	>60	54.3	high	70.5	high	19.3	normal	NA	unknown	130	unknown	unknown	unknown	breast+	unknown	unknown	unknown	unknown	unknown	unknown	unknown	unknown	unknown	unknown	unknown	unknown	unknown	unknown	unknown	unknown	unknown	unknown	unknown	unknown	unknown	breast	1	breast
238	³ÂÃîºì	female	46	2019/9/24 8:35	633882	1	1	0	0	0	0	40-60	92.4	high	38.1	high	8.3	normal	NA	unknown	118	Î¬³Ö	unknown	unknown	breast+	unknown	unknown	unknown	unknown	unknown	unknown	unknown	unknown	unknown	unknown	unknown	unknown	unknown	unknown	unknown	unknown	unknown	unknown	unknown	unknown	unknown	breast	1	breast
239	³ÂÃîºì	female	46	2019/10/15 7:53	643164	0	1	0	0	0	0	40-60	23.7	normal	23.2	normal	6.6	normal	NA	unknown	110	unknown	unknown	unknown	breast+	unknown	unknown	unknown	unknown	unknown	unknown	unknown	unknown	unknown	unknown	unknown	unknown	unknown	unknown	unknown	unknown	unknown	unknown	unknown	unknown	unknown	breast	1	breast
240	³ÂÃîºì	female	46	2019/10/21 13:48	646012	1	1	0	0	0	0	40-60	24.3	normal	22.7	normal	11.2	normal	NA	unknown	92	Î¬³Ö	unknown	unknown	breast+	unknown	unknown	unknown	unknown	unknown	unknown	unknown	unknown	unknown	unknown	unknown	unknown	unknown	unknown	unknown	unknown	unknown	unknown	unknown	unknown	unknown	breast	1	breast
241	³ÂÃîºì	female	46	2019/11/4 9:07	651656	1	1	0	0	0	0	40-60	35.6	normal	28.8	normal	6	normal	NA	unknown	89	unknown	unknown	unknown	breast+	unknown	unknown	unknown	unknown	unknown	unknown	unknown	unknown	unknown	unknown	unknown	unknown	unknown	unknown	unknown	unknown	unknown	unknown	unknown	unknown	unknown	breast	1	breast
242	³ÂÃîºì	female	47	2019/12/5 8:36	664764	1	1	0	0	0	0	40-60	20.7	normal	25.5	normal	9.3	normal	NA	unknown	91	unknown	unknown	unknown	breast+	unknown	unknown	unknown	unknown	unknown	unknown	unknown	unknown	unknown	unknown	unknown	unknown	unknown	unknown	unknown	unknown	unknown	unknown	unknown	unknown	unknown	breast	1	breast
243	³ÂÃîºì	female	47	2019/12/26 11:03	673320	1	1	0	0	0	0	40-60	50.8	high	28.5	normal	6	normal	41.8	normal	113	unknown	unknown	unknown	breast+	unknown	unknown	unknown	unknown	unknown	unknown	unknown	unknown	unknown	unknown	unknown	unknown	unknown	unknown	unknown	unknown	unknown	unknown	unknown	unknown	unknown	breast	1	breast
244	³ÂÃîºì	female	47	2020/1/18 8:45	682160	1	1	0	0	0	0	40-60	NA	unknown	NA	unknown	NA	unknown	NA	unknown	NA	unknown	unknown	unknown	breast+	unknown	unknown	unknown	unknown	unknown	unknown	unknown	unknown	unknown	unknown	unknown	unknown	unknown	unknown	unknown	unknown	unknown	unknown	unknown	unknown	unknown	breast	1	breast
245	³ÂÃîºì	female	47	2020/2/12 8:34	686189	1	1	0	0	0	0	40-60	NA	unknown	NA	unknown	NA	unknown	NA	unknown	NA	unknown	unknown	unknown	breast+	unknown	unknown	unknown	unknown	unknown	unknown	unknown	unknown	unknown	unknown	unknown	unknown	unknown	unknown	unknown	unknown	unknown	unknown	unknown	unknown	unknown	breast	1	breast
246	³ÂÃîºì	female	47	2020/2/20 8:45	687912	1	1	0	0	0	0	40-60	118.3	high	71.7	high	5.3	normal	NA	unknown	121	unknown	unknown	unknown	breast+	unknown	unknown	unknown	unknown	unknown	unknown	unknown	unknown	unknown	unknown	unknown	unknown	unknown	unknown	unknown	unknown	unknown	unknown	unknown	unknown	unknown	breast	1	breast
247	³ÂÃîºì	female	47	2020/3/4 8:23	691739	1	1	0	0	0	0	40-60	NA	unknown	NA	unknown	NA	unknown	NA	unknown	64	unknown	unknown	unknown	breast+	unknown	unknown	unknown	unknown	unknown	unknown	unknown	unknown	unknown	unknown	unknown	unknown	unknown	unknown	unknown	unknown	unknown	unknown	unknown	unknown	unknown	breast	1	breast
248	³ÂÃîºì	female	47	2020/3/25 8:38	699381	1	1	0	0	0	0	40-60	NA	unknown	NA	unknown	NA	unknown	NA	unknown	NA	unknown	unknown	unknown	breast+	unknown	unknown	unknown	unknown	unknown	unknown	unknown	unknown	unknown	unknown	unknown	unknown	unknown	unknown	unknown	unknown	unknown	unknown	unknown	unknown	unknown	breast	1	breast
249	³ÂÃîºì	female	47	2020/6/2 10:51	725044	1	1	0	0	0	0	40-60	17.4	normal	18.7	normal	5.7	normal	NA	unknown	60	unknown	unknown	unknown	breast+	unknown	unknown	unknown	unknown	unknown	unknown	unknown	unknown	unknown	unknown	unknown	unknown	unknown	unknown	unknown	unknown	unknown	unknown	unknown	unknown	unknown	breast	1	breast
250	³ÂÃîºì	female	48	2021/5/18 8:27	850517	1	1	0	0	0	0	40-60	NA	unknown	NA	unknown	NA	unknown	NA	unknown	NA	unknown	unknown	unknown	breast+	unknown	unknown	unknown	unknown	unknown	unknown	unknown	unknown	unknown	unknown	unknown	unknown	unknown	unknown	unknown	unknown	unknown	unknown	unknown	unknown	unknown	breast	1	breast
251	³ÂÃñµÂ	male	56	2021/1/7 15:29	804332	1	1	1	0	0	0	40-60	14.8	normal	20.4	normal	14.9	normal	35	normal	104	unknown	unknown	unknown	unknown	unknown	unknown	gastric+	unknown	unknown	unknown	unknown	unknown	unknown	unknown	unknown	unknown	unknown	unknown	unknown	unknown	unknown	unknown	unknown	unknown	unknown	gastric	1	gastric
252	³ÂÃñµÂ	male	56	2021/1/31 11:25	812109	4	1	1	0	0	0	40-60	8.1	normal	19	normal	13.3	normal	36.5	normal	94	unknown	unknown	unknown	unknown	unknown	unknown	gastric+	unknown	unknown	unknown	unknown	unknown	unknown	unknown	unknown	unknown	unknown	unknown	unknown	unknown	unknown	unknown	unknown	unknown	unknown	gastric	1	gastric
253	³ÂÃñµÂ	male	56	2021/3/2 9:25	821552	4	1	1	0	0	0	40-60	17	normal	22.7	normal	11.3	normal	37.7	normal	93	unknown	unknown	unknown	unknown	unknown	unknown	gastric+	unknown	unknown	unknown	unknown	unknown	unknown	unknown	unknown	unknown	unknown	unknown	unknown	unknown	unknown	unknown	unknown	unknown	unknown	gastric	1	gastric
254	³ÂÃñµÂ	male	56	2021/3/30 11:31	831976	4	1	1	0	0	0	40-60	21.8	normal	25	normal	12.9	normal	35	normal	81	unknown	unknown	unknown	unknown	unknown	unknown	gastric+	unknown	unknown	unknown	unknown	unknown	unknown	unknown	unknown	unknown	unknown	unknown	unknown	unknown	unknown	unknown	unknown	unknown	unknown	gastric	1	gastric
255	³ÂÃñµÂ	male	56	2021/4/29 9:11	843454	4	1	1	0	0	0	40-60	21.9	normal	29.9	normal	13.4	normal	34.4	normal	90	unknown	unknown	unknown	unknown	unknown	unknown	gastric+	unknown	unknown	unknown	unknown	unknown	unknown	unknown	unknown	unknown	unknown	unknown	unknown	unknown	unknown	unknown	unknown	unknown	unknown	gastric	1	gastric
256	³ÂÄµµ¤	female	47	2019/9/17 14:13	630902	0	1	0	0	0	0	40-60	9.9	normal	15.4	normal	9.3	normal	NA	unknown	51	unknown	unknown	unknown	unknown	crc+	unknown	unknown	unknown	unknown	unknown	unknown	unknown	unknown	unknown	unknown	unknown	unknown	unknown	unknown	unknown	unknown	unknown	unknown	unknown	unknown	crc	1	crc
257	³ÂÄµµ¤	female	47	2019/10/3 14:47	638178	1	1	0	0	0	0	40-60	31.4	normal	33	normal	2.3	normal	NA	unknown	72	unknown	unknown	unknown	unknown	crc+	unknown	unknown	unknown	unknown	unknown	unknown	unknown	unknown	unknown	unknown	unknown	unknown	unknown	unknown	unknown	unknown	unknown	unknown	unknown	unknown	crc	1	crc
258	³ÂÄµµ¤	female	47	2019/10/19 8:55	645118	1	1	0	0	0	0	40-60	42.6	high	NA	unknown	10.3	normal	NA	unknown	NA	Î¬³Ö	unknown	unknown	unknown	crc+	unknown	unknown	unknown	unknown	unknown	unknown	unknown	unknown	unknown	unknown	unknown	unknown	unknown	unknown	unknown	unknown	unknown	unknown	unknown	unknown	crc	1	crc
259	³ÂÄµµ¤	female	47	2019/11/3 14:16	651490	2	1	0	0	0	0	40-60	23	normal	18	normal	9.7	normal	NA	unknown	91	unknown	unknown	unknown	unknown	crc+	unknown	unknown	unknown	unknown	unknown	unknown	unknown	unknown	unknown	unknown	unknown	unknown	unknown	unknown	unknown	unknown	unknown	unknown	unknown	unknown	crc	1	crc
260	³ÂÄµµ¤	female	47	2019/11/19 8:49	657975	1	1	0	0	0	0	40-60	55.1	high	35.7	high	7.4	normal	NA	unknown	85	Î¬³Ö	unknown	unknown	unknown	crc+	unknown	unknown	unknown	unknown	unknown	unknown	unknown	unknown	unknown	unknown	unknown	unknown	unknown	unknown	unknown	unknown	unknown	unknown	unknown	unknown	crc	1	crc
261	³ÂÄµµ¤	female	47	2019/12/7 15:49	665840	1	1	0	0	0	0	40-60	103.5	high	79	high	9.2	normal	NA	unknown	105	unknown	unknown	unknown	unknown	crc+	unknown	unknown	unknown	unknown	unknown	unknown	unknown	unknown	unknown	unknown	unknown	unknown	unknown	unknown	unknown	unknown	unknown	unknown	unknown	unknown	crc	1	crc
262	³ÂÄµµ¤	female	47	2019/12/29 14:32	674357	0	1	0	0	0	0	40-60	NA	unknown	NA	unknown	NA	unknown	NA	unknown	105	unknown	unknown	unknown	unknown	crc+	unknown	unknown	unknown	unknown	unknown	unknown	unknown	unknown	unknown	unknown	unknown	unknown	unknown	unknown	unknown	unknown	unknown	unknown	unknown	unknown	crc	1	crc
263	³ÂÄµµ¤	female	48	2020/1/16 15:47	681722	1	1	0	0	0	0	40-60	NA	unknown	NA	unknown	NA	unknown	NA	unknown	NA	unknown	unknown	unknown	unknown	crc+	unknown	unknown	unknown	unknown	unknown	unknown	unknown	unknown	unknown	unknown	unknown	unknown	unknown	unknown	unknown	unknown	unknown	unknown	unknown	unknown	crc	1	crc
264	³ÂÄµµ¤	female	48	2020/2/7 8:54	685645	1	1	0	0	0	0	40-60	30.5	normal	34.7	normal	7.8	normal	NA	unknown	103	unknown	unknown	unknown	unknown	crc+	unknown	unknown	unknown	unknown	unknown	unknown	unknown	unknown	unknown	unknown	unknown	unknown	unknown	unknown	unknown	unknown	unknown	unknown	unknown	unknown	crc	1	crc
265	³ÂÄµµ¤	female	48	2020/2/27 14:45	690106	1	1	0	0	0	0	40-60	50.6	high	45.6	high	6.8	normal	NA	unknown	117	unknown	unknown	unknown	unknown	crc+	unknown	unknown	unknown	unknown	unknown	unknown	unknown	unknown	unknown	unknown	unknown	unknown	unknown	unknown	unknown	unknown	unknown	unknown	unknown	unknown	crc	1	crc
266	³ÂÄµµ¤	female	48	2020/3/17 11:07	696407	1	1	0	0	0	0	40-60	38.9	normal	29.6	normal	7.6	normal	NA	unknown	138	unknown	unknown	unknown	unknown	crc+	unknown	unknown	unknown	unknown	unknown	unknown	unknown	unknown	unknown	unknown	unknown	unknown	unknown	unknown	unknown	unknown	unknown	unknown	unknown	unknown	crc	1	crc
267	³ÂÄµµ¤	female	48	2020/4/14 9:33	707146	1	1	0	0	0	0	40-60	50.7	high	40.7	high	6.5	normal	NA	unknown	133	unknown	unknown	unknown	unknown	crc+	unknown	unknown	unknown	unknown	unknown	unknown	unknown	unknown	unknown	unknown	unknown	unknown	unknown	unknown	unknown	unknown	unknown	unknown	unknown	unknown	crc	1	crc
268	³ÂÄµµ¤	female	48	2020/12/23 10:01	799265	1	1	0	0	0	0	40-60	15.8	normal	NA	unknown	8.3	normal	NA	unknown	NA	unknown	unknown	unknown	unknown	crc+	unknown	unknown	unknown	unknown	unknown	unknown	unknown	unknown	unknown	unknown	unknown	unknown	unknown	unknown	unknown	unknown	unknown	unknown	unknown	unknown	crc	1	crc
269	³ÂÄµµ¤	female	49	2021/1/17 8:32	807412	1	1	0	0	0	0	40-60	34	normal	33	normal	7.5	normal	44.6	normal	NA	unknown	unknown	unknown	unknown	crc+	unknown	unknown	unknown	unknown	unknown	unknown	unknown	unknown	unknown	unknown	unknown	unknown	unknown	unknown	unknown	unknown	unknown	unknown	unknown	unknown	crc	1	crc
270	³ÂÄµµ¤	female	49	2021/2/1 8:42	812257	1	1	0	0	0	0	40-60	45.4	high	34.6	normal	9.1	normal	42.9	normal	71	unknown	unknown	unknown	unknown	crc+	unknown	unknown	unknown	unknown	unknown	unknown	unknown	unknown	unknown	unknown	unknown	unknown	unknown	unknown	unknown	unknown	unknown	unknown	unknown	unknown	crc	1	crc
271	³ÂÄµµ¤	female	49	2021/2/15 15:32	815477	1	1	0	0	0	0	40-60	52.8	high	35.4	high	7.2	normal	41	normal	80	unknown	unknown	unknown	unknown	crc+	unknown	unknown	unknown	unknown	unknown	unknown	unknown	unknown	unknown	unknown	unknown	unknown	unknown	unknown	unknown	unknown	unknown	unknown	unknown	unknown	crc	1	crc
272	³ÂÄµµ¤	female	49	2021/3/5 10:42	823028	2	1	0	0	0	0	40-60	45.7	high	29.3	normal	7.9	normal	38.8	normal	85	unknown	unknown	unknown	unknown	crc+	unknown	unknown	unknown	unknown	unknown	unknown	unknown	unknown	unknown	unknown	unknown	unknown	unknown	unknown	unknown	unknown	unknown	unknown	unknown	unknown	crc	1	crc
273	³ÂÄµµ¤	female	49	2021/3/28 13:55	831201	1	1	0	0	0	0	40-60	39	normal	36	high	4.7	normal	42.8	normal	NA	unknown	unknown	unknown	unknown	crc+	unknown	unknown	unknown	unknown	unknown	unknown	unknown	unknown	unknown	unknown	unknown	unknown	unknown	unknown	unknown	unknown	unknown	unknown	unknown	unknown	crc	1	crc
274	³ÂÆô·¨	male	54	2020/2/29 8:57	690469	1	1	1	0	0	0	40-60	39.7	normal	30.3	normal	7.4	normal	NA	unknown	100	unknown	unknown	unknown	unknown	crc+	unknown	unknown	unknown	unknown	unknown	unknown	unknown	unknown	unknown	unknown	unknown	unknown	unknown	unknown	unknown	unknown	unknown	unknown	unknown	unknown	crc	1	crc
275	³ÂÆô·¨	male	54	2020/3/30 9:53	701199	1	1	1	0	0	0	40-60	16.6	normal	19.3	normal	9.4	normal	NA	unknown	90	unknown	unknown	unknown	unknown	crc+	unknown	unknown	unknown	unknown	unknown	unknown	unknown	unknown	unknown	unknown	unknown	unknown	unknown	unknown	unknown	unknown	unknown	unknown	unknown	unknown	crc	1	crc
276	³ÂÆô·¨	male	55	2020/4/19 14:34	709278	1	1	1	0	0	0	40-60	21.3	normal	22.3	normal	8.7	normal	NA	unknown	85	unknown	unknown	unknown	unknown	crc+	unknown	unknown	unknown	unknown	unknown	unknown	unknown	unknown	unknown	unknown	unknown	unknown	unknown	unknown	unknown	unknown	unknown	unknown	unknown	unknown	crc	1	crc
277	³ÂÆô·¨	male	55	2020/6/10 16:18	728103	1	1	1	0	0	0	40-60	34.5	normal	35.7	high	8.5	normal	NA	unknown	92	unknown	unknown	unknown	unknown	crc+	unknown	unknown	unknown	unknown	unknown	unknown	unknown	unknown	unknown	unknown	unknown	unknown	unknown	unknown	unknown	unknown	unknown	unknown	unknown	unknown	crc	1	crc
278	³ÂÆô·¨	male	55	2020/6/30 14:13	735503	1	1	1	0	0	0	40-60	65.6	high	43.5	high	6.5	normal	NA	unknown	129	unknown	unknown	unknown	unknown	crc+	unknown	unknown	unknown	unknown	unknown	unknown	unknown	unknown	unknown	unknown	unknown	unknown	unknown	unknown	unknown	unknown	unknown	unknown	unknown	unknown	crc	1	crc
279	³ÂÆô·¨	male	55	2020/8/20 14:07	756415	1	1	1	0	0	0	40-60	38	normal	33.6	normal	8.1	normal	NA	unknown	82	unknown	unknown	unknown	unknown	crc+	unknown	unknown	unknown	unknown	unknown	unknown	unknown	unknown	unknown	unknown	unknown	unknown	unknown	unknown	unknown	unknown	unknown	unknown	unknown	unknown	crc	1	crc
280	³ÂÇìÒú	male	81	2021/4/12 15:39	836989	3	1	1	1	1	1	>60	7.9	normal	15.6	normal	10.4	normal	35.5	normal	61	unknown	lung+	unknown	unknown	unknown	unknown	unknown	unknown	unknown	unknown	unknown	unknown	unknown	unknown	unknown	unknown	unknown	unknown	unknown	unknown	unknown	unknown	unknown	unknown	unknown	lung	1	lung
281	³ÂÈÙ¸ù	male	58	2019/12/23 9:10	671732	0	1	1	0	0	0	40-60	18.6	normal	NA	unknown	15.1	normal	NA	unknown	NA	unknown	unknown	unknown	unknown	crc+	unknown	unknown	unknown	unknown	unknown	unknown	unknown	unknown	unknown	unknown	unknown	unknown	unknown	unknown	unknown	unknown	unknown	unknown	unknown	unknown	crc	1	crc
282	³ÂÈÙ¸ù	male	58	2020/1/16 8:28	681420	0	1	1	0	0	0	40-60	18.7	normal	21.5	normal	9.6	normal	NA	unknown	112	unknown	unknown	unknown	unknown	crc+	unknown	unknown	unknown	unknown	unknown	unknown	unknown	unknown	unknown	unknown	unknown	unknown	unknown	unknown	unknown	unknown	unknown	unknown	unknown	unknown	crc	1	crc
283	³ÂÈÙ¸ù	male	58	2020/2/3 8:52	685055	1	1	1	0	0	0	40-60	23.7	normal	22.2	normal	19.5	normal	NA	unknown	157	unknown	unknown	unknown	unknown	crc+	unknown	unknown	unknown	unknown	unknown	unknown	unknown	unknown	unknown	unknown	unknown	unknown	unknown	unknown	unknown	unknown	unknown	unknown	unknown	unknown	crc	1	crc
284	³ÂÈÙ¸ù	male	58	2020/2/17 8:41	687050	1	1	1	0	0	0	40-60	22.4	normal	23.3	normal	8.1	normal	NA	unknown	127	unknown	unknown	unknown	unknown	crc+	unknown	unknown	unknown	unknown	unknown	unknown	unknown	unknown	unknown	unknown	unknown	unknown	unknown	unknown	unknown	unknown	unknown	unknown	unknown	unknown	crc	1	crc
285	³ÂÈÙ¸ù	male	58	2020/3/2 8:10	690853	1	1	1	0	0	0	40-60	24.3	normal	21.7	normal	9	normal	NA	unknown	131	unknown	unknown	unknown	unknown	crc+	unknown	unknown	unknown	unknown	unknown	unknown	unknown	unknown	unknown	unknown	unknown	unknown	unknown	unknown	unknown	unknown	unknown	unknown	unknown	unknown	crc	1	crc
286	³ÂÈÙ¸ù	male	58	2020/3/20 14:59	697780	1	1	1	0	0	0	40-60	18.4	normal	27	normal	13.8	normal	NA	unknown	139	unknown	unknown	unknown	unknown	crc+	unknown	unknown	unknown	unknown	unknown	unknown	unknown	unknown	unknown	unknown	unknown	unknown	unknown	unknown	unknown	unknown	unknown	unknown	unknown	unknown	crc	1	crc
287	³ÂÈÙ¸ù	male	58	2020/4/7 14:31	704454	1	1	1	0	0	0	40-60	16.2	normal	18.3	normal	6.5	normal	NA	unknown	167	unknown	unknown	unknown	unknown	crc+	unknown	unknown	unknown	unknown	unknown	unknown	unknown	unknown	unknown	unknown	unknown	unknown	unknown	unknown	unknown	unknown	unknown	unknown	unknown	unknown	crc	1	crc
288	³ÂÈÙ¸ù	male	58	2020/4/24 14:06	711543	1	1	1	0	0	0	40-60	52.3	high	34.9	normal	8.4	normal	NA	unknown	206	unknown	unknown	unknown	unknown	crc+	unknown	unknown	unknown	unknown	unknown	unknown	unknown	unknown	unknown	unknown	unknown	unknown	unknown	unknown	unknown	unknown	unknown	unknown	unknown	unknown	crc	1	crc
289	³ÂÈÙ¸ù	male	59	2020/5/9 7:53	716473	3	1	1	0	0	0	40-60	76	high	49.9	high	13.4	normal	NA	unknown	318	unknown	unknown	unknown	unknown	crc+	unknown	unknown	unknown	unknown	unknown	unknown	unknown	unknown	unknown	unknown	unknown	unknown	unknown	unknown	unknown	unknown	unknown	unknown	unknown	unknown	crc	1	crc
290	³ÂÈÙÎÄ	male	55	2019/5/4 14:33	565912	0	1	1	0	0	0	40-60	42.9	high	104.9	high	30.6	high	NA	unknown	262	unknown	unknown	unknown	unknown	unknown	unknown	unknown	unknown	unknown	unknown	unknown	unknown	unknown	unknown	unknown	unknown	unknown	unknown	unknown	unknown	unknown	unknown	sarcoma+	unknown	unknown	sarcoma	1	other
291	³ÂÈê»ª	male	70	2021/5/7 15:52	846787	3	1	1	1	1	0	>60	16.4	normal	24.1	normal	8.2	normal	34.8	normal	107	unknown	unknown	unknown	unknown	unknown	unknown	unknown	unknown	unknown	pancrease+	unknown	unknown	unknown	unknown	unknown	unknown	unknown	unknown	unknown	unknown	unknown	unknown	unknown	unknown	unknown	pancrease	1	pancrease
292	³ÂÈêÇå	male	66	2020/12/17 8:39	797332	2	1	1	1	0	0	>60	20.9	normal	24.6	normal	7.7	normal	NA	unknown	76	unknown	lung+	unknown	unknown	unknown	unknown	unknown	unknown	unknown	unknown	unknown	unknown	unknown	unknown	unknown	unknown	unknown	unknown	unknown	unknown	unknown	unknown	unknown	unknown	unknown	lung	1	lung
293	³ÂÈêÇå	male	66	2021/1/10 11:37	805072	1	1	1	1	0	0	>60	18.2	normal	21.5	normal	6.2	normal	37.9	normal	80	unknown	lung+	unknown	unknown	unknown	unknown	unknown	unknown	unknown	unknown	unknown	unknown	unknown	unknown	unknown	unknown	unknown	unknown	unknown	unknown	unknown	unknown	unknown	unknown	unknown	lung	1	lung
294	³ÂÈêÇå	male	66	2021/1/28 16:02	811259	1	1	1	1	0	0	>60	17.3	normal	21.6	normal	6.3	normal	40.1	normal	78	unknown	lung+	unknown	unknown	unknown	unknown	unknown	unknown	unknown	unknown	unknown	unknown	unknown	unknown	unknown	unknown	unknown	unknown	unknown	unknown	unknown	unknown	unknown	unknown	unknown	lung	1	lung
295	³ÂÈêÇå	male	66	2021/2/22 11:03	818126	2	1	1	1	0	0	>60	11.3	normal	23.2	normal	7.9	normal	43.1	normal	79	unknown	lung+	unknown	unknown	unknown	unknown	unknown	unknown	unknown	unknown	unknown	unknown	unknown	unknown	unknown	unknown	unknown	unknown	unknown	unknown	unknown	unknown	unknown	unknown	unknown	lung	1	lung
296	³ÂÈêÇå	male	66	2021/3/17 9:38	827298	2	1	1	1	0	0	>60	16.6	normal	24	normal	5.7	normal	40.8	normal	68	unknown	lung+	unknown	unknown	unknown	unknown	unknown	unknown	unknown	unknown	unknown	unknown	unknown	unknown	unknown	unknown	unknown	unknown	unknown	unknown	unknown	unknown	unknown	unknown	unknown	lung	1	lung
297	³ÂÈêÈÙ	male	55	2021/4/24 14:53	841539	2	1	1	0	0	0	40-60	11.9	normal	19.4	normal	16.7	normal	37.2	normal	100	Êõºó	unknown	unknown	unknown	unknown	unknown	unknown	unknown	unknown	pancrease+	unknown	unknown	unknown	unknown	unknown	unknown	unknown	unknown	unknown	unknown	unknown	unknown	unknown	unknown	unknown	pancrease	1	pancrease
298	³ÂÈêÈÙ	male	55	2021/5/8 15:59	847104	1	1	1	0	0	0	40-60	20.2	normal	18.9	normal	6.3	normal	35.3	normal	160	unknown	unknown	unknown	unknown	unknown	unknown	unknown	unknown	unknown	pancrease+	unknown	unknown	unknown	unknown	unknown	unknown	unknown	unknown	unknown	unknown	unknown	unknown	unknown	unknown	unknown	pancrease	1	pancrease
299	³ÂÈêÈÙ	male	55	2021/5/23 10:11	1794503	2	1	1	0	0	0	40-60	19.6	normal	21	normal	6.4	normal	33.5	normal	152	unknown	unknown	unknown	unknown	unknown	unknown	unknown	unknown	unknown	pancrease+	unknown	unknown	unknown	unknown	unknown	unknown	unknown	unknown	unknown	unknown	unknown	unknown	unknown	unknown	unknown	pancrease	1	pancrease
300	³ÂÈêÈÙ	male	55	2021/8/6 15:20	1838836	1	1	1	0	0	0	40-60	19.9	normal	19.5	normal	9.9	normal	35.2	normal	156	unknown	unknown	unknown	unknown	unknown	unknown	unknown	unknown	unknown	pancrease+	unknown	unknown	unknown	unknown	unknown	unknown	unknown	unknown	unknown	unknown	unknown	unknown	unknown	unknown	unknown	pancrease	1	pancrease
301	³ÂÈêÈÙ	male	55	2021/8/20 16:39	1851453	1	1	1	0	0	0	40-60	18	normal	19.6	normal	6.8	normal	37.1	normal	208	unknown	unknown	unknown	unknown	unknown	unknown	unknown	unknown	unknown	pancrease+	unknown	unknown	unknown	unknown	unknown	unknown	unknown	unknown	unknown	unknown	unknown	unknown	unknown	unknown	unknown	pancrease	1	pancrease
302	³ÂÉÐÃ¯	male	63	2020/1/21 10:45	683071	1	1	1	1	0	0	>60	14	normal	NA	unknown	17.8	normal	NA	unknown	265	unknown	unknown	unknown	unknown	crc+	unknown	unknown	unknown	unknown	unknown	unknown	unknown	unknown	unknown	unknown	unknown	unknown	unknown	unknown	unknown	unknown	unknown	unknown	unknown	unknown	crc	1	crc
303	³ÂÉÐÃ¯	male	63	2020/2/23 8:05	688597	1	1	1	1	0	0	>60	12.8	normal	23	normal	14.3	normal	NA	unknown	254	unknown	unknown	unknown	unknown	crc+	unknown	unknown	unknown	unknown	unknown	unknown	unknown	unknown	unknown	unknown	unknown	unknown	unknown	unknown	unknown	unknown	unknown	unknown	unknown	unknown	crc	1	crc
304	³ÂÉÐÃ¯	male	63	2020/3/13 8:39	694932	1	1	1	1	0	0	>60	16	normal	22.3	normal	14	normal	NA	unknown	654	unknown	unknown	unknown	unknown	crc+	unknown	unknown	unknown	unknown	unknown	unknown	unknown	unknown	unknown	unknown	unknown	unknown	unknown	unknown	unknown	unknown	unknown	unknown	unknown	unknown	crc	1	crc
305	³ÂÉÐÃ¯	male	63	2020/3/28 9:07	700578	1	1	1	1	0	0	>60	9.5	normal	20.8	normal	21.3	normal	NA	unknown	517	unknown	unknown	unknown	unknown	crc+	unknown	unknown	unknown	unknown	unknown	unknown	unknown	unknown	unknown	unknown	unknown	unknown	unknown	unknown	unknown	unknown	unknown	unknown	unknown	unknown	crc	1	crc
306	³ÂÉÐÃ¯	male	64	2020/4/15 8:57	707575	1	1	1	1	0	0	>60	52	high	81	high	51	high	NA	unknown	291	unknown	unknown	unknown	unknown	crc+	unknown	unknown	unknown	unknown	unknown	unknown	unknown	unknown	unknown	unknown	unknown	unknown	unknown	unknown	unknown	unknown	unknown	unknown	unknown	unknown	crc	1	crc
307	³ÂÉÐÃ¯	male	64	2020/5/4 14:11	714629	1	1	1	1	0	0	>60	9.9	normal	21.3	normal	17.5	normal	NA	unknown	179	unknown	unknown	unknown	unknown	crc+	unknown	unknown	unknown	unknown	unknown	unknown	unknown	unknown	unknown	unknown	unknown	unknown	unknown	unknown	unknown	unknown	unknown	unknown	unknown	unknown	crc	1	crc
308	³ÂÉÐÃ¯	male	64	2020/5/21 10:38	720839	1	1	1	1	0	0	>60	14.4	normal	23.3	normal	19.3	normal	NA	unknown	239	unknown	unknown	unknown	unknown	crc+	unknown	unknown	unknown	unknown	unknown	unknown	unknown	unknown	unknown	unknown	unknown	unknown	unknown	unknown	unknown	unknown	unknown	unknown	unknown	unknown	crc	1	crc
309	³ÂÉÐÃ¯	male	64	2020/6/5 14:11	726441	1	1	1	1	0	0	>60	15.9	normal	20.9	normal	18.4	normal	NA	unknown	197	unknown	unknown	unknown	unknown	crc+	unknown	unknown	unknown	unknown	unknown	unknown	unknown	unknown	unknown	unknown	unknown	unknown	unknown	unknown	unknown	unknown	unknown	unknown	unknown	unknown	crc	1	crc
310	³ÂÉÐÃ¯	male	64	2020/6/21 9:54	732025	4	1	1	1	0	0	>60	14.3	normal	23.2	normal	17.3	normal	NA	unknown	263	unknown	unknown	unknown	unknown	crc+	unknown	unknown	unknown	unknown	unknown	unknown	unknown	unknown	unknown	unknown	unknown	unknown	unknown	unknown	unknown	unknown	unknown	unknown	unknown	unknown	crc	1	crc
311	³ÂÉÐÃ¯	male	64	2020/7/8 8:14	738459	4	1	1	1	0	0	>60	12.6	normal	22.1	normal	18.7	normal	NA	unknown	287	unknown	unknown	unknown	unknown	crc+	unknown	unknown	unknown	unknown	unknown	unknown	unknown	unknown	unknown	unknown	unknown	unknown	unknown	unknown	unknown	unknown	unknown	unknown	unknown	unknown	crc	1	crc
312	³ÂÉÐÃ¯	male	64	2020/7/23 8:05	744656	4	1	1	1	0	0	>60	8.2	normal	22.6	normal	17.1	normal	NA	unknown	275	unknown	unknown	unknown	unknown	crc+	unknown	unknown	unknown	unknown	unknown	unknown	unknown	unknown	unknown	unknown	unknown	unknown	unknown	unknown	unknown	unknown	unknown	unknown	unknown	unknown	crc	1	crc
313	³ÂÉÐÃ¯	male	64	2020/8/8 7:50	751007	4	1	1	1	0	0	>60	8.5	normal	19.6	normal	16.7	normal	NA	unknown	322	unknown	unknown	unknown	unknown	crc+	unknown	unknown	unknown	unknown	unknown	unknown	unknown	unknown	unknown	unknown	unknown	unknown	unknown	unknown	unknown	unknown	unknown	unknown	unknown	unknown	crc	1	crc
314	³ÂÉÐÃ¯	male	64	2020/10/20 15:19	777230	1	1	1	1	0	0	>60	7.7	normal	30.7	normal	19.8	normal	NA	unknown	180	unknown	unknown	unknown	unknown	crc+	unknown	unknown	unknown	unknown	unknown	unknown	unknown	unknown	unknown	unknown	unknown	unknown	unknown	unknown	unknown	unknown	unknown	unknown	unknown	unknown	crc	1	crc
315	³ÂÉÐÃ¯	male	64	2020/11/21 14:53	788785	4	1	1	1	0	0	>60	5.8	normal	17.6	normal	7.7	normal	NA	unknown	287	unknown	unknown	unknown	unknown	crc+	unknown	unknown	unknown	unknown	unknown	unknown	unknown	unknown	unknown	unknown	unknown	unknown	unknown	unknown	unknown	unknown	unknown	unknown	unknown	unknown	crc	1	crc
316	³ÂÉÐÃ¯	male	64	2020/12/18 11:05	797744	4	1	1	1	0	0	>60	6.3	normal	21	normal	15.8	normal	NA	unknown	310	unknown	unknown	unknown	unknown	crc+	unknown	unknown	unknown	unknown	unknown	unknown	unknown	unknown	unknown	unknown	unknown	unknown	unknown	unknown	unknown	unknown	unknown	unknown	unknown	unknown	crc	1	crc
317	³ÂÉÐÃ¯	male	64	2021/1/17 10:22	807465	1	1	1	1	0	0	>60	4.8	normal	16.5	normal	9.5	normal	30.8	normal	214	unknown	unknown	unknown	unknown	crc+	unknown	unknown	unknown	unknown	unknown	unknown	unknown	unknown	unknown	unknown	unknown	unknown	unknown	unknown	unknown	unknown	unknown	unknown	unknown	unknown	crc	1	crc
318	³ÂÉÐÃ¯	male	64	2021/2/17 8:36	815972	1	1	1	1	0	0	>60	12.8	normal	34.1	normal	10.3	normal	38.4	normal	255	unknown	unknown	unknown	unknown	crc+	unknown	unknown	unknown	unknown	unknown	unknown	unknown	unknown	unknown	unknown	unknown	unknown	unknown	unknown	unknown	unknown	unknown	unknown	unknown	unknown	crc	1	crc
319	³ÂÉÐÃ¯	male	64	2021/3/13 10:18	825763	4	1	1	1	0	0	>60	7.3	normal	21.1	normal	9.2	normal	34.3	normal	191	unknown	unknown	unknown	unknown	crc+	unknown	unknown	unknown	unknown	unknown	unknown	unknown	unknown	unknown	unknown	unknown	unknown	unknown	unknown	unknown	unknown	unknown	unknown	unknown	unknown	crc	1	crc
320	³ÂÉÐÃ¯	male	65	2021/5/9 13:17	847223	4	1	1	1	0	0	>60	4	normal	15.1	normal	10.7	normal	33.4	normal	233	unknown	unknown	unknown	unknown	crc+	unknown	unknown	unknown	unknown	unknown	unknown	unknown	unknown	unknown	unknown	unknown	unknown	unknown	unknown	unknown	unknown	unknown	unknown	unknown	unknown	crc	1	crc
321	³ÂË®»ª	female	64	2020/5/20 14:02	720688	1	1	1	1	0	0	>60	26	normal	25	normal	16.6	normal	NA	unknown	115	unknown	unknown	unknown	unknown	crc+	unknown	unknown	unknown	unknown	unknown	unknown	unknown	unknown	unknown	unknown	unknown	unknown	unknown	unknown	unknown	unknown	unknown	unknown	unknown	unknown	crc	1	crc
322	³ÂË®»ª	female	65	2021/6/30 17:19	1815718	2	1	1	1	0	0	>60	11.2	normal	16.2	normal	7.6	normal	31.4	normal	70	unknown	unknown	unknown	unknown	crc+	unknown	unknown	unknown	unknown	unknown	unknown	unknown	unknown	unknown	unknown	unknown	unknown	unknown	unknown	unknown	unknown	unknown	unknown	unknown	unknown	crc	1	crc
323	³ÂË®»ª	female	65	2021/7/19 16:43	1827612	1	1	1	1	0	0	>60	10.7	normal	16.6	normal	7.3	normal	32.2	normal	86	unknown	unknown	unknown	unknown	crc+	unknown	unknown	unknown	unknown	unknown	unknown	unknown	unknown	unknown	unknown	unknown	unknown	unknown	unknown	unknown	unknown	unknown	unknown	unknown	unknown	crc	1	crc
324	³ÂË®»ª	female	65	2021/8/3 15:53	1836859	1	1	1	1	0	0	>60	14.5	normal	21.7	normal	11.4	normal	36.7	normal	117	unknown	unknown	unknown	unknown	crc+	unknown	unknown	unknown	unknown	unknown	unknown	unknown	unknown	unknown	unknown	unknown	unknown	unknown	unknown	unknown	unknown	unknown	unknown	unknown	unknown	crc	1	crc
325	³ÂË®»ª	female	65	2021/8/16 16:38	1844624	1	1	1	1	0	0	>60	13.4	normal	24.6	normal	10	normal	39.1	normal	118	unknown	unknown	unknown	unknown	crc+	unknown	unknown	unknown	unknown	unknown	unknown	unknown	unknown	unknown	unknown	unknown	unknown	unknown	unknown	unknown	unknown	unknown	unknown	unknown	unknown	crc	1	crc
326	³ÂË®ÃÀ	female	64	2019/8/9 15:19	613197	4	1	1	1	0	0	>60	23.2	normal	56.9	high	27.5	high	NA	unknown	425	unknown	unknown	unknown	unknown	unknown	unknown	unknown	unknown	unknown	unknown	unknown	unknown	unknown	unknown	unknown	unknown	unknown	unknown	unknown	unknown	unknown	melanoma+	unknown	unknown	unknown	melanoma	1	other
327	³ÂËÕ¾ê	female	43	2021/3/25 11:05	830303	1	1	0	0	0	0	40-60	NA	unknown	NA	unknown	NA	unknown	NA	unknown	NA	unknown	lung+	unknown	unknown	unknown	unknown	unknown	unknown	unknown	unknown	unknown	unknown	unknown	unknown	unknown	unknown	unknown	unknown	unknown	unknown	unknown	unknown	unknown	unknown	unknown	lung	1	lung
328	³ÂËÕ¾ê	female	43	2021/4/29 10:10	843511	1	1	0	0	0	0	40-60	22	normal	23	normal	8.2	normal	42.9	normal	NA	unknown	lung+	unknown	unknown	unknown	unknown	unknown	unknown	unknown	unknown	unknown	unknown	unknown	unknown	unknown	unknown	unknown	unknown	unknown	unknown	unknown	unknown	unknown	unknown	unknown	lung	1	lung
329	³ÂÍ¢Çä	male	62	2021/4/8 8:38	835181	1	1	1	1	0	0	>60	21	normal	20.7	normal	11.9	normal	43.1	normal	84	unknown	lung+	unknown	unknown	unknown	unknown	unknown	unknown	unknown	unknown	unknown	unknown	unknown	unknown	unknown	unknown	unknown	unknown	unknown	unknown	unknown	unknown	unknown	unknown	unknown	lung	1	lung
330	³ÂÎ¨Á¦	male	55	2020/8/31 16:13	760327	2	1	1	0	0	0	40-60	23.7	normal	40.4	high	14.2	normal	NA	unknown	99	Êõºó	lung+	unknown	unknown	crc+	unknown	unknown	unknown	unknown	unknown	unknown	unknown	unknown	unknown	unknown	unknown	unknown	unknown	unknown	unknown	unknown	unknown	unknown	unknown	unknown	lung+crc	2	mpc
331	³ÂÎ°	male	52	2018/12/2 8:29	498596	NA	1	1	0	0	0	40-60	85	high	49	high	13.3	normal	NA	unknown	128	unknown	unknown	unknown	unknown	unknown	unknown	unknown	unknown	unknown	unknown	unknown	unknown	unknown	unknown	unknown	unknown	unknown	unknown	NET+	unknown	unknown	unknown	unknown	unknown	unknown	NET	1	other
332	³ÂÎ°	male	52	2019/7/3 8:08	594260	1	1	1	0	0	0	40-60	22	normal	19.2	normal	16.8	normal	NA	unknown	NA	unknown	unknown	unknown	unknown	unknown	unknown	unknown	unknown	unknown	unknown	unknown	unknown	unknown	unknown	unknown	unknown	unknown	unknown	NET+	unknown	unknown	unknown	unknown	unknown	unknown	NET	1	other
333	³ÂÎ°	male	53	2019/8/25 10:04	620508	1	1	1	0	0	0	40-60	20.3	normal	18.6	normal	12.8	normal	NA	unknown	NA	unknown	unknown	unknown	unknown	unknown	unknown	unknown	unknown	unknown	pancrease+	unknown	unknown	unknown	unknown	unknown	unknown	unknown	unknown	unknown	unknown	unknown	unknown	unknown	unknown	unknown	pancrease	1	pancrease
334	³ÂÎ°	male	53	2019/9/7 7:41	626265	1	1	1	0	0	0	40-60	17.7	normal	20.8	normal	12.4	normal	NA	unknown	NA	unknown	unknown	unknown	unknown	unknown	unknown	unknown	unknown	unknown	pancrease+	unknown	unknown	unknown	unknown	unknown	unknown	unknown	unknown	unknown	unknown	unknown	unknown	unknown	unknown	unknown	pancrease	1	pancrease
335	³ÂÎ°	male	53	2019/9/19 8:16	631608	1	1	1	0	0	0	40-60	25.4	normal	18.5	normal	10.7	normal	NA	unknown	NA	unknown	unknown	unknown	unknown	unknown	unknown	unknown	unknown	unknown	pancrease+	unknown	unknown	unknown	unknown	unknown	unknown	unknown	unknown	unknown	unknown	unknown	unknown	unknown	unknown	unknown	pancrease	1	pancrease
336	³ÂÎ°	male	53	2020/1/9 8:26	678710	1	1	1	0	0	0	40-60	NA	unknown	NA	unknown	NA	unknown	NA	unknown	NA	unknown	unknown	unknown	unknown	unknown	unknown	unknown	unknown	unknown	pancrease+	unknown	unknown	unknown	unknown	unknown	unknown	unknown	unknown	NET+	unknown	unknown	unknown	unknown	unknown	unknown	pancrease+NET	2	mpc
337	³ÂÎ°	male	53	2020/1/17 13:43	681987	1	1	1	0	0	0	40-60	NA	unknown	NA	unknown	NA	unknown	NA	unknown	NA	unknown	unknown	unknown	unknown	unknown	unknown	unknown	unknown	unknown	unknown	unknown	unknown	unknown	unknown	unknown	unknown	unknown	unknown	NET+	unknown	unknown	unknown	unknown	unknown	unknown	NET	1	other
338	³ÂÎ°	male	53	2020/1/30 8:31	684378	1	1	1	0	0	0	40-60	35	normal	28	normal	7.8	normal	NA	unknown	NA	unknown	unknown	unknown	unknown	unknown	unknown	unknown	unknown	unknown	unknown	unknown	unknown	unknown	unknown	unknown	unknown	unknown	unknown	NET+	unknown	unknown	unknown	unknown	unknown	unknown	NET	1	other
339	³ÂÎ°	male	53	2020/3/28 8:15	700548	1	1	1	0	0	0	40-60	23	normal	27	normal	6.1	normal	NA	unknown	NA	unknown	unknown	unknown	unknown	unknown	unknown	unknown	unknown	unknown	unknown	unknown	unknown	unknown	unknown	unknown	unknown	unknown	unknown	NET+	unknown	unknown	unknown	unknown	unknown	unknown	NET	1	other
340	³ÂÎ°	male	53	2020/4/11 8:01	705900	1	1	1	0	0	0	40-60	24	normal	23	normal	7	normal	NA	unknown	NA	unknown	unknown	unknown	unknown	unknown	unknown	unknown	unknown	unknown	unknown	unknown	unknown	unknown	unknown	unknown	unknown	unknown	unknown	NET+	unknown	unknown	unknown	unknown	unknown	unknown	NET	1	other
341	³ÂÎ°	male	53	2020/4/25 7:56	711668	NA	1	1	0	0	0	40-60	27	normal	26	normal	6.8	normal	NA	unknown	NA	unknown	unknown	unknown	unknown	unknown	unknown	unknown	unknown	unknown	unknown	unknown	unknown	unknown	unknown	unknown	unknown	unknown	unknown	NET+	unknown	unknown	unknown	unknown	unknown	unknown	NET	1	other
342	³ÂÎ°	male	54	2020/7/30 14:18	747663	2	1	1	0	0	0	40-60	27	normal	23	normal	9.1	normal	NA	unknown	NA	unknown	unknown	unknown	unknown	unknown	unknown	unknown	unknown	unknown	unknown	unknown	unknown	unknown	unknown	unknown	unknown	unknown	unknown	NET+	unknown	unknown	unknown	unknown	unknown	unknown	NET	1	other
343	³ÂÎ°	male	54	2020/8/11 8:37	752296	2	1	1	0	0	0	40-60	24	normal	22	normal	9.1	normal	NA	unknown	NA	unknown	unknown	unknown	unknown	unknown	unknown	unknown	unknown	unknown	unknown	unknown	unknown	unknown	unknown	unknown	unknown	unknown	unknown	NET+	unknown	unknown	unknown	unknown	unknown	unknown	NET	1	other
344	³ÂÎ°	male	54	2020/8/27 9:02	758871	1	1	1	0	0	0	40-60	19	normal	24	normal	9.4	normal	NA	unknown	NA	unknown	unknown	unknown	unknown	unknown	unknown	unknown	unknown	unknown	unknown	unknown	unknown	unknown	unknown	unknown	unknown	unknown	unknown	NET+	unknown	unknown	unknown	unknown	unknown	unknown	NET	1	other
345	³ÂÎ°	male	54	2020/9/9 8:59	763278	2	1	1	0	0	0	40-60	17.2	normal	17.1	normal	8.5	normal	NA	unknown	74	unknown	unknown	unknown	unknown	unknown	unknown	unknown	unknown	unknown	unknown	unknown	unknown	unknown	unknown	unknown	unknown	unknown	unknown	NET+	unknown	unknown	unknown	unknown	unknown	unknown	NET	1	other
346	³ÂÎ°	male	54	2020/11/25 8:27	789932	1	1	1	0	0	0	40-60	19.2	normal	16	normal	10.1	normal	NA	unknown	70	unknown	unknown	unknown	unknown	unknown	unknown	unknown	unknown	unknown	unknown	unknown	unknown	unknown	unknown	unknown	unknown	unknown	unknown	NET+	unknown	unknown	unknown	unknown	unknown	unknown	NET	1	other
347	³ÂÎ°	male	54	2020/12/9 8:39	794663	1	1	1	0	0	0	40-60	28	normal	29	normal	8.6	normal	NA	unknown	NA	unknown	unknown	unknown	unknown	unknown	unknown	unknown	unknown	unknown	unknown	unknown	unknown	unknown	unknown	unknown	unknown	unknown	unknown	NET+	unknown	unknown	unknown	unknown	unknown	unknown	NET	1	other
348	³ÂÎ°	male	54	2021/3/10 13:37	824912	2	1	1	0	0	0	40-60	20	normal	24	normal	10.2	normal	45.2	normal	NA	unknown	unknown	unknown	unknown	unknown	unknown	unknown	unknown	unknown	pancrease+	unknown	unknown	unknown	unknown	unknown	unknown	unknown	unknown	NET+	unknown	unknown	unknown	unknown	unknown	unknown	pancrease+NET	2	mpc
349	³ÂÎ°	male	54	2021/3/24 8:30	829771	2	1	1	0	0	0	40-60	23	normal	26	normal	8.7	normal	45	normal	NA	unknown	unknown	unknown	unknown	unknown	unknown	unknown	unknown	unknown	pancrease+	unknown	unknown	unknown	unknown	unknown	unknown	unknown	unknown	NET+	unknown	unknown	unknown	unknown	unknown	unknown	pancrease+NET	2	mpc
350	³ÂÎ°	male	54	2021/4/21 13:42	840515	1	1	1	0	0	0	40-60	21	normal	25	normal	8.4	normal	45.3	normal	NA	unknown	unknown	unknown	unknown	unknown	unknown	unknown	unknown	unknown	pancrease+	unknown	unknown	unknown	unknown	unknown	unknown	unknown	unknown	NET+	unknown	unknown	unknown	unknown	unknown	unknown	pancrease+NET	2	mpc
351	³ÂÎ°	male	55	2021/7/7 8:11	1819865	2	1	1	0	0	0	40-60	17.2	normal	18.6	normal	10.8	normal	42.9	normal	67	unknown	unknown	unknown	unknown	unknown	unknown	unknown	unknown	unknown	unknown	unknown	unknown	unknown	unknown	unknown	unknown	unknown	unknown	NET+	unknown	unknown	unknown	unknown	unknown	unknown	NET	1	other
352	³ÂÎ°	male	55	2021/7/21 7:59	1828460	1	1	1	0	0	0	40-60	25	normal	25	normal	9.1	normal	45.8	normal	NA	unknown	unknown	unknown	unknown	unknown	unknown	unknown	unknown	unknown	unknown	unknown	unknown	unknown	unknown	unknown	unknown	unknown	unknown	NET+	unknown	unknown	unknown	unknown	unknown	unknown	NET	1	other
353	³ÂÎ°	male	55	2021/8/4 8:20	1837077	1	1	1	0	0	0	40-60	27	normal	26	normal	8.3	normal	45	normal	NA	unknown	unknown	unknown	unknown	unknown	unknown	unknown	unknown	unknown	unknown	unknown	unknown	unknown	unknown	unknown	unknown	unknown	unknown	NET+	unknown	unknown	unknown	unknown	unknown	unknown	NET	1	other
354	³ÂÎ°¿µ	male	52	2019/12/9 10:09	666330	1	1	1	0	0	0	40-60	19	normal	24	normal	8.7	normal	NA	unknown	102	unknown	unknown	unknown	unknown	unknown	unknown	unknown	unknown	unknown	unknown	unknown	unknown	unknown	unknown	unknown	unknown	unknown	unknown	unknown	unknown	unknown	unknown	unknown	unknown	head+	head	1	other
355	³ÂÎ°¿µ	male	52	2020/1/3 14:59	676523	1	1	1	0	0	0	40-60	24.5	normal	27.2	normal	5.2	normal	39.5	normal	89	unknown	unknown	unknown	unknown	unknown	unknown	unknown	unknown	unknown	unknown	unknown	unknown	unknown	unknown	unknown	unknown	unknown	unknown	unknown	unknown	unknown	unknown	unknown	unknown	head+	head	1	other
356	³ÂÎ°¿µ	male	52	2020/1/31 14:44	684703	1	1	1	0	0	0	40-60	17.5	normal	19.6	normal	8.4	normal	NA	unknown	99	unknown	unknown	unknown	unknown	unknown	unknown	unknown	unknown	unknown	unknown	unknown	unknown	unknown	unknown	unknown	unknown	unknown	unknown	unknown	unknown	unknown	unknown	unknown	unknown	head+	head	1	other
357	³ÂÎýöÎ	male	67	2020/9/17 9:18	765484	4	1	1	1	0	0	>60	NA	unknown	NA	unknown	NA	unknown	NA	unknown	NA	unknown	unknown	unknown	unknown	unknown	unknown	gastric+	unknown	unknown	unknown	unknown	unknown	unknown	unknown	unknown	unknown	unknown	unknown	unknown	unknown	unknown	unknown	unknown	unknown	unknown	gastric	1	gastric
358	³ÂÎýöÎ	male	67	2020/9/29 9:29	770279	1	1	1	1	0	0	>60	20.1	normal	19.3	normal	10.3	normal	NA	unknown	79	unknown	unknown	unknown	unknown	unknown	unknown	gastric+	unknown	unknown	unknown	unknown	unknown	unknown	unknown	unknown	unknown	unknown	unknown	unknown	unknown	unknown	unknown	unknown	unknown	unknown	gastric	1	gastric
359	³ÂÎýöÎ	male	67	2020/10/29 14:12	780675	4	1	1	1	0	0	>60	11.3	normal	16.5	normal	12.1	normal	NA	unknown	68	unknown	unknown	unknown	unknown	unknown	unknown	gastric+	unknown	unknown	unknown	unknown	unknown	unknown	unknown	unknown	unknown	unknown	unknown	unknown	unknown	unknown	unknown	unknown	unknown	unknown	gastric	1	gastric
360	³ÂÎýöÎ	male	67	2020/11/23 8:32	788921	4	1	1	1	0	0	>60	26.3	normal	21.1	normal	13.2	normal	NA	unknown	81	unknown	unknown	unknown	unknown	unknown	unknown	gastric+	unknown	unknown	unknown	unknown	unknown	unknown	unknown	unknown	unknown	unknown	unknown	unknown	unknown	unknown	unknown	unknown	unknown	unknown	gastric	1	gastric
361	³ÂÎýöÎ	male	67	2021/4/5 9:56	833922	4	1	1	1	0	0	>60	11.5	normal	21.2	normal	8.8	normal	27.6	low	69	unknown	unknown	unknown	unknown	unknown	unknown	gastric+	unknown	unknown	unknown	unknown	unknown	unknown	unknown	unknown	unknown	unknown	unknown	unknown	unknown	unknown	unknown	unknown	unknown	unknown	gastric	1	gastric
362	³ÂÏÍÇÙ	female	72	2019/6/15 15:57	585335	2	1	1	1	1	0	>60	9.8	normal	19.4	normal	19.9	normal	NA	unknown	87	Î¬³Ö	unknown	unknown	unknown	crc+	unknown	unknown	unknown	unknown	unknown	unknown	unknown	unknown	unknown	unknown	unknown	unknown	unknown	unknown	unknown	unknown	unknown	unknown	unknown	unknown	crc	1	crc
363	³ÂÏÍÇÙ	female	72	2019/7/3 15:42	594746	2	1	1	1	1	0	>60	9.2	normal	16.6	normal	11.7	normal	NA	unknown	89	unknown	unknown	unknown	unknown	crc+	unknown	unknown	unknown	unknown	unknown	unknown	unknown	unknown	unknown	unknown	unknown	unknown	unknown	unknown	unknown	unknown	unknown	unknown	unknown	unknown	crc	1	crc
364	³ÂÏÍÇÙ	female	72	2019/7/20 15:31	603353	2	1	1	1	1	0	>60	14.7	normal	20.2	normal	11.5	normal	NA	unknown	114	Î¬³Ö	unknown	unknown	unknown	crc+	unknown	unknown	unknown	unknown	unknown	unknown	unknown	unknown	unknown	unknown	unknown	unknown	unknown	unknown	unknown	unknown	unknown	unknown	unknown	unknown	crc	1	crc
365	³ÂÏÍÇÙ	female	72	2019/8/6 15:07	611666	2	1	1	1	1	0	>60	13.6	normal	21.4	normal	12.3	normal	NA	unknown	111	unknown	unknown	unknown	unknown	crc+	unknown	unknown	unknown	unknown	unknown	unknown	unknown	unknown	unknown	unknown	unknown	unknown	unknown	unknown	unknown	unknown	unknown	unknown	unknown	unknown	crc	1	crc
366	³ÂÏÍÇÙ	female	72	2019/8/23 15:09	619932	2	1	1	1	1	0	>60	11.7	normal	18.6	normal	10.9	normal	NA	unknown	128	unknown	unknown	unknown	unknown	crc+	unknown	unknown	unknown	unknown	unknown	unknown	unknown	unknown	unknown	unknown	unknown	unknown	unknown	unknown	unknown	unknown	unknown	unknown	unknown	unknown	crc	1	crc
367	³ÂÏÍÇÙ	female	72	2019/9/9 9:28	627063	2	1	1	1	1	0	>60	12.2	normal	17.7	normal	13.7	normal	NA	unknown	93	Î¬³Ö	unknown	unknown	unknown	crc+	unknown	unknown	unknown	unknown	unknown	unknown	unknown	unknown	unknown	unknown	unknown	unknown	unknown	unknown	unknown	unknown	unknown	unknown	unknown	unknown	crc	1	crc
368	³ÂÏÍÇÙ	female	72	2019/9/26 15:55	635215	0	1	1	1	1	0	>60	12	normal	19	normal	14.3	normal	NA	unknown	113	Î¬³Ö	unknown	unknown	unknown	crc+	unknown	unknown	unknown	unknown	unknown	unknown	unknown	unknown	unknown	unknown	unknown	unknown	unknown	unknown	unknown	unknown	unknown	unknown	unknown	unknown	crc	1	crc
369	³ÂÏÍÇÙ	female	72	2019/10/14 15:29	643024	2	1	1	1	1	0	>60	15	normal	20.4	normal	11.3	normal	NA	unknown	100	unknown	unknown	unknown	unknown	crc+	unknown	unknown	unknown	unknown	unknown	unknown	unknown	unknown	unknown	unknown	unknown	unknown	unknown	unknown	unknown	unknown	unknown	unknown	unknown	unknown	crc	1	crc
370	³ÂÏÍÇÙ	female	73	2019/11/1 15:49	650928	2	1	1	1	1	0	>60	14.8	normal	22.9	normal	13	normal	NA	unknown	114	unknown	unknown	unknown	unknown	crc+	unknown	unknown	unknown	unknown	unknown	unknown	unknown	unknown	unknown	unknown	unknown	unknown	unknown	unknown	unknown	unknown	unknown	unknown	unknown	unknown	crc	1	crc
371	³ÂÏÍÇÙ	female	73	2019/11/20 15:33	658655	2	1	1	1	1	0	>60	11.5	normal	17.5	normal	11.3	normal	NA	unknown	91	Î¬³Ö	unknown	unknown	unknown	crc+	unknown	unknown	unknown	unknown	unknown	unknown	unknown	unknown	unknown	unknown	unknown	unknown	unknown	unknown	unknown	unknown	unknown	unknown	unknown	unknown	crc	1	crc
372	³ÂÏÍÇÙ	female	73	2019/12/7 13:53	665764	2	1	1	1	1	0	>60	8.8	normal	18.3	normal	13.5	normal	NA	unknown	99	unknown	unknown	unknown	unknown	crc+	unknown	unknown	unknown	unknown	unknown	unknown	unknown	unknown	unknown	unknown	unknown	unknown	unknown	unknown	unknown	unknown	unknown	unknown	unknown	unknown	crc	1	crc
373	³ÂÏÍÇÙ	female	73	2019/12/24 15:15	672605	3	1	1	1	1	0	>60	9.6	normal	20	normal	13.4	normal	NA	unknown	140	unknown	unknown	unknown	unknown	crc+	unknown	unknown	unknown	unknown	unknown	unknown	unknown	unknown	unknown	unknown	unknown	unknown	unknown	unknown	unknown	unknown	unknown	unknown	unknown	unknown	crc	1	crc
374	³ÂÏÍÇÙ	female	73	2020/8/14 15:38	753983	3	1	1	1	1	0	>60	16.8	normal	22.9	normal	10.3	normal	NA	unknown	101	unknown	unknown	unknown	unknown	crc+	unknown	unknown	unknown	unknown	unknown	unknown	unknown	unknown	unknown	unknown	unknown	unknown	unknown	unknown	unknown	unknown	unknown	unknown	unknown	unknown	crc	1	crc
375	³ÂÏÍÇÙ	female	73	2020/9/3 15:07	761441	2	1	1	1	1	0	>60	18.7	normal	21.5	normal	10.2	normal	NA	unknown	148	unknown	unknown	unknown	unknown	crc+	unknown	unknown	unknown	unknown	unknown	unknown	unknown	unknown	unknown	unknown	unknown	unknown	unknown	unknown	unknown	unknown	unknown	unknown	unknown	unknown	crc	1	crc
376	³ÂÏÍÇÙ	female	73	2020/9/21 14:15	767632	2	1	1	1	1	0	>60	16.9	normal	21.3	normal	11.1	normal	NA	unknown	184	unknown	unknown	unknown	unknown	crc+	unknown	unknown	unknown	unknown	unknown	unknown	unknown	unknown	unknown	unknown	unknown	unknown	unknown	unknown	unknown	unknown	unknown	unknown	unknown	unknown	crc	1	crc
377	³ÂÏÍÇÙ	female	73	2020/10/6 15:00	772661	2	1	1	1	1	0	>60	15.2	normal	19	normal	9.3	normal	NA	unknown	140	unknown	unknown	unknown	unknown	crc+	unknown	unknown	unknown	unknown	unknown	unknown	unknown	unknown	unknown	unknown	unknown	unknown	unknown	unknown	unknown	unknown	unknown	unknown	unknown	unknown	crc	1	crc
378	³ÂÏÍÇÙ	female	74	2020/10/24 15:06	779207	2	1	1	1	1	0	>60	15.4	normal	22	normal	14.8	normal	NA	unknown	118	unknown	unknown	unknown	unknown	crc+	unknown	unknown	unknown	unknown	unknown	unknown	unknown	unknown	unknown	unknown	unknown	unknown	unknown	unknown	unknown	unknown	unknown	unknown	unknown	unknown	crc	1	crc
379	³ÂÏÍÇÙ	female	74	2020/11/11 15:38	785491	3	1	1	1	1	0	>60	12.3	normal	17.8	normal	10.6	normal	NA	unknown	108	unknown	unknown	unknown	unknown	crc+	unknown	unknown	unknown	unknown	unknown	unknown	unknown	unknown	unknown	unknown	unknown	unknown	unknown	unknown	unknown	unknown	unknown	unknown	unknown	unknown	crc	1	crc
380	³ÂÏÍÇÙ	female	74	2020/11/28 15:11	791110	3	1	1	1	1	0	>60	12.2	normal	13.2	normal	12.6	normal	NA	unknown	112	unknown	unknown	unknown	unknown	crc+	unknown	unknown	unknown	unknown	unknown	unknown	unknown	unknown	unknown	unknown	unknown	unknown	unknown	unknown	unknown	unknown	unknown	unknown	unknown	unknown	crc	1	crc
381	³ÂÏÍÇÙ	female	74	2020/12/15 13:50	796836	2	1	1	1	1	0	>60	13.5	normal	20.2	normal	12.8	normal	NA	unknown	93	unknown	unknown	unknown	unknown	crc+	unknown	unknown	unknown	unknown	unknown	unknown	unknown	unknown	unknown	unknown	unknown	unknown	unknown	unknown	unknown	unknown	unknown	unknown	unknown	unknown	crc	1	crc
382	³ÂÏÍÇÙ	female	74	2021/3/14 14:12	826132	3	1	1	1	1	0	>60	15.5	normal	22.8	normal	12.5	normal	35	normal	111	unknown	unknown	unknown	unknown	crc+	unknown	unknown	unknown	unknown	unknown	unknown	unknown	unknown	unknown	unknown	unknown	unknown	unknown	unknown	unknown	unknown	unknown	unknown	unknown	unknown	crc	1	crc
383	³ÂÏÍÇÙ	female	74	2021/6/4 8:30	1800139	2	1	1	1	1	0	>60	NA	unknown	NA	unknown	NA	unknown	NA	unknown	99	unknown	unknown	unknown	unknown	crc+	unknown	unknown	unknown	unknown	unknown	unknown	unknown	unknown	unknown	unknown	unknown	unknown	unknown	unknown	unknown	unknown	unknown	unknown	unknown	unknown	crc	1	crc
384	³ÂÏÍÇÙ	female	74	2021/6/27 14:14	1813646	1	1	1	1	1	0	>60	18.3	normal	29.8	normal	13.1	normal	32.7	normal	126	unknown	unknown	unknown	unknown	crc+	unknown	unknown	unknown	unknown	unknown	unknown	unknown	unknown	unknown	unknown	unknown	unknown	unknown	unknown	unknown	unknown	unknown	unknown	unknown	unknown	crc	1	crc
385	³ÂÏÍÇÙ	female	74	2021/7/22 14:16	1829524	2	1	1	1	1	0	>60	14.3	normal	26.1	normal	18.5	normal	29.8	low	111	unknown	unknown	unknown	unknown	crc+	unknown	unknown	unknown	unknown	unknown	unknown	unknown	unknown	unknown	unknown	unknown	unknown	unknown	unknown	unknown	unknown	unknown	unknown	unknown	unknown	crc	1	crc
386	³ÂÏãÔÆ	female	54	2020/1/8 13:56	678482	1	1	1	0	0	0	40-60	132	high	108.7	high	14.9	normal	NA	unknown	123	¸¨Öú	unknown	unknown	breast+	unknown	unknown	unknown	unknown	unknown	unknown	unknown	unknown	unknown	unknown	unknown	unknown	unknown	unknown	unknown	unknown	unknown	unknown	unknown	unknown	unknown	breast	1	breast
387	³ÂÏãÔÆ	female	54	2020/5/30 13:54	724026	1	1	1	0	0	0	40-60	25.8	normal	31.4	normal	11.3	normal	NA	unknown	81	¸¨Öú	unknown	unknown	breast+	unknown	unknown	unknown	unknown	unknown	unknown	unknown	unknown	unknown	unknown	unknown	unknown	unknown	unknown	unknown	unknown	unknown	unknown	unknown	unknown	unknown	breast	1	breast
388	³ÂÏãÔÆ	female	54	2020/6/26 15:18	734038	1	1	1	0	0	0	40-60	17.5	normal	35.1	high	11.7	normal	NA	unknown	111	¸¨Öú	unknown	unknown	breast+	unknown	unknown	unknown	unknown	unknown	unknown	unknown	unknown	unknown	unknown	unknown	unknown	unknown	unknown	unknown	unknown	unknown	unknown	unknown	unknown	unknown	breast	1	breast
389	³ÂÐ¡µÜ	male	60	2021/4/7 9:50	834479	1	1	1	1	0	0	40-60	21	normal	NA	unknown	7.1	normal	41.5	normal	NA	unknown	unknown	unknown	unknown	unknown	unknown	unknown	unknown	unknown	unknown	unknown	unknown	unknown	unknown	unknown	unknown	unknown	unknown	unknown	unknown	unknown	unknown	unknown	thymus+	unknown	thymus	1	other
390	³ÂÐ¡µÜ	male	60	2021/5/3 9:04	844804	1	1	1	1	0	0	40-60	7.4	normal	11.9	normal	7.5	normal	37.1	normal	102	unknown	unknown	unknown	unknown	unknown	unknown	unknown	unknown	unknown	unknown	unknown	unknown	unknown	unknown	unknown	unknown	unknown	unknown	unknown	unknown	unknown	unknown	unknown	thymus+	unknown	thymus	1	other
391	³ÂÐ¡µÜ	male	60	2021/5/29 14:29	1797199	2	1	1	1	0	0	40-60	12	normal	15	normal	10.7	normal	37	normal	112	unknown	unknown	unknown	unknown	unknown	unknown	unknown	unknown	unknown	unknown	unknown	unknown	unknown	unknown	unknown	unknown	unknown	unknown	unknown	unknown	unknown	unknown	unknown	thymus+	unknown	thymus	1	other
392	³ÂÐ¡µÜ	male	60	2021/6/21 13:28	1810178	1	1	1	1	0	0	40-60	7.8	normal	14.6	normal	9.9	normal	34.1	normal	116	unknown	unknown	unknown	unknown	unknown	unknown	unknown	unknown	unknown	unknown	unknown	unknown	unknown	unknown	unknown	unknown	unknown	unknown	unknown	unknown	unknown	unknown	unknown	thymus+	unknown	thymus	1	other
393	³ÂÐ¡µÜ	male	60	2021/7/14 16:45	1824478	2	1	1	1	0	0	40-60	7.5	normal	17.5	normal	9.9	normal	36.8	normal	155	unknown	unknown	unknown	unknown	unknown	unknown	unknown	unknown	unknown	unknown	unknown	unknown	unknown	unknown	unknown	unknown	unknown	unknown	unknown	unknown	unknown	unknown	unknown	thymus+	unknown	thymus	1	other
394	³ÂÐ¡µÜ	male	60	2021/8/12 14:11	1842243	1	1	1	1	0	0	40-60	6	normal	14.6	normal	8.2	normal	34.8	normal	114	unknown	unknown	unknown	unknown	unknown	unknown	unknown	unknown	unknown	unknown	unknown	unknown	unknown	unknown	unknown	unknown	unknown	unknown	unknown	unknown	unknown	unknown	unknown	thymus+	unknown	thymus	1	other
395	³ÂÐ¡Ö¥	female	60	2020/5/3 15:35	714433	1	1	1	1	0	0	40-60	46.7	high	33.5	normal	8	normal	NA	unknown	108	¸¨Öú	unknown	unknown	unknown	unknown	unknown	unknown	unknown	unknown	unknown	unknown	uter+	unknown	unknown	unknown	unknown	unknown	unknown	unknown	unknown	unknown	unknown	unknown	unknown	unknown	uter	1	other
396	³ÂÐ¡Ö¥	female	60	2020/5/27 14:12	723179	1	1	1	1	0	0	40-60	54.7	high	34.9	normal	15.7	normal	NA	unknown	113	¸¨Öú	unknown	unknown	unknown	unknown	unknown	unknown	unknown	unknown	unknown	unknown	uter+	unknown	unknown	unknown	unknown	unknown	unknown	unknown	unknown	unknown	unknown	unknown	unknown	unknown	uter	1	other
397	³ÂÐ¡Ö¥	female	60	2020/7/9 14:30	739236	2	1	1	1	0	0	40-60	32.3	normal	29.9	normal	10.6	normal	NA	unknown	129	¸¨Öú	unknown	unknown	unknown	unknown	unknown	unknown	unknown	unknown	unknown	unknown	uter+	unknown	unknown	unknown	unknown	unknown	unknown	unknown	unknown	unknown	unknown	unknown	unknown	unknown	uter	1	other
398	³ÂÐ¡Ö¥	female	60	2020/7/30 15:17	747711	2	1	1	1	0	0	40-60	49.1	high	61.2	high	13.1	normal	NA	unknown	129	¸¨Öú	unknown	unknown	unknown	unknown	unknown	unknown	unknown	unknown	unknown	unknown	uter+	unknown	unknown	unknown	unknown	unknown	unknown	unknown	unknown	unknown	unknown	unknown	unknown	unknown	uter	1	other
399	³ÂÐ¡Ö¥	female	60	2020/8/20 14:12	756421	1	1	1	1	0	0	40-60	36.8	normal	36.4	high	13	normal	NA	unknown	104	¸¨Öú	unknown	unknown	unknown	unknown	unknown	unknown	unknown	unknown	unknown	unknown	uter+	unknown	unknown	unknown	unknown	unknown	unknown	unknown	unknown	unknown	unknown	unknown	unknown	unknown	uter	1	other
400	³ÂÐÂ³É	male	56	2019/12/23 13:41	671993	1	1	1	0	0	0	40-60	44.1	high	25.7	normal	12.1	normal	NA	unknown	92	unknown	lung+	sclc+	unknown	unknown	unknown	unknown	unknown	unknown	unknown	unknown	unknown	unknown	unknown	unknown	unknown	unknown	unknown	unknown	unknown	unknown	unknown	unknown	unknown	unknown	lung	1	lung
401	³ÂÐÂ³É	male	56	2020/1/13 14:35	680416	1	1	1	0	0	0	40-60	21.7	normal	20.9	normal	9.8	normal	NA	unknown	99	unknown	lung+	unknown	unknown	unknown	unknown	unknown	unknown	unknown	unknown	unknown	unknown	unknown	unknown	unknown	unknown	unknown	unknown	unknown	unknown	unknown	unknown	unknown	unknown	unknown	lung	1	lung
402	³ÂÐÂ³É	male	56	2020/2/13 8:11	686347	1	1	1	0	0	0	40-60	22.5	normal	21.8	normal	14.8	normal	NA	unknown	76	unknown	lung+	unknown	unknown	unknown	unknown	unknown	unknown	unknown	unknown	unknown	unknown	unknown	unknown	unknown	unknown	unknown	unknown	unknown	unknown	unknown	unknown	unknown	unknown	unknown	lung	1	lung
403	³ÂÐÂ³É	male	56	2020/3/5 8:43	692092	1	1	1	0	0	0	40-60	24.7	normal	24.8	normal	7.6	normal	NA	unknown	78	unknown	lung+	sclc+	unknown	unknown	unknown	unknown	unknown	unknown	unknown	unknown	unknown	unknown	unknown	unknown	unknown	unknown	unknown	unknown	unknown	unknown	unknown	unknown	unknown	unknown	lung	1	lung
404	³ÂÐÂ³É	male	56	2020/3/25 10:32	699425	1	1	1	0	0	0	40-60	21.6	normal	15.8	normal	7.6	normal	NA	unknown	62	unknown	lung+	unknown	unknown	unknown	unknown	unknown	unknown	unknown	unknown	unknown	unknown	unknown	unknown	unknown	unknown	unknown	unknown	unknown	unknown	unknown	unknown	unknown	unknown	unknown	lung	1	lung
405	³ÂÐÂ³É	male	57	2020/4/23 13:28	711109	1	1	1	0	0	0	40-60	20.1	normal	16.9	normal	8.9	normal	NA	unknown	71	unknown	lung+	unknown	unknown	unknown	unknown	unknown	unknown	unknown	unknown	unknown	unknown	unknown	unknown	unknown	unknown	unknown	unknown	unknown	unknown	unknown	unknown	unknown	unknown	unknown	lung	1	lung
406	³ÂÐË³±	male	59	2018/6/5 11:22	419494	NA	1	1	0	0	0	40-60	29	normal	NA	unknown	21.5	normal	NA	unknown	NA	unknown	unknown	unknown	unknown	crc+	unknown	unknown	unknown	unknown	unknown	unknown	unknown	unknown	unknown	unknown	unknown	unknown	unknown	unknown	unknown	unknown	unknown	unknown	unknown	unknown	crc	1	crc
407	³ÂÐË³±	male	60	2019/8/6 9:17	611391	2	1	1	1	0	0	40-60	24.9	normal	24.3	normal	13.7	normal	NA	unknown	98	unknown	unknown	unknown	unknown	crc+	unknown	unknown	unknown	unknown	unknown	unknown	unknown	unknown	unknown	unknown	unknown	unknown	unknown	unknown	unknown	unknown	unknown	unknown	unknown	unknown	crc	1	crc
408	³ÂÐË³±	male	60	2019/9/1 9:03	623500	1	1	1	1	0	0	40-60	31.1	normal	26.8	normal	15	normal	NA	unknown	99	Î¬³Ö	unknown	unknown	unknown	crc+	unknown	unknown	unknown	unknown	unknown	unknown	unknown	unknown	unknown	unknown	unknown	unknown	unknown	unknown	unknown	unknown	unknown	unknown	unknown	unknown	crc	1	crc
409	³ÂÐË³±	male	60	2019/9/26 8:45	634903	0	1	1	1	0	0	40-60	40.2	high	32.7	normal	11.6	normal	NA	unknown	104	Î¬³Ö	unknown	unknown	unknown	crc+	unknown	unknown	unknown	unknown	unknown	unknown	unknown	unknown	unknown	unknown	unknown	unknown	unknown	unknown	unknown	unknown	unknown	unknown	unknown	unknown	crc	1	crc
410	³ÂÐË³±	male	61	2019/10/24 9:16	647325	2	1	1	1	0	0	>60	40.5	high	30.1	normal	17	normal	NA	unknown	109	Î¬³Ö	unknown	unknown	unknown	crc+	unknown	unknown	unknown	unknown	unknown	unknown	unknown	unknown	unknown	unknown	unknown	unknown	unknown	unknown	unknown	unknown	unknown	unknown	unknown	unknown	crc	1	crc
411	³ÂÐË³±	male	61	2019/11/18 9:00	657474	1	1	1	1	0	0	>60	33.3	normal	32	normal	13.4	normal	NA	unknown	91	Î¬³Ö	unknown	unknown	unknown	crc+	unknown	unknown	unknown	unknown	unknown	unknown	unknown	unknown	unknown	unknown	unknown	unknown	unknown	unknown	unknown	unknown	unknown	unknown	unknown	unknown	crc	1	crc
412	³ÂÐË³±	male	61	2019/12/18 9:03	670034	1	1	1	1	0	0	>60	27.2	normal	28.3	normal	12.8	normal	NA	unknown	107	unknown	unknown	unknown	unknown	crc+	unknown	unknown	unknown	unknown	unknown	unknown	unknown	unknown	unknown	unknown	unknown	unknown	unknown	unknown	unknown	unknown	unknown	unknown	unknown	unknown	crc	1	crc
413	³ÂÐË³±	male	61	2020/1/14 9:03	680633	1	1	1	1	0	0	>60	23.7	normal	26.8	normal	13.1	normal	NA	unknown	104	unknown	unknown	unknown	unknown	crc+	unknown	unknown	unknown	unknown	unknown	unknown	unknown	unknown	unknown	unknown	unknown	unknown	unknown	unknown	unknown	unknown	unknown	unknown	unknown	unknown	crc	1	crc
414	³ÂÐË³±	male	61	2020/2/22 9:57	688456	1	1	1	1	0	0	>60	18.7	normal	25.6	normal	13.1	normal	NA	unknown	105	unknown	unknown	unknown	unknown	crc+	unknown	unknown	unknown	unknown	unknown	unknown	unknown	unknown	unknown	unknown	unknown	unknown	unknown	unknown	unknown	unknown	unknown	unknown	unknown	unknown	crc	1	crc
415	³ÂÐË³±	male	61	2020/3/16 10:01	695849	2	1	1	1	0	0	>60	20.9	normal	28.2	normal	12.8	normal	NA	unknown	95	unknown	unknown	unknown	unknown	crc+	unknown	unknown	unknown	unknown	unknown	unknown	unknown	unknown	unknown	unknown	unknown	unknown	unknown	unknown	unknown	unknown	unknown	unknown	unknown	unknown	crc	1	crc
416	³ÂÐË³±	male	61	2020/5/21 13:39	720915	1	1	1	1	0	0	>60	16.2	normal	20.8	normal	12	normal	NA	unknown	99	unknown	unknown	unknown	unknown	crc+	unknown	unknown	unknown	unknown	unknown	unknown	unknown	unknown	unknown	unknown	unknown	unknown	unknown	unknown	unknown	unknown	unknown	unknown	unknown	unknown	crc	1	crc
417	³ÂÐË³±	male	61	2020/6/20 9:32	731771	1	1	1	1	0	0	>60	20.4	normal	26.3	normal	15	normal	NA	unknown	121	unknown	unknown	unknown	unknown	crc+	unknown	unknown	unknown	unknown	unknown	unknown	unknown	unknown	unknown	unknown	unknown	unknown	unknown	unknown	unknown	unknown	unknown	unknown	unknown	unknown	crc	1	crc
418	³ÂÐË³±	male	61	2020/7/20 9:08	743342	1	1	1	1	0	0	>60	21.8	normal	29.4	normal	12.6	normal	41.4	normal	114	unknown	unknown	unknown	unknown	crc+	unknown	unknown	unknown	unknown	unknown	unknown	unknown	unknown	unknown	unknown	unknown	unknown	unknown	unknown	unknown	unknown	unknown	unknown	unknown	unknown	crc	1	crc
419	³ÂÐË³±	male	61	2020/8/24 9:15	757584	1	1	1	1	0	0	>60	20.7	normal	26.5	normal	12.6	normal	NA	unknown	103	unknown	unknown	unknown	unknown	crc+	unknown	unknown	unknown	unknown	unknown	unknown	unknown	unknown	unknown	unknown	unknown	unknown	unknown	unknown	unknown	unknown	unknown	unknown	unknown	unknown	crc	1	crc
420	³ÂÐË³±	male	61	2020/9/21 9:17	767435	1	1	1	1	0	0	>60	20.5	normal	34.2	normal	12.1	normal	NA	unknown	110	unknown	unknown	unknown	unknown	crc+	unknown	unknown	unknown	unknown	unknown	unknown	unknown	unknown	unknown	unknown	unknown	unknown	unknown	unknown	unknown	unknown	unknown	unknown	unknown	unknown	crc	1	crc
421	³ÂÐË³±	male	62	2020/10/25 9:07	779303	1	1	1	1	0	0	>60	22.1	normal	33	normal	15.3	normal	NA	unknown	115	unknown	unknown	unknown	unknown	crc+	unknown	unknown	unknown	unknown	unknown	unknown	unknown	unknown	unknown	unknown	unknown	unknown	unknown	unknown	unknown	unknown	unknown	unknown	unknown	unknown	crc	1	crc
422	³ÂÐË³±	male	62	2020/11/24 8:59	789581	1	1	1	1	0	0	>60	15	normal	40	high	7.9	normal	NA	unknown	NA	unknown	unknown	unknown	unknown	crc+	unknown	unknown	unknown	unknown	unknown	unknown	unknown	unknown	unknown	unknown	unknown	unknown	unknown	unknown	unknown	unknown	unknown	unknown	unknown	unknown	crc	1	crc
423	³ÂÐË³±	male	62	2020/12/24 10:03	799633	1	1	1	1	0	0	>60	16.8	normal	32.3	normal	12.8	normal	NA	unknown	108	unknown	unknown	unknown	unknown	crc+	unknown	unknown	unknown	unknown	unknown	unknown	unknown	unknown	unknown	unknown	unknown	unknown	unknown	unknown	unknown	unknown	unknown	unknown	unknown	unknown	crc	1	crc
424	³ÂÐñ»Ô	male	58	2020/1/15 10:09	681094	1	1	1	0	0	0	40-60	6.9	normal	14.5	normal	10.9	normal	NA	unknown	NA	unknown	unknown	unknown	unknown	crc+	unknown	unknown	unknown	unknown	unknown	unknown	unknown	unknown	unknown	unknown	unknown	unknown	unknown	unknown	unknown	unknown	unknown	unknown	unknown	unknown	crc	1	crc
425	³ÂÐñ»Ô	male	58	2020/2/7 8:57	685642	1	1	1	0	0	0	40-60	8.6	normal	13.2	normal	10.8	normal	NA	unknown	143	unknown	unknown	unknown	unknown	crc+	unknown	unknown	unknown	unknown	unknown	unknown	unknown	unknown	unknown	unknown	unknown	unknown	unknown	unknown	unknown	unknown	unknown	unknown	unknown	unknown	crc	1	crc
426	³ÂÐñ»Ô	male	58	2020/2/25 8:10	689187	1	1	1	0	0	0	40-60	12.5	normal	15.3	normal	10.3	normal	NA	unknown	143	unknown	unknown	unknown	unknown	crc+	unknown	unknown	unknown	unknown	unknown	unknown	unknown	unknown	unknown	unknown	unknown	unknown	unknown	unknown	unknown	unknown	unknown	unknown	unknown	unknown	crc	1	crc
427	³ÂÐñ»Ô	male	58	2020/12/20 8:36	797944	1	1	1	0	0	0	40-60	16.2	normal	NA	unknown	9.3	normal	NA	unknown	NA	unknown	unknown	unknown	unknown	crc+	unknown	unknown	unknown	unknown	unknown	unknown	unknown	unknown	unknown	unknown	unknown	unknown	unknown	unknown	unknown	unknown	unknown	unknown	unknown	unknown	crc	1	crc
428	³ÂÐñ»Ô	male	59	2021/1/13 15:44	806431	2	1	1	0	0	0	40-60	12.7	normal	19.3	normal	9.4	normal	46.1	normal	158	unknown	unknown	unknown	unknown	crc+	unknown	unknown	unknown	unknown	unknown	unknown	unknown	unknown	unknown	unknown	unknown	unknown	unknown	unknown	unknown	unknown	unknown	unknown	unknown	unknown	crc	1	crc
429	³ÂÐñ»Ô	male	59	2021/1/29 11:18	811352	2	1	1	0	0	0	40-60	15.7	normal	22.2	normal	10.6	normal	49.6	normal	135	unknown	unknown	unknown	unknown	crc+	unknown	unknown	unknown	unknown	unknown	unknown	unknown	unknown	unknown	unknown	unknown	unknown	unknown	unknown	unknown	unknown	unknown	unknown	unknown	unknown	crc	1	crc
430	³ÂÐñ»Ô	male	59	2021/7/18 11:37	1826707	3	1	1	0	0	0	40-60	52.2	high	36.2	high	10.4	normal	29.9	low	521	unknown	unknown	unknown	unknown	crc+	unknown	unknown	unknown	unknown	unknown	unknown	unknown	unknown	unknown	unknown	unknown	unknown	unknown	unknown	unknown	unknown	unknown	unknown	unknown	unknown	crc	1	crc
431	³ÂÐñ»Ô	male	59	2021/8/11 11:19	1841561	1	1	1	0	0	0	40-60	27.9	normal	30.5	normal	8.3	normal	36.6	normal	328	unknown	unknown	unknown	unknown	crc+	unknown	unknown	unknown	unknown	unknown	unknown	unknown	unknown	unknown	unknown	unknown	unknown	unknown	unknown	unknown	unknown	unknown	unknown	unknown	unknown	crc	1	crc
432	³ÂÑ©Çå	female	64	2018/7/7 14:25	433471	NA	1	1	1	0	0	>60	18.4	normal	NA	unknown	NA	unknown	NA	unknown	447	unknown	unknown	unknown	breast+	unknown	unknown	unknown	unknown	unknown	unknown	unknown	unknown	unknown	unknown	unknown	unknown	unknown	unknown	unknown	unknown	unknown	unknown	unknown	unknown	unknown	breast	1	breast
433	³ÂÑ©Çå	female	64	2018/9/2 14:26	458706	NA	1	1	1	0	0	>60	25.1	normal	37.3	high	23.1	normal	31.1	normal	257	unknown	unknown	unknown	breast+	unknown	unknown	unknown	unknown	unknown	unknown	unknown	unknown	unknown	unknown	unknown	unknown	unknown	unknown	unknown	unknown	unknown	unknown	unknown	unknown	unknown	breast	1	breast
434	³ÂÑ©Çå	female	64	2018/9/27 11:08	469723	NA	1	1	1	0	0	>60	16.4	normal	NA	unknown	21.5	normal	NA	unknown	221	unknown	unknown	unknown	breast+	unknown	unknown	unknown	unknown	unknown	unknown	unknown	unknown	unknown	unknown	unknown	unknown	unknown	unknown	unknown	unknown	unknown	unknown	unknown	unknown	unknown	breast	1	breast
435	³ÂÑ©Çå	female	65	2019/1/5 13:43	512677	NA	1	1	1	0	0	>60	37.8	normal	57.7	high	16.7	normal	NA	unknown	228	unknown	unknown	unknown	breast+	unknown	unknown	unknown	unknown	unknown	unknown	unknown	unknown	unknown	unknown	unknown	unknown	unknown	unknown	unknown	unknown	unknown	unknown	unknown	unknown	unknown	breast	1	breast
436	³ÂÑ©Çå	female	65	2019/3/14 16:32	542515	1	1	1	1	0	0	>60	46.9	high	59.2	high	19.6	normal	NA	unknown	293	Î¬³Ö	unknown	unknown	breast+	unknown	unknown	unknown	unknown	unknown	unknown	unknown	unknown	unknown	unknown	unknown	unknown	unknown	unknown	unknown	unknown	unknown	unknown	unknown	unknown	unknown	breast	1	breast
437	³ÂÑ©Çå	female	65	2019/6/25 14:22	590482	1	1	1	1	0	0	>60	12.5	normal	24.2	normal	15.5	normal	NA	unknown	186	unknown	unknown	unknown	breast+	unknown	unknown	unknown	unknown	unknown	unknown	unknown	unknown	unknown	unknown	unknown	unknown	unknown	unknown	unknown	unknown	unknown	unknown	unknown	unknown	unknown	breast	1	breast
438	³ÂÑ©Çå	female	65	2019/7/20 14:41	603322	2	1	1	1	0	0	>60	26.2	normal	39.4	high	20.7	normal	NA	unknown	317	unknown	unknown	unknown	breast+	unknown	unknown	unknown	unknown	unknown	unknown	unknown	unknown	unknown	unknown	unknown	unknown	unknown	unknown	unknown	unknown	unknown	unknown	unknown	unknown	unknown	breast	1	breast
439	³ÂÑ©Çå	female	65	2019/8/9 14:54	613137	1	1	1	1	0	0	>60	17.5	normal	56.9	high	13	normal	NA	unknown	228	unknown	unknown	unknown	breast+	unknown	unknown	unknown	unknown	unknown	unknown	unknown	unknown	unknown	unknown	unknown	unknown	unknown	unknown	unknown	unknown	unknown	unknown	unknown	unknown	unknown	breast	1	breast
440	³ÂÑ©Çå	female	65	2019/9/1 15:43	623686	NA	1	1	1	0	0	>60	32.7	normal	78.9	high	23.5	normal	NA	unknown	307	unknown	unknown	unknown	breast+	unknown	unknown	unknown	unknown	unknown	unknown	unknown	unknown	unknown	unknown	unknown	unknown	unknown	unknown	unknown	unknown	unknown	unknown	unknown	unknown	unknown	breast	1	breast
441	³ÂÑ©Çå	female	65	2019/9/25 14:42	634683	2	1	1	1	0	0	>60	21.1	normal	57.7	high	28.1	high	NA	unknown	189	Î¬³Ö	unknown	unknown	breast+	unknown	unknown	unknown	unknown	unknown	unknown	unknown	unknown	unknown	unknown	unknown	unknown	unknown	unknown	unknown	unknown	unknown	unknown	unknown	unknown	unknown	breast	1	breast
442	³ÂÑ©Çå	female	66	2019/10/25 16:14	648025	2	1	1	1	0	0	>60	20.1	normal	54	high	24.1	normal	NA	unknown	231	unknown	unknown	unknown	breast+	unknown	unknown	unknown	unknown	unknown	unknown	unknown	unknown	unknown	unknown	unknown	unknown	unknown	unknown	unknown	unknown	unknown	unknown	unknown	unknown	unknown	breast	1	breast
443	³ÂÑ©Çå	female	66	2019/11/19 15:24	658229	2	1	1	1	0	0	>60	42.4	high	124.4	high	16.3	normal	NA	unknown	185	unknown	unknown	unknown	breast+	unknown	unknown	unknown	unknown	unknown	unknown	unknown	unknown	unknown	unknown	unknown	unknown	unknown	unknown	unknown	unknown	unknown	unknown	unknown	unknown	unknown	breast	1	breast
444	³ÂÑ©Çå	female	66	2019/12/6 11:37	665359	NA	1	1	1	0	0	>60	63.6	high	152.4	high	28	high	NA	unknown	45	unknown	unknown	unknown	breast+	unknown	unknown	unknown	unknown	unknown	unknown	unknown	unknown	unknown	unknown	unknown	unknown	unknown	unknown	unknown	unknown	unknown	unknown	unknown	unknown	unknown	breast	1	breast
445	³ÂÓÀµÂ	female	65	2021/7/23 9:19	1829925	4	1	1	1	0	0	>60	17	normal	27.6	normal	9	normal	40.1	normal	74	Êõºó	unknown	unknown	breast+	unknown	unknown	unknown	unknown	unknown	unknown	unknown	unknown	unknown	unknown	unknown	unknown	unknown	unknown	unknown	unknown	unknown	unknown	unknown	unknown	unknown	breast	1	breast
446	³ÂÓÀµÂ	female	65	2021/8/15 7:59	1843538	4	1	1	1	0	0	>60	18.5	normal	24.1	normal	10.3	normal	39.3	normal	81	Êõºó	unknown	unknown	breast+	unknown	unknown	unknown	unknown	unknown	unknown	unknown	unknown	unknown	unknown	unknown	unknown	unknown	unknown	unknown	unknown	unknown	unknown	unknown	unknown	unknown	breast	1	breast
447	³ÂÓÀ¸ù	male	79	2019/12/2 8:35	663159	2	1	1	1	1	0	>60	14.1	normal	26.1	normal	10.8	normal	NA	unknown	NA	unknown	unknown	unknown	unknown	crc+	unknown	unknown	unknown	unknown	unknown	unknown	unknown	unknown	unknown	unknown	unknown	unknown	unknown	unknown	unknown	unknown	unknown	unknown	unknown	unknown	crc	1	crc
448	³ÂÓÀ¸ù	male	79	2020/2/16 8:19	686891	2	1	1	1	1	0	>60	14.1	normal	NA	unknown	12.8	normal	NA	unknown	NA	unknown	unknown	unknown	unknown	crc+	unknown	unknown	unknown	unknown	unknown	unknown	unknown	unknown	unknown	unknown	unknown	unknown	unknown	unknown	unknown	unknown	unknown	unknown	unknown	unknown	crc	1	crc
449	³ÂÓÀ¸ù	male	79	2020/3/8 8:15	692951	2	1	1	1	1	0	>60	90	high	88	high	15.3	normal	NA	unknown	71	unknown	unknown	unknown	unknown	crc+	unknown	unknown	unknown	unknown	unknown	unknown	unknown	unknown	unknown	unknown	unknown	unknown	unknown	unknown	unknown	unknown	unknown	unknown	unknown	unknown	crc	1	crc
450	³ÂÓÀ¸ù	male	79	2020/4/5 8:01	703269	2	1	1	1	1	0	>60	12.7	normal	NA	unknown	14.3	normal	NA	unknown	NA	Î¬³Ö	unknown	unknown	unknown	crc+	unknown	unknown	unknown	unknown	unknown	unknown	unknown	unknown	unknown	unknown	unknown	unknown	unknown	unknown	unknown	unknown	unknown	unknown	unknown	unknown	crc	1	crc
451	³ÂÓÀ¸ù	male	79	2020/5/17 11:08	719288	NA	1	1	1	1	0	>60	10.7	normal	NA	unknown	12.6	normal	NA	unknown	67	Î¬³Ö	unknown	unknown	unknown	crc+	unknown	unknown	unknown	unknown	unknown	unknown	unknown	unknown	unknown	unknown	unknown	unknown	unknown	unknown	unknown	unknown	unknown	unknown	unknown	unknown	crc	1	crc
452	³ÂÓÀ½ð	male	73	2020/4/7 16:05	704044	2	1	1	1	1	0	>60	11.3	normal	15.2	normal	12.8	normal	NA	unknown	108	unknown	lung+	sclc+	unknown	unknown	unknown	unknown	unknown	unknown	unknown	unknown	unknown	unknown	unknown	unknown	unknown	unknown	unknown	unknown	unknown	unknown	unknown	unknown	unknown	unknown	lung	1	lung
453	³ÂÓÀ½ð	male	73	2020/5/22 16:04	721479	3	1	1	1	1	0	>60	23.2	normal	24.6	normal	12.3	normal	NA	unknown	124	unknown	lung+	unknown	unknown	unknown	unknown	unknown	unknown	unknown	unknown	easophage+	unknown	unknown	unknown	unknown	unknown	unknown	unknown	unknown	unknown	unknown	unknown	unknown	unknown	unknown	lung+easophage	2	mpc
454	³ÂÓÀ½ð	male	73	2020/6/14 16:26	729655	5	1	1	1	1	0	>60	18.8	normal	24.7	normal	10	normal	NA	unknown	100	unknown	unknown	unknown	unknown	unknown	unknown	unknown	unknown	unknown	unknown	easophage+	unknown	unknown	unknown	unknown	unknown	unknown	unknown	unknown	unknown	unknown	unknown	unknown	unknown	unknown	easophage	1	easophage
455	³ÂìÏÀ¤	male	66	2019/8/2 15:45	608046	4	1	1	1	0	0	>60	20	normal	NA	unknown	10.4	normal	NA	unknown	384	unknown	unknown	unknown	unknown	unknown	unknown	gastric+	unknown	unknown	unknown	unknown	unknown	unknown	unknown	unknown	unknown	unknown	unknown	unknown	unknown	unknown	unknown	unknown	unknown	unknown	gastric	1	gastric
456	³ÂÔÆ»¨	female	57	2021/5/15 8:15	849579	0	1	1	0	0	0	40-60	14.3	normal	NA	unknown	13.3	normal	NA	unknown	NA	unknown	unknown	unknown	unknown	crc+	unknown	unknown	unknown	unknown	unknown	unknown	unknown	unknown	unknown	unknown	unknown	unknown	unknown	unknown	unknown	unknown	unknown	unknown	unknown	unknown	crc	1	crc
457	³ÂÔÆ»¨	female	57	2021/6/10 8:53	1803851	1	1	1	0	0	0	40-60	14.1	normal	NA	unknown	11	normal	43.2	normal	NA	unknown	unknown	unknown	unknown	crc+	unknown	unknown	unknown	unknown	unknown	unknown	unknown	unknown	unknown	unknown	unknown	unknown	unknown	unknown	unknown	unknown	unknown	unknown	unknown	unknown	crc	1	crc
458	³ÂÔÆ»¨	female	57	2021/7/7 10:06	1819891	0	1	1	0	0	0	40-60	63.6	high	NA	unknown	9.5	normal	40.4	normal	NA	unknown	unknown	unknown	unknown	crc+	unknown	unknown	unknown	unknown	unknown	unknown	unknown	unknown	unknown	unknown	unknown	unknown	unknown	unknown	unknown	unknown	unknown	unknown	unknown	unknown	crc	1	crc
459	³ÂÔÆ»¨	female	57	2021/7/25 12:20	1830968	1	1	1	0	0	0	40-60	18.1	normal	NA	unknown	9	normal	40.8	normal	NA	unknown	unknown	unknown	unknown	crc+	unknown	unknown	unknown	unknown	unknown	unknown	unknown	unknown	unknown	unknown	unknown	unknown	unknown	unknown	unknown	unknown	unknown	unknown	unknown	unknown	crc	1	crc
460	³ÂÔÆÁ«	female	60	2020/2/27 15:04	690120	1	1	1	1	0	0	40-60	10.7	normal	NA	unknown	10.3	normal	NA	unknown	NA	unknown	lung+	unknown	unknown	crc+	unknown	unknown	unknown	unknown	unknown	unknown	unknown	unknown	unknown	unknown	unknown	unknown	unknown	unknown	unknown	unknown	unknown	unknown	unknown	unknown	lung+crc	2	mpc
461	³ÂÕÁ´º	male	59	2020/11/1 15:41	779938	2	1	1	0	0	0	40-60	19.3	normal	23.4	normal	11.7	normal	NA	unknown	135	Êõºó	lung+	unknown	unknown	unknown	unknown	unknown	unknown	unknown	unknown	unknown	unknown	unknown	unknown	unknown	unknown	unknown	unknown	unknown	unknown	unknown	unknown	unknown	unknown	unknown	lung	1	lung
462	³ÂÕÁ´º	male	59	2020/12/2 10:02	792366	1	1	1	0	0	0	40-60	17.9	normal	19.6	normal	11.1	normal	NA	unknown	122	unknown	lung+	unknown	unknown	unknown	unknown	unknown	unknown	unknown	unknown	unknown	unknown	unknown	unknown	unknown	unknown	unknown	unknown	unknown	unknown	unknown	unknown	unknown	unknown	unknown	lung	1	lung
463	³ÂÕÜÀ¼	female	75	2018/11/14 10:08	490917	4	1	1	1	1	0	>60	11.2	normal	20.1	normal	NA	unknown	NA	unknown	NA	unknown	unknown	unknown	unknown	unknown	unknown	gastric+	unknown	unknown	unknown	unknown	unknown	unknown	unknown	unknown	unknown	unknown	unknown	unknown	unknown	unknown	unknown	unknown	unknown	unknown	gastric	1	gastric
464	³ÂÖ¾Æå	male	56	2021/8/15 15:37	1843685	1	1	1	0	0	0	40-60	15	normal	20.7	normal	17.8	normal	38	normal	80	unknown	unknown	unknown	unknown	unknown	unknown	unknown	unknown	unknown	unknown	unknown	unknown	unknown	unknown	bladder+	unknown	unknown	unknown	unknown	unknown	unknown	unknown	unknown	unknown	unknown	bladder	1	bladder
465	³ÂÖ¾Ïã	male	76	2020/7/10 8:52	739423	3	1	1	1	1	0	>60	8.4	normal	14.8	normal	7.7	normal	NA	unknown	77	unknown	lung+	unknown	unknown	unknown	unknown	unknown	unknown	unknown	unknown	easophage+	unknown	unknown	unknown	unknown	unknown	unknown	unknown	unknown	unknown	unknown	unknown	unknown	unknown	unknown	lung+easophage	2	mpc
466	³ÂÖ¾Ïã	male	76	2020/8/3 8:34	748750	3	1	1	1	1	0	>60	9.7	normal	15.7	normal	7.6	normal	NA	unknown	76	unknown	lung+	unknown	unknown	unknown	unknown	unknown	unknown	unknown	unknown	easophage+	unknown	unknown	unknown	unknown	unknown	unknown	unknown	unknown	unknown	unknown	unknown	unknown	unknown	unknown	lung+easophage	2	mpc
467	³ÂÖ¾Ïã	male	76	2020/8/25 14:23	758235	2	1	1	1	1	0	>60	7	normal	21.1	normal	7	normal	NA	unknown	74	unknown	lung+	unknown	unknown	unknown	unknown	unknown	unknown	unknown	unknown	unknown	unknown	unknown	unknown	unknown	unknown	unknown	unknown	unknown	unknown	unknown	unknown	unknown	unknown	unknown	lung	1	lung
468	³ÂÖ¾Ïã	male	76	2021/3/13 16:46	825967	2	1	1	1	1	0	>60	28.7	normal	42.9	high	9.7	normal	37.4	normal	82	unknown	lung+	unknown	unknown	unknown	unknown	unknown	unknown	unknown	unknown	easophage+	unknown	unknown	unknown	unknown	unknown	unknown	unknown	unknown	unknown	unknown	unknown	unknown	unknown	unknown	lung+easophage	2	mpc
469	³ÂÖ¾Ïã	male	76	2021/4/3 15:39	833397	2	1	1	1	1	0	>60	10.6	normal	33	normal	6.2	normal	36.8	normal	72	Î¬³Ö	lung+	unknown	unknown	unknown	unknown	unknown	unknown	unknown	unknown	easophage+	unknown	unknown	unknown	unknown	unknown	unknown	unknown	unknown	unknown	unknown	unknown	unknown	unknown	unknown	lung+easophage	2	mpc
470	³ÂÖ¾Ïã	male	77	2021/4/26 8:19	842014	4	1	1	1	1	0	>60	21	normal	37	high	6.6	normal	39.8	normal	76	unknown	lung+	unknown	unknown	unknown	unknown	unknown	unknown	unknown	unknown	easophage+	unknown	unknown	unknown	unknown	unknown	unknown	unknown	unknown	unknown	unknown	unknown	unknown	unknown	unknown	lung+easophage	2	mpc
471	³ÂÖ¾Ïã	male	77	2021/5/19 8:49	850882	3	1	1	1	1	0	>60	20.1	normal	39.8	high	6.7	normal	38.4	normal	91	unknown	lung+	unknown	unknown	unknown	unknown	unknown	unknown	unknown	unknown	easophage+	unknown	unknown	unknown	unknown	unknown	unknown	unknown	unknown	unknown	unknown	unknown	unknown	unknown	unknown	lung+easophage	2	mpc
472	³ÂÖ¾Ïã	male	77	2021/7/4 14:26	1818107	2	1	1	1	1	0	>60	13.9	normal	31.1	normal	11.5	normal	35.4	normal	67	unknown	lung+	unknown	unknown	unknown	unknown	unknown	unknown	unknown	unknown	easophage+	unknown	unknown	unknown	unknown	unknown	unknown	unknown	unknown	unknown	unknown	unknown	unknown	unknown	unknown	lung+easophage	2	mpc
473	³ÂÖ¾Ïã	male	77	2021/7/30 14:26	1834396	2	1	1	1	1	0	>60	13.9	normal	31.4	normal	8.6	normal	34.6	normal	87	unknown	lung+	unknown	unknown	unknown	unknown	unknown	unknown	unknown	unknown	easophage+	unknown	unknown	unknown	unknown	unknown	unknown	unknown	unknown	unknown	unknown	unknown	unknown	unknown	unknown	lung+easophage	2	mpc
474	³ÂÖÒ´ä	female	61	2021/1/18 15:08	807990	1	1	1	1	0	0	>60	40.2	high	53.3	high	13.8	normal	42.3	normal	115	Î¬³Ö	unknown	unknown	unknown	crc+	unknown	unknown	unknown	unknown	unknown	unknown	unknown	unknown	unknown	unknown	unknown	unknown	unknown	unknown	unknown	unknown	unknown	unknown	unknown	unknown	crc	1	crc
475	³ÂÖÒ´ä	female	61	2021/2/8 9:08	814313	1	1	1	1	0	0	>60	40.4	high	52.8	high	14	normal	39.1	normal	106	Î¬³Ö	unknown	unknown	unknown	crc+	unknown	unknown	unknown	unknown	unknown	unknown	unknown	unknown	unknown	unknown	unknown	unknown	unknown	unknown	unknown	unknown	unknown	unknown	unknown	unknown	crc	1	crc
476	³ÂÖÒ´ä	female	61	2021/3/1 14:38	821326	1	1	1	1	0	0	>60	47.1	high	66.3	high	15.7	normal	42.4	normal	125	Î¬³Ö	unknown	unknown	unknown	crc+	unknown	unknown	unknown	unknown	unknown	unknown	unknown	unknown	unknown	unknown	unknown	unknown	unknown	unknown	unknown	unknown	unknown	unknown	unknown	unknown	crc	1	crc
477	³ÂÖÒ´ä	female	62	2021/3/26 11:08	830637	2	1	1	1	0	0	>60	33.3	normal	47.8	high	11.5	normal	38.2	normal	125	unknown	unknown	unknown	unknown	crc+	unknown	unknown	unknown	unknown	unknown	unknown	unknown	unknown	unknown	unknown	unknown	unknown	unknown	unknown	unknown	unknown	unknown	unknown	unknown	unknown	crc	1	crc
478	³ÂÖÒ´ä	female	62	2021/4/20 18:02	840214	1	1	1	1	0	0	>60	36.3	normal	45.5	high	11.4	normal	36.8	normal	113	unknown	unknown	unknown	unknown	crc+	unknown	unknown	unknown	unknown	unknown	unknown	unknown	unknown	unknown	unknown	unknown	unknown	unknown	unknown	unknown	unknown	unknown	unknown	unknown	unknown	crc	1	crc
479	³Ì±¦³±	male	61	2019/4/23 10:18	560744	1	1	1	1	0	0	>60	7.3	normal	13.2	normal	8.4	normal	NA	unknown	66	unknown	unknown	unknown	unknown	unknown	unknown	unknown	unknown	unknown	unknown	unknown	unknown	unknown	unknown	bladder+	unknown	unknown	unknown	unknown	unknown	unknown	unknown	unknown	unknown	unknown	bladder	1	bladder
480	³Ì±¦³±	male	61	2019/5/17 17:16	572397	1	1	1	1	0	0	>60	8.8	normal	14	normal	6.8	normal	NA	unknown	72	unknown	unknown	unknown	unknown	unknown	unknown	unknown	unknown	unknown	unknown	unknown	unknown	unknown	unknown	bladder+	unknown	unknown	unknown	unknown	unknown	unknown	unknown	unknown	unknown	unknown	bladder	1	bladder
481	³Ì±¦³±	male	61	2019/6/11 15:39	583738	1	1	1	1	0	0	>60	11.1	normal	NA	unknown	NA	unknown	NA	unknown	54	unknown	unknown	unknown	unknown	unknown	unknown	unknown	unknown	unknown	unknown	unknown	unknown	unknown	unknown	bladder+	unknown	unknown	unknown	unknown	unknown	unknown	unknown	unknown	unknown	unknown	bladder	1	bladder
482	³Ì±¦³±	male	61	2019/7/6 16:49	596237	1	1	1	1	0	0	>60	8.9	normal	13.3	normal	6.8	normal	NA	unknown	62	unknown	unknown	unknown	unknown	unknown	unknown	unknown	unknown	unknown	unknown	unknown	unknown	unknown	unknown	bladder+	unknown	unknown	unknown	unknown	unknown	unknown	unknown	unknown	unknown	unknown	bladder	1	bladder
483	³Ì´ï½ð	male	58	2020/2/3 11:04	685155	1	1	1	0	0	0	40-60	94	high	79	high	23.2	normal	NA	unknown	404	unknown	unknown	unknown	unknown	unknown	unknown	unknown	unknown	gal.bile+	unknown	unknown	unknown	unknown	unknown	unknown	unknown	unknown	unknown	unknown	unknown	unknown	unknown	unknown	unknown	unknown	gal.bile	1	gal.bile
484	³Ì¹úÓÀ	male	70	2020/10/7 9:15	772453	2	1	1	1	1	0	>60	26.6	normal	36	high	13.9	normal	NA	unknown	93	unknown	lung+	sclc+	unknown	unknown	unknown	unknown	unknown	unknown	unknown	unknown	unknown	unknown	unknown	unknown	unknown	unknown	unknown	unknown	unknown	unknown	unknown	unknown	unknown	unknown	lung	1	lung
485	³Ì¹úÓÀ	male	70	2020/11/8 10:15	784157	3	1	1	1	1	0	>60	27.1	normal	31.7	normal	13.1	normal	NA	unknown	99	unknown	lung+	sclc+	unknown	unknown	unknown	unknown	unknown	unknown	unknown	unknown	unknown	unknown	unknown	unknown	unknown	unknown	unknown	unknown	unknown	unknown	unknown	unknown	unknown	unknown	lung	1	lung
486	³Ì¹úÓÀ	male	70	2020/12/1 14:22	792159	2	1	1	1	1	0	>60	35.1	normal	29.7	normal	8.5	normal	NA	unknown	93	unknown	lung+	sclc+	unknown	unknown	unknown	unknown	unknown	unknown	unknown	unknown	unknown	unknown	unknown	unknown	unknown	unknown	unknown	unknown	unknown	unknown	unknown	unknown	unknown	unknown	lung	1	lung
487	³Ì¹úÓÀ	male	70	2020/12/25 13:40	800082	3	1	1	1	1	0	>60	20.1	normal	25.2	normal	13.5	normal	NA	unknown	87	unknown	lung+	sclc+	unknown	unknown	unknown	unknown	unknown	unknown	unknown	unknown	unknown	unknown	unknown	unknown	unknown	unknown	unknown	unknown	unknown	unknown	unknown	unknown	unknown	unknown	lung	1	lung
488	³Ì¹úÓÀ	male	70	2021/1/21 14:02	809018	3	1	1	1	1	0	>60	20.1	normal	32.3	normal	8.7	normal	40.5	normal	100	unknown	lung+	sclc+	unknown	unknown	unknown	unknown	unknown	unknown	unknown	unknown	unknown	unknown	unknown	unknown	unknown	unknown	unknown	unknown	unknown	unknown	unknown	unknown	unknown	unknown	lung	1	lung
489	³Ì¹úÓÀ	male	70	2021/2/19 13:52	817273	3	1	1	1	1	0	>60	27.8	normal	32.7	normal	7.3	normal	35.6	normal	72	unknown	lung+	sclc+	unknown	unknown	unknown	unknown	unknown	unknown	unknown	unknown	unknown	unknown	unknown	unknown	unknown	unknown	unknown	unknown	unknown	unknown	unknown	unknown	unknown	unknown	lung	1	lung
490	³Ì¹úÓÀ	male	70	2021/3/14 14:06	826131	2	1	1	1	1	0	>60	17.5	normal	29.5	normal	11.3	normal	39.7	normal	86	unknown	lung+	sclc+	unknown	unknown	unknown	unknown	unknown	unknown	unknown	unknown	unknown	unknown	unknown	unknown	unknown	unknown	unknown	unknown	unknown	unknown	unknown	unknown	unknown	unknown	lung	1	lung
491	³ÌÀÖÏè	male	42	2018/8/18 14:21	452506	NA	1	0	0	0	0	40-60	20.6	normal	21.4	normal	9.4	normal	NA	unknown	112	unknown	unknown	unknown	unknown	crc+	unknown	unknown	unknown	unknown	unknown	unknown	unknown	unknown	unknown	unknown	unknown	unknown	unknown	unknown	unknown	unknown	unknown	unknown	unknown	unknown	crc	1	crc
492	³ÌÀÖÏè	male	42	2018/9/19 14:37	466821	NA	1	0	0	0	0	40-60	22.4	normal	22.1	normal	8.4	normal	NA	unknown	126	unknown	unknown	unknown	unknown	crc+	unknown	unknown	unknown	unknown	unknown	unknown	unknown	unknown	unknown	unknown	unknown	unknown	unknown	unknown	unknown	unknown	unknown	unknown	unknown	unknown	crc	1	crc
493	³ÌÀÖÏè	male	42	2018/12/18 14:55	505488	1	1	0	0	0	0	40-60	25.4	normal	30.9	normal	13.3	normal	NA	unknown	116	unknown	unknown	unknown	unknown	crc+	unknown	unknown	unknown	unknown	unknown	unknown	unknown	unknown	unknown	unknown	unknown	unknown	unknown	unknown	unknown	unknown	unknown	unknown	unknown	unknown	crc	1	crc
494	³ÌÀÖÏè	male	43	2019/5/8 15:26	568061	1	1	0	0	0	0	40-60	26.7	normal	37.2	high	9.4	normal	NA	unknown	178	unknown	unknown	unknown	unknown	crc+	unknown	unknown	unknown	unknown	unknown	unknown	unknown	unknown	unknown	unknown	unknown	unknown	unknown	unknown	unknown	unknown	unknown	unknown	unknown	unknown	crc	1	crc
495	³ÌÀÖÏè	male	43	2019/6/4 15:06	580462	1	1	0	0	0	0	40-60	16.9	normal	27.5	normal	9.1	normal	NA	unknown	114	Î¬³Ö	unknown	unknown	unknown	crc+	unknown	unknown	unknown	unknown	unknown	unknown	unknown	unknown	unknown	unknown	unknown	unknown	unknown	unknown	unknown	unknown	unknown	unknown	unknown	unknown	crc	1	crc
496	³ÌÀÖÏè	male	43	2019/7/2 15:33	594117	1	1	0	0	0	0	40-60	NA	unknown	NA	unknown	NA	unknown	NA	unknown	148	unknown	unknown	unknown	unknown	crc+	unknown	unknown	unknown	unknown	unknown	unknown	unknown	unknown	unknown	unknown	unknown	unknown	unknown	unknown	unknown	unknown	unknown	unknown	unknown	unknown	crc	1	crc
497	³ÌÀÖÏè	male	43	2019/8/11 15:00	613916	4	1	0	0	0	0	40-60	15.3	normal	38.1	high	10.1	normal	NA	unknown	120	unknown	unknown	unknown	unknown	crc+	unknown	unknown	unknown	unknown	unknown	unknown	unknown	unknown	unknown	unknown	unknown	unknown	unknown	unknown	unknown	unknown	unknown	unknown	unknown	unknown	crc	1	crc
498	³ÌÀÖÏè	male	43	2019/9/12 15:41	628774	1	1	0	0	0	0	40-60	22.2	normal	27.2	normal	11.1	normal	NA	unknown	154	unknown	unknown	unknown	unknown	crc+	unknown	unknown	unknown	unknown	unknown	unknown	unknown	unknown	unknown	unknown	unknown	unknown	unknown	unknown	unknown	unknown	unknown	unknown	unknown	unknown	crc	1	crc
499	³ÌÁÖ´ó	male	77	2018/9/18 8:49	466004	NA	1	1	1	1	0	>60	9	normal	NA	unknown	23.2	normal	NA	unknown	NA	unknown	unknown	unknown	unknown	crc+	unknown	unknown	unknown	unknown	unknown	unknown	unknown	unknown	unknown	unknown	unknown	unknown	unknown	unknown	unknown	unknown	unknown	unknown	unknown	unknown	crc	1	crc
500	³ÌÏþÁá	female	55	2020/2/18 13:22	687391	1	1	1	0	0	0	40-60	10.8	normal	19.8	normal	9.6	normal	NA	unknown	167	unknown	unknown	unknown	unknown	crc+	unknown	unknown	unknown	unknown	unknown	unknown	unknown	unknown	unknown	unknown	unknown	unknown	unknown	unknown	unknown	unknown	unknown	unknown	unknown	unknown	crc	1	crc
501	³ÌÏþÁá	female	55	2020/3/6 14:04	692435	2	1	1	0	0	0	40-60	9.7	normal	26.7	normal	14.8	normal	NA	unknown	185	unknown	unknown	unknown	unknown	crc+	unknown	unknown	unknown	unknown	unknown	unknown	unknown	unknown	unknown	unknown	unknown	unknown	unknown	unknown	unknown	unknown	unknown	unknown	unknown	unknown	crc	1	crc
502	³ÌÏþÁá	female	55	2020/3/19 15:15	697436	1	1	1	0	0	0	40-60	11.5	normal	25.9	normal	13.5	normal	NA	unknown	194	unknown	unknown	unknown	unknown	crc+	unknown	unknown	unknown	unknown	unknown	unknown	unknown	unknown	unknown	unknown	unknown	unknown	unknown	unknown	unknown	unknown	unknown	unknown	unknown	unknown	crc	1	crc
503	³ÌÏþÁá	female	55	2020/5/22 17:25	721498	1	1	1	0	0	0	40-60	11.2	normal	19.8	normal	7.7	normal	NA	unknown	163	unknown	unknown	unknown	unknown	crc+	unknown	unknown	unknown	unknown	unknown	unknown	unknown	unknown	unknown	unknown	unknown	unknown	unknown	unknown	unknown	unknown	unknown	unknown	unknown	unknown	crc	1	crc
504	³ÌÏþÁá	female	55	2020/6/17 15:23	730931	4	1	1	0	0	0	40-60	20.6	normal	29.5	normal	9.5	normal	NA	unknown	133	unknown	unknown	unknown	unknown	crc+	unknown	unknown	unknown	unknown	unknown	unknown	unknown	unknown	unknown	unknown	unknown	unknown	unknown	unknown	unknown	unknown	unknown	unknown	unknown	unknown	crc	1	crc
505	³ÌÏþÁá	female	55	2020/7/11 14:56	739885	1	1	1	0	0	0	40-60	12.3	normal	28.6	normal	8.3	normal	NA	unknown	156	unknown	unknown	unknown	unknown	crc+	unknown	unknown	unknown	unknown	unknown	unknown	unknown	unknown	unknown	unknown	unknown	unknown	unknown	unknown	unknown	unknown	unknown	unknown	unknown	unknown	crc	1	crc
506	³ÌÏþÁá	female	55	2020/8/10 10:32	751863	4	1	1	0	0	0	40-60	16.7	normal	30.1	normal	9.2	normal	NA	unknown	155	unknown	unknown	unknown	unknown	crc+	unknown	unknown	unknown	unknown	unknown	unknown	unknown	unknown	unknown	unknown	unknown	unknown	unknown	unknown	unknown	unknown	unknown	unknown	unknown	unknown	crc	1	crc
507	³ÌÐãÑÞ	female	66	2019/7/5 14:17	595712	1	1	1	1	0	0	>60	7.9	normal	11.6	normal	13.2	normal	NA	unknown	66	unknown	unknown	unknown	unknown	unknown	unknown	unknown	unknown	unknown	unknown	unknown	uter+	unknown	unknown	unknown	unknown	unknown	unknown	unknown	unknown	unknown	unknown	unknown	unknown	unknown	uter	1	other
508	³ÌÐãÑÞ	female	66	2019/8/5 8:04	610599	1	1	1	1	0	0	>60	10.2	normal	12	normal	14.4	normal	NA	unknown	93	unknown	unknown	unknown	unknown	unknown	unknown	unknown	unknown	unknown	unknown	unknown	uter+	unknown	unknown	unknown	unknown	unknown	unknown	unknown	unknown	unknown	unknown	unknown	unknown	unknown	uter	1	other
509	³ÌÐãÑÞ	female	66	2019/8/26 9:24	620855	1	1	1	1	0	0	>60	7.5	normal	12.1	normal	8.3	normal	NA	unknown	91	unknown	unknown	unknown	unknown	unknown	unknown	unknown	unknown	unknown	unknown	unknown	uter+	unknown	unknown	unknown	unknown	unknown	unknown	unknown	unknown	unknown	unknown	unknown	unknown	unknown	uter	1	other
510	³Ì³¤½¨	male	66	2021/5/13 14:23	849079	1	1	1	1	0	0	>60	72.7	high	29.6	normal	5.7	normal	36.4	normal	83	¸¨Öú	lung+	unknown	unknown	unknown	unknown	unknown	unknown	unknown	unknown	unknown	unknown	unknown	unknown	unknown	unknown	unknown	unknown	unknown	unknown	unknown	unknown	unknown	unknown	unknown	lung	1	lung
511	³Ì³¤½¨	male	66	2021/6/5 14:47	1800861	1	1	1	1	0	0	>60	15	normal	15	normal	5.2	normal	35.2	normal	80	¸¨Öú	lung+	unknown	unknown	unknown	unknown	unknown	unknown	unknown	unknown	unknown	unknown	unknown	unknown	unknown	unknown	unknown	unknown	unknown	unknown	unknown	unknown	unknown	unknown	unknown	lung	1	lung
512	³Ì³¤ÏÉ	female	63	2019/9/22 15:27	633081	1	1	1	1	0	0	>60	36.5	normal	62.1	high	5.6	normal	NA	unknown	74	unknown	unknown	unknown	unknown	unknown	unknown	unknown	unknown	unknown	unknown	unknown	unknown	unknown	ovrian+	unknown	unknown	unknown	unknown	unknown	unknown	unknown	unknown	unknown	unknown	unknown	ovrian	1	ovrian
513	³Ì³¤ÏÉ	female	63	2019/10/23 14:18	647086	4	1	1	1	0	0	>60	90.6	high	69.9	high	7.4	normal	NA	unknown	234	unknown	unknown	unknown	unknown	unknown	unknown	unknown	unknown	unknown	unknown	unknown	unknown	unknown	ovrian+	unknown	unknown	unknown	unknown	unknown	unknown	unknown	unknown	unknown	unknown	unknown	ovrian	1	ovrian
514	³Ì³¤ÏÉ	female	63	2019/11/15 14:32	656699	2	1	1	1	0	0	>60	24	normal	29.7	normal	13.7	normal	NA	unknown	119	unknown	unknown	unknown	unknown	unknown	unknown	unknown	unknown	unknown	unknown	unknown	unknown	unknown	ovrian+	unknown	unknown	unknown	unknown	unknown	unknown	unknown	unknown	unknown	unknown	unknown	ovrian	1	ovrian
515	³Ì³¤ÏÉ	female	63	2019/12/10 14:11	667033	1	1	1	1	0	0	>60	18.1	normal	24.3	normal	14.6	normal	NA	unknown	101	unknown	unknown	unknown	unknown	unknown	unknown	unknown	unknown	unknown	unknown	unknown	unknown	unknown	ovrian+	unknown	unknown	unknown	unknown	unknown	unknown	unknown	unknown	unknown	unknown	unknown	ovrian	1	ovrian
516	³Ì³¤ÏÉ	female	63	2020/1/3 13:26	676443	1	1	1	1	0	0	>60	19.8	normal	26.4	normal	14.4	normal	44.9	normal	92	unknown	unknown	unknown	unknown	unknown	unknown	unknown	unknown	unknown	unknown	unknown	unknown	unknown	ovrian+	unknown	unknown	unknown	unknown	unknown	unknown	unknown	unknown	unknown	unknown	unknown	ovrian	1	ovrian
517	³ÌÖÐÇï	male	65	2021/6/16 14:18	1807475	1	1	1	1	0	0	>60	20	normal	NA	unknown	NA	unknown	35.1	normal	71	unknown	unknown	unknown	unknown	crc+	unknown	unknown	unknown	unknown	unknown	unknown	unknown	unknown	unknown	unknown	unknown	unknown	unknown	unknown	unknown	unknown	unknown	unknown	unknown	unknown	crc	1	crc
518	³ÌÖÒÆä	male	72	2021/6/3 14:33	1799000	5	1	1	1	1	0	>60	11.1	normal	18	normal	17	normal	33.4	normal	60	¸¨Öú	unknown	unknown	unknown	crc+	unknown	unknown	unknown	unknown	unknown	unknown	unknown	unknown	unknown	unknown	unknown	unknown	unknown	unknown	unknown	unknown	unknown	unknown	unknown	unknown	crc	1	crc
519	³ØÐ¡Ã÷	male	62	2020/8/17 8:27	754694	1	1	1	1	0	0	>60	26.6	normal	36.2	high	10.3	normal	NA	unknown	123	unknown	unknown	unknown	unknown	unknown	unknown	gastric+	unknown	unknown	unknown	unknown	unknown	unknown	unknown	unknown	unknown	renal+	unknown	unknown	unknown	unknown	unknown	unknown	unknown	unknown	gastric+renal	2	mpc
520	³ØÐ¡Ã÷	male	62	2020/9/11 15:19	764269	1	1	1	1	0	0	>60	14.9	normal	25.4	normal	14.2	normal	NA	unknown	NA	unknown	unknown	unknown	unknown	unknown	unknown	gastric+	unknown	unknown	unknown	unknown	unknown	unknown	unknown	unknown	unknown	renal+	unknown	unknown	unknown	unknown	unknown	unknown	unknown	unknown	gastric+renal	2	mpc
521	³ØÐ¡Ã÷	male	62	2020/10/3 10:05	771525	1	1	1	1	0	0	>60	22.5	normal	31.3	normal	12.7	normal	NA	unknown	120	unknown	unknown	unknown	unknown	unknown	unknown	gastric+	unknown	unknown	unknown	unknown	unknown	unknown	unknown	unknown	unknown	renal+	unknown	unknown	unknown	unknown	unknown	unknown	unknown	unknown	gastric+renal	2	mpc
522	³ØÐ¡Ã÷	male	62	2020/11/2 11:00	782102	2	1	1	1	0	0	>60	14.5	normal	23.3	normal	11.6	normal	NA	unknown	104	unknown	unknown	unknown	unknown	unknown	unknown	gastric+	unknown	unknown	unknown	unknown	unknown	unknown	unknown	unknown	unknown	renal+	unknown	unknown	unknown	unknown	unknown	unknown	unknown	unknown	gastric+renal	2	mpc
523	³ØÐ¡Ã÷	male	63	2020/11/26 14:13	790517	2	1	1	1	0	0	>60	11.2	normal	17.9	normal	11.6	normal	NA	unknown	148	unknown	unknown	unknown	unknown	unknown	unknown	gastric+	unknown	unknown	unknown	unknown	unknown	unknown	unknown	unknown	unknown	renal+	unknown	unknown	unknown	unknown	unknown	unknown	unknown	unknown	gastric+renal	2	mpc
524	³ØÐ¡Ã÷	male	63	2020/12/28 14:52	800838	2	1	1	1	0	0	>60	47	high	49	high	27.5	high	NA	unknown	1039	unknown	unknown	unknown	unknown	unknown	unknown	gastric+	unknown	unknown	unknown	unknown	unknown	unknown	unknown	unknown	unknown	renal+	unknown	unknown	unknown	unknown	unknown	unknown	unknown	unknown	gastric+renal	2	mpc
525	³ØÐ¡Ã÷	male	63	2021/4/5 11:11	834007	2	1	1	1	0	0	>60	23.5	normal	28.7	normal	9.7	normal	36.3	normal	73	unknown	unknown	unknown	unknown	unknown	unknown	gastric+	unknown	unknown	unknown	unknown	unknown	unknown	unknown	unknown	unknown	renal+	unknown	unknown	unknown	unknown	unknown	unknown	unknown	unknown	gastric+renal	2	mpc
526	ñÒæ¯ÏÉ	female	76	2020/9/26 8:58	769265	1	1	1	1	1	0	>60	9.5	normal	18.9	normal	10	normal	NA	unknown	164	unknown	lung+	unknown	unknown	unknown	unknown	unknown	unknown	unknown	unknown	unknown	unknown	unknown	unknown	unknown	unknown	unknown	unknown	unknown	unknown	unknown	unknown	unknown	unknown	unknown	lung	1	lung
527	´ÞÐ¶ÔÀ	male	70	2021/7/25 13:56	1829794	2	1	1	1	1	0	>60	26.8	normal	NA	unknown	10	normal	38.4	normal	NA	unknown	unknown	unknown	unknown	unknown	unknown	unknown	unknown	unknown	unknown	unknown	unknown	unknown	unknown	bladder+	unknown	unknown	unknown	unknown	unknown	unknown	unknown	unknown	unknown	unknown	bladder	1	bladder
528	´úÕÜ·å	male	52	2021/3/18 16:20	827803	4	1	1	0	0	0	40-60	66	high	NA	unknown	NA	unknown	42.3	normal	30	unknown	unknown	unknown	unknown	crc+	unknown	unknown	unknown	unknown	unknown	unknown	unknown	unknown	unknown	unknown	unknown	unknown	unknown	unknown	unknown	unknown	unknown	unknown	unknown	unknown	crc	1	crc
529	´÷µÂÓÐ	male	72	2020/7/6 9:53	737283	5	1	1	1	1	0	>60	12.8	normal	18	normal	11	normal	NA	unknown	145	unknown	unknown	unknown	unknown	unknown	unknown	gastric+	liver+	unknown	unknown	unknown	unknown	unknown	unknown	unknown	unknown	unknown	unknown	unknown	unknown	unknown	unknown	unknown	unknown	unknown	gastric+liver	2	mpc
530	´÷¸ùÈç	male	53	2020/11/5 16:42	783494	1	1	1	0	0	0	40-60	10	normal	16.4	normal	7.7	normal	NA	unknown	111	unknown	lung+	unknown	unknown	unknown	unknown	unknown	unknown	unknown	unknown	unknown	unknown	unknown	unknown	unknown	unknown	unknown	unknown	unknown	unknown	unknown	unknown	unknown	unknown	unknown	lung	1	lung
531	´÷ºéÉ­	male	53	2021/3/4 14:35	821674	2	1	1	0	0	0	40-60	18.2	normal	17.5	normal	9	normal	35.4	normal	79	¸¨Öú	unknown	unknown	unknown	unknown	unknown	unknown	unknown	unknown	unknown	unknown	unknown	unknown	unknown	unknown	unknown	unknown	unknown	unknown	unknown	unknown	unknown	sarcoma+	unknown	unknown	sarcoma	1	other
532	´÷ºéÉ­	male	53	2021/4/18 17:00	839223	1	1	1	0	0	0	40-60	42.5	high	26.3	normal	8.8	normal	35.5	normal	87	¸¨Öú	unknown	unknown	unknown	unknown	unknown	unknown	unknown	unknown	unknown	unknown	unknown	unknown	unknown	unknown	unknown	unknown	unknown	unknown	unknown	unknown	unknown	sarcoma+	unknown	unknown	sarcoma	1	other
533	´÷½ð»ª	male	68	2020/12/3 9:14	792668	0	1	1	1	0	0	>60	10.4	normal	22	normal	11.9	normal	NA	unknown	108	unknown	unknown	unknown	unknown	crc+	unknown	unknown	unknown	unknown	unknown	unknown	unknown	unknown	unknown	unknown	unknown	unknown	unknown	unknown	unknown	unknown	unknown	unknown	unknown	unknown	crc	1	crc
534	´÷½ð»ª	male	68	2021/1/9 14:37	804738	0	1	1	1	0	0	>60	35.1	normal	47.4	high	17.2	normal	38.9	normal	153	Î¬³Ö	unknown	unknown	unknown	crc+	unknown	unknown	unknown	unknown	unknown	unknown	unknown	unknown	unknown	unknown	unknown	unknown	unknown	unknown	unknown	unknown	unknown	unknown	unknown	unknown	crc	1	crc
535	´÷½ð»ª	male	68	2021/1/31 15:44	812191	1	1	1	1	0	0	>60	5.6	normal	17.2	normal	16.7	normal	35.3	normal	89	Î¬³Ö	unknown	unknown	unknown	crc+	unknown	unknown	unknown	unknown	unknown	unknown	unknown	unknown	unknown	unknown	unknown	unknown	unknown	unknown	unknown	unknown	unknown	unknown	unknown	unknown	crc	1	crc
536	´÷½ð»ª	male	68	2021/2/21 14:36	817999	1	1	1	1	0	0	>60	19	normal	NA	unknown	NA	unknown	24.1	low	89	Î¬³Ö	unknown	unknown	unknown	crc+	unknown	unknown	unknown	unknown	unknown	unknown	unknown	unknown	unknown	unknown	unknown	unknown	unknown	unknown	unknown	unknown	unknown	unknown	unknown	unknown	crc	1	crc
537	´÷½ð»ª	male	68	2021/4/27 9:03	842099	2	1	1	1	0	0	>60	NA	unknown	NA	unknown	NA	unknown	NA	unknown	NA	Î¬³Ö	unknown	unknown	unknown	crc+	unknown	unknown	unknown	unknown	unknown	unknown	unknown	unknown	unknown	unknown	unknown	unknown	unknown	unknown	unknown	unknown	unknown	unknown	unknown	unknown	crc	1	crc
538	´÷½ð»ª	male	68	2021/5/14 8:56	849319	1	1	1	1	0	0	>60	15.3	normal	NA	unknown	13.6	normal	34.4	normal	NA	Î¬³Ö	unknown	unknown	unknown	crc+	unknown	unknown	unknown	unknown	unknown	unknown	unknown	unknown	unknown	unknown	unknown	unknown	unknown	unknown	unknown	unknown	unknown	unknown	unknown	unknown	crc	1	crc
539	´÷½ð»ª	male	68	2021/6/3 8:17	1799497	1	1	1	1	0	0	>60	13.5	normal	NA	unknown	11.1	normal	34.9	normal	NA	Î¬³Ö	unknown	unknown	unknown	crc+	unknown	unknown	unknown	unknown	unknown	unknown	unknown	unknown	unknown	unknown	unknown	unknown	unknown	unknown	unknown	unknown	unknown	unknown	unknown	unknown	crc	1	crc
540	´÷½ð»ª	male	69	2021/6/21 9:24	1809863	1	1	1	1	0	0	>60	15.1	normal	NA	unknown	12.2	normal	34.2	normal	NA	Î¬³Ö	unknown	unknown	unknown	crc+	unknown	unknown	unknown	unknown	unknown	unknown	unknown	unknown	unknown	unknown	unknown	unknown	unknown	unknown	unknown	unknown	unknown	unknown	unknown	unknown	crc	1	crc
541	´÷½ð»ª	male	69	2021/7/12 8:21	1822788	0	1	1	1	0	0	>60	15.7	normal	NA	unknown	10.4	normal	35.8	normal	NA	Î¬³Ö	unknown	unknown	unknown	crc+	unknown	unknown	unknown	unknown	unknown	unknown	unknown	unknown	unknown	unknown	unknown	unknown	unknown	unknown	unknown	unknown	unknown	unknown	unknown	unknown	crc	1	crc
542	´÷½ð»ª	male	69	2021/7/29 7:48	1833423	1	1	1	1	0	0	>60	18.7	normal	NA	unknown	13	normal	35.5	normal	NA	Î¬³Ö	unknown	unknown	unknown	crc+	unknown	unknown	unknown	unknown	unknown	unknown	unknown	unknown	unknown	unknown	unknown	unknown	unknown	unknown	unknown	unknown	unknown	unknown	unknown	unknown	crc	1	crc
543	´÷½ð»ª	male	69	2021/8/16 8:07	1843963	1	1	1	1	0	0	>60	22.4	normal	NA	unknown	12.6	normal	35	normal	NA	Î¬³Ö	unknown	unknown	unknown	crc+	unknown	unknown	unknown	unknown	unknown	unknown	unknown	unknown	unknown	unknown	unknown	unknown	unknown	unknown	unknown	unknown	unknown	unknown	unknown	unknown	crc	1	crc
544	´÷ÇïÃÃ	female	69	2018/8/10 9:35	448128	NA	1	1	1	0	0	>60	8	normal	18	normal	9.2	normal	NA	unknown	83	unknown	lung+	sclc+	unknown	unknown	unknown	unknown	unknown	unknown	unknown	unknown	unknown	unknown	unknown	unknown	unknown	unknown	unknown	unknown	unknown	unknown	unknown	unknown	unknown	unknown	lung	1	lung
545	´÷Ê¿·¨	male	73	2019/9/1 8:22	623479	2	1	1	1	1	0	>60	8.9	normal	17.3	normal	12.3	normal	NA	unknown	76	Î¬³Ö	unknown	unknown	unknown	unknown	unknown	unknown	unknown	unknown	pancrease+	unknown	unknown	unknown	unknown	unknown	unknown	unknown	unknown	unknown	unknown	unknown	unknown	unknown	unknown	unknown	pancrease	1	pancrease
546	´÷Ê¿·¨	male	73	2019/9/14 8:02	628485	NA	1	1	1	1	0	>60	16.9	normal	NA	unknown	NA	unknown	NA	unknown	NA	Î¬³Ö	unknown	unknown	unknown	unknown	unknown	unknown	unknown	unknown	pancrease+	unknown	unknown	unknown	unknown	unknown	unknown	unknown	unknown	unknown	unknown	unknown	unknown	unknown	unknown	unknown	pancrease	1	pancrease
547	´÷Ê¿·¨	male	73	2019/10/7 8:23	639355	NA	1	1	1	1	0	>60	NA	unknown	NA	unknown	NA	unknown	NA	unknown	NA	unknown	unknown	unknown	unknown	unknown	unknown	unknown	unknown	unknown	pancrease+	unknown	unknown	unknown	unknown	unknown	unknown	unknown	unknown	unknown	unknown	unknown	unknown	unknown	unknown	unknown	pancrease	1	pancrease
548	´÷Ê¿·¨	male	73	2019/10/23 13:35	647049	2	1	1	1	1	0	>60	29.5	normal	34	normal	21.8	normal	NA	unknown	111	Î¬³Ö	unknown	unknown	unknown	unknown	unknown	unknown	unknown	unknown	pancrease+	unknown	unknown	unknown	unknown	unknown	unknown	unknown	unknown	unknown	unknown	unknown	unknown	unknown	unknown	unknown	pancrease	1	pancrease
549	´÷Ê¿·¨	male	73	2019/11/17 16:14	657346	2	1	1	1	1	0	>60	29.6	normal	39.5	high	17.3	normal	NA	unknown	114	unknown	unknown	unknown	unknown	unknown	unknown	unknown	unknown	unknown	pancrease+	unknown	unknown	unknown	unknown	unknown	unknown	unknown	unknown	unknown	unknown	unknown	unknown	unknown	unknown	unknown	pancrease	1	pancrease
550	´÷ËØÇä	female	79	2019/2/15 13:04	529110	3	1	1	1	1	0	>60	9.9	normal	NA	unknown	NA	unknown	NA	unknown	91	unknown	unknown	unknown	unknown	unknown	unknown	gastric+	unknown	unknown	unknown	unknown	unknown	unknown	unknown	unknown	unknown	unknown	unknown	unknown	unknown	unknown	unknown	unknown	unknown	unknown	gastric	1	gastric
551	´÷ËØÇä	female	79	2019/4/17 14:40	558173	2	1	1	1	1	0	>60	11.4	normal	21.6	normal	7.1	normal	NA	unknown	151	unknown	unknown	unknown	unknown	unknown	unknown	gastric+	unknown	unknown	unknown	unknown	unknown	unknown	unknown	unknown	unknown	unknown	unknown	unknown	unknown	unknown	unknown	unknown	unknown	unknown	gastric	1	gastric
552	´÷ËØÇä	female	79	2019/5/11 15:05	569315	2	1	1	1	1	0	>60	8.1	normal	20.1	normal	14.4	normal	NA	unknown	116	Î¬³Ö	unknown	unknown	unknown	unknown	unknown	gastric+	unknown	unknown	unknown	unknown	unknown	unknown	unknown	unknown	unknown	unknown	unknown	unknown	unknown	unknown	unknown	unknown	unknown	unknown	gastric	1	gastric
553	´÷ËØÇä	female	79	2019/6/8 14:51	582169	2	1	1	1	1	0	>60	8.3	normal	20.7	normal	9.9	normal	NA	unknown	145	unknown	unknown	unknown	unknown	unknown	unknown	gastric+	unknown	unknown	unknown	unknown	unknown	unknown	unknown	unknown	unknown	unknown	unknown	unknown	unknown	unknown	unknown	unknown	unknown	unknown	gastric	1	gastric
554	´÷ËØÇä	female	80	2019/7/17 14:14	601834	2	1	1	1	1	1	>60	15.7	normal	25.9	normal	4.8	normal	NA	unknown	264	unknown	unknown	unknown	unknown	unknown	unknown	gastric+	unknown	unknown	unknown	unknown	unknown	unknown	unknown	unknown	unknown	unknown	unknown	unknown	unknown	unknown	unknown	unknown	unknown	unknown	gastric	1	gastric
555	´÷ËØÇä	female	80	2019/8/15 14:28	616030	2	1	1	1	1	1	>60	12.3	normal	23.8	normal	5.6	normal	NA	unknown	124	Î¬³Ö	unknown	unknown	unknown	unknown	unknown	gastric+	unknown	unknown	unknown	unknown	unknown	unknown	unknown	unknown	unknown	unknown	unknown	unknown	unknown	unknown	unknown	unknown	unknown	unknown	gastric	1	gastric
556	´÷ËØÇä	female	80	2019/9/29 15:09	636348	2	1	1	1	1	1	>60	13.9	normal	44.6	high	7.2	normal	NA	unknown	121	unknown	unknown	unknown	unknown	unknown	unknown	gastric+	unknown	unknown	unknown	unknown	unknown	unknown	unknown	unknown	unknown	unknown	unknown	unknown	unknown	unknown	unknown	unknown	unknown	unknown	gastric	1	gastric
557	´÷ËØÇä	female	80	2019/10/30 14:16	650084	5	1	1	1	1	1	>60	72.3	high	107.2	high	7.4	normal	NA	unknown	438	Î¬³Ö	unknown	unknown	unknown	unknown	unknown	gastric+	unknown	unknown	unknown	unknown	unknown	unknown	unknown	unknown	unknown	unknown	unknown	unknown	unknown	unknown	unknown	unknown	unknown	unknown	gastric	1	gastric
558	´÷Ñ©»ª	male	64	2021/7/5 8:22	1818366	1	1	1	1	0	0	>60	44.1	high	28	normal	7.7	normal	37.2	normal	97	¸¨Öú	lung+	unknown	unknown	unknown	unknown	unknown	unknown	unknown	unknown	unknown	unknown	unknown	unknown	unknown	unknown	unknown	unknown	unknown	unknown	unknown	unknown	unknown	unknown	unknown	lung	1	lung
559	´÷Ñ©»ª	male	64	2021/8/6 7:30	1838144	1	1	1	1	0	0	>60	26.9	normal	17.9	normal	9.3	normal	40.2	normal	103	¸¨Öú	lung+	unknown	unknown	unknown	unknown	unknown	unknown	unknown	unknown	unknown	unknown	unknown	unknown	unknown	unknown	unknown	unknown	unknown	unknown	unknown	unknown	unknown	unknown	unknown	lung	1	lung
560	´÷ÑÇÄÈ	female	39	2019/5/10 15:01	568965	1	0	0	0	0	0	<40	11.7	normal	16.1	normal	5.9	normal	NA	unknown	65	unknown	unknown	unknown	breast+	unknown	unknown	unknown	unknown	unknown	unknown	unknown	unknown	unknown	unknown	unknown	unknown	unknown	unknown	unknown	unknown	unknown	unknown	unknown	unknown	unknown	breast	1	breast
561	´÷ÑÇÄÈ	female	39	2019/6/6 14:32	581391	1	0	0	0	0	0	<40	9.7	normal	16.8	normal	6.2	normal	NA	unknown	69	unknown	unknown	unknown	breast+	unknown	unknown	unknown	unknown	unknown	unknown	unknown	unknown	unknown	unknown	unknown	unknown	unknown	unknown	unknown	unknown	unknown	unknown	unknown	unknown	unknown	breast	1	breast
562	´÷ÑÇÄÈ	female	39	2019/7/2 14:55	593131	NA	0	0	0	0	0	<40	9.6	normal	17.2	normal	8.8	normal	NA	unknown	NA	unknown	unknown	unknown	breast+	unknown	unknown	unknown	unknown	unknown	unknown	unknown	unknown	unknown	unknown	unknown	unknown	unknown	unknown	unknown	unknown	unknown	unknown	unknown	unknown	unknown	breast	1	breast
563	´÷ÑÇÄÈ	female	39	2019/12/20 14:18	671006	1	0	0	0	0	0	<40	9.4	normal	18.1	normal	7.1	normal	NA	unknown	71	unknown	unknown	unknown	breast+	unknown	unknown	unknown	unknown	unknown	unknown	unknown	unknown	unknown	unknown	unknown	unknown	unknown	unknown	unknown	unknown	unknown	unknown	unknown	unknown	unknown	breast	1	breast
564	´÷Õý¸»	male	69	2021/3/10 9:18	824582	3	1	1	1	0	0	>60	7.6	normal	16.1	normal	10.3	normal	36.3	normal	73	Î¬³Ö	unknown	unknown	unknown	unknown	unknown	unknown	unknown	unknown	unknown	easophage+	unknown	unknown	unknown	unknown	unknown	unknown	unknown	unknown	unknown	unknown	unknown	unknown	unknown	unknown	easophage	1	easophage
565	µËÁÖ¹ó	male	54	2019/6/24 8:58	589648	1	1	1	0	0	0	40-60	52.1	high	34.9	normal	15.6	normal	NA	unknown	81	unknown	lung+	unknown	unknown	unknown	unknown	unknown	unknown	unknown	unknown	unknown	unknown	unknown	unknown	unknown	unknown	unknown	unknown	unknown	unknown	unknown	unknown	unknown	unknown	unknown	lung	1	lung
566	µËÏÌ¾ý	male	42	2019/12/2 8:25	663157	0	1	0	0	0	0	40-60	56.9	high	67.9	high	7.7	normal	NA	unknown	NA	Êõºó	unknown	unknown	unknown	crc+	unknown	unknown	unknown	unknown	unknown	unknown	unknown	unknown	unknown	unknown	unknown	unknown	unknown	unknown	unknown	unknown	unknown	unknown	unknown	unknown	crc	1	crc
567	µËÏÌ¾ý	male	42	2019/12/22 8:26	671390	0	1	0	0	0	0	40-60	57.4	high	NA	unknown	10.1	normal	NA	unknown	NA	Êõºó	unknown	unknown	unknown	crc+	unknown	unknown	unknown	unknown	unknown	unknown	unknown	unknown	unknown	unknown	unknown	unknown	unknown	unknown	unknown	unknown	unknown	unknown	unknown	unknown	crc	1	crc
568	µËÏÌ¾ý	male	42	2020/1/16 9:14	681461	0	1	0	0	0	0	40-60	42.5	high	NA	unknown	9.3	normal	NA	unknown	NA	Êõºó	unknown	unknown	unknown	crc+	unknown	unknown	unknown	unknown	unknown	unknown	unknown	unknown	unknown	unknown	unknown	unknown	unknown	unknown	unknown	unknown	unknown	unknown	unknown	unknown	crc	1	crc
569	µË×÷°î	male	63	2019/12/6 10:14	665358	2	1	1	1	0	0	>60	15.9	normal	25.5	normal	6.2	normal	NA	unknown	238	unknown	unknown	unknown	unknown	crc+	unknown	unknown	unknown	unknown	unknown	unknown	unknown	unknown	unknown	unknown	unknown	unknown	unknown	unknown	unknown	unknown	unknown	unknown	unknown	unknown	crc	1	crc
570	µË×÷°î	male	63	2019/12/23 15:31	671815	3	1	1	1	0	0	>60	12.4	normal	14.7	normal	6.8	normal	NA	unknown	218	unknown	unknown	unknown	unknown	crc+	unknown	unknown	unknown	unknown	unknown	unknown	unknown	unknown	unknown	unknown	unknown	unknown	unknown	unknown	unknown	unknown	unknown	unknown	unknown	unknown	crc	1	crc
571	¶¡½£·å	male	64	2019/4/13 14:12	554199	1	1	1	1	0	0	>60	58.1	high	NA	unknown	7.1	normal	NA	unknown	NA	unknown	unknown	unknown	unknown	crc+	unknown	unknown	unknown	unknown	unknown	unknown	unknown	unknown	unknown	unknown	unknown	unknown	unknown	unknown	unknown	unknown	unknown	unknown	unknown	unknown	crc	1	crc
572	¶¡½£·å	male	64	2019/5/21 14:53	574055	1	1	1	1	0	0	>60	NA	unknown	NA	unknown	NA	unknown	NA	unknown	57	unknown	unknown	unknown	unknown	crc+	unknown	unknown	unknown	unknown	unknown	unknown	unknown	unknown	unknown	unknown	unknown	unknown	unknown	unknown	unknown	unknown	unknown	unknown	unknown	unknown	crc	1	crc
573	¶¡½£·å	male	64	2019/6/22 16:06	589121	1	1	1	1	0	0	>60	16.2	normal	27.2	normal	10.5	normal	NA	unknown	52	Î¬³Ö	unknown	unknown	unknown	crc+	unknown	unknown	unknown	unknown	unknown	unknown	unknown	unknown	unknown	unknown	unknown	unknown	unknown	unknown	unknown	unknown	unknown	unknown	unknown	unknown	crc	1	crc
574	¶¡½£·å	male	64	2019/7/16 15:43	601344	1	1	1	1	0	0	>60	11.5	normal	18.1	normal	10.8	normal	NA	unknown	50	Î¬³Ö	unknown	unknown	unknown	crc+	unknown	unknown	unknown	unknown	unknown	unknown	unknown	unknown	unknown	unknown	unknown	unknown	unknown	unknown	unknown	unknown	unknown	unknown	unknown	unknown	crc	1	crc
575	¶¡½£·å	male	64	2019/8/9 15:02	613189	1	1	1	1	0	0	>60	9	normal	15.3	normal	13	normal	NA	unknown	54	Î¬³Ö	unknown	unknown	unknown	crc+	unknown	unknown	unknown	unknown	unknown	unknown	unknown	unknown	unknown	unknown	unknown	unknown	unknown	unknown	unknown	unknown	unknown	unknown	unknown	unknown	crc	1	crc
576	¶¡½£·å	male	64	2019/8/31 15:46	623378	1	1	1	1	0	0	>60	10.1	normal	19.2	normal	13.7	normal	NA	unknown	52	Î¬³Ö	unknown	unknown	unknown	crc+	unknown	unknown	unknown	unknown	unknown	unknown	unknown	unknown	unknown	unknown	unknown	unknown	unknown	unknown	unknown	unknown	unknown	unknown	unknown	unknown	crc	1	crc
577	¶¡½£·å	male	64	2019/9/24 14:48	634202	1	1	1	1	0	0	>60	9.3	normal	20.3	normal	14.9	normal	NA	unknown	64	Î¬³Ö	unknown	unknown	unknown	crc+	unknown	unknown	unknown	unknown	unknown	unknown	unknown	unknown	unknown	unknown	unknown	unknown	unknown	unknown	unknown	unknown	unknown	unknown	unknown	unknown	crc	1	crc
578	¶¡½£·å	male	64	2019/10/17 14:00	644461	1	1	1	1	0	0	>60	16.2	normal	24.2	normal	17.7	normal	NA	unknown	62	unknown	unknown	unknown	unknown	crc+	unknown	unknown	unknown	unknown	unknown	unknown	unknown	unknown	unknown	unknown	unknown	unknown	unknown	unknown	unknown	unknown	unknown	unknown	unknown	unknown	crc	1	crc
579	¶¡½£·å	male	65	2019/11/8 14:54	653922	1	1	1	1	0	0	>60	11.1	normal	21.7	normal	18.7	normal	NA	unknown	56	Î¬³Ö	unknown	unknown	unknown	crc+	unknown	unknown	unknown	unknown	unknown	unknown	unknown	unknown	unknown	unknown	unknown	unknown	unknown	unknown	unknown	unknown	unknown	unknown	unknown	unknown	crc	1	crc
580	¶¡½£·å	male	65	2019/12/2 7:51	663127	1	1	1	1	0	0	>60	12.4	normal	24.8	normal	14.2	normal	NA	unknown	64	unknown	unknown	unknown	unknown	crc+	unknown	unknown	unknown	unknown	unknown	unknown	unknown	unknown	unknown	unknown	unknown	unknown	unknown	unknown	unknown	unknown	unknown	unknown	unknown	unknown	crc	1	crc
581	¶¡½£·å	male	65	2020/1/14 8:21	680598	1	1	1	1	0	0	>60	NA	unknown	NA	unknown	NA	unknown	NA	unknown	NA	unknown	unknown	unknown	unknown	crc+	unknown	unknown	unknown	unknown	unknown	unknown	unknown	unknown	unknown	unknown	unknown	unknown	unknown	unknown	unknown	unknown	unknown	unknown	unknown	unknown	crc	1	crc
582	¶¡½£·å	male	65	2020/3/18 13:59	696963	1	1	1	1	0	0	>60	7.2	normal	16.2	normal	14.2	normal	NA	unknown	71	unknown	unknown	unknown	unknown	crc+	unknown	unknown	unknown	unknown	unknown	unknown	unknown	unknown	unknown	unknown	unknown	unknown	unknown	unknown	unknown	unknown	unknown	unknown	unknown	unknown	crc	1	crc
583	¶¡½£·å	male	65	2020/7/6 7:17	737422	2	1	1	1	0	0	>60	8.1	normal	17.9	normal	24.4	normal	NA	unknown	69	unknown	unknown	unknown	unknown	crc+	unknown	unknown	unknown	unknown	unknown	unknown	unknown	unknown	unknown	unknown	unknown	unknown	unknown	unknown	unknown	unknown	unknown	unknown	unknown	unknown	crc	1	crc
584	¶¡½£·å	male	66	2021/1/6 13:48	803878	1	1	1	1	0	0	>60	20.8	normal	29.1	normal	19	normal	36.1	normal	52	unknown	unknown	unknown	unknown	crc+	unknown	unknown	unknown	unknown	unknown	unknown	unknown	unknown	unknown	unknown	unknown	unknown	unknown	unknown	unknown	unknown	unknown	unknown	unknown	unknown	crc	1	crc
585	¶¡½£·å	male	66	2021/5/14 15:29	849504	1	1	1	1	0	0	>60	38.6	normal	41.3	high	13.5	normal	36.6	normal	110	unknown	unknown	unknown	unknown	crc+	unknown	unknown	unknown	unknown	unknown	unknown	unknown	unknown	unknown	unknown	unknown	unknown	unknown	unknown	unknown	unknown	unknown	unknown	unknown	unknown	crc	1	crc
586	¶¡½£·å	male	66	2021/8/5 8:09	1837754	1	1	1	1	0	0	>60	43.3	high	38.9	high	16.7	normal	42.1	normal	108	unknown	unknown	unknown	unknown	crc+	unknown	unknown	unknown	unknown	unknown	unknown	unknown	unknown	unknown	unknown	unknown	unknown	unknown	unknown	unknown	unknown	unknown	unknown	unknown	unknown	crc	1	crc
587	¶¡ÇÉÃñ	female	61	2021/4/7 14:15	835020	1	1	1	1	0	0	>60	NA	unknown	NA	unknown	NA	unknown	NA	unknown	NA	¸¨Öú	unknown	unknown	breast+	unknown	unknown	unknown	unknown	unknown	unknown	unknown	unknown	unknown	unknown	unknown	unknown	unknown	unknown	unknown	unknown	unknown	unknown	unknown	unknown	unknown	breast	1	breast
588	¶¡ÇÉÃñ	female	61	2021/5/5 7:59	845609	1	1	1	1	0	0	>60	22.8	normal	18.6	normal	8.7	normal	39.2	normal	66	¸¨Öú	unknown	unknown	breast+	unknown	unknown	unknown	unknown	unknown	unknown	unknown	unknown	unknown	unknown	unknown	unknown	unknown	unknown	unknown	unknown	unknown	unknown	unknown	unknown	unknown	breast	1	breast
589	¶¡ÇÉÃñ	female	61	2021/5/28 10:22	1796777	1	1	1	1	0	0	>60	14	normal	15	normal	12.3	normal	44.2	normal	64	¸¨Öú	unknown	unknown	breast+	unknown	unknown	unknown	unknown	unknown	unknown	unknown	unknown	unknown	unknown	unknown	unknown	unknown	unknown	unknown	unknown	unknown	unknown	unknown	unknown	unknown	breast	1	breast
590	¶¡ÇÉÃñ	female	61	2021/6/18 10:06	1808489	1	1	1	1	0	0	>60	12.9	normal	13	normal	9	normal	43	normal	88	¸¨Öú	unknown	unknown	breast+	unknown	unknown	unknown	unknown	unknown	unknown	unknown	unknown	unknown	unknown	unknown	unknown	unknown	unknown	unknown	unknown	unknown	unknown	unknown	unknown	unknown	breast	1	breast
591	¶¡ÇÉÃñ	female	61	2021/7/10 16:47	1822134	1	1	1	1	0	0	>60	16.1	normal	22.1	normal	6.4	normal	37.6	normal	84	¸¨Öú	unknown	unknown	breast+	unknown	unknown	unknown	unknown	unknown	unknown	unknown	unknown	unknown	unknown	unknown	unknown	unknown	unknown	unknown	unknown	unknown	unknown	unknown	unknown	unknown	breast	1	breast
592	¶¡ÇÉÃñ	female	61	2021/8/2 12:04	1835543	1	1	1	1	0	0	>60	11.9	normal	14.2	normal	8.1	normal	34.6	normal	66	¸¨Öú	unknown	unknown	breast+	unknown	unknown	unknown	unknown	unknown	unknown	unknown	unknown	unknown	unknown	unknown	unknown	unknown	unknown	unknown	unknown	unknown	unknown	unknown	unknown	unknown	breast	1	breast
593	¶­¸ùÃ¯	male	77	2020/10/15 14:14	776189	3	1	1	1	1	0	>60	6.1	normal	19.6	normal	6.5	normal	NA	unknown	78	unknown	lung+	unknown	unknown	unknown	unknown	unknown	unknown	unknown	unknown	unknown	unknown	unknown	unknown	unknown	unknown	unknown	unknown	unknown	unknown	unknown	unknown	unknown	unknown	unknown	lung	1	lung
594	¶­¸ùÃ¯	male	77	2020/12/1 8:58	791938	3	1	1	1	1	0	>60	4.6	normal	13.5	normal	11.1	normal	NA	unknown	137	unknown	lung+	unknown	unknown	unknown	unknown	unknown	unknown	unknown	unknown	unknown	unknown	unknown	unknown	unknown	unknown	unknown	unknown	unknown	unknown	unknown	unknown	unknown	unknown	unknown	lung	1	lung
595	¶­ÊÙ¸ù	male	72	2020/8/27 11:22	758962	6	1	1	1	1	0	>60	9.4	normal	16.4	normal	8.8	normal	NA	unknown	113	unknown	lung+	unknown	unknown	unknown	unknown	unknown	unknown	unknown	unknown	unknown	unknown	unknown	unknown	unknown	unknown	unknown	unknown	unknown	unknown	unknown	unknown	unknown	unknown	unknown	lung	1	lung
596	¶­ÊÙ¸ù	male	72	2020/9/28 10:33	769937	4	1	1	1	1	0	>60	7.7	normal	18.7	normal	8.7	normal	NA	unknown	113	unknown	lung+	unknown	unknown	unknown	unknown	unknown	unknown	unknown	unknown	unknown	unknown	unknown	unknown	unknown	unknown	unknown	unknown	unknown	unknown	unknown	unknown	unknown	unknown	unknown	lung	1	lung
597	¶­ÊÙ¸ù	male	73	2020/10/19 14:12	777436	2	1	1	1	1	0	>60	8.6	normal	17.9	normal	7.1	normal	NA	unknown	127	unknown	lung+	unknown	unknown	unknown	unknown	unknown	unknown	unknown	unknown	unknown	unknown	unknown	unknown	unknown	unknown	unknown	unknown	unknown	unknown	unknown	unknown	unknown	unknown	unknown	lung	1	lung
598	¶­ÊÙ¸ù	male	73	2020/12/3 12:06	792859	2	1	1	1	1	0	>60	16.4	normal	22.1	normal	7.6	normal	NA	unknown	109	unknown	lung+	unknown	unknown	unknown	unknown	unknown	unknown	unknown	unknown	unknown	unknown	unknown	unknown	unknown	unknown	unknown	unknown	unknown	unknown	unknown	unknown	unknown	unknown	unknown	lung	1	lung
599	¶­ÊÙ¸ù	male	73	2021/3/5 17:11	823104	2	1	1	1	1	0	>60	45.7	high	36.2	high	12	normal	37	normal	78	unknown	lung+	unknown	unknown	unknown	unknown	unknown	unknown	unknown	unknown	unknown	unknown	unknown	unknown	unknown	unknown	unknown	unknown	unknown	unknown	unknown	unknown	unknown	unknown	unknown	lung	1	lung
600	¶­Î°	male	62	2021/8/5 9:28	1837900	1	1	1	1	0	0	>60	23.1	normal	20.7	normal	7.6	normal	46.7	normal	65	¸¨Öú	unknown	unknown	unknown	unknown	unknown	unknown	unknown	unknown	unknown	unknown	unknown	unknown	unknown	bladder+	unknown	unknown	unknown	unknown	unknown	unknown	unknown	unknown	unknown	unknown	bladder	1	bladder
601	¶­ÔªÃ÷	male	63	2019/8/8 11:06	612593	1	1	1	1	0	0	>60	17	normal	23.4	normal	7.7	normal	NA	unknown	140	Î¬³Ö	unknown	unknown	breast+	unknown	unknown	unknown	unknown	unknown	unknown	unknown	unknown	unknown	unknown	unknown	unknown	unknown	unknown	unknown	unknown	unknown	unknown	unknown	unknown	unknown	breast	1	breast
602	¶­ÔªÃ÷	male	63	2019/9/5 14:38	625695	1	1	1	1	0	0	>60	22.8	normal	25.5	normal	12.3	normal	NA	unknown	133	Î¬³Ö	unknown	unknown	breast+	unknown	unknown	unknown	unknown	unknown	unknown	unknown	unknown	unknown	unknown	unknown	unknown	unknown	unknown	unknown	unknown	unknown	unknown	unknown	unknown	unknown	breast	1	breast
603	¶­ÔªÃ÷	male	63	2019/9/28 14:17	635971	1	1	1	1	0	0	>60	12.1	normal	22.9	normal	9.8	normal	NA	unknown	120	Î¬³Ö	unknown	unknown	breast+	unknown	unknown	unknown	unknown	unknown	unknown	unknown	unknown	unknown	unknown	unknown	unknown	unknown	unknown	unknown	unknown	unknown	unknown	unknown	unknown	unknown	breast	1	breast
604	¶­ÔªÃ÷	male	63	2019/10/9 11:28	640587	NA	1	1	1	0	0	>60	17.8	normal	27.8	normal	11.2	normal	NA	unknown	NA	Î¬³Ö	unknown	unknown	breast+	unknown	unknown	unknown	unknown	unknown	unknown	unknown	unknown	unknown	unknown	unknown	unknown	unknown	unknown	unknown	unknown	unknown	unknown	unknown	unknown	unknown	breast	1	breast
605	¶­ÔªÃ÷	male	63	2019/10/25 16:41	648047	2	1	1	1	0	0	>60	9.5	normal	21.2	normal	7.5	normal	NA	unknown	101	Î¬³Ö	unknown	unknown	breast+	unknown	unknown	unknown	unknown	unknown	unknown	unknown	unknown	unknown	unknown	unknown	unknown	unknown	unknown	unknown	unknown	unknown	unknown	unknown	unknown	unknown	breast	1	breast
606	¶­ÔªÃ÷	male	63	2019/11/17 16:37	657345	1	1	1	1	0	0	>60	10.9	normal	24.2	normal	9.7	normal	NA	unknown	138	unknown	unknown	unknown	breast+	unknown	unknown	unknown	unknown	unknown	unknown	unknown	unknown	unknown	unknown	unknown	unknown	unknown	unknown	unknown	unknown	unknown	unknown	unknown	unknown	unknown	breast	1	breast
607	¶­ÔªÃ÷	male	63	2019/12/1 10:18	662636	NA	1	1	1	0	0	>60	31.9	normal	NA	unknown	15.1	normal	NA	unknown	NA	unknown	unknown	unknown	breast+	unknown	unknown	unknown	unknown	unknown	unknown	unknown	unknown	unknown	unknown	unknown	unknown	unknown	unknown	unknown	unknown	unknown	unknown	unknown	unknown	unknown	breast	1	breast
608	¶­ÔªÃ÷	male	63	2019/12/12 15:50	668013	1	1	1	1	0	0	>60	15	normal	27	normal	9.6	normal	NA	unknown	164	unknown	unknown	unknown	breast+	unknown	unknown	unknown	unknown	unknown	unknown	unknown	unknown	unknown	unknown	unknown	unknown	unknown	unknown	unknown	unknown	unknown	unknown	unknown	unknown	unknown	breast	1	breast
609	¶­×æ±ó	male	65	2018/8/16 10:48	451584	NA	1	1	1	0	0	>60	2.4	normal	16.1	normal	17.6	normal	NA	unknown	89	unknown	unknown	unknown	unknown	unknown	unknown	unknown	liver+	unknown	unknown	unknown	unknown	unknown	unknown	unknown	unknown	unknown	unknown	unknown	unknown	unknown	unknown	unknown	unknown	unknown	liver	1	other
610	¶­×æ±ó	male	65	2018/9/6 10:06	460593	NA	1	1	1	0	0	>60	2.4	normal	14.4	normal	27.4	high	NA	unknown	68	unknown	unknown	unknown	unknown	unknown	unknown	unknown	liver+	unknown	unknown	unknown	unknown	unknown	unknown	unknown	unknown	unknown	unknown	unknown	unknown	unknown	unknown	unknown	unknown	unknown	liver	1	other
611	¶­×æ±ó	male	67	2020/3/20 9:43	697585	2	1	1	1	0	0	>60	7.4	normal	18.7	normal	21.5	normal	NA	unknown	79	unknown	unknown	unknown	unknown	unknown	unknown	unknown	unknown	gal.bile+	unknown	unknown	unknown	unknown	unknown	unknown	unknown	unknown	unknown	unknown	unknown	unknown	unknown	unknown	unknown	unknown	gal.bile	1	gal.bile
612	¶­×æ±ó	male	67	2020/4/14 15:33	707130	3	1	1	1	0	0	>60	6.2	normal	11.4	normal	9.9	normal	NA	unknown	69	Î¬³Ö	unknown	unknown	unknown	unknown	unknown	unknown	unknown	gal.bile+	unknown	unknown	unknown	unknown	unknown	unknown	unknown	unknown	unknown	unknown	unknown	unknown	unknown	unknown	unknown	unknown	gal.bile	1	gal.bile
613	¶­×æ±ó	male	67	2020/5/22 14:09	721423	1	1	1	1	0	0	>60	NA	unknown	NA	unknown	NA	unknown	NA	unknown	NA	unknown	unknown	unknown	unknown	unknown	unknown	unknown	unknown	gal.bile+	unknown	unknown	unknown	unknown	unknown	unknown	unknown	unknown	unknown	unknown	unknown	unknown	unknown	unknown	unknown	unknown	gal.bile	1	gal.bile
614	¶­×æ±ó	male	67	2020/6/15 14:15	729810	1	1	1	1	0	0	>60	NA	unknown	NA	unknown	NA	unknown	NA	unknown	NA	unknown	unknown	unknown	unknown	unknown	unknown	unknown	unknown	gal.bile+	unknown	unknown	unknown	unknown	unknown	unknown	unknown	unknown	unknown	unknown	unknown	unknown	unknown	unknown	unknown	unknown	gal.bile	1	gal.bile
615	¶­×æ±ó	male	67	2020/7/2 9:32	736232	1	1	1	1	0	0	>60	6	normal	25	normal	17.8	normal	NA	unknown	90	unknown	unknown	unknown	unknown	unknown	unknown	unknown	unknown	gal.bile+	unknown	unknown	unknown	unknown	unknown	unknown	unknown	unknown	unknown	unknown	unknown	unknown	unknown	unknown	unknown	unknown	gal.bile	1	gal.bile
616	¶­×æ±ó	male	67	2020/8/1 9:14	748180	1	1	1	1	0	0	>60	7.4	normal	14.9	normal	24.1	normal	NA	unknown	62	unknown	unknown	unknown	unknown	unknown	unknown	unknown	unknown	gal.bile+	unknown	unknown	unknown	unknown	unknown	unknown	unknown	unknown	unknown	unknown	unknown	unknown	unknown	unknown	unknown	unknown	gal.bile	1	gal.bile
617	¶­×æ±ó	male	67	2021/2/25 8:20	819550	1	1	1	1	0	0	>60	NA	unknown	NA	unknown	NA	unknown	NA	unknown	NA	Î¬³Ö	unknown	unknown	unknown	unknown	unknown	unknown	unknown	gal.bile+	unknown	unknown	unknown	unknown	unknown	unknown	unknown	unknown	unknown	unknown	unknown	unknown	unknown	unknown	unknown	unknown	gal.bile	1	gal.bile
618	¶­×æ±ó	male	67	2021/3/8 8:47	823761	5	1	1	1	0	0	>60	14	normal	35	normal	11.8	normal	36	normal	NA	Î¬³Ö	unknown	unknown	unknown	unknown	unknown	unknown	unknown	gal.bile+	unknown	unknown	unknown	unknown	unknown	unknown	unknown	unknown	unknown	unknown	unknown	unknown	unknown	unknown	unknown	unknown	gal.bile	1	gal.bile
619	¶­×æ±ó	male	68	2021/3/17 14:51	827534	2	1	1	1	0	0	>60	NA	unknown	NA	unknown	NA	unknown	NA	unknown	NA	Î¬³Ö	unknown	unknown	unknown	unknown	unknown	unknown	unknown	gal.bile+	unknown	unknown	unknown	unknown	unknown	unknown	unknown	unknown	unknown	unknown	unknown	unknown	unknown	unknown	unknown	unknown	gal.bile	1	gal.bile
620	¶­×æ±ó	male	68	2021/4/2 14:12	833121	1	1	1	1	0	0	>60	5.7	normal	16.8	normal	11.9	normal	33.2	normal	77	Î¬³Ö	unknown	unknown	unknown	unknown	unknown	unknown	unknown	gal.bile+	unknown	unknown	unknown	unknown	unknown	unknown	unknown	unknown	unknown	unknown	unknown	unknown	unknown	unknown	unknown	unknown	gal.bile	1	gal.bile
621	¶­×æ±ó	male	68	2021/4/14 9:46	837633	2	1	1	1	0	0	>60	7.9	normal	19.2	normal	13.8	normal	40.6	normal	95	Î¬³Ö	unknown	unknown	unknown	unknown	unknown	unknown	unknown	gal.bile+	unknown	unknown	unknown	unknown	unknown	unknown	unknown	unknown	unknown	unknown	unknown	unknown	unknown	unknown	unknown	unknown	gal.bile	1	gal.bile
622	¶­×æ±ó	male	68	2021/5/3 15:49	845096	1	1	1	1	0	0	>60	5.7	normal	18.4	normal	11.5	normal	35.5	normal	75	Î¬³Ö	unknown	unknown	unknown	unknown	unknown	unknown	unknown	gal.bile+	unknown	unknown	unknown	unknown	unknown	unknown	unknown	unknown	unknown	unknown	unknown	unknown	unknown	unknown	unknown	unknown	gal.bile	1	gal.bile
623	¶­×æ±ó	male	68	2021/5/13 8:44	848903	1	1	1	1	0	0	>60	10.3	normal	24	normal	16.4	normal	36.9	normal	89	unknown	unknown	unknown	unknown	unknown	unknown	unknown	unknown	gal.bile+	unknown	unknown	unknown	unknown	unknown	unknown	unknown	unknown	unknown	unknown	unknown	unknown	unknown	unknown	unknown	unknown	gal.bile	1	gal.bile
624	¶ÅË³Ë®	male	62	2021/5/8 8:26	846896	0	1	1	1	0	0	>60	23.7	normal	NA	unknown	5.6	normal	37.7	normal	NA	Î¬³Ö	unknown	unknown	unknown	crc+	unknown	unknown	unknown	unknown	unknown	unknown	unknown	unknown	unknown	unknown	unknown	unknown	unknown	unknown	unknown	unknown	unknown	unknown	unknown	unknown	crc	1	crc
625	¶ÅË³Ë®	male	62	2021/5/25 8:13	852073	0	1	1	1	0	0	>60	27.8	normal	NA	unknown	8.5	normal	40.7	normal	NA	Î¬³Ö	unknown	unknown	unknown	crc+	unknown	unknown	unknown	unknown	unknown	unknown	unknown	unknown	unknown	unknown	unknown	unknown	unknown	unknown	unknown	unknown	unknown	unknown	unknown	unknown	crc	1	crc
626	¶ÅÎÄÃ÷	male	52	2021/7/21 8:43	1827377	1	1	1	0	0	0	40-60	18	normal	NA	unknown	NA	unknown	39.1	normal	NA	unknown	unknown	unknown	unknown	crc+	unknown	unknown	unknown	unknown	unknown	unknown	unknown	unknown	unknown	unknown	unknown	unknown	unknown	unknown	unknown	unknown	unknown	unknown	unknown	unknown	crc	1	crc
627	¶ÅÓÀÕÂ	male	64	2021/4/21 11:00	840033	4	1	1	1	0	0	>60	33.3	normal	44.5	high	13.4	normal	28.8	low	330	unknown	lung+	unknown	unknown	unknown	unknown	unknown	liver+	unknown	unknown	unknown	unknown	unknown	unknown	unknown	unknown	unknown	unknown	unknown	unknown	unknown	unknown	sarcoma+	unknown	unknown	lung+liver+sarcoma	3	mpc
628	¶ÅÓÀÕÂ	male	64	2021/5/14 10:53	849401	1	1	1	1	0	0	>60	37.3	normal	40.8	high	13.3	normal	30.6	normal	272	unknown	unknown	unknown	unknown	unknown	unknown	unknown	liver+	unknown	unknown	unknown	unknown	unknown	unknown	unknown	unknown	unknown	unknown	unknown	unknown	unknown	unknown	sarcoma+	unknown	unknown	liver+sarcoma	2	mpc
629	¶ÅÓÀÕÂ	male	64	2021/6/5 14:23	1800837	1	1	1	1	0	0	>60	38.2	normal	47	high	14.3	normal	32.9	normal	258	unknown	unknown	unknown	unknown	unknown	unknown	unknown	liver+	unknown	unknown	unknown	unknown	unknown	unknown	unknown	unknown	unknown	unknown	unknown	unknown	unknown	unknown	sarcoma+	unknown	unknown	liver+sarcoma	2	mpc
630	¶ÅÓÀÕÂ	male	64	2021/6/29 8:48	1814732	1	1	1	1	0	0	>60	22.3	normal	41.8	high	12.8	normal	32.3	normal	264	unknown	unknown	unknown	unknown	unknown	unknown	unknown	liver+	unknown	unknown	unknown	unknown	unknown	unknown	unknown	unknown	unknown	unknown	unknown	unknown	unknown	unknown	sarcoma+	unknown	unknown	liver+sarcoma	2	mpc
631	·¶²ýÓ¢	female	66	2020/2/13 9:51	686413	1	1	1	1	0	0	>60	NA	unknown	NA	unknown	NA	unknown	NA	unknown	281	unknown	unknown	unknown	unknown	unknown	unknown	unknown	unknown	gal.bile+	unknown	unknown	unknown	unknown	unknown	unknown	unknown	unknown	unknown	unknown	unknown	unknown	unknown	unknown	unknown	unknown	gal.bile	1	gal.bile
632	·¶·ïæ¿	female	57	2019/4/11 13:40	554990	1	1	1	0	0	0	40-60	10.8	normal	15.1	normal	10.4	normal	NA	unknown	NA	Î¬³Ö	unknown	unknown	unknown	unknown	unknown	unknown	liver+	gal.bile+	unknown	unknown	unknown	unknown	unknown	unknown	unknown	unknown	unknown	unknown	unknown	unknown	unknown	unknown	unknown	unknown	liver+gal.bile	2	mpc
633	·¶·ïæ¿	female	57	2019/5/23 11:20	574948	1	1	1	0	0	0	40-60	10.8	normal	14	normal	17.8	normal	39.8	normal	100	unknown	unknown	unknown	unknown	unknown	unknown	unknown	unknown	gal.bile+	unknown	unknown	unknown	unknown	unknown	unknown	unknown	unknown	unknown	unknown	unknown	unknown	unknown	unknown	unknown	unknown	gal.bile	1	gal.bile
634	·¶·ïæ¿	female	57	2019/6/25 9:32	590270	NA	1	1	0	0	0	40-60	NA	unknown	NA	unknown	NA	unknown	NA	unknown	NA	Î¬³Ö	unknown	unknown	unknown	unknown	unknown	unknown	unknown	gal.bile+	unknown	unknown	unknown	unknown	unknown	unknown	unknown	unknown	unknown	unknown	unknown	unknown	unknown	unknown	unknown	unknown	gal.bile	1	gal.bile
635	·¶·ïæ¿	female	57	2019/7/8 14:21	597105	1	1	1	0	0	0	40-60	12.7	normal	17.2	normal	20.5	normal	NA	unknown	82	unknown	unknown	unknown	unknown	unknown	unknown	unknown	unknown	gal.bile+	unknown	unknown	unknown	unknown	unknown	unknown	unknown	unknown	unknown	unknown	unknown	unknown	unknown	unknown	unknown	unknown	gal.bile	1	gal.bile
636	·¶·ïæ¿	female	57	2019/8/4 11:25	610438	3	1	1	0	0	0	40-60	12.7	normal	16.9	normal	19.5	normal	NA	unknown	75	unknown	unknown	unknown	unknown	unknown	unknown	unknown	unknown	gal.bile+	unknown	unknown	unknown	unknown	unknown	unknown	unknown	unknown	unknown	unknown	unknown	unknown	unknown	unknown	unknown	unknown	gal.bile	1	gal.bile
637	·¶·ïæ¿	female	57	2019/9/8 8:48	626666	NA	1	1	0	0	0	40-60	NA	unknown	NA	unknown	NA	unknown	NA	unknown	NA	unknown	unknown	unknown	unknown	unknown	unknown	unknown	unknown	gal.bile+	unknown	unknown	unknown	unknown	unknown	unknown	unknown	unknown	unknown	unknown	unknown	unknown	unknown	unknown	unknown	unknown	gal.bile	1	gal.bile
638	·¶·ïæ¿	female	58	2020/4/26 15:33	712136	1	1	1	0	0	0	40-60	7.7	normal	13.2	normal	14	normal	NA	unknown	95	unknown	unknown	unknown	unknown	unknown	unknown	unknown	unknown	gal.bile+	unknown	unknown	unknown	unknown	unknown	unknown	unknown	unknown	unknown	unknown	unknown	unknown	unknown	unknown	unknown	unknown	gal.bile	1	gal.bile
639	·¶·ïÓ¢	female	55	2019/1/29 8:20	522728	NA	1	1	0	0	0	40-60	23.5	normal	NA	unknown	13.1	normal	NA	unknown	NA	unknown	unknown	unknown	unknown	crc+	unknown	unknown	unknown	unknown	unknown	unknown	unknown	unknown	unknown	unknown	unknown	unknown	unknown	unknown	unknown	unknown	unknown	unknown	unknown	unknown	crc	1	crc
640	·¶·ïÓ¢	female	56	2020/1/7 8:46	677699	1	1	1	0	0	0	40-60	24.8	normal	NA	unknown	15.7	normal	NA	unknown	NA	unknown	unknown	unknown	unknown	crc+	unknown	unknown	unknown	unknown	unknown	unknown	unknown	unknown	unknown	unknown	unknown	unknown	unknown	unknown	unknown	unknown	unknown	unknown	unknown	unknown	crc	1	crc
641	·¶·ïÓ¢	female	56	2020/2/1 8:26	684750	1	1	1	0	0	0	40-60	35.9	normal	35.7	high	7.1	normal	NA	unknown	241	unknown	unknown	unknown	unknown	crc+	unknown	unknown	unknown	unknown	unknown	unknown	unknown	unknown	unknown	unknown	unknown	unknown	unknown	unknown	unknown	unknown	unknown	unknown	unknown	unknown	crc	1	crc
642	·¶·ïÓ¢	female	56	2020/3/19 10:42	697300	1	1	1	0	0	0	40-60	NA	unknown	NA	unknown	NA	unknown	NA	unknown	NA	unknown	unknown	unknown	unknown	crc+	unknown	unknown	unknown	unknown	unknown	unknown	unknown	unknown	unknown	unknown	unknown	unknown	unknown	unknown	unknown	unknown	unknown	unknown	unknown	unknown	crc	1	crc
643	·¶·ïÓ¢	female	56	2020/4/5 13:37	703418	2	1	1	0	0	0	40-60	18.7	normal	26.2	normal	8	normal	NA	unknown	136	unknown	unknown	unknown	unknown	crc+	unknown	unknown	unknown	unknown	unknown	unknown	unknown	unknown	unknown	unknown	unknown	unknown	unknown	unknown	unknown	unknown	unknown	unknown	unknown	unknown	crc	1	crc
644	·¶¸£ÏÍ	male	67	2020/4/30 14:08	713544	1	1	1	1	0	0	>60	8.6	normal	21.6	normal	12.4	normal	NA	unknown	129	unknown	lung+	unknown	unknown	unknown	unknown	unknown	unknown	unknown	unknown	unknown	unknown	unknown	unknown	unknown	unknown	unknown	unknown	unknown	unknown	unknown	unknown	unknown	unknown	unknown	lung	1	lung
645	·¶¸£ÏÍ	male	67	2020/5/28 14:07	723492	1	1	1	1	0	0	>60	18.6	normal	15.9	normal	12.9	normal	NA	unknown	146	unknown	lung+	unknown	unknown	unknown	unknown	unknown	unknown	unknown	unknown	unknown	unknown	unknown	unknown	unknown	unknown	unknown	unknown	unknown	unknown	unknown	unknown	unknown	unknown	unknown	lung	1	lung
646	·¶¸£ÏÍ	male	67	2020/6/21 14:39	732106	2	1	1	1	0	0	>60	10.4	normal	18.4	normal	13.7	normal	NA	unknown	112	unknown	lung+	unknown	unknown	unknown	unknown	unknown	unknown	unknown	unknown	unknown	unknown	unknown	unknown	unknown	unknown	unknown	unknown	unknown	unknown	unknown	unknown	unknown	unknown	unknown	lung	1	lung
647	·¶»ÝÇå	male	64	2020/2/18 9:46	687399	1	1	1	1	0	0	>60	12.3	normal	19.1	normal	16.4	normal	NA	unknown	110	unknown	unknown	unknown	unknown	crc+	unknown	unknown	unknown	unknown	unknown	unknown	unknown	unknown	unknown	unknown	unknown	unknown	unknown	unknown	unknown	unknown	unknown	unknown	unknown	unknown	crc	1	crc
648	·¶»ÝÇå	male	64	2020/3/12 9:07	694504	0	1	1	1	0	0	>60	7.9	normal	18	normal	13.3	normal	NA	unknown	117	unknown	unknown	unknown	unknown	crc+	unknown	unknown	unknown	unknown	unknown	unknown	unknown	unknown	unknown	unknown	unknown	unknown	unknown	unknown	unknown	unknown	unknown	unknown	unknown	unknown	crc	1	crc
649	·¶»ÝÇå	male	64	2020/4/8 13:40	704911	1	1	1	1	0	0	>60	10.8	normal	20.7	normal	16.4	normal	NA	unknown	110	unknown	unknown	unknown	unknown	crc+	unknown	unknown	unknown	unknown	unknown	unknown	unknown	unknown	unknown	unknown	unknown	unknown	unknown	unknown	unknown	unknown	unknown	unknown	unknown	unknown	crc	1	crc
650	·¶»ÝÇå	male	64	2020/5/28 10:12	723474	1	1	1	1	0	0	>60	NA	unknown	NA	unknown	NA	unknown	NA	unknown	NA	unknown	unknown	unknown	unknown	crc+	unknown	unknown	unknown	unknown	unknown	unknown	unknown	unknown	unknown	unknown	unknown	unknown	unknown	unknown	unknown	unknown	unknown	unknown	unknown	unknown	crc	1	crc
651	·¶»ÝÇå	male	64	2020/6/19 14:16	731455	2	1	1	1	0	0	>60	7.4	normal	17.6	normal	23.8	normal	NA	unknown	100	unknown	unknown	unknown	unknown	crc+	unknown	unknown	unknown	unknown	unknown	unknown	unknown	unknown	unknown	unknown	unknown	unknown	unknown	unknown	unknown	unknown	unknown	unknown	unknown	unknown	crc	1	crc
652	·¶ÃîÏ¤	female	55	2019/12/29 13:41	673317	1	1	1	0	0	0	40-60	4.9	normal	12.4	normal	7.7	normal	36.8	normal	59	unknown	unknown	unknown	unknown	unknown	unknown	unknown	unknown	unknown	unknown	unknown	unknown	cervix+	unknown	unknown	unknown	unknown	unknown	unknown	unknown	unknown	unknown	unknown	unknown	unknown	cervix	1	cervix
653	·¶Ð¡»ª	male	43	2020/10/31 7:49	781447	0	1	0	0	0	0	40-60	14	normal	NA	unknown	16.2	normal	NA	unknown	NA	unknown	unknown	unknown	unknown	unknown	unknown	unknown	unknown	unknown	unknown	unknown	unknown	unknown	unknown	unknown	unknown	unknown	unknown	unknown	gist+	unknown	unknown	unknown	unknown	unknown	gist	1	other
654	·¶Ð¡»ª	male	43	2020/11/30 9:03	791447	1	1	0	0	0	0	40-60	22	normal	NA	unknown	26	high	NA	unknown	NA	unknown	unknown	unknown	unknown	unknown	unknown	unknown	unknown	unknown	unknown	unknown	unknown	unknown	unknown	unknown	unknown	unknown	unknown	unknown	gist+	unknown	unknown	unknown	unknown	unknown	gist	1	other
655	·¶Ð¡»ª	male	43	2020/12/31 8:23	801759	1	1	0	0	0	0	40-60	17.5	normal	NA	unknown	12.8	normal	NA	unknown	NA	unknown	unknown	unknown	unknown	unknown	unknown	unknown	unknown	unknown	unknown	unknown	unknown	unknown	unknown	unknown	unknown	unknown	unknown	unknown	gist+	unknown	unknown	unknown	unknown	unknown	gist	1	other
656	·¶Ð¶ÃÃ	female	64	2018/11/26 13:45	496019	NA	1	1	1	0	0	>60	13.1	normal	26.7	normal	8.6	normal	NA	unknown	158	unknown	unknown	unknown	breast+	unknown	unknown	unknown	unknown	unknown	unknown	unknown	unknown	unknown	unknown	unknown	unknown	unknown	unknown	unknown	unknown	unknown	unknown	unknown	unknown	unknown	breast	1	breast
657	·¶Ð¶ÃÃ	female	65	2019/7/4 14:09	595187	1	1	1	1	0	0	>60	59.4	high	52.3	high	12	normal	NA	unknown	184	unknown	unknown	unknown	breast+	unknown	unknown	unknown	unknown	unknown	unknown	unknown	unknown	unknown	unknown	unknown	unknown	unknown	unknown	unknown	unknown	unknown	unknown	unknown	unknown	unknown	breast	1	breast
658	·¶Ð¶ÃÃ	female	65	2019/9/30 10:30	636685	1	1	1	1	0	0	>60	96.5	high	86	high	17.1	normal	NA	unknown	183	Î¬³Ö	unknown	unknown	breast+	unknown	unknown	unknown	unknown	unknown	unknown	unknown	unknown	unknown	unknown	unknown	unknown	unknown	unknown	unknown	unknown	unknown	unknown	unknown	unknown	unknown	breast	1	breast
659	·¶Ð¶ÃÃ	female	65	2019/11/20 14:00	658384	NA	1	1	1	0	0	>60	95.2	high	NA	unknown	17.6	normal	NA	unknown	NA	Î¬³Ö	unknown	unknown	breast+	unknown	unknown	unknown	unknown	unknown	unknown	unknown	unknown	unknown	unknown	unknown	unknown	unknown	unknown	unknown	unknown	unknown	unknown	unknown	unknown	unknown	breast	1	breast
660	·¶Ð¶ÃÃ	female	65	2020/3/23 13:34	698711	2	1	1	1	0	0	>60	7.8	normal	28.6	normal	13.5	normal	NA	unknown	222	unknown	unknown	unknown	breast+	unknown	unknown	unknown	unknown	unknown	unknown	unknown	unknown	unknown	unknown	unknown	unknown	unknown	unknown	unknown	unknown	unknown	unknown	unknown	unknown	unknown	breast	1	breast
661	·¶ÑàËÕ	female	67	2020/3/26 8:51	699848	1	1	1	1	0	0	>60	50.6	high	50.3	high	9.8	normal	NA	unknown	142	unknown	unknown	unknown	unknown	unknown	unknown	unknown	unknown	unknown	unknown	unknown	unknown	unknown	ovrian+	unknown	unknown	unknown	unknown	unknown	unknown	unknown	unknown	unknown	unknown	unknown	ovrian	1	ovrian
662	·¶ÑàËÕ	female	67	2020/4/22 9:42	710553	2	1	1	1	0	0	>60	60.9	high	118	high	18.1	normal	NA	unknown	281	unknown	unknown	unknown	unknown	unknown	unknown	unknown	unknown	unknown	unknown	unknown	unknown	unknown	unknown	bladder+	unknown	unknown	unknown	unknown	unknown	unknown	unknown	unknown	unknown	unknown	bladder	1	bladder
663	·¶ÑàËÕ	female	67	2020/5/15 14:24	718770	1	1	1	1	0	0	>60	42.6	high	86.3	high	16.4	normal	NA	unknown	276	unknown	unknown	unknown	unknown	unknown	unknown	unknown	unknown	unknown	unknown	unknown	unknown	unknown	ovrian+	unknown	unknown	unknown	unknown	unknown	unknown	unknown	unknown	unknown	unknown	unknown	ovrian	1	ovrian
664	·¶ÓÀµ¤	female	64	2021/4/6 10:13	834361	1	1	1	1	0	0	>60	18.8	normal	21.7	normal	8.5	normal	40.3	normal	31	Êõºó	unknown	unknown	unknown	unknown	unknown	unknown	unknown	unknown	unknown	unknown	unknown	unknown	ovrian+	unknown	unknown	unknown	unknown	unknown	unknown	unknown	unknown	unknown	unknown	unknown	ovrian	1	ovrian
665	·¶ÓÀµ¤	female	65	2021/4/29 16:52	843733	1	1	1	1	0	0	>60	37.7	normal	30.2	normal	6	normal	38.1	normal	38	Êõºó	unknown	unknown	unknown	unknown	unknown	unknown	unknown	unknown	unknown	unknown	unknown	unknown	ovrian+	unknown	unknown	unknown	unknown	unknown	unknown	unknown	unknown	unknown	unknown	unknown	ovrian	1	ovrian
666	·¶ÓÀµ¤	female	65	2021/5/25 15:48	1795553	1	1	1	1	0	0	>60	10	normal	21.2	normal	6.2	normal	40	normal	44	Êõºó	unknown	unknown	unknown	unknown	unknown	unknown	unknown	unknown	unknown	unknown	unknown	unknown	ovrian+	unknown	unknown	unknown	unknown	unknown	unknown	unknown	unknown	unknown	unknown	unknown	ovrian	1	ovrian
667	·¶ÓÀµ¤	female	65	2021/6/23 14:34	1811569	1	1	1	1	0	0	>60	13.6	normal	20.9	normal	6.2	normal	42.2	normal	38	Êõºó	unknown	unknown	unknown	unknown	unknown	unknown	unknown	unknown	unknown	unknown	unknown	unknown	ovrian+	unknown	unknown	unknown	unknown	unknown	unknown	unknown	unknown	unknown	unknown	unknown	ovrian	1	ovrian
668	·¶ÓÀ»ð	male	69	2021/1/29 15:43	811533	0	1	1	1	0	0	>60	26.7	normal	NA	unknown	10.4	normal	33.7	normal	NA	Î¬³Ö	unknown	unknown	unknown	crc+	unknown	unknown	unknown	unknown	unknown	unknown	unknown	unknown	unknown	unknown	unknown	unknown	unknown	unknown	unknown	unknown	unknown	unknown	unknown	unknown	crc	1	crc
669	·¶ÓÀ»ð	male	69	2021/3/15 14:36	826629	0	1	1	1	0	0	>60	39	normal	NA	unknown	NA	unknown	30	normal	NA	Î¬³Ö	unknown	unknown	unknown	crc+	unknown	unknown	unknown	unknown	unknown	unknown	unknown	unknown	unknown	unknown	unknown	unknown	unknown	unknown	unknown	unknown	unknown	unknown	unknown	unknown	crc	1	crc
670	·¶ÓÀ»ð	male	69	2021/4/5 16:17	834056	1	1	1	1	0	0	>60	15.2	normal	NA	unknown	12.6	normal	36.1	normal	NA	Î¬³Ö	unknown	unknown	unknown	crc+	unknown	unknown	unknown	unknown	unknown	unknown	unknown	unknown	unknown	unknown	unknown	unknown	unknown	unknown	unknown	unknown	unknown	unknown	unknown	unknown	crc	1	crc
671	·¶ÓÀ»ð	male	70	2021/4/22 15:02	840991	2	1	1	1	1	0	>60	23.7	normal	NA	unknown	13	normal	36	normal	NA	Î¬³Ö	unknown	unknown	unknown	crc+	unknown	unknown	unknown	unknown	unknown	unknown	unknown	unknown	unknown	unknown	unknown	unknown	unknown	unknown	unknown	unknown	unknown	unknown	unknown	unknown	crc	1	crc
672	·¶ÓÀ»ð	male	70	2021/5/17 14:44	850355	2	1	1	1	1	0	>60	23.6	normal	NA	unknown	14.7	normal	34.5	normal	NA	Î¬³Ö	unknown	unknown	unknown	crc+	unknown	unknown	unknown	unknown	unknown	unknown	unknown	unknown	unknown	unknown	unknown	unknown	unknown	unknown	unknown	unknown	unknown	unknown	unknown	unknown	crc	1	crc
673	·¶ÓÀ»ð	male	70	2021/6/7 16:16	1801719	2	1	1	1	1	0	>60	19.9	normal	23.1	normal	10	normal	34.9	normal	191	unknown	unknown	unknown	unknown	crc+	unknown	unknown	unknown	unknown	unknown	unknown	unknown	unknown	unknown	unknown	unknown	unknown	unknown	unknown	unknown	unknown	unknown	unknown	unknown	unknown	crc	1	crc
674	·¶ÓÀ»ð	male	70	2021/7/6 14:07	1819301	2	1	1	1	1	0	>60	22.3	normal	NA	unknown	18.7	normal	35.6	normal	NA	Î¬³Ö	unknown	unknown	unknown	crc+	unknown	unknown	unknown	unknown	unknown	unknown	unknown	unknown	unknown	unknown	unknown	unknown	unknown	unknown	unknown	unknown	unknown	unknown	unknown	unknown	crc	1	crc
675	·¶ÓÀ»ð	male	70	2021/7/26 14:21	1831495	2	1	1	1	1	0	>60	26.1	normal	30.1	normal	13	normal	28.6	low	287	Î¬³Ö	unknown	unknown	unknown	crc+	unknown	unknown	unknown	unknown	unknown	unknown	unknown	unknown	unknown	unknown	unknown	unknown	unknown	unknown	unknown	unknown	unknown	unknown	unknown	unknown	crc	1	crc
676	·¶Ô¾ÏÉ	female	60	2019/5/12 9:57	567811	NA	1	1	1	0	0	40-60	55.1	high	57.8	high	8	normal	NA	unknown	63	unknown	lung+	unknown	unknown	unknown	unknown	unknown	unknown	unknown	unknown	unknown	unknown	unknown	unknown	unknown	unknown	unknown	unknown	unknown	unknown	unknown	unknown	unknown	unknown	unknown	lung	1	lung
677	·¶Ô¾ÏÉ	female	60	2019/6/2 7:40	577507	NA	1	1	1	0	0	40-60	31.5	normal	NA	unknown	8.7	normal	NA	unknown	NA	unknown	lung+	unknown	unknown	unknown	unknown	unknown	unknown	unknown	unknown	unknown	unknown	unknown	unknown	unknown	unknown	unknown	unknown	unknown	unknown	unknown	unknown	unknown	unknown	unknown	lung	1	lung
678	·¶Ô¾ÏÉ	female	60	2019/8/13 8:45	614737	NA	1	1	1	0	0	40-60	21.5	normal	NA	unknown	12.5	normal	NA	unknown	NA	unknown	lung+	unknown	unknown	unknown	unknown	unknown	unknown	unknown	unknown	unknown	unknown	unknown	unknown	unknown	unknown	unknown	unknown	unknown	unknown	unknown	unknown	unknown	unknown	unknown	lung	1	lung
679	·¶Ô¾ÏÉ	female	61	2019/9/4 9:51	624887	NA	1	1	1	0	0	>60	36.8	normal	47.6	high	13.9	normal	NA	unknown	NA	Î¬³Ö	lung+	unknown	unknown	unknown	unknown	unknown	unknown	unknown	unknown	unknown	unknown	unknown	unknown	unknown	unknown	unknown	unknown	unknown	unknown	unknown	unknown	unknown	unknown	unknown	lung	1	lung
680	·¶Ô¾ÏÉ	female	61	2019/9/25 9:42	634380	NA	1	1	1	0	0	>60	30.2	normal	26.8	normal	12.5	normal	NA	unknown	NA	unknown	lung+	unknown	unknown	unknown	unknown	unknown	unknown	unknown	unknown	unknown	unknown	unknown	unknown	unknown	unknown	unknown	unknown	unknown	unknown	unknown	unknown	unknown	unknown	unknown	lung	1	lung
681	·¶Ô¾ÏÉ	female	61	2019/10/21 7:46	644336	NA	1	1	1	0	0	>60	31.7	normal	32.7	normal	9.3	normal	NA	unknown	66	unknown	lung+	unknown	unknown	unknown	unknown	unknown	unknown	unknown	unknown	unknown	unknown	unknown	unknown	unknown	unknown	unknown	unknown	unknown	unknown	unknown	unknown	unknown	unknown	unknown	lung	1	lung
682	·¶ÔöÒ«	male	71	2020/8/27 8:28	758832	2	1	1	1	1	0	>60	10.2	normal	17.9	normal	29.2	high	NA	unknown	121	unknown	unknown	unknown	unknown	crc+	unknown	unknown	unknown	unknown	unknown	unknown	unknown	unknown	unknown	unknown	unknown	unknown	unknown	unknown	unknown	unknown	unknown	unknown	unknown	unknown	crc	1	crc
683	·¶ÔöÒ«	male	71	2020/9/13 7:50	764579	2	1	1	1	1	0	>60	24	normal	27.6	normal	20.5	normal	NA	unknown	134	unknown	unknown	unknown	unknown	crc+	unknown	unknown	unknown	unknown	unknown	unknown	unknown	unknown	unknown	unknown	unknown	unknown	unknown	unknown	unknown	unknown	unknown	unknown	unknown	unknown	crc	1	crc
684	·¶ÔöÒ«	male	71	2020/9/29 8:08	770200	2	1	1	1	1	0	>60	23.1	normal	27.1	normal	23	normal	NA	unknown	136	unknown	unknown	unknown	unknown	crc+	unknown	unknown	unknown	unknown	unknown	unknown	unknown	unknown	unknown	unknown	unknown	unknown	unknown	unknown	unknown	unknown	unknown	unknown	unknown	unknown	crc	1	crc
685	·¶ÔöÒ«	male	71	2020/10/14 8:24	775452	2	1	1	1	1	0	>60	53.2	high	49.7	high	17.2	normal	NA	unknown	125	unknown	unknown	unknown	unknown	crc+	unknown	unknown	unknown	unknown	unknown	unknown	unknown	unknown	unknown	unknown	unknown	unknown	unknown	unknown	unknown	unknown	unknown	unknown	unknown	unknown	crc	1	crc
686	·¶ÔöÒ«	male	71	2020/10/28 8:08	780356	2	1	1	1	1	0	>60	25.9	normal	28.9	normal	17.2	normal	NA	unknown	122	unknown	unknown	unknown	unknown	crc+	unknown	unknown	unknown	unknown	unknown	unknown	unknown	unknown	unknown	unknown	unknown	unknown	unknown	unknown	unknown	unknown	unknown	unknown	unknown	unknown	crc	1	crc
687	·¶ÔöÒ«	male	72	2020/11/15 8:18	786475	2	1	1	1	1	0	>60	26.6	normal	31.1	normal	16.8	normal	NA	unknown	119	unknown	unknown	unknown	unknown	crc+	unknown	unknown	unknown	unknown	unknown	unknown	unknown	unknown	unknown	unknown	unknown	unknown	unknown	unknown	unknown	unknown	unknown	unknown	unknown	unknown	crc	1	crc
688	·¶ÔöÒ«	male	72	2020/12/1 8:12	791888	2	1	1	1	1	0	>60	98	high	82.2	high	16.5	normal	NA	unknown	114	unknown	unknown	unknown	unknown	crc+	unknown	unknown	unknown	unknown	unknown	unknown	unknown	unknown	unknown	unknown	unknown	unknown	unknown	unknown	unknown	unknown	unknown	unknown	unknown	unknown	crc	1	crc
689	·¶ÔöÒ«	male	72	2020/12/17 8:26	797304	3	1	1	1	1	0	>60	78	high	180.7	high	14.1	normal	NA	unknown	123	unknown	unknown	unknown	unknown	crc+	unknown	unknown	unknown	unknown	unknown	unknown	unknown	unknown	unknown	unknown	unknown	unknown	unknown	unknown	unknown	unknown	unknown	unknown	unknown	unknown	crc	1	crc
690	·¶ÔöÒ«	male	72	2020/12/31 8:23	801757	2	1	1	1	1	0	>60	16.4	normal	25.7	normal	10.4	normal	NA	unknown	120	unknown	unknown	unknown	unknown	crc+	unknown	unknown	unknown	unknown	unknown	unknown	unknown	unknown	unknown	unknown	unknown	unknown	unknown	unknown	unknown	unknown	unknown	unknown	unknown	unknown	crc	1	crc
691	·¶ÔöÒ«	male	72	2021/1/18 11:05	807830	2	1	1	1	1	0	>60	29.6	normal	31.5	normal	12.1	normal	35.2	normal	122	unknown	unknown	unknown	unknown	crc+	unknown	unknown	unknown	unknown	unknown	unknown	unknown	unknown	unknown	unknown	unknown	unknown	unknown	unknown	unknown	unknown	unknown	unknown	unknown	unknown	crc	1	crc
692	·¶ÔöÒ«	male	72	2021/2/1 8:32	812234	2	1	1	1	1	0	>60	42.2	high	53.1	high	15.6	normal	33.5	normal	114	Î¬³Ö	unknown	unknown	unknown	crc+	unknown	unknown	unknown	unknown	unknown	unknown	unknown	unknown	unknown	unknown	unknown	unknown	unknown	unknown	unknown	unknown	unknown	unknown	unknown	unknown	crc	1	crc
693	·¶ÔöÒ«	male	72	2021/2/21 9:55	817868	2	1	1	1	1	0	>60	45.6	high	49.9	high	19.6	normal	29.1	low	113	unknown	unknown	unknown	unknown	crc+	unknown	unknown	unknown	unknown	unknown	unknown	unknown	unknown	unknown	unknown	unknown	unknown	unknown	unknown	unknown	unknown	unknown	unknown	unknown	unknown	crc	1	crc
694	·¶ÔöÒ«	male	72	2021/5/30 9:05	1797371	3	1	1	1	1	0	>60	18	normal	34	normal	28.5	high	30.2	normal	112	unknown	unknown	unknown	unknown	crc+	unknown	unknown	unknown	unknown	unknown	unknown	unknown	unknown	unknown	unknown	unknown	unknown	unknown	unknown	unknown	unknown	unknown	unknown	unknown	unknown	crc	1	crc
695	·½°®Á«	female	63	2018/6/19 9:06	425052	NA	1	1	1	0	0	>60	19.8	normal	33.5	normal	13.6	normal	NA	unknown	115	unknown	unknown	unknown	unknown	unknown	unknown	unknown	unknown	unknown	unknown	unknown	unknown	unknown	unknown	unknown	unknown	unknown	unknown	unknown	unknown	unknown	unknown	unknown	unknown	unknown	unknown	1	unknown
696	·½°®Á«	female	64	2018/9/12 11:38	463647	NA	1	1	1	0	0	>60	NA	unknown	NA	unknown	NA	unknown	NA	unknown	99	unknown	unknown	unknown	unknown	unknown	unknown	unknown	unknown	unknown	unknown	unknown	unknown	unknown	unknown	unknown	unknown	unknown	unknown	unknown	unknown	unknown	unknown	unknown	unknown	unknown	unknown	1	unknown
697	·½°®Á«	female	64	2019/5/14 9:25	570019	NA	1	1	1	0	0	>60	18.2	normal	34.8	normal	14.1	normal	NA	unknown	NA	unknown	unknown	unknown	unknown	unknown	unknown	unknown	unknown	unknown	unknown	unknown	unknown	unknown	unknown	unknown	unknown	unknown	unknown	unknown	unknown	unknown	unknown	unknown	unknown	unknown	unknown	1	unknown
698	·½°®Á«	female	65	2019/9/23 14:59	631158	1	1	1	1	0	0	>60	NA	unknown	NA	unknown	NA	unknown	NA	unknown	NA	unknown	unknown	unknown	unknown	unknown	unknown	unknown	unknown	unknown	unknown	unknown	unknown	unknown	unknown	unknown	unknown	unknown	unknown	unknown	unknown	unknown	unknown	unknown	unknown	unknown	unknown	1	unknown
699	·½°®Á«	female	65	2019/11/22 9:07	659269	1	1	1	1	0	0	>60	24.9	normal	30.6	normal	22.9	normal	NA	unknown	120	unknown	unknown	unknown	unknown	unknown	unknown	unknown	unknown	unknown	unknown	unknown	unknown	unknown	unknown	unknown	unknown	unknown	unknown	unknown	unknown	unknown	unknown	unknown	unknown	unknown	unknown	1	unknown
700	·½°®Á«	female	65	2020/2/2 13:56	684956	1	1	1	1	0	0	>60	NA	unknown	NA	unknown	NA	unknown	NA	unknown	43	unknown	unknown	unknown	unknown	unknown	unknown	unknown	unknown	unknown	unknown	unknown	unknown	unknown	unknown	unknown	unknown	unknown	unknown	unknown	unknown	unknown	unknown	unknown	unknown	unknown	unknown	1	unknown
701	·½°®ÇÙ	female	67	2021/3/18 16:36	827999	2	1	1	1	0	0	>60	11.2	normal	17.9	normal	7.9	normal	31	normal	61	unknown	unknown	unknown	unknown	unknown	unknown	unknown	unknown	unknown	unknown	unknown	uter+	unknown	unknown	unknown	unknown	unknown	unknown	unknown	unknown	unknown	unknown	unknown	unknown	unknown	uter	1	other
702	·½°®ÇÙ	female	67	2021/4/11 13:01	836370	2	1	1	1	0	0	>60	8.1	normal	16.8	normal	8.2	normal	32.3	normal	58	unknown	unknown	unknown	unknown	unknown	unknown	unknown	unknown	unknown	unknown	unknown	uter+	unknown	unknown	unknown	unknown	unknown	unknown	unknown	unknown	unknown	unknown	unknown	unknown	unknown	uter	1	other
703	·½°®ÇÙ	female	67	2021/5/6 15:22	846338	1	1	1	1	0	0	>60	7.9	normal	18.3	normal	7.4	normal	31.8	normal	61	unknown	unknown	unknown	unknown	unknown	unknown	unknown	unknown	unknown	unknown	unknown	uter+	unknown	unknown	unknown	unknown	unknown	unknown	unknown	unknown	unknown	unknown	unknown	unknown	unknown	uter	1	other
704	·½°®ÇÙ	female	67	2021/6/5 16:05	1800913	1	1	1	1	0	0	>60	7.3	normal	18	normal	7.6	normal	35	normal	68	unknown	unknown	unknown	unknown	unknown	unknown	unknown	unknown	unknown	unknown	unknown	uter+	unknown	unknown	unknown	unknown	unknown	unknown	unknown	unknown	unknown	unknown	unknown	unknown	unknown	uter	1	other
705	·½³¿	female	46	2020/10/15 16:51	776287	1	1	0	0	0	0	40-60	NA	unknown	NA	unknown	NA	unknown	NA	unknown	70	unknown	unknown	unknown	unknown	unknown	unknown	gastric+	unknown	unknown	unknown	unknown	unknown	unknown	unknown	unknown	unknown	unknown	unknown	unknown	unknown	unknown	unknown	unknown	unknown	unknown	gastric	1	gastric
706	·½³¿	female	46	2020/11/12 13:38	785756	2	1	0	0	0	0	40-60	12.9	normal	17.4	normal	6.2	normal	NA	unknown	71	unknown	unknown	unknown	unknown	unknown	unknown	gastric+	unknown	unknown	unknown	unknown	unknown	unknown	unknown	unknown	unknown	unknown	unknown	unknown	unknown	unknown	unknown	unknown	unknown	unknown	gastric	1	gastric
707	·½³¿	female	46	2020/12/6 13:59	793690	2	1	0	0	0	0	40-60	33.9	normal	38.6	high	9.7	normal	NA	unknown	76	unknown	unknown	unknown	unknown	unknown	unknown	gastric+	unknown	unknown	unknown	unknown	unknown	unknown	unknown	unknown	unknown	unknown	unknown	unknown	unknown	unknown	unknown	unknown	unknown	unknown	gastric	1	gastric
708	·½³¿	female	46	2020/12/31 14:10	801939	4	1	0	0	0	0	40-60	6.5	normal	17.5	normal	6	normal	NA	unknown	84	unknown	unknown	unknown	unknown	unknown	unknown	gastric+	unknown	unknown	unknown	unknown	unknown	unknown	unknown	unknown	unknown	unknown	unknown	unknown	unknown	unknown	unknown	unknown	unknown	unknown	gastric	1	gastric
709	·½´ºÁÖ	male	57	2019/10/17 14:27	644491	1	1	1	0	0	0	40-60	14.2	normal	27.8	normal	10.2	normal	NA	unknown	76	unknown	unknown	unknown	unknown	unknown	unknown	unknown	unknown	unknown	unknown	easophage+	unknown	unknown	unknown	bladder+	unknown	unknown	unknown	unknown	unknown	unknown	unknown	unknown	unknown	unknown	easophage+bladder	2	mpc
710	·½´ºÁÖ	male	57	2019/11/13 8:56	655577	1	1	1	0	0	0	40-60	15.1	normal	NA	unknown	7.4	normal	NA	unknown	NA	Î¬³Ö	unknown	unknown	unknown	unknown	unknown	unknown	unknown	unknown	unknown	easophage+	unknown	unknown	unknown	bladder+	unknown	unknown	unknown	unknown	unknown	unknown	unknown	unknown	unknown	unknown	easophage+bladder	2	mpc
711	·½´ºÁÖ	male	57	2019/12/12 14:36	667970	1	1	1	0	0	0	40-60	15.9	normal	29.8	normal	9.6	normal	NA	unknown	85	unknown	unknown	unknown	unknown	unknown	unknown	unknown	unknown	unknown	unknown	easophage+	unknown	unknown	unknown	bladder+	unknown	unknown	unknown	unknown	unknown	unknown	unknown	unknown	unknown	unknown	easophage+bladder	2	mpc
712	·½´ºÁÖ	male	57	2019/12/31 9:01	675020	1	1	1	0	0	0	40-60	14.4	normal	21.1	normal	9.5	normal	40.7	normal	87	unknown	unknown	unknown	unknown	unknown	unknown	unknown	unknown	unknown	unknown	easophage+	unknown	unknown	unknown	bladder+	unknown	unknown	unknown	unknown	unknown	unknown	unknown	unknown	unknown	unknown	easophage+bladder	2	mpc
713	·½·ÒÀ¼	female	65	2021/3/26 8:39	830497	3	1	1	1	0	0	>60	24	normal	NA	unknown	NA	unknown	43.9	normal	NA	unknown	lung+	unknown	unknown	unknown	unknown	unknown	unknown	unknown	unknown	unknown	unknown	unknown	unknown	unknown	unknown	unknown	unknown	unknown	unknown	unknown	unknown	unknown	unknown	unknown	lung	1	lung
714	·½·ÒÀ¼	female	65	2021/4/24 8:36	841489	1	1	1	1	0	0	>60	12.4	normal	17.7	normal	6.9	normal	35.3	normal	106	unknown	lung+	unknown	unknown	unknown	unknown	unknown	unknown	unknown	unknown	unknown	unknown	unknown	unknown	unknown	unknown	unknown	unknown	unknown	unknown	unknown	unknown	unknown	unknown	unknown	lung	1	lung
715	·½·ÒÀ¼	female	65	2021/5/14 16:26	849517	1	1	1	1	0	0	>60	12.4	normal	17.3	normal	10.5	normal	35.8	normal	102	unknown	lung+	unknown	unknown	unknown	unknown	unknown	unknown	unknown	unknown	unknown	unknown	unknown	unknown	unknown	unknown	unknown	unknown	unknown	unknown	unknown	unknown	unknown	unknown	unknown	lung	1	lung
716	·½·ÒÀ¼	female	65	2021/6/9 8:10	1803205	1	1	1	1	0	0	>60	64.6	high	32.5	normal	8.6	normal	41.3	normal	117	unknown	lung+	unknown	unknown	unknown	unknown	unknown	unknown	unknown	unknown	unknown	unknown	unknown	unknown	unknown	unknown	unknown	unknown	unknown	unknown	unknown	unknown	unknown	unknown	unknown	lung	1	lung
717	·½·ÒÀ¼	female	65	2021/7/5 12:06	1818344	1	1	1	1	0	0	>60	40	normal	36.5	high	7.6	normal	38.4	normal	124	unknown	lung+	unknown	unknown	unknown	unknown	unknown	unknown	unknown	unknown	unknown	unknown	unknown	unknown	unknown	unknown	unknown	unknown	unknown	unknown	unknown	unknown	unknown	unknown	unknown	lung	1	lung
718	·½ºÍÓÐ	male	72	2019/10/10 7:54	640727	1	1	1	1	1	0	>60	15.2	normal	NA	unknown	17.3	normal	NA	unknown	NA	unknown	unknown	unknown	unknown	crc+	unknown	unknown	unknown	unknown	unknown	unknown	unknown	unknown	unknown	unknown	unknown	unknown	unknown	unknown	unknown	unknown	unknown	unknown	unknown	unknown	crc	1	crc
719	·½ºÍÓÐ	male	72	2019/10/31 8:29	650266	2	1	1	1	1	0	>60	16.2	normal	25.8	normal	15.5	normal	NA	unknown	147	Î¬³Ö	unknown	unknown	unknown	crc+	unknown	unknown	unknown	unknown	unknown	unknown	unknown	unknown	unknown	unknown	unknown	unknown	unknown	unknown	unknown	unknown	unknown	unknown	unknown	unknown	crc	1	crc
720	·½ºÍÓÐ	male	72	2019/11/14 8:52	656030	2	1	1	1	1	0	>60	8	normal	15	normal	16	normal	NA	unknown	119	Î¬³Ö	unknown	unknown	unknown	crc+	unknown	unknown	unknown	unknown	unknown	unknown	unknown	unknown	unknown	unknown	unknown	unknown	unknown	unknown	unknown	unknown	unknown	unknown	unknown	unknown	crc	1	crc
721	·½ºÍÓÐ	male	72	2019/12/3 9:05	663796	2	1	1	1	1	0	>60	18	normal	26.8	normal	18	normal	NA	unknown	126	unknown	unknown	unknown	unknown	crc+	unknown	unknown	unknown	unknown	unknown	unknown	unknown	unknown	unknown	unknown	unknown	unknown	unknown	unknown	unknown	unknown	unknown	unknown	unknown	unknown	crc	1	crc
722	·½ºÍÓÐ	male	72	2019/12/24 13:46	672477	2	1	1	1	1	0	>60	19.8	normal	26.9	normal	14.8	normal	NA	unknown	86	unknown	unknown	unknown	unknown	crc+	unknown	unknown	unknown	unknown	unknown	unknown	unknown	unknown	unknown	unknown	unknown	unknown	unknown	unknown	unknown	unknown	unknown	unknown	unknown	unknown	crc	1	crc
723	·½ºÍÓÐ	male	73	2020/1/11 15:15	679694	2	1	1	1	1	0	>60	32.6	normal	34.1	normal	16	normal	NA	unknown	106	unknown	unknown	unknown	unknown	crc+	unknown	unknown	unknown	unknown	unknown	unknown	unknown	unknown	unknown	unknown	unknown	unknown	unknown	unknown	unknown	unknown	unknown	unknown	unknown	unknown	crc	1	crc
724	·½ºÍÓÐ	male	73	2020/2/28 13:45	690316	2	1	1	1	1	0	>60	14.3	normal	28.5	normal	12.1	normal	NA	unknown	104	unknown	unknown	unknown	unknown	crc+	unknown	unknown	unknown	unknown	unknown	unknown	unknown	unknown	unknown	unknown	unknown	unknown	unknown	unknown	unknown	unknown	unknown	unknown	unknown	unknown	crc	1	crc
725	·½ºÍÓÐ	male	73	2020/3/14 14:03	695351	2	1	1	1	1	0	>60	14.4	normal	28	normal	17.4	normal	NA	unknown	104	unknown	unknown	unknown	unknown	crc+	unknown	unknown	unknown	unknown	unknown	unknown	unknown	unknown	unknown	unknown	unknown	unknown	unknown	unknown	unknown	unknown	unknown	unknown	unknown	unknown	crc	1	crc
726	·½ºÍÓÐ	male	73	2020/4/5 9:52	703339	2	1	1	1	1	0	>60	15.6	normal	29.5	normal	13.5	normal	NA	unknown	115	unknown	unknown	unknown	unknown	crc+	unknown	unknown	unknown	unknown	unknown	unknown	unknown	unknown	unknown	unknown	unknown	unknown	unknown	unknown	unknown	unknown	unknown	unknown	unknown	unknown	crc	1	crc
727	·½ºÍÓÐ	male	73	2020/4/25 13:45	711820	2	1	1	1	1	0	>60	16.6	normal	26.2	normal	17.2	normal	NA	unknown	112	unknown	unknown	unknown	unknown	crc+	unknown	unknown	unknown	unknown	unknown	unknown	unknown	unknown	unknown	unknown	unknown	unknown	unknown	unknown	unknown	unknown	unknown	unknown	unknown	unknown	crc	1	crc
728	·½ºÍÓÐ	male	73	2020/5/17 14:22	719152	2	1	1	1	1	0	>60	16.2	normal	26.1	normal	14.6	normal	NA	unknown	114	unknown	unknown	unknown	unknown	crc+	unknown	unknown	unknown	unknown	unknown	unknown	unknown	unknown	unknown	unknown	unknown	unknown	unknown	unknown	unknown	unknown	unknown	unknown	unknown	unknown	crc	1	crc
729	·½ºÍÓÐ	male	73	2020/6/20 8:03	731489	2	1	1	1	1	0	>60	11.1	normal	21.8	normal	18.5	normal	NA	unknown	132	Î¬³Ö	unknown	unknown	unknown	crc+	unknown	unknown	unknown	unknown	unknown	unknown	unknown	unknown	unknown	unknown	unknown	unknown	unknown	unknown	unknown	unknown	unknown	unknown	unknown	unknown	crc	1	crc
730	·½ºÍÓÐ	male	73	2021/1/3 9:37	802559	2	1	1	1	1	0	>60	12.4	normal	21.8	normal	12.6	normal	NA	unknown	117	unknown	unknown	unknown	unknown	crc+	unknown	unknown	unknown	unknown	unknown	unknown	unknown	unknown	unknown	unknown	unknown	unknown	unknown	unknown	unknown	unknown	unknown	unknown	unknown	unknown	crc	1	crc
731	·½ºÍÓÐ	male	74	2021/1/23 15:32	809652	3	1	1	1	1	0	>60	15	normal	27.5	normal	10	normal	43.1	normal	145	unknown	unknown	unknown	unknown	crc+	unknown	unknown	unknown	unknown	unknown	unknown	unknown	unknown	unknown	unknown	unknown	unknown	unknown	unknown	unknown	unknown	unknown	unknown	unknown	unknown	crc	1	crc
732	·½ºÍÓÐ	male	74	2021/2/5 15:47	813874	2	1	1	1	1	0	>60	28.2	normal	35.4	high	15.4	normal	42	normal	113	unknown	unknown	unknown	unknown	crc+	unknown	unknown	unknown	unknown	unknown	unknown	unknown	unknown	unknown	unknown	unknown	unknown	unknown	unknown	unknown	unknown	unknown	unknown	unknown	unknown	crc	1	crc
733	·½ºÍÓÐ	male	74	2021/2/26 14:16	820133	2	1	1	1	1	0	>60	17.3	normal	29.4	normal	13.8	normal	43.8	normal	90	unknown	unknown	unknown	unknown	crc+	unknown	unknown	unknown	unknown	unknown	unknown	unknown	unknown	unknown	unknown	unknown	unknown	unknown	unknown	unknown	unknown	unknown	unknown	unknown	unknown	crc	1	crc
734	·½»Ý½¨	male	63	2021/1/5 8:29	803267	NA	1	1	1	0	0	>60	15.5	normal	NA	unknown	8.3	normal	40.9	normal	NA	Î¬³Ö	unknown	unknown	unknown	crc+	unknown	unknown	unknown	unknown	unknown	unknown	unknown	unknown	unknown	unknown	unknown	unknown	unknown	unknown	unknown	unknown	unknown	unknown	unknown	unknown	crc	1	crc
735	·½»Û·Ò	female	53	2020/1/7 9:11	677885	1	1	1	0	0	0	40-60	13.5	normal	17.7	normal	16.1	normal	NA	unknown	66	unknown	unknown	unknown	unknown	crc+	unknown	unknown	unknown	unknown	unknown	unknown	unknown	unknown	unknown	unknown	unknown	unknown	unknown	unknown	unknown	unknown	unknown	unknown	unknown	unknown	crc	1	crc
736	·½»Û·Ò	female	53	2020/1/20 9:01	682700	1	1	1	0	0	0	40-60	85.5	high	61.6	high	12.2	normal	NA	unknown	212	unknown	unknown	unknown	unknown	crc+	unknown	unknown	unknown	unknown	unknown	unknown	unknown	unknown	unknown	unknown	unknown	unknown	unknown	unknown	unknown	unknown	unknown	unknown	unknown	unknown	crc	1	crc
737	·½»Û·Ò	female	53	2020/2/13 9:36	686397	1	1	1	0	0	0	40-60	129	high	96.2	high	13.6	normal	NA	unknown	124	unknown	unknown	unknown	unknown	crc+	unknown	unknown	unknown	unknown	unknown	unknown	unknown	unknown	unknown	unknown	unknown	unknown	unknown	unknown	unknown	unknown	unknown	unknown	unknown	unknown	crc	1	crc
738	·½»Û·Ò	female	53	2020/3/6 15:26	692622	2	1	1	0	0	0	40-60	101.2	high	74.2	high	16.1	normal	NA	unknown	126	unknown	unknown	unknown	unknown	crc+	unknown	unknown	unknown	unknown	unknown	unknown	unknown	unknown	unknown	unknown	unknown	unknown	unknown	unknown	unknown	unknown	unknown	unknown	unknown	unknown	crc	1	crc
739	·½»Û·Ò	female	53	2020/4/19 15:52	709311	1	1	1	0	0	0	40-60	20.3	normal	26	normal	13.4	normal	NA	unknown	98	unknown	unknown	unknown	unknown	crc+	unknown	unknown	unknown	unknown	unknown	unknown	unknown	unknown	unknown	unknown	unknown	unknown	unknown	unknown	unknown	unknown	unknown	unknown	unknown	unknown	crc	1	crc
740	·½»Û·Ò	female	53	2020/5/9 14:14	716653	1	1	1	0	0	0	40-60	64.3	high	64.6	high	9.6	normal	NA	unknown	132	unknown	unknown	unknown	unknown	crc+	unknown	unknown	unknown	unknown	unknown	unknown	unknown	unknown	unknown	unknown	unknown	unknown	unknown	unknown	unknown	unknown	unknown	unknown	unknown	unknown	crc	1	crc
741	·½»Û·Ò	female	53	2020/5/29 14:10	723881	1	1	1	0	0	0	40-60	86.5	high	95.9	high	7	normal	NA	unknown	124	unknown	unknown	unknown	unknown	crc+	unknown	unknown	unknown	unknown	unknown	unknown	unknown	unknown	unknown	unknown	unknown	unknown	unknown	unknown	unknown	unknown	unknown	unknown	unknown	unknown	crc	1	crc
742	·½»Û·Ò	female	53	2020/6/27 14:22	734270	1	1	1	0	0	0	40-60	10.2	normal	19.8	normal	15.4	normal	NA	unknown	92	unknown	unknown	unknown	unknown	crc+	unknown	unknown	unknown	unknown	unknown	unknown	unknown	unknown	unknown	unknown	unknown	unknown	unknown	unknown	unknown	unknown	unknown	unknown	unknown	unknown	crc	1	crc
743	·½»Û·Ò	female	53	2020/7/23 15:06	744967	1	1	1	0	0	0	40-60	6	normal	17.9	normal	18.1	normal	NA	unknown	81	unknown	unknown	unknown	unknown	crc+	unknown	unknown	unknown	unknown	unknown	unknown	unknown	unknown	unknown	unknown	unknown	unknown	unknown	unknown	unknown	unknown	unknown	unknown	unknown	unknown	crc	1	crc
744	·½»Û·Ò	female	53	2020/8/19 8:32	755760	2	1	1	0	0	0	40-60	6.7	normal	14.9	normal	24.2	normal	NA	unknown	89	unknown	unknown	unknown	unknown	crc+	unknown	unknown	unknown	unknown	unknown	unknown	unknown	unknown	unknown	unknown	unknown	unknown	unknown	unknown	unknown	unknown	unknown	unknown	unknown	unknown	crc	1	crc
745	·½»Û·Ò	female	53	2020/9/11 11:37	764219	1	1	1	0	0	0	40-60	4.7	normal	15.5	normal	16.8	normal	NA	unknown	73	unknown	unknown	unknown	unknown	crc+	unknown	unknown	unknown	unknown	unknown	unknown	unknown	unknown	unknown	unknown	unknown	unknown	unknown	unknown	unknown	unknown	unknown	unknown	unknown	unknown	crc	1	crc
746	·½»Û·Ò	female	53	2020/10/6 15:26	772673	1	1	1	0	0	0	40-60	5.6	normal	15.9	normal	18	normal	NA	unknown	61	unknown	unknown	unknown	unknown	crc+	unknown	unknown	unknown	unknown	unknown	unknown	unknown	unknown	unknown	unknown	unknown	unknown	unknown	unknown	unknown	unknown	unknown	unknown	unknown	unknown	crc	1	crc
747	·½»Û·Ò	female	53	2020/10/30 15:37	781353	1	1	1	0	0	0	40-60	7.4	normal	15.4	normal	14.4	normal	NA	unknown	69	unknown	unknown	unknown	unknown	crc+	unknown	unknown	unknown	unknown	unknown	unknown	unknown	unknown	unknown	unknown	unknown	unknown	unknown	unknown	unknown	unknown	unknown	unknown	unknown	unknown	crc	1	crc
748	·½»Û·Ò	female	53	2020/12/2 14:40	792501	1	1	1	0	0	0	40-60	6.2	normal	9.2	normal	13	normal	NA	unknown	78	unknown	unknown	unknown	unknown	crc+	unknown	unknown	unknown	unknown	unknown	unknown	unknown	unknown	unknown	unknown	unknown	unknown	unknown	unknown	unknown	unknown	unknown	unknown	unknown	unknown	crc	1	crc
749	·½½¨Éú	male	59	2019/8/18 11:19	617159	1	1	1	0	0	0	40-60	25.6	normal	29.1	normal	21.4	normal	NA	unknown	88	Î¬³Ö	unknown	unknown	unknown	crc+	unknown	unknown	unknown	unknown	unknown	unknown	unknown	unknown	unknown	unknown	unknown	unknown	unknown	unknown	unknown	unknown	unknown	unknown	unknown	unknown	crc	1	crc
750	·½½¨Éú	male	59	2019/9/2 15:54	624259	1	1	1	0	0	0	40-60	62	high	45.6	high	11.2	normal	NA	unknown	100	unknown	unknown	unknown	unknown	crc+	unknown	unknown	unknown	unknown	unknown	unknown	unknown	unknown	unknown	unknown	unknown	unknown	unknown	unknown	unknown	unknown	unknown	unknown	unknown	unknown	crc	1	crc
751	·½½¨Éú	male	59	2019/9/19 14:52	631954	1	1	1	0	0	0	40-60	53.7	high	39.2	high	8.5	normal	NA	unknown	88	unknown	unknown	unknown	unknown	crc+	unknown	unknown	unknown	unknown	unknown	unknown	unknown	unknown	unknown	unknown	unknown	unknown	unknown	unknown	unknown	unknown	unknown	unknown	unknown	unknown	crc	1	crc
752	·½½¨Éú	male	59	2019/10/8 16:03	640365	1	1	1	0	0	0	40-60	89.6	high	41.1	high	11.6	normal	NA	unknown	122	Î¬³Ö	unknown	unknown	unknown	crc+	unknown	unknown	unknown	unknown	unknown	unknown	unknown	unknown	unknown	unknown	unknown	unknown	unknown	unknown	unknown	unknown	unknown	unknown	unknown	unknown	crc	1	crc
753	·½½¨Éú	male	59	2019/10/27 16:11	648669	1	1	1	0	0	0	40-60	44.1	high	37.4	high	12.2	normal	NA	unknown	94	Î¬³Ö	unknown	unknown	unknown	crc+	unknown	unknown	unknown	unknown	unknown	unknown	unknown	unknown	unknown	unknown	unknown	unknown	unknown	unknown	unknown	unknown	unknown	unknown	unknown	unknown	crc	1	crc
754	·½½¨Éú	male	59	2019/11/24 15:48	660145	1	1	1	0	0	0	40-60	52.1	high	32.6	normal	13.2	normal	NA	unknown	82	unknown	unknown	unknown	unknown	crc+	unknown	unknown	unknown	unknown	unknown	unknown	unknown	unknown	unknown	unknown	unknown	unknown	unknown	unknown	unknown	unknown	unknown	unknown	unknown	unknown	crc	1	crc
755	·½½¨Éú	male	59	2019/12/16 16:35	669472	1	1	1	0	0	0	40-60	33.9	normal	27.8	normal	15.1	normal	NA	unknown	89	unknown	unknown	unknown	unknown	crc+	unknown	unknown	unknown	unknown	unknown	unknown	unknown	unknown	unknown	unknown	unknown	unknown	unknown	unknown	unknown	unknown	unknown	unknown	unknown	unknown	crc	1	crc
756	·½½¨Éú	male	59	2020/1/9 15:39	679033	1	1	1	0	0	0	40-60	23.2	normal	22.7	normal	13	normal	NA	unknown	99	unknown	unknown	unknown	unknown	crc+	unknown	unknown	unknown	unknown	unknown	unknown	unknown	unknown	unknown	unknown	unknown	unknown	unknown	unknown	unknown	unknown	unknown	unknown	unknown	unknown	crc	1	crc
757	·½½¨Éú	male	64	2020/9/30 14:55	770764	2	1	1	1	0	0	>60	42.6	high	50.7	high	11.8	normal	NA	unknown	300	unknown	lung+	unknown	unknown	unknown	unknown	unknown	unknown	unknown	unknown	unknown	unknown	unknown	unknown	unknown	unknown	unknown	unknown	unknown	unknown	unknown	unknown	unknown	unknown	unknown	lung	1	lung
758	·½½¨Éú	male	64	2020/10/25 15:34	779429	1	1	1	1	0	0	>60	12.1	normal	17.5	normal	8.3	normal	NA	unknown	194	unknown	lung+	unknown	unknown	unknown	unknown	unknown	unknown	unknown	unknown	unknown	unknown	unknown	unknown	unknown	unknown	unknown	unknown	unknown	unknown	unknown	unknown	unknown	unknown	unknown	lung	1	lung
759	·½½¨Éú	male	64	2020/11/17 14:50	787464	1	1	1	1	0	0	>60	9.4	normal	20.3	normal	8.7	normal	NA	unknown	201	unknown	lung+	unknown	unknown	unknown	unknown	unknown	unknown	unknown	unknown	unknown	unknown	unknown	unknown	unknown	unknown	unknown	unknown	unknown	unknown	unknown	unknown	unknown	unknown	unknown	lung	1	lung
760	·½½¨Éú	male	64	2020/12/14 15:12	796579	1	1	1	1	0	0	>60	8.6	normal	20.4	normal	8.9	normal	NA	unknown	122	unknown	lung+	unknown	unknown	unknown	unknown	unknown	unknown	unknown	unknown	unknown	unknown	unknown	unknown	unknown	unknown	unknown	unknown	unknown	unknown	unknown	unknown	unknown	unknown	unknown	lung	1	lung
761	·½½¨Éú	male	64	2021/1/7 12:55	804242	1	1	1	1	0	0	>60	5.8	normal	18	normal	6.9	normal	31.8	normal	111	unknown	lung+	unknown	unknown	unknown	unknown	unknown	unknown	unknown	unknown	unknown	unknown	unknown	unknown	unknown	unknown	unknown	unknown	unknown	unknown	unknown	unknown	unknown	unknown	unknown	lung	1	lung
762	·½½¨Éú	male	64	2021/2/1 13:41	812522	1	1	1	1	0	0	>60	10.2	normal	23.2	normal	7.4	normal	38.4	normal	99	Î¬³Ö	lung+	unknown	unknown	unknown	unknown	unknown	unknown	unknown	unknown	unknown	unknown	unknown	unknown	unknown	unknown	unknown	unknown	unknown	unknown	unknown	unknown	unknown	unknown	unknown	lung	1	lung
763	·½½¨Éú	male	64	2021/2/22 11:26	818392	2	1	1	1	0	0	>60	13.4	normal	23.8	normal	9	normal	38.9	normal	98	unknown	lung+	unknown	unknown	unknown	unknown	unknown	unknown	unknown	unknown	unknown	unknown	unknown	unknown	unknown	unknown	unknown	unknown	unknown	unknown	unknown	unknown	unknown	unknown	unknown	lung	1	lung
764	·½½õÐÂ	male	53	2019/3/11 8:50	540492	0	1	1	0	0	0	40-60	51.9	high	NA	unknown	17.2	normal	NA	unknown	NA	unknown	unknown	unknown	unknown	crc+	unknown	unknown	unknown	unknown	unknown	unknown	unknown	unknown	unknown	unknown	unknown	unknown	unknown	unknown	unknown	unknown	unknown	unknown	unknown	unknown	crc	1	crc
765	·½½õÐÂ	male	54	2020/3/27 13:38	699233	1	1	1	0	0	0	40-60	42	high	39.7	high	12.2	normal	NA	unknown	121	unknown	unknown	unknown	unknown	crc+	unknown	unknown	unknown	unknown	unknown	unknown	unknown	unknown	unknown	unknown	unknown	unknown	unknown	unknown	unknown	unknown	unknown	unknown	unknown	unknown	crc	1	crc
766	·½½õÐÂ	male	54	2020/4/23 10:35	711009	1	1	1	0	0	0	40-60	70.7	high	55.8	high	14.9	normal	NA	unknown	137	unknown	unknown	unknown	unknown	crc+	unknown	unknown	unknown	unknown	unknown	unknown	unknown	unknown	unknown	unknown	unknown	unknown	unknown	unknown	unknown	unknown	unknown	unknown	unknown	unknown	crc	1	crc
767	·½½õÐÂ	male	54	2020/5/11 15:28	717452	1	1	1	0	0	0	40-60	108.2	high	77	high	14.9	normal	NA	unknown	160	unknown	unknown	unknown	unknown	crc+	unknown	unknown	unknown	unknown	unknown	unknown	unknown	unknown	unknown	unknown	unknown	unknown	unknown	unknown	unknown	unknown	unknown	unknown	unknown	unknown	crc	1	crc
768	·½½õÐÂ	male	54	2020/5/24 10:00	721841	1	1	1	0	0	0	40-60	66.5	high	72.9	high	12.2	normal	NA	unknown	131	unknown	unknown	unknown	unknown	crc+	unknown	unknown	unknown	unknown	unknown	unknown	unknown	unknown	unknown	unknown	unknown	unknown	unknown	unknown	unknown	unknown	unknown	unknown	unknown	unknown	crc	1	crc
769	·½½õÐÂ	male	54	2020/6/11 10:45	728654	1	1	1	0	0	0	40-60	76.8	high	70.3	high	11.2	normal	NA	unknown	132	unknown	unknown	unknown	unknown	crc+	unknown	unknown	unknown	unknown	unknown	unknown	unknown	unknown	unknown	unknown	unknown	unknown	unknown	unknown	unknown	unknown	unknown	unknown	unknown	unknown	crc	1	crc
770	·½½õÐÂ	male	54	2020/7/1 10:25	735849	1	1	1	0	0	0	40-60	96.4	high	70.6	high	11.7	normal	NA	unknown	150	unknown	unknown	unknown	unknown	crc+	unknown	unknown	unknown	unknown	unknown	unknown	unknown	unknown	unknown	unknown	unknown	unknown	unknown	unknown	unknown	unknown	unknown	unknown	unknown	unknown	crc	1	crc
771	·½½õÐÂ	male	54	2020/7/20 10:22	743435	1	1	1	0	0	0	40-60	40.6	high	48.2	high	10.9	normal	43.1	normal	234	unknown	unknown	unknown	unknown	crc+	unknown	unknown	unknown	unknown	unknown	unknown	unknown	unknown	unknown	unknown	unknown	unknown	unknown	unknown	unknown	unknown	unknown	unknown	unknown	unknown	crc	1	crc
772	·½½õÐÂ	male	54	2020/8/12 8:00	752740	2	1	1	0	0	0	40-60	38.1	normal	79.6	high	17.4	normal	NA	unknown	231	unknown	unknown	unknown	unknown	crc+	unknown	unknown	unknown	unknown	unknown	unknown	unknown	unknown	unknown	unknown	unknown	unknown	unknown	unknown	unknown	unknown	unknown	unknown	unknown	unknown	crc	1	crc
773	·½½õÐÂ	male	54	2020/8/27 9:09	758887	1	1	1	0	0	0	40-60	40.2	high	76.9	high	11.6	normal	NA	unknown	205	unknown	unknown	unknown	unknown	crc+	unknown	unknown	unknown	unknown	unknown	unknown	unknown	unknown	unknown	unknown	unknown	unknown	unknown	unknown	unknown	unknown	unknown	unknown	unknown	unknown	crc	1	crc
774	·½½õÐÂ	male	55	2021/6/2 9:19	1798689	1	1	1	0	0	0	40-60	NA	unknown	NA	unknown	NA	unknown	NA	unknown	NA	unknown	unknown	unknown	unknown	crc+	unknown	unknown	unknown	unknown	unknown	unknown	unknown	unknown	unknown	unknown	unknown	unknown	unknown	unknown	unknown	unknown	unknown	unknown	unknown	unknown	crc	1	crc
775	·½½õÐÂ	male	55	2021/6/18 9:32	1808448	1	1	1	0	0	0	40-60	20	normal	NA	unknown	24.8	normal	43.2	normal	NA	unknown	unknown	unknown	unknown	crc+	unknown	unknown	unknown	unknown	unknown	unknown	unknown	unknown	unknown	unknown	unknown	unknown	unknown	unknown	unknown	unknown	unknown	unknown	unknown	unknown	crc	1	crc
776	·½¾ÕÁá	female	62	2019/5/2 14:29	565105	1	1	1	1	0	0	>60	8.1	normal	17.4	normal	7.1	normal	NA	unknown	47	unknown	unknown	unknown	unknown	unknown	unknown	unknown	unknown	unknown	unknown	unknown	uter+	unknown	unknown	unknown	unknown	unknown	unknown	unknown	unknown	unknown	unknown	unknown	unknown	unknown	uter	1	other
777	·½¾ÕÁá	female	62	2019/5/29 15:28	577789	2	1	1	1	0	0	>60	7.4	normal	15.2	normal	5.3	normal	NA	unknown	44	unknown	unknown	unknown	unknown	unknown	unknown	unknown	unknown	unknown	unknown	unknown	uter+	unknown	unknown	unknown	unknown	unknown	unknown	unknown	unknown	unknown	unknown	unknown	unknown	unknown	uter	1	other
778	·½¾ÕÁá	female	62	2019/6/26 14:42	591063	1	1	1	1	0	0	>60	14.3	normal	12.8	normal	8.8	normal	NA	unknown	44	unknown	unknown	unknown	unknown	unknown	unknown	unknown	unknown	unknown	unknown	unknown	uter+	unknown	unknown	unknown	unknown	unknown	unknown	unknown	unknown	unknown	unknown	unknown	unknown	unknown	uter	1	other
779	·½¾ÕÁá	female	62	2019/7/30 15:21	608289	0	1	1	1	0	0	>60	9.2	normal	13.3	normal	7.2	normal	NA	unknown	51	unknown	unknown	unknown	unknown	unknown	unknown	unknown	unknown	unknown	unknown	unknown	uter+	unknown	unknown	unknown	unknown	unknown	unknown	unknown	unknown	unknown	unknown	unknown	unknown	unknown	uter	1	other
780	·½¾ÕÁá	female	63	2020/4/14 14:43	707367	1	1	1	1	0	0	>60	8.8	normal	17	normal	8.1	normal	NA	unknown	45	unknown	unknown	unknown	unknown	unknown	unknown	unknown	unknown	unknown	unknown	unknown	uter+	unknown	unknown	unknown	unknown	unknown	unknown	unknown	unknown	unknown	unknown	unknown	unknown	unknown	uter	1	other
781	·½¾ÕÁá	female	63	2020/5/6 16:54	715741	1	1	1	1	0	0	>60	8.3	normal	16.5	normal	6	normal	NA	unknown	60	unknown	unknown	unknown	unknown	unknown	unknown	unknown	unknown	unknown	unknown	unknown	uter+	unknown	unknown	unknown	unknown	unknown	unknown	unknown	unknown	unknown	unknown	unknown	unknown	unknown	uter	1	other
782	·½¾ÕÁá	female	63	2020/10/18 14:30	777012	1	1	1	1	0	0	>60	15.9	normal	16.6	normal	8	normal	NA	unknown	50	unknown	unknown	unknown	unknown	unknown	unknown	unknown	unknown	unknown	unknown	unknown	uter+	unknown	unknown	unknown	unknown	unknown	unknown	unknown	unknown	unknown	unknown	unknown	unknown	unknown	uter	1	other
783	·½¾ÕÁá	female	63	2020/11/19 7:59	787947	2	1	1	1	0	0	>60	9.1	normal	17.3	normal	6.7	normal	NA	unknown	61	unknown	unknown	unknown	unknown	unknown	unknown	unknown	unknown	unknown	unknown	unknown	uter+	unknown	unknown	unknown	unknown	unknown	unknown	unknown	unknown	unknown	unknown	unknown	unknown	unknown	uter	1	other
784	·½¾ÕÁá	female	64	2020/12/18 11:01	797748	2	1	1	1	0	0	>60	6.8	normal	15.8	normal	6.3	normal	NA	unknown	59	unknown	unknown	unknown	unknown	unknown	unknown	unknown	unknown	unknown	unknown	unknown	uter+	unknown	unknown	unknown	unknown	unknown	unknown	unknown	unknown	unknown	unknown	unknown	unknown	unknown	uter	1	other
785	·½¾ÕÁá	female	64	2021/1/15 13:52	807050	1	1	1	1	0	0	>60	8.1	normal	14.6	normal	7.4	normal	36.1	normal	54	unknown	unknown	unknown	unknown	unknown	unknown	unknown	unknown	unknown	unknown	unknown	uter+	unknown	unknown	unknown	unknown	unknown	unknown	unknown	unknown	unknown	unknown	unknown	unknown	unknown	uter	1	other
786	·½¾ÕÁá	female	64	2021/4/22 15:20	840999	1	1	1	1	0	0	>60	38	normal	30	normal	5.1	normal	39.3	normal	38	unknown	unknown	unknown	unknown	unknown	unknown	unknown	unknown	unknown	unknown	unknown	uter+	unknown	unknown	unknown	unknown	unknown	unknown	unknown	unknown	unknown	unknown	unknown	unknown	unknown	uter	1	other
787	·½¾ÕÁá	female	64	2021/5/16 16:12	850024	1	1	1	1	0	0	>60	14.6	normal	15.9	normal	6.8	normal	36.2	normal	94	unknown	unknown	unknown	unknown	unknown	unknown	unknown	unknown	unknown	unknown	unknown	uter+	unknown	unknown	unknown	unknown	unknown	unknown	unknown	unknown	unknown	unknown	unknown	unknown	unknown	uter	1	other
788	·½¾ÕÁá	female	64	2021/6/11 14:36	1804677	1	1	1	1	0	0	>60	14.1	normal	17.6	normal	6.6	normal	38.9	normal	94	unknown	unknown	unknown	unknown	unknown	unknown	unknown	unknown	unknown	unknown	unknown	uter+	unknown	unknown	unknown	unknown	unknown	unknown	unknown	unknown	unknown	unknown	unknown	unknown	unknown	uter	1	other
789	·½¾ÕÁá	female	64	2021/6/21 8:01	1809746	2	1	1	1	0	0	>60	19	normal	20	normal	7.4	normal	44.1	normal	NA	unknown	unknown	unknown	unknown	unknown	unknown	unknown	unknown	unknown	unknown	unknown	uter+	unknown	unknown	unknown	unknown	unknown	unknown	unknown	unknown	unknown	unknown	unknown	unknown	unknown	uter	1	other
790	·½¾ÕÁá	female	64	2021/7/5 14:11	1818616	1	1	1	1	0	0	>60	7.7	normal	14	normal	6.2	normal	37.5	normal	98	unknown	unknown	unknown	unknown	unknown	unknown	unknown	unknown	unknown	unknown	unknown	uter+	unknown	unknown	unknown	unknown	unknown	unknown	unknown	unknown	unknown	unknown	unknown	unknown	unknown	uter	1	other
791	·½¾ÕÁá	female	64	2021/7/23 16:22	1829779	1	1	1	1	0	0	>60	13.3	normal	13	normal	7.6	normal	37.9	normal	111	unknown	unknown	unknown	unknown	unknown	unknown	unknown	unknown	unknown	unknown	unknown	uter+	unknown	unknown	unknown	unknown	unknown	unknown	unknown	unknown	unknown	unknown	unknown	unknown	unknown	uter	1	other
792	·½ÁÖ·å	male	22	2018/9/13 15:15	464161	NA	0	0	0	0	0	<40	34	normal	23	normal	6.8	normal	NA	unknown	109	unknown	unknown	unknown	unknown	unknown	unknown	unknown	unknown	unknown	unknown	unknown	unknown	unknown	unknown	unknown	unknown	unknown	unknown	unknown	unknown	unknown	unknown	unknown	unknown	unknown	unknown	1	unknown
793	·½ÁÖ·å	male	22	2018/12/7 16:48	501239	NA	0	0	0	0	0	<40	14.8	normal	19.3	normal	6.2	normal	NA	unknown	174	unknown	unknown	unknown	unknown	unknown	unknown	unknown	unknown	unknown	unknown	unknown	unknown	unknown	unknown	unknown	unknown	unknown	unknown	unknown	unknown	unknown	unknown	unknown	unknown	unknown	unknown	1	unknown
794	·½ÁÖ·å	male	22	2019/3/4 15:51	537568	0	0	0	0	0	0	<40	26.5	normal	31.3	normal	8.8	normal	NA	unknown	238	unknown	unknown	unknown	unknown	unknown	unknown	unknown	unknown	unknown	unknown	unknown	unknown	unknown	unknown	unknown	unknown	renal+	unknown	unknown	unknown	unknown	unknown	unknown	unknown	unknown	renal	1	other
795	·½ÁÖ·å	male	22	2019/4/2 11:09	550768	1	0	0	0	0	0	<40	34.7	normal	37.5	high	7.8	normal	NA	unknown	335	unknown	unknown	unknown	unknown	unknown	unknown	unknown	unknown	unknown	unknown	unknown	unknown	unknown	unknown	unknown	unknown	unknown	unknown	unknown	unknown	unknown	unknown	unknown	unknown	unknown	unknown	1	unknown
796	·½ÁÖ·å	male	23	2019/5/8 15:38	568053	1	0	0	0	0	0	<40	14.9	normal	20.8	normal	7	normal	NA	unknown	152	unknown	unknown	unknown	unknown	unknown	unknown	unknown	unknown	unknown	unknown	unknown	unknown	unknown	unknown	unknown	unknown	unknown	unknown	unknown	unknown	unknown	unknown	unknown	unknown	unknown	unknown	1	unknown
797	·½ÁÖ·å	male	23	2019/6/5 16:10	581032	1	0	0	0	0	0	<40	10.9	normal	17.9	normal	8.9	normal	NA	unknown	187	Î¬³Ö	unknown	unknown	unknown	unknown	unknown	unknown	unknown	unknown	unknown	unknown	unknown	unknown	unknown	unknown	unknown	unknown	unknown	unknown	unknown	unknown	unknown	unknown	unknown	unknown	unknown	1	unknown
798	·½ÁÖ·å	male	23	2019/7/1 15:56	593497	0	0	0	0	0	0	<40	10.3	normal	14.8	normal	5.8	normal	NA	unknown	142	unknown	unknown	unknown	unknown	unknown	unknown	unknown	unknown	unknown	unknown	unknown	unknown	unknown	unknown	unknown	unknown	unknown	unknown	unknown	unknown	unknown	unknown	unknown	unknown	unknown	unknown	1	unknown
799	·½ÁÖ·å	male	23	2019/7/27 16:25	606894	1	0	0	0	0	0	<40	8.8	normal	28.2	normal	8.4	normal	NA	unknown	165	unknown	unknown	unknown	unknown	unknown	unknown	unknown	unknown	unknown	unknown	unknown	unknown	unknown	unknown	unknown	unknown	unknown	unknown	unknown	unknown	unknown	unknown	unknown	unknown	unknown	unknown	1	unknown
800	·½ÁÖ·å	male	23	2019/8/22 15:56	619461	1	0	0	0	0	0	<40	10.4	normal	NA	unknown	4.7	normal	NA	unknown	191	unknown	unknown	unknown	unknown	unknown	unknown	unknown	unknown	unknown	unknown	unknown	unknown	unknown	unknown	unknown	unknown	unknown	unknown	unknown	unknown	unknown	unknown	unknown	unknown	unknown	unknown	1	unknown
801	·½ÁÖ·å	male	23	2019/9/24 16:32	634264	2	0	0	0	0	0	<40	8.2	normal	21.7	normal	6.2	normal	NA	unknown	142	unknown	unknown	unknown	unknown	unknown	unknown	unknown	unknown	unknown	unknown	unknown	unknown	unknown	unknown	unknown	unknown	unknown	unknown	unknown	unknown	unknown	unknown	unknown	unknown	unknown	unknown	1	unknown
802	·½ÃôÕä	female	69	2019/12/9 10:38	666346	NA	1	1	1	0	0	>60	NA	unknown	NA	unknown	NA	unknown	NA	unknown	NA	unknown	unknown	unknown	unknown	unknown	unknown	unknown	unknown	unknown	pancrease+	unknown	unknown	unknown	unknown	unknown	unknown	unknown	unknown	unknown	unknown	unknown	unknown	unknown	unknown	unknown	pancrease	1	pancrease
803	·½ÊçæÂ	female	64	2020/1/30 14:13	683143	1	1	1	1	0	0	>60	9	normal	NA	unknown	9.6	normal	NA	unknown	NA	¸¨Öú	unknown	unknown	unknown	crc+	unknown	unknown	unknown	unknown	unknown	unknown	unknown	unknown	unknown	unknown	unknown	unknown	unknown	unknown	unknown	unknown	unknown	unknown	unknown	unknown	crc	1	crc
804	·½Ë¼Óñ	female	65	2021/6/10 14:18	1804124	1	1	1	1	0	0	>60	8	normal	13	normal	9.5	normal	39.6	normal	103	unknown	lung+	unknown	unknown	unknown	unknown	gastric+	unknown	unknown	unknown	unknown	unknown	unknown	unknown	unknown	unknown	unknown	unknown	unknown	unknown	unknown	unknown	unknown	unknown	unknown	lung+gastric	2	mpc
805	·½Ë¼Óñ	female	65	2021/7/8 8:17	1820552	1	1	1	1	0	0	>60	15.2	normal	19.9	normal	10.8	normal	38.5	normal	123	unknown	lung+	unknown	unknown	unknown	unknown	gastric+	unknown	unknown	unknown	unknown	unknown	unknown	unknown	unknown	unknown	unknown	unknown	unknown	unknown	unknown	unknown	unknown	unknown	unknown	lung+gastric	2	mpc
806	·½Ë¼Óñ	female	65	2021/7/30 12:44	1834366	4	1	1	1	0	0	>60	24	normal	27.1	normal	8.7	normal	26.3	low	126	unknown	lung+	unknown	unknown	unknown	unknown	gastric+	unknown	unknown	unknown	unknown	unknown	unknown	unknown	unknown	unknown	unknown	unknown	unknown	unknown	unknown	unknown	unknown	unknown	unknown	lung+gastric	2	mpc
807	·½Î°	male	42	2020/3/26 8:53	698110	1	1	0	0	0	0	40-60	14.6	normal	NA	unknown	19.5	normal	NA	unknown	NA	¸¨Öú	unknown	unknown	unknown	crc+	unknown	unknown	unknown	unknown	unknown	unknown	unknown	unknown	unknown	unknown	unknown	unknown	unknown	unknown	unknown	unknown	unknown	unknown	unknown	unknown	crc	1	crc
808	·½Î°	male	42	2020/5/1 13:26	713786	NA	1	0	0	0	0	40-60	NA	unknown	NA	unknown	NA	unknown	NA	unknown	NA	¸¨Öú	unknown	unknown	unknown	crc+	unknown	unknown	unknown	unknown	unknown	unknown	unknown	unknown	unknown	unknown	unknown	unknown	unknown	unknown	unknown	unknown	unknown	unknown	unknown	unknown	crc	1	crc
809	·½ÎÀ¾ê	female	61	2018/8/21 15:31	453928	NA	1	1	1	0	0	>60	10	normal	18	normal	14.1	normal	NA	unknown	66	unknown	unknown	unknown	unknown	unknown	unknown	gastric+	unknown	unknown	unknown	unknown	unknown	unknown	unknown	unknown	unknown	unknown	unknown	unknown	unknown	unknown	unknown	unknown	unknown	unknown	gastric	1	gastric
810	·½ÎÀ¾ê	female	61	2018/9/24 14:52	468735	NA	1	1	1	0	0	>60	12.3	normal	22.3	normal	11.7	normal	NA	unknown	89	unknown	unknown	unknown	unknown	unknown	unknown	gastric+	unknown	unknown	unknown	unknown	unknown	unknown	unknown	unknown	unknown	unknown	unknown	unknown	unknown	unknown	unknown	unknown	unknown	unknown	gastric	1	gastric
811	·½ÎÀ¾ê	female	61	2018/10/15 9:36	477792	NA	1	1	1	0	0	>60	8.7	normal	22.5	normal	8.6	normal	NA	unknown	95	unknown	unknown	unknown	unknown	unknown	unknown	gastric+	unknown	unknown	unknown	unknown	unknown	unknown	unknown	unknown	unknown	unknown	unknown	unknown	unknown	unknown	unknown	unknown	unknown	unknown	gastric	1	gastric
812	·½ÎÀ¾ê	female	61	2018/12/30 16:15	510282	2	1	1	1	0	0	>60	8	normal	24	normal	8.2	normal	NA	unknown	83	Î¬³Ö	unknown	unknown	unknown	unknown	unknown	gastric+	unknown	unknown	unknown	unknown	unknown	unknown	unknown	unknown	unknown	unknown	unknown	unknown	unknown	unknown	unknown	unknown	unknown	unknown	gastric	1	gastric
813	·½Ð¡ÃÃ	female	49	2018/6/14 9:39	423338	NA	1	0	0	0	0	40-60	21	normal	26	normal	11.1	normal	NA	unknown	146	unknown	unknown	unknown	breast+	unknown	unknown	unknown	unknown	unknown	unknown	unknown	unknown	unknown	unknown	unknown	unknown	unknown	unknown	unknown	unknown	unknown	unknown	unknown	unknown	unknown	breast	1	breast
814	·½Ð¡ÃÃ	female	49	2018/7/24 14:38	441165	NA	1	0	0	0	0	40-60	14	normal	27	normal	6.9	normal	NA	unknown	106	unknown	unknown	unknown	breast+	unknown	unknown	unknown	unknown	unknown	unknown	unknown	unknown	unknown	unknown	unknown	unknown	unknown	unknown	unknown	unknown	unknown	unknown	unknown	unknown	unknown	breast	1	breast
815	·½Ð¡ÃÃ	female	50	2019/8/27 14:05	621505	1	1	1	0	0	0	40-60	9.3	normal	27.9	normal	8	normal	NA	unknown	243	unknown	unknown	unknown	breast+	unknown	unknown	unknown	unknown	unknown	unknown	unknown	unknown	unknown	unknown	unknown	unknown	unknown	unknown	unknown	unknown	unknown	unknown	unknown	unknown	unknown	breast	1	breast
816	·½Ð¡ÃÃ	female	50	2019/9/28 14:24	635989	1	1	1	0	0	0	40-60	8	normal	25.7	normal	9.7	normal	NA	unknown	347	Î¬³Ö	unknown	unknown	breast+	unknown	unknown	unknown	unknown	unknown	unknown	unknown	unknown	unknown	unknown	unknown	unknown	unknown	unknown	unknown	unknown	unknown	unknown	unknown	unknown	unknown	breast	1	breast
817	·½Ð¡ÃÃ	female	50	2019/10/22 15:46	646689	3	1	1	0	0	0	40-60	4.2	normal	15.8	normal	7.5	normal	NA	unknown	238	unknown	unknown	unknown	breast+	unknown	unknown	unknown	unknown	unknown	unknown	unknown	unknown	unknown	unknown	unknown	unknown	unknown	unknown	unknown	unknown	unknown	unknown	unknown	unknown	unknown	breast	1	breast
818	·½Ð¡ÃÃ	female	50	2019/11/18 16:49	657895	2	1	1	0	0	0	40-60	14.1	normal	24.1	normal	8.2	normal	NA	unknown	313	unknown	unknown	unknown	breast+	unknown	unknown	unknown	unknown	unknown	unknown	unknown	unknown	unknown	unknown	unknown	unknown	unknown	unknown	unknown	unknown	unknown	unknown	unknown	unknown	unknown	breast	1	breast
819	·½Ð¡ÃÃ	female	50	2019/12/12 15:53	667993	1	1	1	0	0	0	40-60	24.5	normal	37.9	high	7.7	normal	NA	unknown	261	unknown	unknown	unknown	breast+	unknown	unknown	unknown	unknown	unknown	unknown	unknown	unknown	unknown	unknown	unknown	unknown	unknown	unknown	unknown	unknown	unknown	unknown	unknown	unknown	unknown	breast	1	breast
820	·½Ð¡ÃÃ	female	51	2020/6/27 14:45	734316	4	1	1	0	0	0	40-60	8.1	normal	49.2	high	6.8	normal	NA	unknown	138	unknown	unknown	unknown	breast+	unknown	unknown	unknown	unknown	unknown	unknown	unknown	unknown	unknown	unknown	unknown	unknown	unknown	unknown	unknown	unknown	unknown	unknown	unknown	unknown	unknown	breast	1	breast
821	·½Ð¡ÃÃ	female	51	2021/1/27 14:08	811011	4	1	1	0	0	0	40-60	9.1	normal	43.6	high	6.9	normal	36.8	normal	144	unknown	unknown	unknown	breast+	unknown	unknown	unknown	unknown	unknown	unknown	unknown	unknown	unknown	unknown	unknown	unknown	unknown	unknown	unknown	unknown	unknown	unknown	unknown	unknown	unknown	breast	1	breast
822	·½Ð¡ÃÃ	female	52	2021/3/2 12:52	821727	4	1	1	0	0	0	40-60	9.3	normal	39	high	5.5	normal	35.2	normal	243	unknown	unknown	unknown	breast+	unknown	unknown	unknown	unknown	unknown	unknown	unknown	unknown	unknown	unknown	unknown	unknown	unknown	unknown	unknown	unknown	unknown	unknown	unknown	unknown	unknown	breast	1	breast
823	·½Ð¡Ã÷	male	57	2021/6/19 7:58	1808392	1	1	1	0	0	0	40-60	20	normal	NA	unknown	NA	unknown	39.6	normal	NA	unknown	unknown	unknown	unknown	crc+	unknown	unknown	unknown	unknown	unknown	unknown	unknown	unknown	unknown	unknown	unknown	unknown	unknown	unknown	unknown	unknown	unknown	unknown	unknown	unknown	crc	1	crc
824	·½Ð¡Ã÷	male	57	2021/8/8 9:30	1839520	1	1	1	0	0	0	40-60	14.2	normal	19.5	normal	10.9	normal	39.1	normal	101	Ò»Ïß	unknown	unknown	unknown	crc+	unknown	unknown	unknown	unknown	unknown	unknown	unknown	unknown	unknown	unknown	unknown	unknown	unknown	unknown	unknown	unknown	unknown	unknown	unknown	unknown	crc	1	crc
825	·½Ð¡Ïè	female	70	2020/7/26 16:19	745897	2	1	1	1	1	0	>60	3.9	normal	13.9	normal	8.1	normal	NA	unknown	93	unknown	unknown	unknown	unknown	unknown	unknown	unknown	unknown	unknown	unknown	unknown	uter+	unknown	unknown	unknown	unknown	unknown	unknown	unknown	unknown	unknown	unknown	unknown	unknown	unknown	uter	1	other
826	·½Ð¡Ïè	female	70	2020/8/17 11:03	754910	3	1	1	1	1	0	>60	6.9	normal	13.9	normal	11.4	normal	NA	unknown	77	unknown	unknown	unknown	unknown	unknown	unknown	unknown	unknown	unknown	unknown	unknown	uter+	unknown	unknown	unknown	unknown	unknown	unknown	unknown	unknown	unknown	unknown	unknown	unknown	unknown	uter	1	other
827	·½Ð¡Ïè	female	70	2020/9/14 16:16	765303	2	1	1	1	1	0	>60	8.4	normal	19.7	normal	8.9	normal	NA	unknown	86	unknown	unknown	unknown	unknown	unknown	unknown	unknown	unknown	unknown	unknown	unknown	uter+	unknown	unknown	unknown	unknown	unknown	unknown	unknown	unknown	unknown	unknown	unknown	unknown	unknown	uter	1	other
828	·½Ð¡Ïè	female	71	2020/11/22 15:33	789001	2	1	1	1	1	0	>60	12.5	normal	21.7	normal	9	normal	NA	unknown	119	unknown	unknown	unknown	unknown	crc+	unknown	unknown	unknown	unknown	unknown	unknown	uter+	unknown	unknown	unknown	unknown	unknown	unknown	unknown	unknown	unknown	unknown	unknown	unknown	unknown	crc+uter	2	mpc
829	·½Ð¡Ïè	female	71	2020/12/6 16:51	793775	2	1	1	1	1	0	>60	16.6	normal	19.5	normal	10	normal	NA	unknown	141	unknown	unknown	unknown	unknown	crc+	unknown	unknown	unknown	unknown	unknown	unknown	uter+	unknown	unknown	unknown	unknown	unknown	unknown	unknown	unknown	unknown	unknown	unknown	unknown	unknown	crc+uter	2	mpc
830	·½Ð¡Ïè	female	71	2020/12/18 9:37	797698	2	1	1	1	1	0	>60	14	normal	24.5	normal	8.1	normal	NA	unknown	145	unknown	unknown	unknown	unknown	crc+	unknown	unknown	unknown	unknown	unknown	unknown	uter+	unknown	unknown	unknown	unknown	unknown	unknown	unknown	unknown	unknown	unknown	unknown	unknown	unknown	crc+uter	2	mpc
831	·½Ð¡Ïè	female	71	2021/1/3 13:49	802662	2	1	1	1	1	0	>60	13.1	normal	23.1	normal	7.5	normal	NA	unknown	115	Êõºó	unknown	unknown	unknown	crc+	unknown	unknown	unknown	unknown	unknown	unknown	uter+	unknown	unknown	unknown	unknown	unknown	unknown	unknown	unknown	unknown	unknown	unknown	unknown	unknown	crc+uter	2	mpc
832	·½Ð¡Ïè	female	71	2021/1/26 10:26	810515	2	1	1	1	1	0	>60	18	normal	44	high	5.8	normal	35.2	normal	NA	unknown	unknown	unknown	unknown	crc+	unknown	unknown	unknown	unknown	unknown	unknown	uter+	unknown	unknown	unknown	unknown	unknown	unknown	unknown	unknown	unknown	unknown	unknown	unknown	unknown	crc+uter	2	mpc
833	·½Ð¡Ïè	female	71	2021/2/15 8:14	815058	2	1	1	1	1	0	>60	21.2	normal	35.6	high	14.6	normal	39	normal	144	Êõºó	unknown	unknown	unknown	crc+	unknown	unknown	unknown	unknown	unknown	unknown	uter+	unknown	unknown	unknown	unknown	unknown	unknown	unknown	unknown	unknown	unknown	unknown	unknown	unknown	crc+uter	2	mpc
834	·½Ð¡Ïè	female	71	2021/3/6 10:47	823324	3	1	1	1	1	0	>60	19.1	normal	28.5	normal	9.8	normal	36.8	normal	141	Êõºó	unknown	unknown	unknown	crc+	unknown	unknown	unknown	unknown	unknown	unknown	uter+	unknown	unknown	unknown	unknown	unknown	unknown	unknown	unknown	unknown	unknown	unknown	unknown	unknown	crc+uter	2	mpc
835	·½Ð¡Ïè	female	71	2021/3/22 9:28	828945	2	1	1	1	1	0	>60	23.2	normal	32.6	normal	14.1	normal	38.8	normal	138	unknown	unknown	unknown	unknown	crc+	unknown	unknown	unknown	unknown	unknown	unknown	uter+	unknown	unknown	unknown	unknown	unknown	unknown	unknown	unknown	unknown	unknown	unknown	unknown	unknown	crc+uter	2	mpc
836	·½Ð¡Ïè	female	71	2021/4/7 15:45	834793	2	1	1	1	1	0	>60	14	normal	26.8	normal	11.1	normal	36.6	normal	125	unknown	unknown	unknown	unknown	crc+	unknown	unknown	unknown	unknown	unknown	unknown	uter+	unknown	unknown	unknown	unknown	unknown	unknown	unknown	unknown	unknown	unknown	unknown	unknown	unknown	crc+uter	2	mpc
837	·½Ð¡Ïè	female	71	2021/5/3 8:38	844769	3	1	1	1	1	0	>60	26.4	normal	43.5	high	9.7	normal	37.5	normal	130	unknown	unknown	unknown	unknown	crc+	unknown	unknown	unknown	unknown	unknown	unknown	uter+	unknown	unknown	unknown	unknown	unknown	unknown	unknown	unknown	unknown	unknown	unknown	unknown	unknown	crc+uter	2	mpc
838	·½Ð¡Ïè	female	71	2021/5/30 9:18	1797382	2	1	1	1	1	0	>60	17	normal	32	normal	11.4	normal	38.6	normal	118	unknown	unknown	unknown	unknown	crc+	unknown	unknown	unknown	unknown	unknown	unknown	uter+	unknown	unknown	unknown	unknown	unknown	unknown	unknown	unknown	unknown	unknown	unknown	unknown	unknown	crc+uter	2	mpc
839	·½Ð¡Ïè	female	71	2021/6/21 9:54	1809950	2	1	1	1	1	0	>60	27.3	normal	37.7	high	11.4	normal	39.9	normal	157	unknown	unknown	unknown	unknown	crc+	unknown	unknown	unknown	unknown	unknown	unknown	uter+	unknown	unknown	unknown	unknown	unknown	unknown	unknown	unknown	unknown	unknown	unknown	unknown	unknown	crc+uter	2	mpc
840	·½Ð¡Ïè	female	71	2021/7/19 10:39	1827261	2	1	1	1	1	0	>60	20.4	normal	37.2	high	19.1	normal	41.3	normal	162	unknown	unknown	unknown	unknown	crc+	unknown	unknown	unknown	unknown	unknown	unknown	uter+	unknown	unknown	unknown	unknown	unknown	unknown	unknown	unknown	unknown	unknown	unknown	unknown	unknown	crc+uter	2	mpc
841	·½Ð¡Ïè	female	71	2021/8/11 8:55	1841382	2	1	1	1	1	0	>60	27.9	normal	41.6	high	13.8	normal	40.7	normal	165	unknown	unknown	unknown	unknown	crc+	unknown	unknown	unknown	unknown	unknown	unknown	uter+	unknown	unknown	unknown	unknown	unknown	unknown	unknown	unknown	unknown	unknown	unknown	unknown	unknown	crc+uter	2	mpc
842	·½ÏþÑà	female	35	2021/5/6 9:46	846142	1	0	0	0	0	0	<40	NA	unknown	NA	unknown	NA	unknown	NA	unknown	NA	unknown	unknown	unknown	breast+	unknown	unknown	unknown	unknown	unknown	unknown	unknown	unknown	unknown	unknown	unknown	unknown	unknown	unknown	unknown	unknown	unknown	unknown	unknown	unknown	unknown	breast	1	breast
843	·½ÐÂ»¨	female	56	2020/12/15 11:05	796152	1	1	1	0	0	0	40-60	14.2	normal	22.2	normal	7	normal	NA	unknown	85	unknown	unknown	unknown	unknown	unknown	unknown	unknown	unknown	unknown	unknown	unknown	unknown	unknown	unknown	unknown	unknown	unknown	unknown	unknown	unknown	unknown	unknown	sarcoma+	unknown	unknown	sarcoma	1	other
844	·½ÐÂ»¨	female	56	2021/1/24 11:27	809812	1	1	1	0	0	0	40-60	18.9	normal	27.2	normal	5.4	normal	41.5	normal	92	Î¬³Ö	unknown	unknown	unknown	unknown	unknown	unknown	unknown	unknown	unknown	unknown	unknown	unknown	unknown	unknown	unknown	unknown	unknown	unknown	unknown	unknown	unknown	sarcoma+	unknown	unknown	sarcoma	1	other
845	·½ÐÂ»¨	female	56	2021/2/17 9:48	816102	1	1	1	0	0	0	40-60	20.4	normal	22.5	normal	7.3	normal	43	normal	93	Î¬³Ö	unknown	unknown	unknown	unknown	unknown	unknown	unknown	unknown	unknown	unknown	unknown	unknown	unknown	unknown	unknown	unknown	unknown	unknown	unknown	unknown	unknown	sarcoma+	unknown	unknown	sarcoma	1	other
846	·½ÐÂ»¨	female	56	2021/3/13 10:25	825829	1	1	1	0	0	0	40-60	22	normal	21.6	normal	7.7	normal	40.3	normal	86	Î¬³Ö	unknown	unknown	unknown	unknown	unknown	unknown	unknown	unknown	unknown	unknown	unknown	unknown	unknown	unknown	unknown	unknown	unknown	unknown	unknown	unknown	unknown	sarcoma+	unknown	unknown	sarcoma	1	other
847	·½ÐÂ»¨	female	56	2021/4/4 9:08	833544	1	1	1	0	0	0	40-60	25.3	normal	29	normal	7.5	normal	40	normal	94	Î¬³Ö	unknown	unknown	unknown	unknown	unknown	unknown	unknown	unknown	unknown	unknown	unknown	unknown	unknown	unknown	unknown	unknown	unknown	unknown	unknown	unknown	unknown	sarcoma+	unknown	unknown	sarcoma	1	other
848	·½ÐÂ»¨	female	56	2021/4/28 9:21	843057	1	1	1	0	0	0	40-60	23.7	normal	28	normal	8.6	normal	42.9	normal	110	Î¬³Ö	unknown	unknown	unknown	unknown	unknown	unknown	unknown	unknown	unknown	unknown	unknown	unknown	unknown	unknown	unknown	unknown	unknown	unknown	unknown	unknown	unknown	sarcoma+	unknown	unknown	sarcoma	1	other
849	·½æ«	female	34	2020/11/13 8:35	785939	1	0	0	0	0	0	<40	77.4	high	70	high	10	normal	NA	unknown	227	unknown	unknown	unknown	breast+	unknown	unknown	unknown	unknown	unknown	unknown	unknown	unknown	unknown	unknown	unknown	unknown	unknown	unknown	unknown	unknown	unknown	unknown	unknown	unknown	unknown	breast	1	breast
850	·½æ«	female	34	2020/12/9 9:38	794761	1	0	0	0	0	0	<40	55.3	high	75.9	high	11.4	normal	NA	unknown	224	unknown	unknown	unknown	breast+	unknown	unknown	unknown	unknown	unknown	unknown	unknown	unknown	unknown	unknown	unknown	unknown	unknown	unknown	unknown	unknown	unknown	unknown	unknown	unknown	unknown	breast	1	breast
851	·½æ«	female	34	2020/12/29 9:34	801192	2	0	0	0	0	0	<40	67.7	high	96.8	high	9.7	normal	NA	unknown	249	unknown	unknown	unknown	breast+	unknown	unknown	unknown	unknown	unknown	unknown	unknown	unknown	unknown	unknown	unknown	unknown	unknown	unknown	unknown	unknown	unknown	unknown	unknown	unknown	unknown	breast	1	breast
852	·½æ«	female	34	2021/2/19 8:30	816978	2	0	0	0	0	0	<40	24.5	normal	29.7	normal	15.2	normal	38.6	normal	190	unknown	unknown	unknown	breast+	unknown	unknown	unknown	unknown	unknown	unknown	unknown	unknown	unknown	unknown	unknown	unknown	unknown	unknown	unknown	unknown	unknown	unknown	unknown	unknown	unknown	breast	1	breast
853	·½æ«	female	34	2021/6/20 11:03	1809498	2	0	0	0	0	0	<40	NA	unknown	NA	unknown	NA	unknown	NA	unknown	NA	unknown	unknown	unknown	breast+	unknown	unknown	unknown	unknown	unknown	unknown	unknown	unknown	unknown	unknown	unknown	unknown	unknown	unknown	unknown	unknown	unknown	unknown	unknown	unknown	unknown	breast	1	breast
854	·½æ«	female	34	2021/7/14 10:40	1824410	4	0	0	0	0	0	<40	181.4	high	336.3	high	28.2	high	34.5	normal	392	unknown	unknown	unknown	breast+	unknown	unknown	unknown	unknown	unknown	unknown	unknown	unknown	unknown	unknown	unknown	unknown	unknown	unknown	unknown	unknown	unknown	unknown	unknown	unknown	unknown	breast	1	breast
855	·½æ«	female	35	2021/8/6 15:55	1838873	4	0	0	0	0	0	<40	72	high	149	high	13	normal	36.9	normal	NA	unknown	unknown	unknown	breast+	unknown	unknown	unknown	unknown	unknown	unknown	unknown	unknown	unknown	unknown	unknown	unknown	unknown	unknown	unknown	unknown	unknown	unknown	unknown	unknown	unknown	breast	1	breast
856	·½ÓÑ¹â	male	68	2021/7/2 7:53	1816671	2	1	1	1	0	0	>60	NA	unknown	NA	unknown	NA	unknown	NA	unknown	NA	Ò»Ïß	unknown	unknown	unknown	unknown	unknown	gastric+	unknown	unknown	unknown	unknown	unknown	unknown	unknown	unknown	unknown	unknown	unknown	unknown	unknown	unknown	unknown	unknown	unknown	unknown	gastric	1	gastric
857	·½ÓÑ¹â	male	68	2021/7/29 14:50	1833829	1	1	1	1	0	0	>60	11.2	normal	19.8	normal	10.8	normal	35.7	normal	105	Ò»Ïß	unknown	unknown	unknown	unknown	unknown	gastric+	unknown	unknown	unknown	unknown	unknown	unknown	unknown	unknown	unknown	unknown	unknown	unknown	unknown	unknown	unknown	unknown	unknown	unknown	gastric	1	gastric
858	·½ÓÐÁú	male	53	2018/6/8 7:47	420736	NA	1	1	0	0	0	40-60	99.2	high	37.3	high	12.2	normal	NA	unknown	77	unknown	unknown	unknown	unknown	unknown	unknown	unknown	unknown	unknown	unknown	unknown	unknown	unknown	unknown	unknown	unknown	unknown	unknown	unknown	unknown	unknown	melanoma+	unknown	unknown	unknown	melanoma	1	other
859	·½ÓÐÁú	male	53	2018/7/9 9:10	433921	NA	1	1	0	0	0	40-60	41	high	24	normal	13.3	normal	NA	unknown	68	unknown	unknown	unknown	unknown	unknown	unknown	unknown	unknown	unknown	unknown	unknown	unknown	unknown	unknown	unknown	unknown	unknown	unknown	unknown	unknown	unknown	melanoma+	unknown	unknown	unknown	melanoma	1	other
860	·½ÓÐÁú	male	53	2018/8/6 8:27	446675	NA	1	1	0	0	0	40-60	24	normal	20	normal	10.6	normal	NA	unknown	68	unknown	unknown	unknown	unknown	unknown	unknown	unknown	unknown	unknown	unknown	unknown	unknown	unknown	unknown	unknown	unknown	unknown	unknown	unknown	unknown	unknown	melanoma+	unknown	unknown	unknown	melanoma	1	other
861	·½ÓÐÁú	male	53	2018/9/3 10:20	459069	NA	1	1	0	0	0	40-60	17	normal	14	normal	9	normal	NA	unknown	65	unknown	unknown	unknown	unknown	unknown	unknown	unknown	unknown	unknown	unknown	unknown	unknown	unknown	unknown	unknown	unknown	unknown	unknown	unknown	unknown	unknown	melanoma+	unknown	unknown	unknown	melanoma	1	other
862	·½ÓÐÁú	male	53	2018/9/27 8:20	470039	NA	1	1	0	0	0	40-60	13.1	normal	12.8	normal	8.1	normal	NA	unknown	67	unknown	unknown	unknown	unknown	unknown	unknown	unknown	unknown	unknown	unknown	unknown	unknown	unknown	unknown	unknown	unknown	unknown	unknown	unknown	unknown	unknown	melanoma+	unknown	unknown	unknown	melanoma	1	other
863	·½ÓñÀ¼	female	63	2021/7/1 14:55	1815663	1	1	1	1	0	0	>60	14.7	normal	29.1	normal	6.2	normal	37	normal	95	unknown	unknown	unknown	unknown	unknown	unknown	unknown	unknown	unknown	pancrease+	unknown	unknown	unknown	unknown	unknown	unknown	unknown	unknown	unknown	unknown	unknown	unknown	unknown	unknown	unknown	pancrease	1	pancrease
864	·½ÓñÀ¼	female	63	2021/7/18 14:47	1826596	4	1	1	1	0	0	>60	88.1	high	72	high	5.9	normal	30.9	normal	136	unknown	unknown	unknown	unknown	unknown	unknown	unknown	unknown	unknown	pancrease+	unknown	unknown	unknown	unknown	unknown	unknown	unknown	unknown	unknown	unknown	unknown	unknown	unknown	unknown	unknown	pancrease	1	pancrease
865	·½æÂ	female	46	2018/12/20 11:49	505635	NA	1	0	0	0	0	40-60	34	normal	35	normal	10.7	normal	NA	unknown	60	unknown	unknown	unknown	breast+	unknown	unknown	unknown	unknown	unknown	unknown	unknown	unknown	unknown	unknown	unknown	unknown	unknown	unknown	unknown	unknown	unknown	unknown	unknown	unknown	unknown	breast	1	breast
866	·½æÂ	female	47	2019/1/17 8:43	517750	NA	1	0	0	0	0	40-60	17.8	normal	NA	unknown	NA	unknown	NA	unknown	NA	unknown	unknown	unknown	breast+	unknown	unknown	unknown	unknown	unknown	unknown	unknown	unknown	unknown	unknown	unknown	unknown	unknown	unknown	unknown	unknown	unknown	unknown	unknown	unknown	unknown	breast	1	breast
867	·½æÂ	female	47	2019/7/27 8:48	606655	NA	1	0	0	0	0	40-60	NA	unknown	NA	unknown	NA	unknown	NA	unknown	NA	unknown	unknown	unknown	breast+	unknown	unknown	unknown	unknown	unknown	unknown	unknown	unknown	unknown	unknown	unknown	unknown	unknown	unknown	unknown	unknown	unknown	unknown	unknown	unknown	unknown	breast	1	breast
868	·½æÂ	female	47	2019/10/28 10:13	648935	NA	1	0	0	0	0	40-60	NA	unknown	NA	unknown	NA	unknown	NA	unknown	NA	unknown	unknown	unknown	breast+	unknown	unknown	unknown	unknown	unknown	unknown	unknown	unknown	unknown	unknown	unknown	unknown	unknown	unknown	unknown	unknown	unknown	unknown	unknown	unknown	unknown	breast	1	breast
869	·½æÂ	female	47	2019/11/6 10:16	652883	NA	1	0	0	0	0	40-60	6	normal	14	normal	16.8	normal	NA	unknown	39	Î¬³Ö	unknown	unknown	breast+	unknown	unknown	unknown	unknown	unknown	unknown	unknown	unknown	unknown	unknown	unknown	unknown	unknown	unknown	unknown	unknown	unknown	unknown	unknown	unknown	unknown	breast	1	breast
870	·½æÂ	female	47	2019/11/25 9:28	658516	NA	1	0	0	0	0	40-60	45.8	high	35.4	high	9.5	normal	NA	unknown	88	unknown	unknown	unknown	breast+	unknown	unknown	unknown	unknown	unknown	unknown	unknown	unknown	unknown	unknown	unknown	unknown	unknown	unknown	unknown	unknown	unknown	unknown	unknown	unknown	unknown	breast	1	breast
871	·½ÕÅÃ÷	male	68	2021/7/22 11:26	1829352	1	1	1	1	0	0	>60	21.4	normal	NA	unknown	12.7	normal	43.4	normal	NA	unknown	unknown	unknown	unknown	crc+	unknown	unknown	unknown	unknown	unknown	unknown	unknown	unknown	unknown	unknown	unknown	unknown	unknown	unknown	unknown	unknown	unknown	unknown	unknown	unknown	crc	1	crc
872	·½ÕÅÃ÷	male	69	2021/8/17 8:18	1844216	0	1	1	1	0	0	>60	58.7	high	NA	unknown	7.5	normal	39.7	normal	NA	unknown	unknown	unknown	unknown	crc+	unknown	unknown	unknown	unknown	unknown	unknown	unknown	unknown	unknown	unknown	unknown	unknown	unknown	unknown	unknown	unknown	unknown	unknown	unknown	unknown	crc	1	crc
873	·½Ö¾æÂ	female	67	2018/9/3 10:44	459087	NA	1	1	1	0	0	>60	120.2	high	NA	unknown	19.2	normal	NA	unknown	258	unknown	unknown	unknown	unknown	crc+	unknown	unknown	unknown	unknown	unknown	unknown	unknown	unknown	unknown	unknown	unknown	unknown	unknown	unknown	unknown	unknown	unknown	unknown	unknown	unknown	crc	1	crc
874	·½Ö¾æÂ	female	68	2019/5/11 14:32	569320	1	1	1	1	0	0	>60	7.7	normal	24.7	normal	12.3	normal	NA	unknown	119	unknown	unknown	unknown	unknown	crc+	unknown	unknown	unknown	unknown	unknown	unknown	unknown	unknown	unknown	unknown	unknown	unknown	unknown	unknown	unknown	unknown	unknown	unknown	unknown	unknown	crc	1	crc
875	·¿Î°	female	67	2021/2/16 8:24	815544	1	1	1	1	0	0	>60	20.3	normal	34.1	normal	12.9	normal	37.2	normal	93	¸¨Öú	unknown	unknown	unknown	crc+	unknown	unknown	unknown	unknown	unknown	unknown	unknown	unknown	unknown	unknown	unknown	unknown	unknown	unknown	unknown	unknown	unknown	unknown	unknown	unknown	crc	1	crc
876	·ÑÐ¡Æ½	male	50	2021/5/6 10:00	845958	1	1	1	0	0	0	40-60	12.5	normal	17.2	normal	17.9	normal	37.7	normal	82	unknown	unknown	unknown	unknown	crc+	appendix+	unknown	unknown	unknown	unknown	unknown	unknown	unknown	unknown	unknown	unknown	unknown	unknown	unknown	unknown	unknown	unknown	unknown	unknown	unknown	crc+appendix	2	mpc
877	·ÑÐ¡Æ½	male	50	2021/6/2 9:17	1798994	1	1	1	0	0	0	40-60	32.8	normal	NA	unknown	14.9	normal	41.4	normal	NA	Î¬³Ö	unknown	unknown	unknown	crc+	appendix+	unknown	unknown	unknown	unknown	unknown	unknown	unknown	unknown	unknown	unknown	unknown	unknown	unknown	unknown	unknown	unknown	unknown	unknown	unknown	crc+appendix	2	mpc
878	·ÑÐ¡Æ½	male	50	2021/6/22 7:50	1810527	1	1	1	0	0	0	40-60	30.3	normal	NA	unknown	10.1	normal	39.2	normal	NA	Î¬³Ö	unknown	unknown	unknown	crc+	appendix+	unknown	unknown	unknown	unknown	unknown	unknown	unknown	unknown	unknown	unknown	unknown	unknown	unknown	unknown	unknown	unknown	unknown	unknown	unknown	crc+appendix	2	mpc
879	·ÑÐ¡Æ½	male	50	2021/7/19 9:44	1827136	1	1	1	0	0	0	40-60	29.8	normal	NA	unknown	14.6	normal	40.4	normal	NA	Î¬³Ö	unknown	unknown	unknown	crc+	appendix+	unknown	unknown	unknown	unknown	unknown	unknown	unknown	unknown	unknown	unknown	unknown	unknown	unknown	unknown	unknown	unknown	unknown	unknown	unknown	crc+appendix	2	mpc
880	·áÐñºÍ	female	64	2021/8/14 8:11	1842739	1	1	1	1	0	0	>60	28.8	normal	42.6	high	12.7	normal	40.9	normal	202	unknown	unknown	unknown	breast+	unknown	unknown	unknown	unknown	unknown	unknown	unknown	unknown	unknown	unknown	unknown	unknown	unknown	unknown	unknown	unknown	unknown	unknown	unknown	unknown	unknown	breast	1	breast
881	·áÖ¾ÈÙ	male	63	2020/4/16 8:56	704302	NA	1	1	1	0	0	>60	19.3	normal	NA	unknown	20.9	normal	NA	unknown	NA	unknown	unknown	unknown	unknown	crc+	unknown	unknown	unknown	unknown	unknown	unknown	unknown	unknown	unknown	unknown	unknown	unknown	unknown	unknown	unknown	unknown	unknown	unknown	unknown	unknown	crc	1	crc
882	·ëÉ­Ôî	male	68	2020/3/16 10:04	695839	1	1	1	1	0	0	>60	36.3	normal	NA	unknown	11.8	normal	NA	unknown	NA	Î¬³Ö	unknown	unknown	unknown	crc+	unknown	unknown	unknown	unknown	unknown	unknown	unknown	unknown	unknown	unknown	unknown	unknown	unknown	unknown	unknown	unknown	unknown	unknown	unknown	unknown	crc	1	crc
883	·ëÉ­Ôî	male	68	2020/4/9 8:02	705072	0	1	1	1	0	0	>60	26.9	normal	NA	unknown	11.7	normal	NA	unknown	NA	Î¬³Ö	unknown	unknown	unknown	crc+	unknown	unknown	unknown	unknown	unknown	unknown	unknown	unknown	unknown	unknown	unknown	unknown	unknown	unknown	unknown	unknown	unknown	unknown	unknown	unknown	crc	1	crc
884	·ëÉ­Ôî	male	68	2020/4/27 11:09	712379	NA	1	1	1	0	0	>60	88.4	high	41	high	11.6	normal	NA	unknown	209	Î¬³Ö	unknown	unknown	unknown	crc+	unknown	unknown	unknown	unknown	unknown	unknown	unknown	unknown	unknown	unknown	unknown	unknown	unknown	unknown	unknown	unknown	unknown	unknown	unknown	unknown	crc	1	crc
885	·ëÉ­Ôî	male	68	2020/5/17 7:52	719287	1	1	1	1	0	0	>60	37.7	normal	NA	unknown	10.1	normal	NA	unknown	NA	Î¬³Ö	unknown	unknown	unknown	crc+	unknown	unknown	unknown	unknown	unknown	unknown	unknown	unknown	unknown	unknown	unknown	unknown	unknown	unknown	unknown	unknown	unknown	unknown	unknown	unknown	crc	1	crc
886	·ëÉ­Ôî	male	68	2020/6/4 8:00	725408	1	1	1	1	0	0	>60	66.4	high	NA	unknown	12.1	normal	NA	unknown	170	Î¬³Ö	unknown	unknown	unknown	crc+	unknown	unknown	unknown	unknown	unknown	unknown	unknown	unknown	unknown	unknown	unknown	unknown	unknown	unknown	unknown	unknown	unknown	unknown	unknown	unknown	crc	1	crc
887	·ëÉ­Ôî	male	68	2020/6/25 7:47	733441	0	1	1	1	0	0	>60	82.8	high	NA	unknown	12.6	normal	NA	unknown	NA	Î¬³Ö	unknown	unknown	unknown	crc+	unknown	unknown	unknown	unknown	unknown	unknown	unknown	unknown	unknown	unknown	unknown	unknown	unknown	unknown	unknown	unknown	unknown	unknown	unknown	unknown	crc	1	crc
888	·ëÉ­Ôî	male	68	2020/7/13 7:33	740309	1	1	1	1	0	0	>60	39.1	normal	NA	unknown	13.9	normal	NA	unknown	NA	Î¬³Ö	unknown	unknown	unknown	crc+	unknown	unknown	unknown	unknown	unknown	unknown	unknown	unknown	unknown	unknown	unknown	unknown	unknown	unknown	unknown	unknown	unknown	unknown	unknown	unknown	crc	1	crc
889	·ëÉ­Ôî	male	68	2020/7/31 7:43	747817	1	1	1	1	0	0	>60	56.7	high	NA	unknown	10.3	normal	NA	unknown	NA	Î¬³Ö	unknown	unknown	unknown	crc+	unknown	unknown	unknown	unknown	unknown	unknown	unknown	unknown	unknown	unknown	unknown	unknown	unknown	unknown	unknown	unknown	unknown	unknown	unknown	unknown	crc	1	crc
890	·ëÉ­Ôî	male	68	2020/8/16 7:47	754352	0	1	1	1	0	0	>60	31.9	normal	NA	unknown	12.3	normal	NA	unknown	NA	Î¬³Ö	unknown	unknown	unknown	crc+	unknown	unknown	unknown	unknown	unknown	unknown	unknown	unknown	unknown	unknown	unknown	unknown	unknown	unknown	unknown	unknown	unknown	unknown	unknown	unknown	crc	1	crc
891	·ëÉ­Ôî	male	68	2020/9/5 7:37	761800	0	1	1	1	0	0	>60	59.2	high	NA	unknown	12	normal	NA	unknown	NA	Î¬³Ö	unknown	unknown	unknown	crc+	unknown	unknown	unknown	unknown	unknown	unknown	unknown	unknown	unknown	unknown	unknown	unknown	unknown	unknown	unknown	unknown	unknown	unknown	unknown	unknown	crc	1	crc
892	·ëÉ­Ôî	male	68	2020/9/24 7:29	768576	0	1	1	1	0	0	>60	37.7	normal	NA	unknown	8.9	normal	NA	unknown	NA	Î¬³Ö	unknown	unknown	unknown	crc+	unknown	unknown	unknown	unknown	unknown	unknown	unknown	unknown	unknown	unknown	unknown	unknown	unknown	unknown	unknown	unknown	unknown	unknown	unknown	unknown	crc	1	crc
893	·ëÉ­Ôî	male	68	2020/11/3 8:03	782353	1	1	1	1	0	0	>60	19.8	normal	NA	unknown	10.1	normal	NA	unknown	NA	Î¬³Ö	unknown	unknown	unknown	crc+	unknown	unknown	unknown	unknown	unknown	unknown	unknown	unknown	unknown	unknown	unknown	unknown	unknown	unknown	unknown	unknown	unknown	unknown	unknown	unknown	crc	1	crc
894	·ëÉ­Ôî	male	68	2020/11/23 8:07	789059	1	1	1	1	0	0	>60	21.6	normal	NA	unknown	11.1	normal	NA	unknown	NA	Î¬³Ö	unknown	unknown	unknown	crc+	unknown	unknown	unknown	unknown	unknown	unknown	unknown	unknown	unknown	unknown	unknown	unknown	unknown	unknown	unknown	unknown	unknown	unknown	unknown	unknown	crc	1	crc
895	·ëÉ­Ôî	male	68	2020/12/11 8:28	795398	1	1	1	1	0	0	>60	17.8	normal	NA	unknown	10.4	normal	NA	unknown	NA	Î¬³Ö	unknown	unknown	unknown	crc+	unknown	unknown	unknown	unknown	unknown	unknown	unknown	unknown	unknown	unknown	unknown	unknown	unknown	unknown	unknown	unknown	unknown	unknown	unknown	unknown	crc	1	crc
896	·ëÉ­Ôî	male	68	2020/12/30 8:15	801431	0	1	1	1	0	0	>60	51.5	high	NA	unknown	12.2	normal	NA	unknown	NA	Î¬³Ö	unknown	unknown	unknown	crc+	unknown	unknown	unknown	unknown	unknown	unknown	unknown	unknown	unknown	unknown	unknown	unknown	unknown	unknown	unknown	unknown	unknown	unknown	unknown	unknown	crc	1	crc
897	·ëÉ­Ôî	male	68	2021/1/18 8:22	807612	NA	1	1	1	0	0	>60	54.7	high	NA	unknown	12.6	normal	38.9	normal	NA	Î¬³Ö	unknown	unknown	unknown	crc+	unknown	unknown	unknown	unknown	unknown	unknown	unknown	unknown	unknown	unknown	unknown	unknown	unknown	unknown	unknown	unknown	unknown	unknown	unknown	unknown	crc	1	crc
898	·ëÉ­Ôî	male	69	2021/2/21 8:02	817772	1	1	1	1	0	0	>60	22.8	normal	NA	unknown	9.5	normal	42.5	normal	NA	Î¬³Ö	unknown	unknown	unknown	crc+	unknown	unknown	unknown	unknown	unknown	unknown	unknown	unknown	unknown	unknown	unknown	unknown	unknown	unknown	unknown	unknown	unknown	unknown	unknown	unknown	crc	1	crc
899	·ëÉ­Ôî	male	69	2021/3/16 14:10	826795	1	1	1	1	0	0	>60	30.3	normal	NA	unknown	9.1	normal	36.9	normal	NA	Î¬³Ö	unknown	unknown	unknown	crc+	unknown	unknown	unknown	unknown	unknown	unknown	unknown	unknown	unknown	unknown	unknown	unknown	unknown	unknown	unknown	unknown	unknown	unknown	unknown	unknown	crc	1	crc
900	·ëÉ­Ôî	male	69	2021/4/7 8:05	834704	1	1	1	1	0	0	>60	64.2	high	NA	unknown	11.4	normal	42.1	normal	NA	Î¬³Ö	unknown	unknown	unknown	crc+	unknown	unknown	unknown	unknown	unknown	unknown	unknown	unknown	unknown	unknown	unknown	unknown	unknown	unknown	unknown	unknown	unknown	unknown	unknown	unknown	crc	1	crc
901	·ëÉ­Ôî	male	69	2021/4/27 13:54	842542	0	1	1	1	0	0	>60	73.3	high	NA	unknown	10.5	normal	45.7	normal	NA	Î¬³Ö	unknown	unknown	unknown	crc+	unknown	unknown	unknown	unknown	unknown	unknown	unknown	unknown	unknown	unknown	unknown	unknown	unknown	unknown	unknown	unknown	unknown	unknown	unknown	unknown	crc	1	crc
902	·ëÉ­Ôî	male	69	2021/5/21 13:11	851391	1	1	1	1	0	0	>60	49.2	high	NA	unknown	10.2	normal	NA	unknown	NA	Î¬³Ö	unknown	unknown	unknown	crc+	unknown	unknown	unknown	unknown	unknown	unknown	unknown	unknown	unknown	unknown	unknown	unknown	unknown	unknown	unknown	unknown	unknown	unknown	unknown	unknown	crc	1	crc
903	·ëÉ­Ôî	male	69	2021/6/12 7:46	1804907	1	1	1	1	0	0	>60	90	high	NA	unknown	NA	unknown	42.6	normal	NA	Î¬³Ö	unknown	unknown	unknown	crc+	unknown	unknown	unknown	unknown	unknown	unknown	unknown	unknown	unknown	unknown	unknown	unknown	unknown	unknown	unknown	unknown	unknown	unknown	unknown	unknown	crc	1	crc
904	·ëÉ­Ôî	male	69	2021/7/4 7:57	1817848	0	1	1	1	0	0	>60	25	normal	NA	unknown	11.1	normal	40.2	normal	NA	Î¬³Ö	unknown	unknown	unknown	crc+	unknown	unknown	unknown	unknown	unknown	unknown	unknown	unknown	unknown	unknown	unknown	unknown	unknown	unknown	unknown	unknown	unknown	unknown	unknown	unknown	crc	1	crc
905	·ëÉ­Ôî	male	69	2021/7/25 7:38	1830890	1	1	1	1	0	0	>60	54	high	NA	unknown	NA	unknown	40.1	normal	NA	Î¬³Ö	unknown	unknown	unknown	crc+	unknown	unknown	unknown	unknown	unknown	unknown	unknown	unknown	unknown	unknown	unknown	unknown	unknown	unknown	unknown	unknown	unknown	unknown	unknown	unknown	crc	1	crc
906	·ëÊçºì	female	62	2020/3/2 14:18	691141	1	1	1	1	0	0	>60	NA	unknown	NA	unknown	NA	unknown	NA	unknown	63	unknown	unknown	unknown	breast+	unknown	unknown	unknown	unknown	unknown	unknown	unknown	unknown	unknown	unknown	unknown	unknown	unknown	unknown	unknown	unknown	unknown	unknown	unknown	unknown	unknown	breast	1	breast
907	·ëÊçºì	female	62	2020/3/30 14:23	701416	1	1	1	1	0	0	>60	7.6	normal	15.3	normal	8.6	normal	NA	unknown	71	unknown	unknown	unknown	breast+	unknown	unknown	unknown	unknown	unknown	unknown	unknown	unknown	unknown	unknown	unknown	unknown	unknown	unknown	unknown	unknown	unknown	unknown	unknown	unknown	unknown	breast	1	breast
908	·ëÊçºì	female	62	2020/4/19 13:48	709243	1	1	1	1	0	0	>60	7.9	normal	15.1	normal	9.5	normal	NA	unknown	85	unknown	unknown	unknown	breast+	unknown	unknown	unknown	unknown	unknown	unknown	unknown	unknown	unknown	unknown	unknown	unknown	unknown	unknown	unknown	unknown	unknown	unknown	unknown	unknown	unknown	breast	1	breast
909	·ëÊçºì	female	62	2020/5/10 15:09	716977	1	1	1	1	0	0	>60	14.6	normal	25.1	normal	8.7	normal	NA	unknown	72	unknown	unknown	unknown	breast+	unknown	unknown	unknown	unknown	unknown	unknown	unknown	unknown	unknown	unknown	unknown	unknown	unknown	unknown	unknown	unknown	unknown	unknown	unknown	unknown	unknown	breast	1	breast
910	·ëÊçºì	female	62	2020/5/31 7:47	724212	2	1	1	1	0	0	>60	21.2	normal	25.9	normal	14.2	normal	NA	unknown	95	unknown	unknown	unknown	breast+	unknown	unknown	unknown	unknown	unknown	unknown	unknown	unknown	unknown	unknown	unknown	unknown	unknown	unknown	unknown	unknown	unknown	unknown	unknown	unknown	unknown	breast	1	breast
911	·ëÊçºì	female	62	2020/6/22 14:36	732433	1	1	1	1	0	0	>60	8.9	normal	17.2	normal	6.5	normal	NA	unknown	71	unknown	unknown	unknown	breast+	unknown	unknown	unknown	unknown	unknown	unknown	unknown	unknown	unknown	unknown	unknown	unknown	unknown	unknown	unknown	unknown	unknown	unknown	unknown	unknown	unknown	breast	1	breast
912	·ëÊçºì	female	62	2020/7/16 15:44	742180	1	1	1	1	0	0	>60	7.8	normal	18.3	normal	8.2	normal	NA	unknown	81	unknown	unknown	unknown	breast+	unknown	unknown	unknown	unknown	unknown	unknown	unknown	unknown	unknown	unknown	unknown	unknown	unknown	unknown	unknown	unknown	unknown	unknown	unknown	unknown	unknown	breast	1	breast
913	·ëÊçºì	female	62	2020/10/9 9:38	773661	2	1	1	1	0	0	>60	6.8	normal	17.4	normal	11.7	normal	NA	unknown	69	unknown	unknown	unknown	breast+	unknown	unknown	unknown	unknown	unknown	unknown	unknown	unknown	unknown	unknown	unknown	unknown	unknown	unknown	unknown	unknown	unknown	unknown	unknown	unknown	unknown	breast	1	breast
914	·ëÊçºì	female	63	2020/11/7 9:05	783884	2	1	1	1	0	0	>60	8.5	normal	19.3	normal	7.4	normal	NA	unknown	62	unknown	unknown	unknown	breast+	unknown	unknown	unknown	unknown	unknown	unknown	unknown	unknown	unknown	unknown	unknown	unknown	unknown	unknown	unknown	unknown	unknown	unknown	unknown	unknown	unknown	breast	1	breast
915	·ëËØ·Ò	female	64	2021/4/7 13:13	834988	1	1	1	1	0	0	>60	10.7	normal	14.6	normal	9.8	normal	40.3	normal	89	Êõºó	unknown	unknown	unknown	unknown	unknown	unknown	unknown	unknown	unknown	unknown	unknown	unknown	ovrian+	unknown	unknown	unknown	unknown	unknown	unknown	unknown	unknown	unknown	unknown	unknown	ovrian	1	ovrian
916	·ëËØ·Ò	female	64	2021/5/1 13:18	844283	1	1	1	1	0	0	>60	36.3	normal	18.2	normal	7.5	normal	36.9	normal	167	unknown	unknown	unknown	unknown	unknown	unknown	unknown	unknown	unknown	unknown	unknown	unknown	unknown	ovrian+	unknown	unknown	unknown	unknown	unknown	unknown	unknown	unknown	unknown	unknown	unknown	ovrian	1	ovrian
917	·ëËØ·Ò	female	64	2021/5/23 8:10	1794417	1	1	1	1	0	0	>60	24.1	normal	14.6	normal	6.2	normal	42	normal	NA	unknown	unknown	unknown	unknown	unknown	unknown	unknown	unknown	unknown	unknown	unknown	unknown	unknown	ovrian+	unknown	unknown	unknown	unknown	unknown	unknown	unknown	unknown	unknown	unknown	unknown	ovrian	1	ovrian
918	·ëËØ·Ò	female	64	2021/6/15 7:59	1806431	1	1	1	1	0	0	>60	10.7	normal	16.1	normal	8	normal	44.4	normal	118	unknown	unknown	unknown	unknown	unknown	unknown	unknown	unknown	unknown	unknown	unknown	unknown	unknown	ovrian+	unknown	unknown	unknown	unknown	unknown	unknown	unknown	unknown	unknown	unknown	unknown	ovrian	1	ovrian
919	·ëÎÄçá	female	80	2020/11/27 8:21	790224	2	1	1	1	1	1	>60	11	normal	NA	unknown	9.5	normal	NA	unknown	NA	unknown	unknown	unknown	unknown	crc+	unknown	unknown	unknown	unknown	unknown	unknown	unknown	unknown	unknown	unknown	unknown	unknown	unknown	unknown	unknown	unknown	unknown	unknown	unknown	unknown	crc	1	crc
920	·ëÎÄçá	female	80	2020/12/24 8:56	799392	2	1	1	1	1	1	>60	15.3	normal	27.2	normal	16.8	normal	NA	unknown	58	Î¬³Ö	unknown	unknown	unknown	crc+	unknown	unknown	unknown	unknown	unknown	unknown	unknown	unknown	unknown	unknown	unknown	unknown	unknown	unknown	unknown	unknown	unknown	unknown	unknown	unknown	crc	1	crc
921	·ëÎÄçá	female	80	2021/2/22 10:28	818117	2	1	1	1	1	1	>60	17.7	normal	32.1	normal	18.4	normal	38.7	normal	62	unknown	unknown	unknown	unknown	crc+	unknown	unknown	unknown	unknown	unknown	unknown	unknown	unknown	unknown	unknown	unknown	unknown	unknown	unknown	unknown	unknown	unknown	unknown	unknown	unknown	crc	1	crc
922	·ëÎÄçá	female	80	2021/3/14 14:21	826133	2	1	1	1	1	1	>60	20.6	normal	29.6	normal	12.5	normal	34.7	normal	57	unknown	unknown	unknown	unknown	crc+	unknown	unknown	unknown	unknown	unknown	unknown	unknown	unknown	unknown	unknown	unknown	unknown	unknown	unknown	unknown	unknown	unknown	unknown	unknown	unknown	crc	1	crc
923	·ëÎÄçá	female	80	2021/3/30 15:04	832081	2	1	1	1	1	1	>60	18.1	normal	29.1	normal	11.4	normal	31.4	normal	55	unknown	unknown	unknown	unknown	crc+	unknown	unknown	unknown	unknown	unknown	unknown	unknown	unknown	unknown	unknown	unknown	unknown	unknown	unknown	unknown	unknown	unknown	unknown	unknown	unknown	crc	1	crc
924	·ëÎÄçá	female	80	2021/4/16 13:54	838588	2	1	1	1	1	1	>60	12.1	normal	27.3	normal	6.5	normal	35.1	normal	52	unknown	unknown	unknown	unknown	crc+	unknown	unknown	unknown	unknown	unknown	unknown	unknown	unknown	unknown	unknown	unknown	unknown	unknown	unknown	unknown	unknown	unknown	unknown	unknown	unknown	crc	1	crc
925	·ëÎÄçá	female	80	2021/5/1 10:02	844205	2	1	1	1	1	1	>60	18.6	normal	32.6	normal	8.4	normal	33.1	normal	49	unknown	unknown	unknown	unknown	crc+	unknown	unknown	unknown	unknown	unknown	unknown	unknown	unknown	unknown	unknown	unknown	unknown	unknown	unknown	unknown	unknown	unknown	unknown	unknown	unknown	crc	1	crc
926	·ëÎÄçá	female	80	2021/5/19 16:35	851135	2	1	1	1	1	1	>60	23.6	normal	40	high	11.4	normal	34.4	normal	52	unknown	unknown	unknown	unknown	crc+	unknown	unknown	unknown	unknown	unknown	unknown	unknown	unknown	unknown	unknown	unknown	unknown	unknown	unknown	unknown	unknown	unknown	unknown	unknown	unknown	crc	1	crc
927	·ëÎÄçá	female	80	2021/6/3 14:43	1799885	2	1	1	1	1	1	>60	37.8	normal	51	high	10.2	normal	32.2	normal	57	unknown	unknown	unknown	unknown	crc+	unknown	unknown	unknown	unknown	unknown	unknown	unknown	unknown	unknown	unknown	unknown	unknown	unknown	unknown	unknown	unknown	unknown	unknown	unknown	unknown	crc	1	crc
928	·ëÎÄçá	female	80	2021/6/19 14:17	1809103	2	1	1	1	1	1	>60	15.5	normal	31	normal	14.3	normal	33.2	normal	52	unknown	unknown	unknown	unknown	crc+	unknown	unknown	unknown	unknown	unknown	unknown	unknown	unknown	unknown	unknown	unknown	unknown	unknown	unknown	unknown	unknown	unknown	unknown	unknown	unknown	crc	1	crc
929	·ëÎÄçá	female	80	2021/7/7 14:36	1820273	2	1	1	1	1	1	>60	10.2	normal	25	normal	10	normal	32.9	normal	52	unknown	unknown	unknown	unknown	crc+	unknown	unknown	unknown	unknown	unknown	unknown	unknown	unknown	unknown	unknown	unknown	unknown	unknown	unknown	unknown	unknown	unknown	unknown	unknown	unknown	crc	1	crc
930	·ëÎÄçá	female	80	2021/7/25 14:05	1831145	2	1	1	1	1	1	>60	26.4	normal	40	high	9.2	normal	32.6	normal	52	unknown	unknown	unknown	unknown	crc+	unknown	unknown	unknown	unknown	unknown	unknown	unknown	unknown	unknown	unknown	unknown	unknown	unknown	unknown	unknown	unknown	unknown	unknown	unknown	unknown	crc	1	crc
931	·ëÑ©Ã·	female	64	2018/7/28 8:42	442606	NA	1	1	1	0	0	>60	19.9	normal	NA	unknown	14.7	normal	NA	unknown	NA	unknown	unknown	unknown	unknown	crc+	unknown	unknown	unknown	unknown	unknown	unknown	unknown	unknown	unknown	unknown	unknown	unknown	unknown	unknown	unknown	unknown	unknown	unknown	unknown	unknown	crc	1	crc
932	·ëÔóîý	male	74	2019/8/13 16:27	615158	3	1	1	1	1	0	>60	39.3	normal	43.1	high	10.8	normal	NA	unknown	66	unknown	lung+	sclc+	unknown	unknown	unknown	unknown	unknown	unknown	unknown	unknown	unknown	unknown	unknown	unknown	unknown	unknown	unknown	unknown	unknown	unknown	unknown	unknown	unknown	unknown	lung	1	lung
933	¸¶±þ²Æ	male	67	2021/3/16 12:04	826805	2	1	1	1	0	0	>60	NA	unknown	NA	unknown	NA	unknown	NA	unknown	NA	unknown	unknown	unknown	unknown	unknown	unknown	gastric+	unknown	unknown	unknown	unknown	unknown	unknown	unknown	unknown	unknown	unknown	unknown	unknown	unknown	unknown	unknown	unknown	unknown	unknown	gastric	1	gastric
934	¸¶±þ²Æ	male	67	2021/3/20 10:29	828458	2	1	1	1	0	0	>60	32	normal	NA	unknown	NA	unknown	33.1	normal	NA	unknown	unknown	unknown	unknown	unknown	unknown	gastric+	unknown	unknown	unknown	unknown	unknown	unknown	unknown	unknown	unknown	unknown	unknown	unknown	unknown	unknown	unknown	unknown	unknown	unknown	gastric	1	gastric
935	¸¶±þ²Æ	male	67	2021/4/27 13:40	842540	4	1	1	1	0	0	>60	53.5	high	45.6	high	11.2	normal	28.8	low	167	unknown	unknown	unknown	unknown	unknown	unknown	gastric+	unknown	unknown	unknown	unknown	unknown	unknown	unknown	unknown	unknown	unknown	unknown	unknown	unknown	unknown	unknown	unknown	unknown	unknown	gastric	1	gastric
936	¸¶»ª¶«	male	65	2020/8/3 8:26	748727	1	1	1	1	0	0	>60	NA	unknown	NA	unknown	NA	unknown	NA	unknown	NA	Î¬³Ö	unknown	unknown	unknown	unknown	unknown	unknown	unknown	gal.bile+	unknown	unknown	unknown	unknown	unknown	unknown	unknown	unknown	unknown	unknown	unknown	unknown	unknown	unknown	unknown	unknown	gal.bile	1	gal.bile
937	¸¶»ª¶«	male	65	2020/8/16 10:55	754461	2	1	1	1	0	0	>60	40.8	high	38.3	high	10	normal	NA	unknown	142	unknown	unknown	unknown	unknown	unknown	unknown	unknown	unknown	gal.bile+	unknown	unknown	unknown	unknown	unknown	unknown	unknown	unknown	unknown	unknown	unknown	unknown	unknown	unknown	unknown	unknown	gal.bile	1	gal.bile
938	¸¶»ª¶«	male	65	2020/9/7 11:14	762534	2	1	1	1	0	0	>60	21.7	normal	25.8	normal	5.7	normal	NA	unknown	79	unknown	unknown	unknown	unknown	unknown	unknown	unknown	unknown	gal.bile+	unknown	unknown	unknown	unknown	unknown	unknown	unknown	unknown	unknown	unknown	unknown	unknown	unknown	unknown	unknown	unknown	gal.bile	1	gal.bile
939	¸¶»ª¶«	male	66	2020/10/5 14:15	772260	1	1	1	1	0	0	>60	24.7	normal	33.2	normal	9.7	normal	NA	unknown	78	unknown	unknown	unknown	unknown	unknown	unknown	unknown	unknown	gal.bile+	unknown	unknown	unknown	unknown	unknown	unknown	unknown	unknown	unknown	unknown	unknown	unknown	unknown	unknown	unknown	unknown	gal.bile	1	gal.bile
940	¸¶»ª¶«	male	66	2020/11/2 9:38	781748	2	1	1	1	0	0	>60	16.1	normal	25.2	normal	9	normal	NA	unknown	94	unknown	unknown	unknown	unknown	unknown	unknown	unknown	unknown	gal.bile+	unknown	unknown	unknown	unknown	unknown	unknown	unknown	unknown	unknown	unknown	unknown	unknown	unknown	unknown	unknown	unknown	gal.bile	1	gal.bile
941	¸¶»ª¶«	male	66	2020/11/29 9:38	791216	2	1	1	1	0	0	>60	15.7	normal	23.5	normal	7.9	normal	NA	unknown	90	unknown	unknown	unknown	unknown	unknown	unknown	unknown	unknown	gal.bile+	unknown	unknown	unknown	unknown	unknown	unknown	unknown	unknown	unknown	unknown	unknown	unknown	unknown	unknown	unknown	unknown	gal.bile	1	gal.bile
942	¸µ³ÐÈÙ	male	64	2020/7/30 8:03	747369	2	1	1	1	0	0	>60	8.1	normal	21.4	normal	11.5	normal	NA	unknown	105	Êõºó	unknown	unknown	unknown	unknown	unknown	gastric+	unknown	unknown	unknown	unknown	unknown	unknown	unknown	unknown	unknown	unknown	unknown	unknown	unknown	unknown	unknown	unknown	unknown	unknown	gastric	1	gastric
943	¸µ´äºé	female	55	2021/3/9 9:03	824257	2	1	1	0	0	0	40-60	20.3	normal	27.5	normal	13.6	normal	41.9	normal	64	unknown	lung+	unknown	unknown	unknown	unknown	unknown	unknown	unknown	unknown	unknown	unknown	unknown	unknown	unknown	unknown	unknown	unknown	unknown	unknown	unknown	unknown	unknown	unknown	unknown	lung	1	lung
944	¸µ´äºé	female	56	2021/4/14 9:35	837502	1	1	1	0	0	0	40-60	24.2	normal	25.4	normal	7.9	normal	44.2	normal	94	unknown	lung+	unknown	unknown	unknown	unknown	unknown	unknown	unknown	unknown	unknown	unknown	unknown	unknown	unknown	unknown	unknown	unknown	unknown	unknown	unknown	unknown	unknown	unknown	unknown	lung	1	lung
945	¸µ´äºé	female	56	2021/5/11 14:16	848204	1	1	1	0	0	0	40-60	28.8	normal	32.1	normal	14.7	normal	39	normal	116	unknown	lung+	unknown	unknown	unknown	unknown	unknown	unknown	unknown	unknown	unknown	unknown	unknown	unknown	unknown	unknown	unknown	unknown	unknown	unknown	unknown	unknown	unknown	unknown	unknown	lung	1	lung
946	¸µ´äºé	female	56	2021/6/5 14:24	1800836	1	1	1	0	0	0	40-60	25.8	normal	28	normal	12.1	normal	39.3	normal	116	unknown	lung+	unknown	unknown	unknown	unknown	unknown	unknown	unknown	unknown	unknown	unknown	unknown	unknown	unknown	unknown	unknown	unknown	unknown	unknown	unknown	unknown	unknown	unknown	unknown	lung	1	lung
947	¸µ´äºé	female	56	2021/6/27 14:21	1813636	1	1	1	0	0	0	40-60	19	normal	23.9	normal	11.1	normal	42.7	normal	116	unknown	lung+	unknown	unknown	unknown	unknown	unknown	unknown	unknown	unknown	unknown	unknown	unknown	unknown	unknown	unknown	unknown	unknown	unknown	unknown	unknown	unknown	unknown	unknown	unknown	lung	1	lung
948	¸µ´äºé	female	56	2021/7/23 13:51	1830149	1	1	1	0	0	0	40-60	27.4	normal	39.4	high	11.5	normal	40.8	normal	129	unknown	lung+	unknown	unknown	unknown	unknown	unknown	unknown	unknown	unknown	unknown	unknown	unknown	unknown	unknown	unknown	unknown	unknown	unknown	unknown	unknown	unknown	unknown	unknown	unknown	lung	1	lung
949	¸µ·¨Ôª	male	72	2019/12/6 10:09	665370	3	1	1	1	1	0	>60	27.6	normal	66	high	13.1	normal	NA	unknown	153	unknown	unknown	unknown	unknown	crc+	unknown	unknown	unknown	unknown	unknown	unknown	unknown	unknown	unknown	unknown	unknown	unknown	unknown	unknown	unknown	unknown	unknown	unknown	unknown	unknown	crc	1	crc
950	¸µ·¨Ôª	male	72	2019/12/23 14:28	672067	2	1	1	1	1	0	>60	85.3	high	94.4	high	17.6	normal	NA	unknown	222	unknown	unknown	unknown	unknown	crc+	unknown	unknown	unknown	unknown	unknown	unknown	unknown	unknown	unknown	unknown	unknown	unknown	unknown	unknown	unknown	unknown	unknown	unknown	unknown	unknown	crc	1	crc
951	¸µ·¨Ôª	male	72	2020/1/6 16:26	677733	2	1	1	1	1	0	>60	40.4	high	52.4	high	17.9	normal	NA	unknown	111	unknown	unknown	unknown	unknown	crc+	unknown	unknown	unknown	unknown	unknown	unknown	unknown	unknown	unknown	unknown	unknown	unknown	unknown	unknown	unknown	unknown	unknown	unknown	unknown	unknown	crc	1	crc
952	¸µ·¨Ôª	male	72	2020/1/31 9:58	684637	3	1	1	1	1	0	>60	88.5	high	108.8	high	19.5	normal	NA	unknown	124	unknown	unknown	unknown	unknown	crc+	unknown	unknown	unknown	unknown	unknown	unknown	unknown	unknown	unknown	unknown	unknown	unknown	unknown	unknown	unknown	unknown	unknown	unknown	unknown	unknown	crc	1	crc
953	¸µ·¨Ôª	male	72	2020/2/29 10:10	690509	2	1	1	1	1	0	>60	377.9	high	275.6	high	20.7	normal	NA	unknown	178	unknown	unknown	unknown	unknown	crc+	unknown	unknown	unknown	unknown	unknown	unknown	unknown	unknown	unknown	unknown	unknown	unknown	unknown	unknown	unknown	unknown	unknown	unknown	unknown	unknown	crc	1	crc
954	¸µ·¨Ôª	male	72	2020/3/24 15:33	699267	2	1	1	1	1	0	>60	22.4	normal	41.9	high	16.1	normal	NA	unknown	106	unknown	unknown	unknown	unknown	crc+	unknown	unknown	unknown	unknown	unknown	unknown	unknown	unknown	unknown	unknown	unknown	unknown	unknown	unknown	unknown	unknown	unknown	unknown	unknown	unknown	crc	1	crc
955	¸µ·¨Ôª	male	72	2020/4/16 14:40	708291	1	1	1	1	1	0	>60	17.1	normal	40.8	high	11.5	normal	NA	unknown	91	unknown	unknown	unknown	unknown	crc+	unknown	unknown	unknown	unknown	unknown	unknown	unknown	unknown	unknown	unknown	unknown	unknown	unknown	unknown	unknown	unknown	unknown	unknown	unknown	unknown	crc	1	crc
956	¸µº£¸ù	male	58	2021/3/5 13:17	822481	3	1	1	0	0	0	40-60	8.7	normal	17.1	normal	6.9	normal	30.9	normal	78	unknown	lung+	sclc+	unknown	unknown	unknown	unknown	unknown	unknown	unknown	unknown	unknown	unknown	unknown	unknown	unknown	unknown	unknown	unknown	unknown	unknown	unknown	unknown	unknown	unknown	lung	1	lung
957	¸µº£¸ù	male	58	2021/4/10 14:29	836056	2	1	1	0	0	0	40-60	12.9	normal	15.8	normal	7.1	normal	38.6	normal	135	unknown	lung+	sclc+	unknown	unknown	unknown	unknown	unknown	unknown	unknown	unknown	unknown	unknown	unknown	unknown	unknown	unknown	unknown	unknown	unknown	unknown	unknown	unknown	unknown	unknown	lung	1	lung
958	¸µº£¸ù	male	58	2021/5/5 15:52	845927	1	1	1	0	0	0	40-60	9.1	normal	15.9	normal	8.1	normal	41.3	normal	153	unknown	lung+	sclc+	unknown	unknown	unknown	unknown	unknown	unknown	unknown	unknown	unknown	unknown	unknown	unknown	unknown	unknown	unknown	unknown	unknown	unknown	unknown	unknown	unknown	unknown	lung	1	lung
959	¸µº£¸ù	male	58	2021/6/18 16:17	1808769	1	1	1	0	0	0	40-60	8.4	normal	17.4	normal	8.6	normal	39.1	normal	57	unknown	lung+	sclc+	unknown	unknown	unknown	unknown	unknown	unknown	unknown	unknown	unknown	unknown	unknown	unknown	unknown	unknown	unknown	unknown	unknown	unknown	unknown	unknown	unknown	unknown	lung	1	lung
960	¸µº£¸ù	male	59	2021/7/14 15:23	1824643	2	1	1	0	0	0	40-60	10.6	normal	18.4	normal	11.9	normal	43.2	normal	64	unknown	lung+	sclc+	unknown	unknown	unknown	unknown	unknown	unknown	unknown	unknown	unknown	unknown	unknown	unknown	unknown	unknown	unknown	unknown	unknown	unknown	unknown	unknown	unknown	unknown	lung	1	lung
961	¸µº£¸ù	male	59	2021/8/8 16:17	1839804	1	1	1	0	0	0	40-60	12	normal	22.1	normal	5.8	normal	38.3	normal	66	unknown	lung+	sclc+	unknown	unknown	unknown	unknown	unknown	unknown	unknown	unknown	unknown	unknown	unknown	unknown	unknown	unknown	unknown	unknown	unknown	unknown	unknown	unknown	unknown	unknown	lung	1	lung
962	¸µ½ðÃÃ	female	71	2019/8/20 14:17	618301	3	1	1	1	1	0	>60	21.5	normal	23.1	normal	8.1	normal	NA	unknown	117	Î¬³Ö	lung+	unknown	unknown	unknown	unknown	unknown	unknown	unknown	unknown	unknown	unknown	unknown	unknown	unknown	unknown	unknown	unknown	unknown	unknown	unknown	unknown	unknown	unknown	unknown	lung	1	lung
963	¸µÂþºì	female	44	2021/5/28 10:27	1796776	1	1	0	0	0	0	40-60	20	normal	21	normal	11.3	normal	47.1	normal	57	unknown	unknown	unknown	unknown	unknown	unknown	unknown	unknown	unknown	unknown	unknown	unknown	unknown	ovrian+	unknown	unknown	unknown	unknown	unknown	unknown	unknown	unknown	unknown	unknown	unknown	ovrian	1	ovrian
964	¸µÂþºì	female	44	2021/6/19 8:09	1808903	2	1	0	0	0	0	40-60	35	normal	22.4	normal	8.9	normal	42.4	normal	87	unknown	unknown	unknown	unknown	unknown	unknown	unknown	unknown	unknown	unknown	unknown	unknown	unknown	ovrian+	unknown	unknown	unknown	unknown	unknown	unknown	unknown	unknown	unknown	unknown	unknown	ovrian	1	ovrian
965	¸µÂþºì	female	44	2021/7/9 14:39	1821354	1	1	0	0	0	0	40-60	43	high	26.1	normal	8.3	normal	46.3	normal	90	unknown	unknown	unknown	unknown	unknown	unknown	unknown	unknown	unknown	unknown	unknown	unknown	unknown	ovrian+	unknown	unknown	unknown	unknown	unknown	unknown	unknown	unknown	unknown	unknown	unknown	ovrian	1	ovrian
966	¸µÂþºì	female	44	2021/8/4 8:59	1837159	1	1	0	0	0	0	40-60	34.3	normal	22.7	normal	8.7	normal	45.8	normal	90	unknown	unknown	unknown	unknown	unknown	unknown	unknown	unknown	unknown	unknown	unknown	unknown	unknown	ovrian+	unknown	unknown	unknown	unknown	unknown	unknown	unknown	unknown	unknown	unknown	unknown	ovrian	1	ovrian
967	¸µËØÁ¬	female	68	2021/4/19 14:27	839036	1	1	1	1	0	0	>60	36.4	normal	64	high	5.7	normal	36	normal	157	unknown	unknown	unknown	unknown	crc+	unknown	unknown	unknown	unknown	unknown	unknown	unknown	unknown	unknown	unknown	unknown	unknown	unknown	unknown	unknown	unknown	unknown	unknown	unknown	unknown	crc	1	crc
968	¸µËØÁ¬	female	68	2021/5/12 9:20	848489	4	1	1	1	0	0	>60	18.6	normal	18.7	normal	7.1	normal	34.9	normal	122	unknown	unknown	unknown	unknown	crc+	unknown	unknown	unknown	unknown	unknown	unknown	unknown	unknown	unknown	unknown	unknown	unknown	unknown	unknown	unknown	unknown	unknown	unknown	unknown	unknown	crc	1	crc
969	¸µËØÁ¬	female	68	2021/6/21 10:28	1810009	2	1	1	1	0	0	>60	91	high	NA	unknown	4.3	normal	31.9	normal	136	unknown	unknown	unknown	unknown	crc+	unknown	unknown	unknown	unknown	unknown	unknown	unknown	unknown	unknown	unknown	unknown	unknown	unknown	unknown	unknown	unknown	unknown	unknown	unknown	unknown	crc	1	crc
970	¸µËØÁ¬	female	68	2021/7/15 9:34	1825014	4	1	1	1	0	0	>60	42.8	high	30.9	normal	7.1	normal	33.4	normal	114	unknown	unknown	unknown	unknown	crc+	unknown	unknown	unknown	unknown	unknown	unknown	unknown	unknown	unknown	unknown	unknown	unknown	unknown	unknown	unknown	unknown	unknown	unknown	unknown	unknown	crc	1	crc
971	¸µÏþ¼á	male	47	2019/5/29 16:42	577853	1	1	0	0	0	0	40-60	33.4	normal	30.5	normal	7.2	normal	NA	unknown	58	unknown	lung+	unknown	unknown	unknown	unknown	unknown	unknown	unknown	unknown	unknown	unknown	unknown	unknown	unknown	unknown	unknown	unknown	unknown	unknown	unknown	unknown	unknown	unknown	unknown	lung	1	lung
972	¸µÏþ¼á	male	47	2019/6/14 10:44	585162	NA	1	0	0	0	0	40-60	28.1	normal	28.9	normal	9.9	normal	NA	unknown	NA	unknown	lung+	unknown	unknown	unknown	unknown	unknown	unknown	unknown	unknown	unknown	unknown	unknown	unknown	unknown	unknown	unknown	unknown	unknown	unknown	unknown	unknown	unknown	unknown	unknown	lung	1	lung
973	¸µÏþ¼á	male	47	2019/8/11 14:45	613903	1	1	0	0	0	0	40-60	18.6	normal	18.8	normal	8.2	normal	NA	unknown	49	unknown	lung+	unknown	unknown	unknown	unknown	unknown	unknown	unknown	unknown	unknown	unknown	unknown	unknown	unknown	unknown	unknown	unknown	unknown	unknown	unknown	unknown	unknown	unknown	unknown	lung	1	lung
974	¸µÏþ¼á	male	47	2019/9/9 15:31	627388	2	1	0	0	0	0	40-60	53.3	high	36.1	high	3.7	normal	NA	unknown	55	Î¬³Ö	lung+	unknown	unknown	unknown	unknown	unknown	unknown	unknown	unknown	unknown	unknown	unknown	unknown	unknown	unknown	unknown	unknown	unknown	unknown	unknown	unknown	unknown	unknown	unknown	lung	1	lung
975	¸µÏþ¼á	male	47	2019/9/30 14:30	636831	1	1	0	0	0	0	40-60	31.2	normal	28.7	normal	4.6	normal	NA	unknown	59	unknown	lung+	sclc+	unknown	unknown	unknown	unknown	unknown	unknown	unknown	unknown	unknown	unknown	unknown	unknown	unknown	unknown	unknown	unknown	unknown	unknown	unknown	unknown	unknown	unknown	lung	1	lung
976	¸µÏþ¼á	male	47	2019/10/25 16:25	648041	2	1	0	0	0	0	40-60	78	high	50.4	high	5.7	normal	NA	unknown	74	Î¬³Ö	lung+	unknown	unknown	unknown	unknown	unknown	unknown	unknown	unknown	unknown	unknown	unknown	unknown	unknown	unknown	unknown	unknown	unknown	unknown	unknown	unknown	unknown	unknown	unknown	lung	1	lung
977	¸µÏþ¼á	male	48	2019/11/17 9:49	657169	1	1	0	0	0	0	40-60	25.9	normal	30.6	normal	5.1	normal	NA	unknown	65	unknown	lung+	sclc+	unknown	unknown	unknown	unknown	unknown	unknown	unknown	unknown	unknown	unknown	unknown	unknown	unknown	unknown	unknown	unknown	unknown	unknown	unknown	unknown	unknown	unknown	lung	1	lung
978	¸µÏþ¼á	male	48	2019/12/9 14:22	666500	1	1	0	0	0	0	40-60	17	normal	25.3	normal	6.4	normal	NA	unknown	65	unknown	lung+	sclc+	unknown	unknown	unknown	unknown	unknown	unknown	unknown	unknown	unknown	unknown	unknown	unknown	unknown	unknown	unknown	unknown	unknown	unknown	unknown	unknown	unknown	unknown	lung	1	lung
979	¸µÏþ¼á	male	48	2020/1/18 10:20	682222	1	1	0	0	0	0	40-60	NA	unknown	NA	unknown	NA	unknown	NA	unknown	NA	unknown	lung+	unknown	unknown	unknown	unknown	unknown	unknown	unknown	unknown	unknown	unknown	unknown	unknown	unknown	unknown	unknown	unknown	unknown	unknown	unknown	unknown	unknown	unknown	unknown	lung	1	lung
980	¸µÏþ¼á	male	48	2020/2/14 9:06	686584	2	1	0	0	0	0	40-60	NA	unknown	NA	unknown	NA	unknown	NA	unknown	NA	unknown	lung+	unknown	unknown	unknown	unknown	unknown	unknown	unknown	unknown	unknown	unknown	unknown	unknown	unknown	unknown	unknown	unknown	unknown	unknown	unknown	unknown	unknown	unknown	unknown	lung	1	lung
981	¸µÏþ¼á	male	48	2020/3/3 14:19	691612	1	1	0	0	0	0	40-60	12.9	normal	22.4	normal	7.1	normal	NA	unknown	63	unknown	lung+	sclc+	unknown	unknown	unknown	unknown	unknown	unknown	unknown	unknown	unknown	unknown	unknown	unknown	unknown	unknown	unknown	unknown	unknown	unknown	unknown	unknown	unknown	unknown	lung	1	lung
982	¸µÏþ¼á	male	48	2020/3/18 13:47	696907	1	1	0	0	0	0	40-60	25.3	normal	24.9	normal	7.7	normal	NA	unknown	89	unknown	lung+	sclc+	unknown	unknown	unknown	unknown	unknown	unknown	unknown	unknown	unknown	unknown	unknown	unknown	unknown	unknown	unknown	unknown	unknown	unknown	unknown	unknown	unknown	unknown	lung	1	lung
983	¸µÏþ¼á	male	48	2020/4/21 15:12	710340	1	1	0	0	0	0	40-60	17.9	normal	19.3	normal	6.1	normal	NA	unknown	70	unknown	lung+	sclc+	unknown	unknown	unknown	unknown	unknown	unknown	unknown	unknown	unknown	unknown	unknown	unknown	unknown	unknown	unknown	unknown	unknown	unknown	unknown	unknown	unknown	unknown	lung	1	lung
984	¸µÏþ¼á	male	48	2020/5/22 17:08	721496	1	1	0	0	0	0	40-60	15.7	normal	17.8	normal	4.5	normal	NA	unknown	100	unknown	lung+	unknown	unknown	unknown	unknown	unknown	unknown	unknown	unknown	unknown	unknown	unknown	unknown	unknown	unknown	unknown	unknown	unknown	unknown	unknown	unknown	unknown	unknown	unknown	lung	1	lung
985	¸µÏþ¼á	male	48	2020/6/14 15:33	729634	1	1	0	0	0	0	40-60	14	normal	17.9	normal	5.1	normal	NA	unknown	116	unknown	lung+	unknown	unknown	unknown	unknown	unknown	unknown	unknown	unknown	unknown	unknown	unknown	unknown	unknown	unknown	unknown	unknown	unknown	unknown	unknown	unknown	unknown	unknown	unknown	lung	1	lung
986	¸µÏþ¼á	male	48	2020/7/8 14:01	738762	2	1	0	0	0	0	40-60	9.6	normal	13.8	normal	5.7	normal	NA	unknown	113	unknown	lung+	unknown	unknown	unknown	unknown	unknown	unknown	unknown	unknown	unknown	unknown	unknown	unknown	unknown	unknown	unknown	unknown	unknown	unknown	unknown	unknown	unknown	unknown	unknown	lung	1	lung
987	¸µÏþ¼á	male	48	2020/8/16 7:52	754357	1	1	0	0	0	0	40-60	NA	unknown	NA	unknown	NA	unknown	NA	unknown	NA	unknown	lung+	unknown	unknown	unknown	unknown	unknown	unknown	unknown	unknown	unknown	unknown	unknown	unknown	unknown	unknown	unknown	unknown	unknown	unknown	unknown	unknown	unknown	unknown	unknown	lung	1	lung
988	¸µÏþ¼á	male	48	2020/9/7 11:02	762540	2	1	0	0	0	0	40-60	11.7	normal	16.6	normal	4	normal	NA	unknown	87	unknown	lung+	unknown	unknown	unknown	unknown	unknown	unknown	unknown	unknown	unknown	unknown	unknown	unknown	unknown	unknown	unknown	unknown	unknown	unknown	unknown	unknown	unknown	unknown	unknown	lung	1	lung
989	¸µÏþ¼á	male	48	2020/9/15 10:38	765544	2	1	0	0	0	0	40-60	24	normal	24	normal	3.7	normal	NA	unknown	NA	unknown	lung+	unknown	unknown	unknown	unknown	unknown	unknown	unknown	unknown	unknown	unknown	unknown	unknown	unknown	unknown	unknown	unknown	unknown	unknown	unknown	unknown	unknown	unknown	unknown	lung	1	lung
990	¸µÖ¾±¦	male	78	2020/11/1 10:57	781746	3	1	1	1	1	0	>60	4.3	normal	13.9	normal	8.4	normal	NA	unknown	101	unknown	lung+	unknown	unknown	unknown	unknown	unknown	unknown	unknown	unknown	unknown	unknown	unknown	unknown	unknown	unknown	unknown	unknown	unknown	unknown	unknown	unknown	unknown	unknown	unknown	lung	1	lung
991	¸µÖ¾±¦	male	78	2020/11/29 11:25	791263	3	1	1	1	1	0	>60	5.9	normal	22.3	normal	7.2	normal	NA	unknown	107	unknown	lung+	unknown	unknown	unknown	unknown	unknown	unknown	unknown	unknown	unknown	unknown	unknown	unknown	unknown	unknown	unknown	unknown	unknown	unknown	unknown	unknown	unknown	unknown	unknown	lung	1	lung
992	¸µÖ¾±¦	male	78	2020/12/20 9:02	798151	2	1	1	1	1	0	>60	8.4	normal	28.3	normal	11.5	normal	NA	unknown	105	Î¬³Ö	lung+	unknown	unknown	unknown	unknown	unknown	unknown	unknown	unknown	unknown	unknown	unknown	unknown	unknown	unknown	unknown	unknown	unknown	unknown	unknown	unknown	unknown	unknown	unknown	lung	1	lung
993	¸µÖ¾±¦	male	78	2021/1/5 13:35	803447	2	1	1	1	1	0	>60	12.5	normal	44.7	high	7.9	normal	31.1	normal	85	unknown	lung+	unknown	unknown	unknown	unknown	unknown	unknown	unknown	unknown	unknown	unknown	unknown	unknown	unknown	unknown	unknown	unknown	unknown	unknown	unknown	unknown	unknown	unknown	unknown	lung	1	lung
994	¸µÖ¾±¦	male	78	2021/3/4 13:35	822654	5	1	1	1	1	0	>60	5.2	normal	21.9	normal	7.9	normal	32.3	normal	74	unknown	lung+	sclc+	unknown	unknown	unknown	unknown	unknown	unknown	unknown	unknown	unknown	unknown	unknown	unknown	unknown	unknown	unknown	unknown	unknown	unknown	unknown	unknown	unknown	unknown	lung	1	lung
995	¸µÖ¾±¦	male	78	2021/3/31 14:13	832426	3	1	1	1	1	0	>60	4	normal	20.9	normal	6.7	normal	34.9	normal	80	unknown	lung+	unknown	unknown	unknown	unknown	unknown	unknown	unknown	unknown	unknown	unknown	unknown	unknown	unknown	unknown	unknown	unknown	unknown	unknown	unknown	unknown	unknown	unknown	unknown	lung	1	lung
996	¸µÖ¾±¦	male	78	2021/4/22 18:59	840933	5	1	1	1	1	0	>60	5.8	normal	21.3	normal	6.7	normal	31	normal	82	unknown	lung+	unknown	unknown	unknown	unknown	unknown	unknown	unknown	unknown	unknown	unknown	unknown	unknown	unknown	unknown	unknown	unknown	unknown	unknown	unknown	unknown	unknown	unknown	unknown	lung	1	lung
997	¸µÖ¾±¦	male	78	2021/5/17 13:21	850336	2	1	1	1	1	0	>60	6.7	normal	23.5	normal	8.1	normal	33.8	normal	87	unknown	lung+	unknown	unknown	unknown	unknown	unknown	unknown	unknown	unknown	unknown	unknown	unknown	unknown	unknown	unknown	unknown	unknown	unknown	unknown	unknown	unknown	unknown	unknown	unknown	lung	1	lung
998	¸µÖÜ»ª	male	75	2019/10/31 9:11	650335	2	1	1	1	1	0	>60	27.7	normal	37.8	high	15.2	normal	NA	unknown	88	unknown	unknown	unknown	unknown	unknown	unknown	gastric+	unknown	unknown	unknown	unknown	unknown	unknown	unknown	unknown	unknown	unknown	unknown	unknown	unknown	unknown	unknown	unknown	unknown	unknown	gastric	1	gastric
999	¸µÖÜ»ª	male	75	2019/11/22 10:02	659332	2	1	1	1	1	0	>60	24.8	normal	43	high	18.8	normal	NA	unknown	89	unknown	unknown	unknown	unknown	unknown	unknown	gastric+	unknown	unknown	unknown	unknown	unknown	unknown	unknown	unknown	unknown	unknown	unknown	unknown	unknown	unknown	unknown	unknown	unknown	unknown	gastric	1	gastric
1000	¸µÖÜ»ª	male	75	2020/1/16 9:04	681457	2	1	1	1	1	0	>60	23	normal	38.8	high	14.1	normal	NA	unknown	136	unknown	unknown	unknown	unknown	unknown	unknown	gastric+	unknown	unknown	unknown	unknown	unknown	unknown	unknown	unknown	unknown	unknown	unknown	unknown	unknown	unknown	unknown	unknown	unknown	unknown	gastric	1	gastric
1001	¸µ×Ó»¨	female	57	2021/3/30 16:04	832112	4	1	1	0	0	0	40-60	19.9	normal	23.7	normal	7.6	normal	30.2	normal	66	¸¨Öú	unknown	unknown	unknown	crc+	unknown	unknown	unknown	unknown	unknown	unknown	unknown	unknown	unknown	unknown	unknown	unknown	unknown	unknown	unknown	unknown	unknown	unknown	unknown	unknown	crc	1	crc
1002	¸µ×Ó»¨	female	57	2021/5/3 16:17	844865	1	1	1	0	0	0	40-60	351.2	high	249.4	high	8.7	normal	38.6	normal	97	¸¨Öú	unknown	unknown	unknown	crc+	unknown	unknown	unknown	unknown	unknown	unknown	unknown	unknown	unknown	unknown	unknown	unknown	unknown	unknown	unknown	unknown	unknown	unknown	unknown	unknown	crc	1	crc
1003	¸µ×Ó»¨	female	57	2021/6/3 14:53	1799902	2	1	1	0	0	0	40-60	46.8	high	50	high	7.9	normal	35.5	normal	70	¸¨Öú	unknown	unknown	unknown	crc+	unknown	unknown	unknown	unknown	unknown	unknown	unknown	unknown	unknown	unknown	unknown	unknown	unknown	unknown	unknown	unknown	unknown	unknown	unknown	unknown	crc	1	crc
1004	¸µ×Ó»¨	female	57	2021/6/27 15:41	1813729	2	1	1	0	0	0	40-60	32.1	normal	42.4	high	8.6	normal	34.9	normal	94	¸¨Öú	unknown	unknown	unknown	crc+	unknown	unknown	unknown	unknown	unknown	unknown	unknown	unknown	unknown	unknown	unknown	unknown	unknown	unknown	unknown	unknown	unknown	unknown	unknown	unknown	crc	1	crc
1005	¸ßµÂ±ê	male	64	2020/3/18 14:41	696998	1	1	1	1	0	0	>60	NA	unknown	NA	unknown	NA	unknown	NA	unknown	NA	unknown	unknown	unknown	unknown	unknown	unknown	unknown	unknown	unknown	pancrease+	unknown	unknown	unknown	unknown	unknown	unknown	unknown	unknown	unknown	unknown	unknown	unknown	unknown	unknown	unknown	pancrease	1	pancrease
1006	¸ßµÂ±ê	male	64	2020/4/2 15:51	702704	1	1	1	1	0	0	>60	36.8	normal	49	high	20.3	normal	NA	unknown	517	unknown	unknown	unknown	unknown	unknown	unknown	unknown	unknown	unknown	pancrease+	unknown	unknown	unknown	unknown	unknown	unknown	unknown	unknown	unknown	unknown	unknown	unknown	unknown	unknown	unknown	pancrease	1	pancrease
1007	¸ß½ðÏÉ	female	69	2021/4/30 14:55	844027	2	1	1	1	0	0	>60	16.2	normal	19.5	normal	11.2	normal	39.3	normal	61	unknown	unknown	unknown	unknown	unknown	unknown	unknown	unknown	unknown	unknown	unknown	unknown	cervix+	unknown	unknown	unknown	unknown	unknown	unknown	unknown	unknown	unknown	unknown	unknown	unknown	cervix	1	cervix
1008	¸ß½ðÏÉ	female	69	2021/5/26 8:25	1795707	1	1	1	1	0	0	>60	11.3	normal	16.9	normal	17.5	normal	40.7	normal	68	unknown	unknown	unknown	unknown	unknown	unknown	unknown	unknown	unknown	unknown	unknown	unknown	cervix+	unknown	unknown	unknown	unknown	unknown	unknown	unknown	unknown	unknown	unknown	unknown	unknown	cervix	1	cervix
1009	¸ßËÕÆ»	female	62	2020/1/7 9:02	677839	1	1	1	1	0	0	>60	9.8	normal	25.4	normal	9.6	normal	NA	unknown	106	unknown	unknown	unknown	unknown	crc+	unknown	unknown	unknown	unknown	unknown	unknown	unknown	unknown	unknown	unknown	unknown	unknown	unknown	unknown	unknown	unknown	unknown	unknown	unknown	unknown	crc	1	crc
1010	¸ßËÕÆ»	female	62	2020/1/19 9:30	682451	1	1	1	1	0	0	>60	9.1	normal	20.8	normal	6.3	normal	NA	unknown	104	unknown	unknown	unknown	breast+	crc+	unknown	unknown	unknown	unknown	unknown	unknown	unknown	unknown	unknown	unknown	unknown	unknown	unknown	unknown	unknown	unknown	unknown	unknown	unknown	unknown	breast+crc	2	mpc
1011	¸ßËÕÆ»	female	63	2020/2/2 10:04	684904	1	1	1	1	0	0	>60	14.5	normal	25.1	normal	6.7	normal	NA	unknown	122	unknown	unknown	unknown	unknown	crc+	unknown	unknown	unknown	unknown	unknown	unknown	unknown	unknown	unknown	unknown	unknown	unknown	unknown	unknown	unknown	unknown	unknown	unknown	unknown	unknown	crc	1	crc
1012	¸ßËÕÆ»	female	63	2020/3/4 8:27	691745	1	1	1	1	0	0	>60	NA	unknown	NA	unknown	NA	unknown	NA	unknown	NA	unknown	unknown	unknown	unknown	crc+	unknown	unknown	unknown	unknown	unknown	unknown	unknown	unknown	unknown	unknown	unknown	unknown	unknown	unknown	unknown	unknown	unknown	unknown	unknown	unknown	crc	1	crc
1013	¸ßËÕÆ»	female	63	2020/3/21 9:24	697924	1	1	1	1	0	0	>60	11.1	normal	21.8	normal	9.4	normal	NA	unknown	117	unknown	unknown	unknown	unknown	crc+	unknown	unknown	unknown	unknown	unknown	unknown	unknown	unknown	unknown	unknown	unknown	unknown	unknown	unknown	unknown	unknown	unknown	unknown	unknown	unknown	crc	1	crc
1014	¸ßËÕÆ»	female	63	2020/4/6 13:34	703887	1	1	1	1	0	0	>60	11.6	normal	21	normal	9.8	normal	NA	unknown	140	unknown	unknown	unknown	unknown	crc+	unknown	unknown	unknown	unknown	unknown	unknown	unknown	unknown	unknown	unknown	unknown	unknown	unknown	unknown	unknown	unknown	unknown	unknown	unknown	unknown	crc	1	crc
1015	¸ßËÕÆ»	female	63	2020/4/22 7:58	710443	1	1	1	1	0	0	>60	12.7	normal	24.2	normal	8.6	normal	NA	unknown	158	unknown	unknown	unknown	unknown	crc+	unknown	unknown	unknown	unknown	unknown	unknown	unknown	unknown	unknown	unknown	unknown	unknown	unknown	unknown	unknown	unknown	unknown	unknown	unknown	unknown	crc	1	crc
1016	¸ßËÕÆ»	female	63	2020/5/6 8:19	715461	1	1	1	1	0	0	>60	11.2	normal	NA	unknown	6.8	normal	NA	unknown	242	unknown	unknown	unknown	unknown	crc+	unknown	unknown	unknown	unknown	unknown	unknown	unknown	unknown	unknown	unknown	unknown	unknown	unknown	unknown	unknown	unknown	unknown	unknown	unknown	unknown	crc	1	crc
1017	¸ßËÕÆ»	female	63	2020/5/21 9:59	720936	1	1	1	1	0	0	>60	8.7	normal	20	normal	6.2	normal	NA	unknown	129	unknown	unknown	unknown	unknown	crc+	unknown	unknown	unknown	unknown	unknown	unknown	unknown	unknown	unknown	unknown	unknown	unknown	unknown	unknown	unknown	unknown	unknown	unknown	unknown	unknown	crc	1	crc
1018	¸ßËÕÆ»	female	63	2020/6/3 14:04	725676	1	1	1	1	0	0	>60	13.2	normal	21.6	normal	7.4	normal	NA	unknown	153	unknown	unknown	unknown	unknown	crc+	unknown	unknown	unknown	unknown	unknown	unknown	unknown	unknown	unknown	unknown	unknown	unknown	unknown	unknown	unknown	unknown	unknown	unknown	unknown	unknown	crc	1	crc
1019	¸ßËÕÆ»	female	63	2020/6/18 9:10	731122	1	1	1	1	0	0	>60	8.8	normal	20.9	normal	7.3	normal	NA	unknown	157	unknown	unknown	unknown	unknown	crc+	unknown	unknown	unknown	unknown	unknown	unknown	unknown	unknown	unknown	unknown	unknown	unknown	unknown	unknown	unknown	unknown	unknown	unknown	unknown	unknown	crc	1	crc
1020	¸ßËÕÆ»	female	63	2020/7/27 8:30	746008	1	1	1	1	0	0	>60	9.5	normal	23.2	normal	5.9	normal	NA	unknown	135	unknown	unknown	unknown	unknown	crc+	unknown	unknown	unknown	unknown	unknown	unknown	unknown	unknown	unknown	unknown	unknown	unknown	unknown	unknown	unknown	unknown	unknown	unknown	unknown	unknown	crc	1	crc
1021	¸ßËÕÆ»	female	63	2020/8/22 7:54	756903	1	1	1	1	0	0	>60	24.5	normal	43.1	high	5.8	normal	NA	unknown	141	unknown	unknown	unknown	unknown	crc+	unknown	unknown	unknown	unknown	unknown	unknown	unknown	unknown	unknown	unknown	unknown	unknown	unknown	unknown	unknown	unknown	unknown	unknown	unknown	unknown	crc	1	crc
1022	¸ßËÕÆ»	female	63	2020/9/13 10:32	764691	4	1	1	1	0	0	>60	45.6	high	62.5	high	6.7	normal	NA	unknown	158	unknown	unknown	unknown	unknown	crc+	unknown	unknown	unknown	unknown	unknown	unknown	unknown	unknown	unknown	unknown	unknown	unknown	unknown	unknown	unknown	unknown	unknown	unknown	unknown	unknown	crc	1	crc
1023	¸ßËÕÆ»	female	63	2020/10/7 9:52	772857	1	1	1	1	0	0	>60	53.3	high	69.6	high	6.1	normal	NA	unknown	138	unknown	unknown	unknown	breast+	crc+	unknown	unknown	unknown	unknown	unknown	unknown	unknown	unknown	unknown	unknown	unknown	unknown	unknown	unknown	unknown	unknown	unknown	unknown	unknown	unknown	breast+crc	2	mpc
1024	¸ßËÕÆ»	female	63	2020/10/30 9:02	781171	1	1	1	1	0	0	>60	27	normal	44.2	high	7.6	normal	NA	unknown	123	unknown	unknown	unknown	breast+	crc+	unknown	unknown	unknown	unknown	unknown	unknown	unknown	unknown	unknown	unknown	unknown	unknown	unknown	unknown	unknown	unknown	unknown	unknown	unknown	unknown	breast+crc	2	mpc
1025	¸ßËÕÆ»	female	63	2020/11/24 15:31	789738	1	1	1	1	0	0	>60	17.7	normal	32.7	normal	11.2	normal	NA	unknown	121	unknown	unknown	unknown	breast+	crc+	unknown	unknown	unknown	unknown	unknown	unknown	unknown	unknown	unknown	unknown	unknown	unknown	unknown	unknown	unknown	unknown	unknown	unknown	unknown	unknown	breast+crc	2	mpc
1026	¸ßËÕÆ»	female	63	2020/12/18 10:25	797730	2	1	1	1	0	0	>60	19.8	normal	37.8	high	9.3	normal	NA	unknown	91	unknown	unknown	unknown	breast+	crc+	unknown	unknown	unknown	unknown	unknown	unknown	unknown	unknown	unknown	unknown	unknown	unknown	unknown	unknown	unknown	unknown	unknown	unknown	unknown	unknown	breast+crc	2	mpc
1027	¸ßËÕÆ»	female	63	2021/1/15 13:04	806902	1	1	1	1	0	0	>60	23	normal	42.4	high	7.3	normal	36	normal	96	unknown	unknown	unknown	breast+	crc+	unknown	unknown	unknown	unknown	unknown	unknown	unknown	unknown	unknown	unknown	unknown	unknown	unknown	unknown	unknown	unknown	unknown	unknown	unknown	unknown	breast+crc	2	mpc
1028	¸ð´úµÜ	female	35	2020/4/29 12:54	712954	1	0	0	0	0	0	<40	22	normal	20.2	normal	21	normal	NA	unknown	103	unknown	unknown	unknown	unknown	unknown	unknown	unknown	unknown	unknown	unknown	unknown	unknown	cervix+	unknown	unknown	unknown	unknown	unknown	unknown	unknown	unknown	unknown	unknown	unknown	unknown	cervix	1	cervix
1029	¸ðº×Ïé	male	60	2019/12/27 9:01	673591	1	1	1	1	0	0	40-60	25.3	normal	22.8	normal	9.4	normal	45.2	normal	79	unknown	lung+	sclc+	unknown	unknown	unknown	unknown	unknown	unknown	unknown	unknown	unknown	unknown	unknown	unknown	unknown	unknown	unknown	unknown	unknown	unknown	unknown	unknown	unknown	unknown	lung	1	lung
1030	¸ðº×Ïé	male	60	2020/3/19 14:33	696316	1	1	1	1	0	0	40-60	NA	unknown	NA	unknown	NA	unknown	NA	unknown	80	unknown	lung+	sclc+	unknown	unknown	unknown	unknown	unknown	unknown	unknown	unknown	unknown	unknown	unknown	unknown	unknown	unknown	unknown	unknown	unknown	unknown	unknown	unknown	unknown	unknown	lung	1	lung
1031	¸ðº×Ïé	male	60	2020/4/15 8:42	707528	NA	1	1	1	0	0	40-60	46	high	32	normal	8.6	normal	NA	unknown	NA	unknown	lung+	unknown	unknown	unknown	unknown	unknown	unknown	unknown	unknown	unknown	unknown	unknown	unknown	unknown	unknown	unknown	unknown	unknown	unknown	unknown	unknown	unknown	unknown	unknown	lung	1	lung
1032	¸ðº×Ïé	male	60	2020/6/6 15:09	726764	1	1	1	1	0	0	40-60	22.8	normal	19.9	normal	11.2	normal	NA	unknown	64	unknown	lung+	sclc+	unknown	unknown	unknown	unknown	unknown	unknown	unknown	unknown	unknown	unknown	unknown	unknown	unknown	unknown	unknown	unknown	unknown	unknown	unknown	unknown	unknown	unknown	lung	1	lung
1033	¸ðº×Ïé	male	60	2020/8/10 8:07	751648	3	1	1	1	0	0	40-60	16	normal	22	normal	9.1	normal	NA	unknown	NA	unknown	lung+	unknown	unknown	unknown	unknown	unknown	unknown	unknown	unknown	unknown	unknown	unknown	unknown	unknown	unknown	unknown	unknown	unknown	unknown	unknown	unknown	unknown	unknown	unknown	lung	1	lung
1034	¸ðº×Ïé	male	61	2020/9/12 14:11	764469	2	1	1	1	0	0	>60	26.2	normal	19.8	normal	8.8	normal	NA	unknown	61	unknown	lung+	unknown	unknown	unknown	unknown	unknown	unknown	unknown	unknown	unknown	unknown	unknown	unknown	unknown	unknown	unknown	unknown	unknown	unknown	unknown	unknown	unknown	unknown	unknown	lung	1	lung
1035	¸ðº×Ïé	male	61	2020/10/5 10:45	772099	1	1	1	1	0	0	>60	22	normal	21.4	normal	9.4	normal	NA	unknown	75	unknown	lung+	unknown	unknown	unknown	unknown	unknown	unknown	unknown	unknown	unknown	unknown	unknown	unknown	unknown	unknown	unknown	unknown	unknown	unknown	unknown	unknown	unknown	unknown	unknown	lung	1	lung
1036	¸ðº×Ïé	male	61	2020/10/27 14:23	780167	1	1	1	1	0	0	>60	21.6	normal	24.7	normal	11.4	normal	NA	unknown	74	unknown	lung+	unknown	unknown	unknown	unknown	unknown	unknown	unknown	unknown	unknown	unknown	unknown	unknown	unknown	unknown	unknown	unknown	unknown	unknown	unknown	unknown	unknown	unknown	unknown	lung	1	lung
1037	¸ðº×Ïé	male	61	2020/11/17 9:40	787271	1	1	1	1	0	0	>60	18.2	normal	23.7	normal	6.8	normal	NA	unknown	67	unknown	lung+	unknown	unknown	unknown	unknown	unknown	unknown	unknown	unknown	unknown	unknown	unknown	unknown	unknown	unknown	unknown	unknown	unknown	unknown	unknown	unknown	unknown	unknown	unknown	lung	1	lung
1038	¸ðº×Ïé	male	61	2020/12/10 13:51	795262	2	1	1	1	0	0	>60	11	normal	18.4	normal	7.3	normal	NA	unknown	59	unknown	lung+	unknown	unknown	unknown	unknown	unknown	unknown	unknown	unknown	unknown	unknown	unknown	unknown	unknown	unknown	unknown	unknown	unknown	unknown	unknown	unknown	unknown	unknown	unknown	lung	1	lung
1039	¸ðº×Ïé	male	61	2021/1/21 13:57	809014	2	1	1	1	0	0	>60	40.8	high	23.9	normal	6.7	normal	37.3	normal	134	unknown	lung+	unknown	unknown	unknown	unknown	unknown	unknown	unknown	unknown	unknown	unknown	unknown	unknown	unknown	unknown	unknown	unknown	unknown	unknown	unknown	unknown	unknown	unknown	unknown	lung	1	lung
1040	¸ðº×Ïé	male	61	2021/2/16 8:46	815574	1	1	1	1	0	0	>60	35	normal	28	normal	7.9	normal	45.4	normal	NA	unknown	lung+	unknown	unknown	unknown	unknown	unknown	unknown	unknown	unknown	unknown	unknown	unknown	unknown	unknown	unknown	unknown	unknown	unknown	unknown	unknown	unknown	unknown	unknown	unknown	lung	1	lung
1041	¸ðº×Ïé	male	61	2021/3/8 9:24	823827	3	1	1	1	0	0	>60	65.3	high	47.4	high	6.5	normal	42.5	normal	105	unknown	lung+	unknown	unknown	unknown	unknown	unknown	unknown	unknown	unknown	unknown	unknown	unknown	unknown	unknown	unknown	unknown	unknown	unknown	unknown	unknown	unknown	unknown	unknown	unknown	lung	1	lung
1042	¸ðº×Ïé	male	61	2021/3/31 15:06	832469	2	1	1	1	0	0	>60	42.4	high	31	normal	6.7	normal	37.5	normal	83	unknown	lung+	unknown	unknown	unknown	unknown	unknown	unknown	unknown	unknown	unknown	unknown	unknown	unknown	unknown	unknown	unknown	unknown	unknown	unknown	unknown	unknown	unknown	unknown	unknown	lung	1	lung
1043	¸ðÊÀÃ¯	male	74	2019/4/8 9:28	553231	2	1	1	1	1	0	>60	11.7	normal	NA	unknown	NA	unknown	NA	unknown	109	unknown	unknown	unknown	unknown	crc+	unknown	unknown	unknown	unknown	unknown	unknown	unknown	unknown	unknown	unknown	unknown	unknown	unknown	unknown	unknown	unknown	unknown	unknown	unknown	unknown	crc	1	crc
1044	¸ðÊÀÃ¯	male	74	2019/5/12 7:32	569472	1	1	1	1	1	0	>60	22.1	normal	29	normal	10.4	normal	NA	unknown	86	Î¬³Ö	unknown	unknown	unknown	crc+	unknown	unknown	unknown	unknown	unknown	unknown	unknown	unknown	unknown	unknown	unknown	unknown	unknown	unknown	unknown	unknown	unknown	unknown	unknown	unknown	crc	1	crc
1045	¸ðÊÀÃ¯	male	74	2019/5/26 15:42	576187	2	1	1	1	1	0	>60	15.1	normal	19.8	normal	7.3	normal	NA	unknown	86	unknown	unknown	unknown	unknown	crc+	unknown	unknown	unknown	unknown	unknown	unknown	unknown	unknown	unknown	unknown	unknown	unknown	unknown	unknown	unknown	unknown	unknown	unknown	unknown	unknown	crc	1	crc
1046	¸ðÊÀÃ¯	male	74	2019/6/11 14:45	583696	2	1	1	1	1	0	>60	13.9	normal	20.1	normal	12	normal	NA	unknown	86	unknown	unknown	unknown	unknown	crc+	unknown	unknown	unknown	unknown	unknown	unknown	unknown	unknown	unknown	unknown	unknown	unknown	unknown	unknown	unknown	unknown	unknown	unknown	unknown	unknown	crc	1	crc
1047	¸ðÊÀÃ¯	male	74	2019/7/1 14:18	593378	1	1	1	1	1	0	>60	10.3	normal	21.3	normal	8	normal	NA	unknown	72	unknown	unknown	unknown	unknown	crc+	unknown	unknown	unknown	unknown	unknown	unknown	unknown	unknown	unknown	unknown	unknown	unknown	unknown	unknown	unknown	unknown	unknown	unknown	unknown	unknown	crc	1	crc
1048	¸ðÊÀÃ¯	male	74	2019/7/21 14:18	603599	2	1	1	1	1	0	>60	10.9	normal	20.2	normal	11.5	normal	NA	unknown	63	unknown	unknown	unknown	unknown	crc+	unknown	unknown	unknown	unknown	unknown	unknown	unknown	unknown	unknown	unknown	unknown	unknown	unknown	unknown	unknown	unknown	unknown	unknown	unknown	unknown	crc	1	crc
1049	¸ðÊÀÃ¯	male	74	2019/8/9 15:51	613230	2	1	1	1	1	0	>60	13.5	normal	24.6	normal	7.9	normal	NA	unknown	68	unknown	unknown	unknown	unknown	crc+	unknown	unknown	unknown	unknown	unknown	unknown	unknown	unknown	unknown	unknown	unknown	unknown	unknown	unknown	unknown	unknown	unknown	unknown	unknown	unknown	crc	1	crc
1050	¸ðÊÀÃ¯	male	74	2019/9/5 15:05	625713	2	1	1	1	1	0	>60	10.8	normal	24.5	normal	11.3	normal	NA	unknown	54	unknown	unknown	unknown	unknown	crc+	unknown	unknown	unknown	unknown	unknown	unknown	unknown	unknown	unknown	unknown	unknown	unknown	unknown	unknown	unknown	unknown	unknown	unknown	unknown	unknown	crc	1	crc
1051	¸ðÊÀÃ¯	male	74	2019/9/30 16:13	636930	2	1	1	1	1	0	>60	22.7	normal	27.6	normal	14.1	normal	NA	unknown	64	unknown	unknown	unknown	unknown	crc+	unknown	unknown	unknown	unknown	unknown	unknown	unknown	unknown	unknown	unknown	unknown	unknown	unknown	unknown	unknown	unknown	unknown	unknown	unknown	unknown	crc	1	crc
1052	¸ðÊÀÃ¯	male	75	2019/10/26 14:57	648306	3	1	1	1	1	0	>60	14.9	normal	26.6	normal	10.7	normal	NA	unknown	63	unknown	unknown	unknown	unknown	crc+	unknown	unknown	unknown	unknown	unknown	unknown	unknown	unknown	unknown	unknown	unknown	unknown	unknown	unknown	unknown	unknown	unknown	unknown	unknown	unknown	crc	1	crc
1053	¸ðÊÀÃ¯	male	75	2019/11/19 14:53	658210	2	1	1	1	1	0	>60	25.7	normal	35.1	high	11.2	normal	NA	unknown	71	unknown	unknown	unknown	unknown	crc+	unknown	unknown	unknown	unknown	unknown	unknown	unknown	unknown	unknown	unknown	unknown	unknown	unknown	unknown	unknown	unknown	unknown	unknown	unknown	unknown	crc	1	crc
1054	¸ðÐ¡·æ	female	39	2020/11/4 14:29	782880	1	0	0	0	0	0	<40	93	high	87	high	5.9	normal	NA	unknown	150	unknown	unknown	unknown	breast+	unknown	unknown	unknown	unknown	unknown	unknown	unknown	unknown	unknown	unknown	unknown	unknown	unknown	unknown	unknown	unknown	unknown	unknown	unknown	unknown	unknown	breast	1	breast
1055	¸ðÐ¡·æ	female	39	2020/11/21 16:32	788824	4	0	0	0	0	0	<40	31	normal	54	high	4	normal	NA	unknown	292	unknown	unknown	unknown	breast+	unknown	unknown	unknown	unknown	unknown	unknown	unknown	unknown	unknown	unknown	unknown	unknown	unknown	unknown	unknown	unknown	unknown	unknown	unknown	unknown	unknown	breast	1	breast
1056	¸ðÐ¡·æ	female	39	2021/2/16 11:40	815747	5	0	0	0	0	0	<40	16.7	normal	31.8	normal	5.1	normal	31.8	normal	109	unknown	unknown	unknown	breast+	unknown	unknown	unknown	unknown	unknown	unknown	unknown	unknown	unknown	unknown	unknown	unknown	unknown	unknown	unknown	unknown	unknown	unknown	unknown	unknown	unknown	breast	1	breast
1057	¸ðÐ¡·æ	female	39	2021/3/29 11:08	831545	4	0	0	0	0	0	<40	NA	unknown	NA	unknown	NA	unknown	NA	unknown	NA	unknown	unknown	unknown	breast+	unknown	unknown	unknown	unknown	unknown	unknown	unknown	unknown	unknown	unknown	unknown	unknown	unknown	unknown	unknown	unknown	unknown	unknown	unknown	unknown	unknown	breast	1	breast
1058	¸ðÐ¡·æ	female	39	2021/4/12 9:48	836655	4	0	0	0	0	0	<40	28.1	normal	43.9	high	10	normal	38.5	normal	255	unknown	unknown	unknown	breast+	unknown	unknown	unknown	unknown	unknown	unknown	unknown	unknown	unknown	unknown	unknown	unknown	unknown	unknown	unknown	unknown	unknown	unknown	unknown	unknown	unknown	breast	1	breast
1059	¸ðÐ¡·æ	female	39	2021/5/6 15:06	846318	4	0	0	0	0	0	<40	42	high	53	high	5.8	normal	43.3	normal	234	Î¬³Ö	unknown	unknown	breast+	unknown	unknown	unknown	unknown	unknown	unknown	unknown	unknown	unknown	unknown	unknown	unknown	unknown	unknown	unknown	unknown	unknown	unknown	unknown	unknown	unknown	breast	1	breast
1060	¸ðÐ¡·æ	female	39	2021/6/19 16:07	1809213	2	0	0	0	0	0	<40	23.2	normal	53.8	high	6.2	normal	36.9	normal	193	Î¬³Ö	unknown	unknown	breast+	unknown	unknown	unknown	unknown	unknown	unknown	unknown	unknown	unknown	unknown	unknown	unknown	unknown	unknown	unknown	unknown	unknown	unknown	unknown	unknown	unknown	breast	1	breast
1061	¸ðÐ¡·æ	female	40	2021/7/14 16:06	1824684	4	1	0	0	0	0	40-60	23.6	normal	57.9	high	7.4	normal	34.1	normal	190	unknown	unknown	unknown	breast+	unknown	unknown	unknown	unknown	unknown	unknown	unknown	unknown	unknown	unknown	unknown	unknown	unknown	unknown	unknown	unknown	unknown	unknown	unknown	unknown	unknown	breast	1	breast
1062	¸ðÕ×¿¡	male	61	2018/8/19 7:49	452664	NA	1	1	1	0	0	>60	18	normal	25	normal	20.4	normal	NA	unknown	114	Êõºó	unknown	unknown	unknown	unknown	unknown	gastric+	unknown	unknown	unknown	unknown	unknown	unknown	unknown	unknown	unknown	unknown	unknown	unknown	unknown	unknown	unknown	unknown	unknown	unknown	gastric	1	gastric
1063	¹¨º£ÏÉ	female	68	2020/5/12 14:19	717566	1	1	1	1	0	0	>60	42.7	high	52.6	high	13.3	normal	NA	unknown	168	unknown	unknown	unknown	unknown	crc+	unknown	unknown	unknown	unknown	unknown	unknown	unknown	unknown	unknown	unknown	unknown	unknown	unknown	unknown	unknown	unknown	unknown	unknown	unknown	unknown	crc	1	crc
1064	¹¨º£ÏÉ	female	68	2020/6/3 14:52	725707	2	1	1	1	0	0	>60	28.6	normal	37.3	high	10.9	normal	NA	unknown	315	unknown	unknown	unknown	unknown	crc+	unknown	unknown	unknown	unknown	unknown	unknown	unknown	unknown	unknown	unknown	unknown	unknown	unknown	unknown	unknown	unknown	unknown	unknown	unknown	unknown	crc	1	crc
1065	¹¨º£ÏÉ	female	68	2020/6/27 14:17	734291	4	1	1	1	0	0	>60	18.8	normal	27.1	normal	13.2	normal	NA	unknown	160	unknown	unknown	unknown	unknown	crc+	unknown	unknown	unknown	unknown	unknown	unknown	unknown	unknown	unknown	unknown	unknown	unknown	unknown	unknown	unknown	unknown	unknown	unknown	unknown	unknown	crc	1	crc
1066	¹¨º£ÏÉ	female	69	2020/7/22 14:25	744488	4	1	1	1	0	0	>60	15.5	normal	28.8	normal	8.7	normal	NA	unknown	111	Î¬³Ö	unknown	unknown	unknown	crc+	unknown	unknown	unknown	unknown	unknown	unknown	unknown	unknown	unknown	unknown	unknown	unknown	unknown	unknown	unknown	unknown	unknown	unknown	unknown	unknown	crc	1	crc
1067	¹¨º£ÏÉ	female	69	2020/8/17 14:27	755016	4	1	1	1	0	0	>60	14.7	normal	29.4	normal	11.8	normal	NA	unknown	114	unknown	unknown	unknown	unknown	crc+	unknown	unknown	unknown	unknown	unknown	unknown	unknown	unknown	unknown	unknown	unknown	unknown	unknown	unknown	unknown	unknown	unknown	unknown	unknown	unknown	crc	1	crc
1068	¹¨º£ÏÉ	female	69	2020/9/13 14:39	764777	4	1	1	1	0	0	>60	11.2	normal	30.2	normal	7.9	normal	NA	unknown	93	unknown	unknown	unknown	unknown	crc+	unknown	unknown	unknown	unknown	unknown	unknown	unknown	unknown	unknown	unknown	unknown	unknown	unknown	unknown	unknown	unknown	unknown	unknown	unknown	unknown	crc	1	crc
1069	¹¨ÏãÁ«	female	58	2020/3/28 8:59	700571	1	1	1	0	0	0	40-60	6.7	normal	21.1	normal	10	normal	NA	unknown	84	¸¨Öú	unknown	unknown	breast+	unknown	unknown	unknown	unknown	unknown	unknown	unknown	unknown	unknown	unknown	unknown	unknown	unknown	unknown	unknown	unknown	unknown	unknown	unknown	unknown	unknown	breast	1	breast
1070	¹¨ÏãÁ«	female	58	2020/4/7 10:08	704255	1	1	1	0	0	0	40-60	27	normal	NA	unknown	6.5	normal	NA	unknown	NA	¸¨Öú	unknown	unknown	breast+	unknown	unknown	unknown	unknown	unknown	unknown	unknown	unknown	unknown	unknown	unknown	unknown	unknown	unknown	unknown	unknown	unknown	unknown	unknown	unknown	unknown	breast	1	breast
1071	¹¨ÏãÁ«	female	58	2020/5/19 13:00	720120	1	1	1	0	0	0	40-60	21	normal	NA	unknown	11.2	normal	NA	unknown	NA	¸¨Öú	unknown	unknown	breast+	unknown	unknown	unknown	unknown	unknown	unknown	unknown	unknown	unknown	unknown	unknown	unknown	unknown	unknown	unknown	unknown	unknown	unknown	unknown	unknown	unknown	breast	1	breast
1072	¹Ë½¨Çì	female	59	2021/2/17 9:33	815661	4	1	1	0	0	0	40-60	11.2	normal	14.2	normal	12.6	normal	26.4	low	68	unknown	unknown	unknown	unknown	crc+	unknown	unknown	unknown	unknown	unknown	unknown	unknown	unknown	ovrian+	unknown	unknown	unknown	unknown	unknown	unknown	unknown	unknown	unknown	unknown	unknown	crc+ovrian	2	mpc
1073	¹Ë½¨Çì	female	59	2021/4/1 14:03	832784	4	1	1	0	0	0	40-60	12.3	normal	11.2	normal	12.1	normal	23.7	low	83	unknown	unknown	unknown	unknown	unknown	unknown	unknown	unknown	unknown	unknown	unknown	unknown	unknown	ovrian+	unknown	unknown	unknown	unknown	unknown	unknown	unknown	unknown	unknown	unknown	unknown	ovrian	1	ovrian
1074	¹ËÇìÖÇ	male	73	2021/7/6 7:49	1819123	3	1	1	1	1	0	>60	14.9	normal	22.5	normal	13.2	normal	38.8	normal	82	¸¨Öú	lung+	unknown	unknown	unknown	unknown	unknown	unknown	unknown	unknown	unknown	unknown	unknown	unknown	unknown	unknown	unknown	unknown	unknown	unknown	unknown	unknown	unknown	unknown	unknown	lung	1	lung
1075	¹ËÇìÖÇ	male	73	2021/7/29 15:04	1833853	2	1	1	1	1	0	>60	16.2	normal	24.1	normal	9.7	normal	40.2	normal	97	¸¨Öú	lung+	unknown	unknown	unknown	unknown	unknown	unknown	unknown	unknown	unknown	unknown	unknown	unknown	unknown	unknown	unknown	unknown	unknown	unknown	unknown	unknown	unknown	unknown	unknown	lung	1	lung
1076	¹ù²Êæ¯	female	72	2019/1/9 9:30	514410	2	1	1	1	1	0	>60	23.4	normal	29.8	normal	16.7	normal	NA	unknown	245	unknown	unknown	unknown	unknown	unknown	unknown	gastric+	unknown	unknown	unknown	unknown	unknown	unknown	unknown	unknown	unknown	unknown	unknown	unknown	unknown	unknown	unknown	unknown	unknown	unknown	gastric	1	gastric
1077	¹ù²Êæ¯	female	72	2019/1/30 14:49	523455	2	1	1	1	1	0	>60	17.3	normal	27	normal	12.2	normal	NA	unknown	149	unknown	unknown	unknown	unknown	unknown	unknown	gastric+	unknown	unknown	unknown	unknown	unknown	unknown	unknown	unknown	unknown	unknown	unknown	unknown	unknown	unknown	unknown	unknown	unknown	unknown	gastric	1	gastric
1078	¹ù·Éºç	male	66	2021/6/18 10:19	1808492	1	1	1	1	0	0	>60	18	normal	14	normal	9.7	normal	30.6	normal	82	unknown	unknown	unknown	unknown	unknown	unknown	gastric+	unknown	unknown	unknown	unknown	unknown	unknown	unknown	bladder+	unknown	unknown	unknown	unknown	unknown	unknown	unknown	unknown	unknown	unknown	gastric+bladder	2	mpc
1079	¹ù·Éºç	male	66	2021/7/16 14:11	1825804	3	1	1	1	0	0	>60	2.7	normal	10.6	normal	12.7	normal	32.6	normal	53	unknown	unknown	unknown	unknown	unknown	unknown	gastric+	unknown	unknown	unknown	unknown	unknown	unknown	unknown	bladder+	unknown	unknown	unknown	unknown	unknown	unknown	unknown	unknown	unknown	unknown	gastric+bladder	2	mpc
1080	¹ù·ïÓ¢	female	63	2020/11/3 14:54	782272	1	1	1	1	0	0	>60	26.5	normal	51.9	high	18.6	normal	NA	unknown	271	unknown	unknown	unknown	unknown	unknown	unknown	unknown	unknown	unknown	unknown	easophage+	unknown	unknown	unknown	unknown	unknown	unknown	unknown	unknown	unknown	unknown	unknown	unknown	unknown	unknown	easophage	1	easophage
1081	¹ù·ïÓ¢	female	64	2020/12/5 14:23	793475	2	1	1	1	0	0	>60	12.4	normal	23	normal	10.7	normal	NA	unknown	123	unknown	unknown	unknown	unknown	unknown	unknown	unknown	unknown	unknown	unknown	easophage+	unknown	unknown	unknown	unknown	unknown	unknown	unknown	unknown	unknown	unknown	unknown	unknown	unknown	unknown	easophage	1	easophage
1082	¹ù·ïÓ¢	female	64	2020/12/25 15:53	800155	2	1	1	1	0	0	>60	7.5	normal	16.2	normal	10.6	normal	NA	unknown	114	unknown	unknown	unknown	unknown	unknown	unknown	unknown	unknown	unknown	unknown	easophage+	unknown	unknown	unknown	unknown	unknown	unknown	unknown	unknown	unknown	unknown	unknown	unknown	unknown	unknown	easophage	1	easophage
1083	¹ù·ïÓ¢	female	64	2021/2/16 15:34	815861	1	1	1	1	0	0	>60	12	normal	21.6	normal	9.5	normal	36.6	normal	92	unknown	unknown	unknown	unknown	unknown	unknown	unknown	unknown	unknown	unknown	easophage+	unknown	unknown	unknown	unknown	unknown	unknown	unknown	unknown	unknown	unknown	unknown	unknown	unknown	unknown	easophage	1	easophage
1084	¹ù·ïÓ¢	female	64	2021/3/13 10:22	825820	2	1	1	1	0	0	>60	12.2	normal	23.9	normal	13.1	normal	40.5	normal	78	unknown	unknown	unknown	unknown	unknown	unknown	unknown	unknown	unknown	unknown	easophage+	unknown	unknown	unknown	unknown	unknown	unknown	unknown	unknown	unknown	unknown	unknown	unknown	unknown	unknown	easophage	1	easophage
1085	¹ù·ïÓ¢	female	64	2021/4/9 16:26	835931	1	1	1	1	0	0	>60	16.9	normal	24.5	normal	12.2	normal	37.4	normal	84	unknown	unknown	unknown	unknown	unknown	unknown	unknown	unknown	unknown	unknown	easophage+	unknown	unknown	unknown	unknown	unknown	unknown	unknown	unknown	unknown	unknown	unknown	unknown	unknown	unknown	easophage	1	easophage
1086	¹ù·ïÓ¢	female	64	2021/5/8 15:13	847084	1	1	1	1	0	0	>60	10.5	normal	25.5	normal	10.1	normal	36.4	normal	64	unknown	unknown	unknown	unknown	unknown	unknown	unknown	unknown	unknown	unknown	easophage+	unknown	unknown	unknown	unknown	unknown	unknown	unknown	unknown	unknown	unknown	unknown	unknown	unknown	unknown	easophage	1	easophage
1087	¹ù·ïÓ¢	female	64	2021/6/6 10:34	1801185	2	1	1	1	0	0	>60	14	normal	25	normal	12.9	normal	38.8	normal	90	unknown	unknown	unknown	unknown	unknown	unknown	unknown	unknown	unknown	unknown	easophage+	unknown	unknown	unknown	unknown	unknown	unknown	unknown	unknown	unknown	unknown	unknown	unknown	unknown	unknown	easophage	1	easophage
1088	¹ù·ïÓ¢	female	64	2021/6/17 9:24	1807851	1	1	1	1	0	0	>60	24	normal	33	normal	12.3	normal	40.2	normal	NA	unknown	unknown	unknown	unknown	unknown	unknown	unknown	unknown	unknown	unknown	easophage+	unknown	unknown	unknown	unknown	unknown	unknown	unknown	unknown	unknown	unknown	unknown	unknown	unknown	unknown	easophage	1	easophage
1089	¹ù·ïÓ¢	female	64	2021/7/2 16:22	1817136	2	1	1	1	0	0	>60	44.6	high	67.3	high	12.7	normal	34.5	normal	189	unknown	unknown	unknown	unknown	unknown	unknown	unknown	unknown	unknown	unknown	easophage+	unknown	unknown	unknown	unknown	unknown	unknown	unknown	unknown	unknown	unknown	unknown	unknown	unknown	unknown	easophage	1	easophage
1090	¹ù¹â¹ð	male	69	2020/1/20 11:06	682803	1	1	1	1	0	0	>60	8.1	normal	21.4	normal	7.8	normal	NA	unknown	NA	unknown	unknown	unknown	unknown	unknown	unknown	unknown	unknown	unknown	unknown	unknown	unknown	unknown	unknown	unknown	prostate+	unknown	unknown	unknown	unknown	unknown	unknown	unknown	unknown	unknown	prostate	1	other
1091	¹ù¹â¹ð	male	70	2021/1/23 16:48	809673	3	1	1	1	1	0	>60	5.9	normal	37.1	high	4.3	normal	36.6	normal	1678	unknown	unknown	unknown	unknown	unknown	unknown	unknown	unknown	unknown	unknown	unknown	unknown	unknown	unknown	unknown	prostate+	unknown	unknown	unknown	unknown	unknown	unknown	unknown	unknown	unknown	prostate	1	other
1092	¹ù¹â¹ð	male	70	2021/2/16 14:09	815793	2	1	1	1	1	0	>60	7.3	normal	16.5	normal	6.4	normal	31.6	normal	1081	unknown	unknown	unknown	unknown	unknown	unknown	unknown	unknown	unknown	unknown	unknown	unknown	unknown	unknown	unknown	prostate+	unknown	unknown	unknown	unknown	unknown	unknown	unknown	unknown	unknown	prostate	1	other
1093	¹ù¹â¹ð	male	70	2021/3/11 15:34	825357	2	1	1	1	1	0	>60	6.8	normal	19.9	normal	7.5	normal	39.2	normal	1354	unknown	unknown	unknown	unknown	unknown	unknown	unknown	unknown	unknown	unknown	unknown	unknown	unknown	unknown	unknown	prostate+	unknown	unknown	unknown	unknown	unknown	unknown	unknown	unknown	unknown	prostate	1	other
1094	¹ù¹â¹ð	male	70	2021/4/2 15:56	833207	2	1	1	1	1	0	>60	8.8	normal	25.5	normal	7.6	normal	37.3	normal	1153	unknown	unknown	unknown	unknown	unknown	unknown	unknown	unknown	unknown	unknown	unknown	unknown	unknown	unknown	unknown	prostate+	unknown	unknown	unknown	unknown	unknown	unknown	unknown	unknown	unknown	prostate	1	other
1095	¹ù¹â¹ð	male	70	2021/4/25 16:30	841980	2	1	1	1	1	0	>60	7	normal	25	normal	6.2	normal	36.3	normal	1314	unknown	unknown	unknown	unknown	unknown	unknown	unknown	unknown	unknown	unknown	unknown	unknown	unknown	unknown	unknown	prostate+	unknown	unknown	unknown	unknown	unknown	unknown	unknown	unknown	unknown	prostate	1	other
1096	¹ù¹â¹ð	male	70	2021/5/20 16:15	1793904	2	1	1	1	1	0	>60	6.3	normal	34.4	normal	8.7	normal	38.2	normal	1687	unknown	unknown	unknown	unknown	unknown	unknown	unknown	unknown	unknown	unknown	unknown	unknown	unknown	unknown	unknown	prostate+	unknown	unknown	unknown	unknown	unknown	unknown	unknown	unknown	unknown	prostate	1	other
1097	¹ùºìÐã	female	68	2020/6/2 9:17	725110	2	1	1	1	0	0	>60	9.5	normal	15.9	normal	9.8	normal	NA	unknown	127	¸¨Öú	unknown	unknown	breast+	unknown	unknown	unknown	unknown	unknown	unknown	unknown	unknown	unknown	unknown	unknown	unknown	unknown	unknown	unknown	unknown	unknown	unknown	unknown	unknown	unknown	breast	1	breast
1098	¹ùºìÐã	female	68	2020/6/17 15:28	730934	1	1	1	1	0	0	>60	27.3	normal	21.9	normal	9.1	normal	NA	unknown	137	¸¨Öú	unknown	unknown	breast+	unknown	unknown	unknown	unknown	unknown	unknown	unknown	unknown	unknown	unknown	unknown	unknown	unknown	unknown	unknown	unknown	unknown	unknown	unknown	unknown	unknown	breast	1	breast
1099	¹ùºìÐã	female	68	2020/10/14 14:40	775758	2	1	1	1	0	0	>60	9.9	normal	14.3	normal	8.6	normal	NA	unknown	94	¸¨Öú	unknown	unknown	breast+	unknown	unknown	unknown	unknown	unknown	unknown	unknown	unknown	cervix+	unknown	unknown	unknown	unknown	unknown	unknown	unknown	unknown	unknown	unknown	unknown	unknown	breast+cervix	2	mpc
1100	¹ùºìÐã	female	68	2020/11/7 14:09	783998	2	1	1	1	0	0	>60	5.4	normal	9.3	normal	8.7	normal	NA	unknown	89	¸¨Öú	unknown	unknown	breast+	unknown	unknown	unknown	unknown	unknown	unknown	unknown	unknown	cervix+	unknown	unknown	unknown	unknown	unknown	unknown	unknown	unknown	unknown	unknown	unknown	unknown	breast+cervix	2	mpc
1101	¹ù½¨Æ½	male	47	2019/6/3 8:22	579529	2	1	0	0	0	0	40-60	12.9	normal	NA	unknown	13.6	normal	NA	unknown	102	unknown	unknown	unknown	unknown	unknown	unknown	unknown	unknown	unknown	unknown	easophage+	unknown	unknown	unknown	unknown	unknown	unknown	unknown	unknown	unknown	unknown	unknown	unknown	unknown	unknown	easophage	1	easophage
1102	¹ù½¨Æ½	male	48	2019/7/3 15:35	594736	1	1	0	0	0	0	40-60	15.5	normal	18.6	normal	6.8	normal	NA	unknown	101	unknown	unknown	unknown	unknown	unknown	unknown	unknown	unknown	unknown	unknown	easophage+	unknown	unknown	unknown	unknown	unknown	unknown	unknown	unknown	unknown	unknown	unknown	unknown	unknown	unknown	easophage	1	easophage
1103	¹ùÇìÓÐ	male	54	2021/1/10 12:49	805039	0	1	1	0	0	0	40-60	10.3	normal	NA	unknown	14.1	normal	39.5	normal	NA	Î¬³Ö	unknown	unknown	unknown	crc+	unknown	unknown	unknown	unknown	unknown	unknown	unknown	unknown	unknown	unknown	unknown	unknown	unknown	unknown	unknown	unknown	unknown	unknown	unknown	unknown	crc	1	crc
1104	¹ùÐã·¼	female	50	2020/4/1 10:44	701406	1	1	1	0	0	0	40-60	44.9	high	92.7	high	8.6	normal	NA	unknown	224	unknown	unknown	unknown	breast+	unknown	unknown	unknown	unknown	unknown	unknown	unknown	unknown	unknown	unknown	unknown	unknown	unknown	unknown	unknown	unknown	unknown	unknown	unknown	unknown	unknown	breast	1	breast
1105	¹ùÐã·¼	female	50	2020/5/14 11:06	718564	1	1	1	0	0	0	40-60	11	normal	23.7	normal	11.3	normal	NA	unknown	1087	unknown	unknown	unknown	breast+	unknown	unknown	unknown	unknown	unknown	unknown	unknown	unknown	unknown	unknown	unknown	unknown	unknown	unknown	unknown	unknown	unknown	unknown	unknown	unknown	unknown	breast	1	breast
1106	¹ùÐã·¼	female	50	2020/6/5 14:35	726478	2	1	1	0	0	0	40-60	18.6	normal	29.2	normal	13.9	normal	NA	unknown	461	unknown	unknown	unknown	breast+	unknown	unknown	unknown	unknown	unknown	unknown	unknown	unknown	unknown	unknown	unknown	unknown	unknown	unknown	unknown	unknown	unknown	unknown	unknown	unknown	unknown	breast	1	breast
1107	¹ùÐã·¼	female	51	2020/8/25 14:31	758265	1	1	1	0	0	0	40-60	5.7	normal	11	normal	4.5	normal	NA	unknown	202	unknown	unknown	unknown	breast+	unknown	unknown	unknown	unknown	unknown	unknown	unknown	unknown	unknown	unknown	unknown	unknown	unknown	unknown	unknown	unknown	unknown	unknown	unknown	unknown	unknown	breast	1	breast
1108	¹ùÐã·¼	female	51	2020/9/7 14:38	762630	2	1	1	0	0	0	40-60	20	normal	20	normal	5	normal	NA	unknown	NA	unknown	unknown	unknown	breast+	unknown	unknown	unknown	unknown	unknown	unknown	unknown	unknown	unknown	unknown	unknown	unknown	unknown	unknown	unknown	unknown	unknown	unknown	unknown	unknown	unknown	breast	1	breast
1109	¹ùÐã·¼	female	51	2020/9/13 15:58	764812	1	1	1	0	0	0	40-60	5.8	normal	15.6	normal	6	normal	NA	unknown	197	unknown	unknown	unknown	breast+	unknown	unknown	unknown	unknown	unknown	unknown	unknown	unknown	unknown	unknown	unknown	unknown	unknown	unknown	unknown	unknown	unknown	unknown	unknown	unknown	unknown	breast	1	breast
1110	¹ùÐã·¼	female	51	2020/10/4 14:58	771897	1	1	1	0	0	0	40-60	19	normal	NA	unknown	3.5	normal	NA	unknown	132	unknown	unknown	unknown	breast+	unknown	unknown	unknown	unknown	unknown	unknown	unknown	unknown	unknown	unknown	unknown	unknown	unknown	unknown	unknown	unknown	unknown	unknown	unknown	unknown	unknown	breast	1	breast
1111	¹ùÐã·¼	female	51	2020/10/29 14:52	781023	1	1	1	0	0	0	40-60	9.6	normal	15.6	normal	6.4	normal	NA	unknown	132	unknown	unknown	unknown	breast+	unknown	unknown	unknown	unknown	unknown	unknown	unknown	unknown	unknown	unknown	unknown	unknown	unknown	unknown	unknown	unknown	unknown	unknown	unknown	unknown	unknown	breast	1	breast
1112	¹ùÐã·¼	female	51	2020/11/11 11:23	785379	2	1	1	0	0	0	40-60	6.2	normal	7	normal	8	normal	NA	unknown	97	unknown	unknown	unknown	breast+	unknown	unknown	unknown	unknown	unknown	unknown	unknown	unknown	unknown	unknown	unknown	unknown	unknown	unknown	unknown	unknown	unknown	unknown	unknown	unknown	unknown	breast	1	breast
1113	¹ùÐã·¼	female	51	2020/11/21 15:05	788794	2	1	1	0	0	0	40-60	13	normal	15.4	normal	7	normal	NA	unknown	98	unknown	unknown	unknown	breast+	unknown	unknown	unknown	unknown	unknown	unknown	unknown	unknown	unknown	unknown	unknown	unknown	unknown	unknown	unknown	unknown	unknown	unknown	unknown	unknown	unknown	breast	1	breast
1114	¹ùÐã·¼	female	51	2020/12/12 14:51	795874	1	1	1	0	0	0	40-60	7.1	normal	12.3	normal	6.6	normal	NA	unknown	88	unknown	unknown	unknown	breast+	unknown	unknown	unknown	unknown	unknown	unknown	unknown	unknown	unknown	unknown	unknown	unknown	unknown	unknown	unknown	unknown	unknown	unknown	unknown	unknown	unknown	breast	1	breast
1115	¹ùÐã·¼	female	51	2021/1/22 14:54	809403	1	1	1	0	0	0	40-60	NA	unknown	NA	unknown	NA	unknown	NA	unknown	NA	unknown	unknown	unknown	breast+	unknown	unknown	unknown	unknown	unknown	unknown	unknown	unknown	unknown	unknown	unknown	unknown	unknown	unknown	unknown	unknown	unknown	unknown	unknown	unknown	unknown	breast	1	breast
1116	¹ùÐã·¼	female	51	2021/1/31 14:15	812160	2	1	1	0	0	0	40-60	6.5	normal	13.6	normal	5.6	normal	39.3	normal	77	unknown	unknown	unknown	breast+	unknown	unknown	unknown	unknown	unknown	unknown	unknown	unknown	unknown	unknown	unknown	unknown	unknown	unknown	unknown	unknown	unknown	unknown	unknown	unknown	unknown	breast	1	breast
1117	¹ùÐã·¼	female	51	2021/2/26 15:55	820116	1	1	1	0	0	0	40-60	9	normal	13	normal	7.3	normal	37.8	normal	70	unknown	unknown	unknown	breast+	unknown	unknown	unknown	unknown	unknown	unknown	unknown	unknown	unknown	unknown	unknown	unknown	unknown	unknown	unknown	unknown	unknown	unknown	unknown	unknown	unknown	breast	1	breast
1118	¹ùÐã·¼	female	51	2021/4/25 14:03	841908	1	1	1	0	0	0	40-60	NA	unknown	NA	unknown	NA	unknown	NA	unknown	NA	unknown	unknown	unknown	breast+	unknown	unknown	unknown	unknown	unknown	unknown	unknown	unknown	unknown	unknown	unknown	unknown	unknown	unknown	unknown	unknown	unknown	unknown	unknown	unknown	unknown	breast	1	breast
1119	¹ùÐã·¼	female	51	2021/5/5 14:20	845848	1	1	1	0	0	0	40-60	12.9	normal	23.7	normal	8.7	normal	46.1	normal	62	unknown	unknown	unknown	breast+	unknown	unknown	unknown	unknown	unknown	unknown	unknown	unknown	unknown	unknown	unknown	unknown	unknown	unknown	unknown	unknown	unknown	unknown	unknown	unknown	unknown	breast	1	breast
1120	¹ùÐã·¼	female	51	2021/6/15 16:07	1806920	1	1	1	0	0	0	40-60	NA	unknown	NA	unknown	NA	unknown	NA	unknown	NA	unknown	unknown	unknown	breast+	unknown	unknown	unknown	unknown	unknown	unknown	unknown	unknown	unknown	unknown	unknown	unknown	unknown	unknown	unknown	unknown	unknown	unknown	unknown	unknown	unknown	breast	1	breast
1121	¹ùÐã·¼	female	51	2021/6/23 15:04	1811604	2	1	1	0	0	0	40-60	6.6	normal	11.5	normal	10.4	normal	39.9	normal	49	unknown	unknown	unknown	breast+	unknown	unknown	unknown	unknown	unknown	unknown	unknown	unknown	unknown	unknown	unknown	unknown	unknown	unknown	unknown	unknown	unknown	unknown	unknown	unknown	unknown	breast	1	breast
1122	¹ùÐã·¼	female	52	2021/7/25 9:20	1830988	1	1	1	0	0	0	40-60	NA	unknown	NA	unknown	NA	unknown	NA	unknown	NA	unknown	unknown	unknown	breast+	unknown	unknown	unknown	unknown	unknown	unknown	unknown	unknown	unknown	unknown	unknown	unknown	unknown	unknown	unknown	unknown	unknown	unknown	unknown	unknown	unknown	breast	1	breast
1123	¹ùÐã·¼	female	52	2021/8/7 14:26	1839259	1	1	1	0	0	0	40-60	12.1	normal	17.1	normal	10.6	normal	44.1	normal	60	unknown	unknown	unknown	breast+	unknown	unknown	unknown	unknown	unknown	unknown	unknown	unknown	unknown	unknown	unknown	unknown	unknown	unknown	unknown	unknown	unknown	unknown	unknown	unknown	unknown	breast	1	breast
1124	¹ùÐñÉý	male	50	2019/10/20 14:12	645533	1	1	1	0	0	0	40-60	30.7	normal	35.4	high	12.5	normal	NA	unknown	118	unknown	unknown	unknown	unknown	crc+	unknown	unknown	unknown	unknown	unknown	unknown	unknown	unknown	unknown	unknown	unknown	unknown	unknown	unknown	unknown	unknown	unknown	unknown	unknown	unknown	crc	1	crc
1125	ºÎ´ºØì	male	66	2020/5/6 14:41	715701	2	1	1	1	0	0	>60	16.8	normal	21.3	normal	15.2	normal	NA	unknown	57	unknown	unknown	unknown	unknown	unknown	unknown	unknown	unknown	unknown	unknown	easophage+	unknown	unknown	unknown	unknown	unknown	unknown	unknown	unknown	unknown	unknown	unknown	unknown	unknown	unknown	easophage	1	easophage
1126	ºÎ´ºØì	male	66	2020/6/2 15:17	725322	2	1	1	1	0	0	>60	18.1	normal	18.8	normal	10.9	normal	NA	unknown	68	unknown	unknown	unknown	unknown	unknown	unknown	unknown	unknown	unknown	unknown	easophage+	unknown	unknown	unknown	unknown	unknown	unknown	unknown	unknown	unknown	unknown	unknown	unknown	unknown	unknown	easophage	1	easophage
1127	ºÎ´ºØì	male	66	2020/6/25 15:55	733714	4	1	1	1	0	0	>60	28.5	normal	23.6	normal	6.2	normal	NA	unknown	84	unknown	unknown	unknown	unknown	unknown	unknown	unknown	unknown	unknown	unknown	easophage+	unknown	unknown	unknown	unknown	unknown	unknown	unknown	unknown	unknown	unknown	unknown	unknown	unknown	unknown	easophage	1	easophage
1128	ºÎ´ºØì	male	67	2020/7/19 14:22	743081	1	1	1	1	0	0	>60	15.2	normal	14.6	normal	8.3	normal	NA	unknown	54	unknown	unknown	unknown	unknown	unknown	unknown	unknown	unknown	unknown	unknown	easophage+	unknown	unknown	unknown	unknown	unknown	unknown	unknown	unknown	unknown	unknown	unknown	unknown	unknown	unknown	easophage	1	easophage
1129	ºÎ´ºØì	male	67	2020/8/9 16:20	751553	1	1	1	1	0	0	>60	10.3	normal	15.8	normal	12.8	normal	NA	unknown	61	unknown	unknown	unknown	unknown	unknown	unknown	unknown	unknown	unknown	unknown	easophage+	unknown	unknown	unknown	unknown	unknown	unknown	unknown	unknown	unknown	unknown	unknown	unknown	unknown	unknown	easophage	1	easophage
1130	ºÎµÂ²Æ	male	68	2020/9/11 14:06	762970	1	1	1	1	0	0	>60	17.9	normal	21.3	normal	9.2	normal	NA	unknown	122	unknown	lung+	unknown	unknown	unknown	unknown	unknown	unknown	unknown	unknown	unknown	unknown	unknown	unknown	unknown	unknown	unknown	unknown	unknown	unknown	unknown	unknown	unknown	unknown	unknown	lung	1	lung
1131	ºÎµÂº²	male	71	2021/1/9 15:15	804800	2	1	1	1	1	0	>60	34.8	normal	NA	unknown	19	normal	38.8	normal	NA	Î¬³Ö	unknown	unknown	unknown	crc+	unknown	unknown	unknown	unknown	unknown	unknown	unknown	unknown	unknown	unknown	unknown	unknown	unknown	unknown	unknown	unknown	unknown	unknown	unknown	unknown	crc	1	crc
1132	ºÎµÂº²	male	71	2021/2/3 13:49	813126	NA	1	1	1	1	0	>60	22.8	normal	NA	unknown	12.4	normal	37.1	normal	NA	Î¬³Ö	unknown	unknown	unknown	crc+	unknown	unknown	unknown	unknown	unknown	unknown	unknown	unknown	unknown	unknown	unknown	unknown	unknown	unknown	unknown	unknown	unknown	unknown	unknown	unknown	crc	1	crc
1133	ºÎµÂº²	male	71	2021/2/24 9:13	819134	1	1	1	1	1	0	>60	39.5	normal	NA	unknown	11.3	normal	41.3	normal	NA	Î¬³Ö	unknown	unknown	unknown	crc+	unknown	unknown	unknown	unknown	unknown	unknown	unknown	unknown	unknown	unknown	unknown	unknown	unknown	unknown	unknown	unknown	unknown	unknown	unknown	unknown	crc	1	crc
1134	ºÎµÂº²	male	71	2021/3/17 8:42	827248	2	1	1	1	1	0	>60	40.5	high	NA	unknown	13.3	normal	43.1	normal	NA	Î¬³Ö	unknown	unknown	unknown	crc+	unknown	unknown	unknown	unknown	unknown	unknown	unknown	unknown	unknown	unknown	unknown	unknown	unknown	unknown	unknown	unknown	unknown	unknown	unknown	unknown	crc	1	crc
1135	ºÎ¹ú¸»	male	46	2021/6/9 9:49	1802733	1	1	0	0	0	0	40-60	11.2	normal	34.6	normal	9.3	normal	37.7	normal	86	unknown	lung+	sclc+	unknown	unknown	unknown	unknown	unknown	unknown	unknown	unknown	unknown	unknown	unknown	unknown	unknown	unknown	unknown	unknown	unknown	unknown	unknown	unknown	unknown	unknown	lung	1	lung
1136	ºÎ¹ú¸»	male	46	2021/7/4 9:27	1817935	1	1	0	0	0	0	40-60	10.5	normal	31.7	normal	20	normal	39.7	normal	90	unknown	lung+	sclc+	unknown	unknown	unknown	unknown	unknown	unknown	unknown	unknown	unknown	unknown	unknown	unknown	unknown	unknown	unknown	unknown	unknown	unknown	unknown	unknown	unknown	unknown	lung	1	lung
1137	ºÎ¹ú¸»	male	46	2021/8/3 11:04	1836655	1	1	0	0	0	0	40-60	22	normal	NA	unknown	NA	unknown	34.9	normal	186	unknown	lung+	sclc+	unknown	unknown	unknown	unknown	unknown	unknown	unknown	unknown	unknown	unknown	unknown	unknown	unknown	unknown	unknown	unknown	unknown	unknown	unknown	unknown	unknown	unknown	lung	1	lung
1138	ºÎ»Ý·Ò	female	67	2018/9/5 16:05	460354	NA	1	1	1	0	0	>60	8	normal	22	normal	9.4	normal	NA	unknown	97	unknown	unknown	unknown	unknown	unknown	unknown	unknown	unknown	unknown	unknown	unknown	unknown	unknown	ovrian+	unknown	unknown	unknown	unknown	unknown	unknown	unknown	unknown	unknown	unknown	unknown	ovrian	1	ovrian
1139	ºÎ»Ý·Ò	female	69	2020/3/19 15:37	697454	2	1	1	1	0	0	>60	NA	unknown	NA	unknown	NA	unknown	NA	unknown	NA	unknown	unknown	unknown	unknown	unknown	unknown	unknown	unknown	unknown	unknown	unknown	unknown	unknown	ovrian+	unknown	unknown	unknown	unknown	unknown	unknown	unknown	unknown	unknown	unknown	unknown	ovrian	1	ovrian
1140	ºÎ»Ý·Ò	female	69	2020/4/15 14:11	707826	1	1	1	1	0	0	>60	6.2	normal	14.2	normal	5.4	normal	NA	unknown	111	unknown	unknown	unknown	unknown	unknown	unknown	unknown	unknown	unknown	unknown	unknown	unknown	unknown	ovrian+	unknown	unknown	unknown	unknown	unknown	unknown	unknown	unknown	unknown	unknown	unknown	ovrian	1	ovrian
1141	ºÎ»Ý·Ò	female	69	2020/6/8 9:12	727019	1	1	1	1	0	0	>60	6.4	normal	16.4	normal	10	normal	NA	unknown	100	unknown	unknown	unknown	unknown	unknown	unknown	unknown	unknown	unknown	unknown	unknown	unknown	unknown	ovrian+	unknown	unknown	unknown	unknown	unknown	unknown	unknown	unknown	unknown	unknown	unknown	ovrian	1	ovrian
1142	ºÎ»Ý·Ò	female	69	2020/7/20 9:14	743347	1	1	1	1	0	0	>60	14.3	normal	19.4	normal	13.5	normal	31.8	normal	101	unknown	unknown	unknown	unknown	unknown	unknown	unknown	unknown	unknown	unknown	unknown	unknown	unknown	ovrian+	unknown	unknown	unknown	unknown	unknown	unknown	unknown	unknown	unknown	unknown	unknown	ovrian	1	ovrian
1143	ºÎ»Ý·Ò	female	69	2020/8/12 10:50	752939	1	1	1	1	0	0	>60	29.7	normal	25.9	normal	12.3	normal	NA	unknown	120	unknown	unknown	unknown	unknown	unknown	unknown	unknown	unknown	unknown	unknown	unknown	unknown	unknown	ovrian+	unknown	unknown	unknown	unknown	unknown	unknown	unknown	unknown	unknown	unknown	unknown	ovrian	1	ovrian
1144	ºÎ»Ý·Ò	female	70	2020/9/7 9:55	762439	4	1	1	1	1	0	>60	11.1	normal	17.1	normal	14.1	normal	NA	unknown	123	unknown	unknown	unknown	unknown	unknown	unknown	unknown	unknown	unknown	unknown	unknown	unknown	unknown	ovrian+	unknown	unknown	unknown	unknown	unknown	unknown	unknown	unknown	unknown	unknown	unknown	ovrian	1	ovrian
1145	ºÎ»Ý·Ò	female	70	2020/9/30 9:26	770620	3	1	1	1	1	0	>60	9.5	normal	19.8	normal	9.8	normal	NA	unknown	113	unknown	unknown	unknown	unknown	unknown	unknown	unknown	unknown	unknown	unknown	unknown	unknown	unknown	ovrian+	unknown	unknown	unknown	unknown	unknown	unknown	unknown	unknown	unknown	unknown	unknown	ovrian	1	ovrian
1146	ºÎ»Ý·Ò	female	70	2021/6/13 15:22	1805461	2	1	1	1	1	0	>60	NA	unknown	NA	unknown	NA	unknown	NA	unknown	NA	unknown	unknown	unknown	unknown	unknown	unknown	unknown	unknown	unknown	unknown	unknown	unknown	unknown	ovrian+	unknown	unknown	unknown	unknown	unknown	unknown	unknown	unknown	unknown	unknown	unknown	ovrian	1	ovrian
1147	ºÎ»Ý·Ò	female	70	2021/7/9 10:07	1821383	2	1	1	1	1	0	>60	10.1	normal	15.6	normal	9.1	normal	37.6	normal	109	unknown	unknown	unknown	unknown	unknown	unknown	unknown	unknown	unknown	unknown	unknown	unknown	unknown	ovrian+	unknown	unknown	unknown	unknown	unknown	unknown	unknown	unknown	unknown	unknown	unknown	ovrian	1	ovrian
1148	ºÎ»Ý·Ò	female	70	2021/7/29 13:19	1833559	2	1	1	1	1	0	>60	10.7	normal	15.6	normal	10.4	normal	34.7	normal	109	unknown	unknown	unknown	unknown	unknown	unknown	unknown	unknown	unknown	unknown	unknown	unknown	unknown	ovrian+	unknown	unknown	unknown	unknown	unknown	unknown	unknown	unknown	unknown	unknown	unknown	ovrian	1	ovrian
1149	ºÎ»ÝÇÙ	female	51	2019/5/9 8:41	565343	NA	1	1	0	0	0	40-60	15.2	normal	24.1	normal	NA	unknown	NA	unknown	NA	unknown	unknown	unknown	breast+	unknown	unknown	unknown	unknown	unknown	unknown	unknown	unknown	unknown	unknown	unknown	unknown	unknown	unknown	unknown	unknown	unknown	unknown	unknown	unknown	unknown	breast	1	breast
1150	ºÎ»ù±£	male	73	2020/6/11 15:21	728588	2	1	1	1	1	0	>60	24.2	normal	NA	unknown	13.5	normal	NA	unknown	NA	unknown	unknown	unknown	unknown	crc+	unknown	unknown	unknown	unknown	unknown	unknown	unknown	unknown	unknown	unknown	unknown	unknown	unknown	unknown	unknown	unknown	unknown	unknown	unknown	unknown	crc	1	crc
1151	ºÎÀ´±ê	male	73	2021/7/19 9:05	1827086	2	1	1	1	1	0	>60	59.3	high	41.8	high	14.6	normal	38	normal	110	¸¨Öú	lung+	unknown	unknown	unknown	unknown	unknown	unknown	unknown	unknown	unknown	unknown	unknown	unknown	unknown	unknown	unknown	unknown	unknown	unknown	unknown	unknown	unknown	unknown	unknown	lung	1	lung
1152	ºÎÀ´±ê	male	73	2021/8/12 16:11	1842393	2	1	1	1	1	0	>60	20.9	normal	23.6	normal	16	normal	35.7	normal	89	¸¨Öú	lung+	unknown	unknown	unknown	unknown	unknown	unknown	unknown	unknown	unknown	unknown	unknown	unknown	unknown	unknown	unknown	unknown	unknown	unknown	unknown	unknown	unknown	unknown	unknown	lung	1	lung
1153	ºÎÁùÒ»	male	62	2021/5/30 15:32	852430	1	1	1	1	0	0	>60	NA	unknown	NA	unknown	NA	unknown	NA	unknown	83	unknown	unknown	unknown	unknown	unknown	unknown	unknown	unknown	unknown	unknown	unknown	unknown	unknown	unknown	unknown	unknown	unknown	unknown	unknown	unknown	unknown	unknown	unknown	unknown	unknown	unknown	1	unknown
1154	ºÎáª±¾	male	60	2019/12/16 10:07	669127	1	1	1	1	0	0	40-60	14.2	normal	NA	unknown	9	normal	NA	unknown	NA	unknown	unknown	unknown	unknown	unknown	unknown	unknown	unknown	unknown	unknown	unknown	unknown	unknown	unknown	unknown	unknown	unknown	unknown	unknown	gist+	unknown	unknown	unknown	unknown	unknown	gist	1	other
1155	ºÎáª±¾	male	61	2020/9/3 14:17	761383	2	1	1	1	0	0	>60	7.4	normal	18.6	normal	7	normal	NA	unknown	68	unknown	unknown	unknown	unknown	unknown	unknown	unknown	unknown	unknown	unknown	unknown	unknown	unknown	unknown	unknown	unknown	unknown	unknown	unknown	gist+	unknown	unknown	unknown	unknown	unknown	gist	1	other
1156	ºÎáª±¾	male	61	2020/9/29 10:48	770335	2	1	1	1	0	0	>60	15	normal	23.8	normal	4.1	normal	NA	unknown	109	unknown	unknown	unknown	unknown	unknown	unknown	unknown	unknown	unknown	unknown	unknown	unknown	unknown	unknown	unknown	unknown	unknown	unknown	unknown	gist+	unknown	unknown	unknown	unknown	unknown	gist	1	other
1157	ºÎáª±¾	male	61	2020/11/14 15:54	786427	1	1	1	1	0	0	>60	6	normal	12	normal	7.6	normal	NA	unknown	65	unknown	unknown	unknown	unknown	unknown	unknown	unknown	unknown	unknown	unknown	unknown	unknown	unknown	unknown	unknown	unknown	unknown	unknown	unknown	gist+	unknown	unknown	unknown	unknown	unknown	gist	1	other
1158	ºÎÈçÏÉ	female	58	2019/11/26 8:50	660845	2	1	1	0	0	0	40-60	23.7	normal	36.6	high	28.8	high	NA	unknown	67	Î¬³Ö	unknown	unknown	unknown	crc+	unknown	unknown	unknown	unknown	unknown	unknown	unknown	unknown	unknown	unknown	unknown	unknown	unknown	unknown	unknown	unknown	unknown	unknown	unknown	unknown	crc	1	crc
1159	ºÎÈçÏÉ	female	59	2020/5/21 14:06	721078	1	1	1	0	0	0	40-60	11.9	normal	20.3	normal	21.8	normal	NA	unknown	NA	unknown	unknown	unknown	unknown	crc+	unknown	unknown	unknown	unknown	unknown	unknown	unknown	unknown	unknown	unknown	unknown	unknown	unknown	unknown	unknown	unknown	unknown	unknown	unknown	unknown	crc	1	crc
1160	ºÎÈçÏÉ	female	59	2020/6/12 14:38	729064	2	1	1	0	0	0	40-60	109.2	high	73.9	high	11.6	normal	NA	unknown	166	unknown	unknown	unknown	unknown	crc+	unknown	unknown	unknown	unknown	unknown	unknown	unknown	unknown	unknown	unknown	unknown	unknown	unknown	unknown	unknown	unknown	unknown	unknown	unknown	unknown	crc	1	crc
1161	ºÎÈçÏÉ	female	59	2020/6/29 17:06	735073	4	1	1	0	0	0	40-60	45.5	high	26	normal	13.1	normal	NA	unknown	169	unknown	unknown	unknown	unknown	crc+	unknown	unknown	unknown	unknown	unknown	unknown	unknown	unknown	unknown	unknown	unknown	unknown	unknown	unknown	unknown	unknown	unknown	unknown	unknown	unknown	crc	1	crc
1162	ºÎÈçÏÉ	female	59	2020/7/18 14:08	742781	4	1	1	0	0	0	40-60	38	normal	41.1	high	14.1	normal	NA	unknown	109	unknown	unknown	unknown	unknown	crc+	unknown	unknown	unknown	unknown	unknown	unknown	unknown	unknown	unknown	unknown	unknown	unknown	unknown	unknown	unknown	unknown	unknown	unknown	unknown	unknown	crc	1	crc
1163	ºÎÈçÏÉ	female	59	2020/8/4 9:16	749399	4	1	1	0	0	0	40-60	46.1	high	39.9	high	12	normal	NA	unknown	100	unknown	unknown	unknown	unknown	crc+	unknown	unknown	unknown	unknown	unknown	unknown	unknown	unknown	unknown	unknown	unknown	unknown	unknown	unknown	unknown	unknown	unknown	unknown	unknown	unknown	crc	1	crc
1164	ºÎÈçÏÉ	female	59	2020/8/21 9:20	756654	3	1	1	0	0	0	40-60	23.9	normal	24	normal	11.8	normal	NA	unknown	92	unknown	unknown	unknown	unknown	crc+	unknown	unknown	unknown	unknown	unknown	unknown	unknown	unknown	unknown	unknown	unknown	unknown	unknown	unknown	unknown	unknown	unknown	unknown	unknown	unknown	crc	1	crc
1165	ºÎÈçÏÉ	female	59	2020/9/7 9:15	762338	2	1	1	0	0	0	40-60	37.2	normal	27.7	normal	10.1	normal	NA	unknown	85	unknown	unknown	unknown	unknown	crc+	unknown	unknown	unknown	unknown	unknown	unknown	unknown	unknown	unknown	unknown	unknown	unknown	unknown	unknown	unknown	unknown	unknown	unknown	unknown	unknown	crc	1	crc
1166	ºÎÈçÏÉ	female	59	2020/9/24 14:06	768805	4	1	1	0	0	0	40-60	36.8	normal	32.4	normal	10.2	normal	NA	unknown	70	unknown	unknown	unknown	unknown	crc+	unknown	unknown	unknown	unknown	unknown	unknown	unknown	unknown	unknown	unknown	unknown	unknown	unknown	unknown	unknown	unknown	unknown	unknown	unknown	unknown	crc	1	crc
1167	ºÎÈçÏÉ	female	59	2020/11/14 14:44	786391	1	1	1	0	0	0	40-60	14.3	normal	23.2	normal	13.7	normal	NA	unknown	86	unknown	unknown	unknown	unknown	crc+	unknown	unknown	unknown	unknown	unknown	unknown	unknown	unknown	unknown	unknown	unknown	unknown	unknown	unknown	unknown	unknown	unknown	unknown	unknown	unknown	crc	1	crc
1168	ºÎÈçÏÉ	female	59	2021/2/14 9:37	814954	4	1	1	0	0	0	40-60	7.2	normal	21.4	normal	9.5	normal	27.8	low	60	unknown	unknown	unknown	unknown	crc+	unknown	unknown	unknown	unknown	unknown	unknown	unknown	unknown	unknown	unknown	unknown	unknown	unknown	unknown	unknown	unknown	unknown	unknown	unknown	unknown	crc	1	crc
1169	ºÎÈðÍ¨	male	69	2019/4/16 11:03	557443	0	1	1	1	0	0	>60	15.6	normal	NA	unknown	12.9	normal	NA	unknown	NA	unknown	unknown	unknown	unknown	crc+	unknown	unknown	unknown	unknown	unknown	unknown	unknown	unknown	unknown	unknown	unknown	unknown	unknown	unknown	unknown	unknown	unknown	unknown	unknown	unknown	crc	1	crc
1170	ºÎÈðÍ¨	male	70	2020/4/9 8:42	705096	2	1	1	1	1	0	>60	29.3	normal	39.2	high	9	normal	NA	unknown	190	unknown	unknown	unknown	unknown	crc+	unknown	unknown	unknown	unknown	unknown	unknown	unknown	unknown	unknown	unknown	unknown	unknown	unknown	unknown	unknown	unknown	unknown	unknown	unknown	unknown	crc	1	crc
1171	ºÎËÉÁÖ	male	70	2020/3/11 15:39	693880	3	1	1	1	1	0	>60	18	normal	27	normal	NA	unknown	NA	unknown	100	unknown	unknown	unknown	unknown	unknown	unknown	gastric+	unknown	unknown	unknown	unknown	unknown	unknown	unknown	unknown	unknown	unknown	unknown	unknown	unknown	unknown	unknown	unknown	unknown	unknown	gastric	1	gastric
1172	ºÎËÉÁÖ	male	70	2020/4/5 14:34	703454	2	1	1	1	1	0	>60	11.5	normal	23.6	normal	11	normal	NA	unknown	103	unknown	unknown	unknown	unknown	unknown	unknown	gastric+	unknown	unknown	unknown	unknown	unknown	unknown	unknown	unknown	unknown	unknown	unknown	unknown	unknown	unknown	unknown	unknown	unknown	unknown	gastric	1	gastric
1173	ºÎËÉÁÖ	male	71	2020/4/26 14:19	712102	2	1	1	1	1	0	>60	15.4	normal	26.9	normal	8.9	normal	NA	unknown	114	unknown	unknown	unknown	unknown	unknown	unknown	gastric+	unknown	unknown	unknown	unknown	unknown	unknown	unknown	unknown	unknown	unknown	unknown	unknown	unknown	unknown	unknown	unknown	unknown	unknown	gastric	1	gastric
1174	ºÎËÉÁÖ	male	71	2020/5/18 14:15	719839	3	1	1	1	1	0	>60	14.5	normal	33.7	normal	7.9	normal	NA	unknown	105	unknown	unknown	unknown	unknown	unknown	unknown	gastric+	unknown	unknown	unknown	unknown	unknown	unknown	unknown	unknown	unknown	unknown	unknown	unknown	unknown	unknown	unknown	unknown	unknown	unknown	gastric	1	gastric
1175	ºÎËÉÁÖ	male	71	2020/6/11 14:56	728754	2	1	1	1	1	0	>60	10.8	normal	26.7	normal	12	normal	NA	unknown	94	unknown	unknown	unknown	unknown	unknown	unknown	gastric+	unknown	unknown	unknown	unknown	unknown	unknown	unknown	unknown	unknown	unknown	unknown	unknown	unknown	unknown	unknown	unknown	unknown	unknown	gastric	1	gastric
1176	ºÎËÉÁÖ	male	71	2020/7/5 16:17	737387	3	1	1	1	1	0	>60	27	normal	28.2	normal	9.6	normal	NA	unknown	99	unknown	unknown	unknown	unknown	unknown	unknown	gastric+	unknown	unknown	unknown	unknown	unknown	unknown	unknown	unknown	unknown	unknown	unknown	unknown	unknown	unknown	unknown	unknown	unknown	unknown	gastric	1	gastric
1177	ºÎËÉÁÖ	male	71	2020/7/26 14:10	745835	2	1	1	1	1	0	>60	23.6	normal	27.3	normal	7.8	normal	NA	unknown	105	unknown	unknown	unknown	unknown	unknown	unknown	gastric+	unknown	unknown	unknown	unknown	unknown	unknown	unknown	unknown	unknown	unknown	unknown	unknown	unknown	unknown	unknown	unknown	unknown	unknown	gastric	1	gastric
1178	ºÎËÉÁÖ	male	71	2020/8/18 15:03	755569	2	1	1	1	1	0	>60	12.4	normal	18.9	normal	6.9	normal	NA	unknown	88	unknown	unknown	unknown	unknown	unknown	unknown	gastric+	unknown	unknown	unknown	unknown	unknown	unknown	unknown	unknown	unknown	unknown	unknown	unknown	unknown	unknown	unknown	unknown	unknown	unknown	gastric	1	gastric
1179	ºÎËØÇ®	male	84	2019/5/29 10:04	577513	1	1	1	1	1	1	>60	16	normal	NA	unknown	10.5	normal	NA	unknown	NA	unknown	unknown	unknown	unknown	crc+	unknown	unknown	unknown	unknown	unknown	unknown	unknown	unknown	unknown	unknown	unknown	unknown	unknown	unknown	unknown	unknown	unknown	unknown	unknown	unknown	crc	1	crc
1180	ºÎÎÄËÉ	male	55	2018/9/12 9:48	462918	NA	1	1	0	0	0	40-60	20	normal	28	normal	12.8	normal	NA	unknown	72	unknown	unknown	unknown	unknown	unknown	unknown	unknown	liver+	unknown	unknown	unknown	unknown	unknown	unknown	unknown	unknown	unknown	unknown	unknown	unknown	unknown	unknown	unknown	unknown	unknown	liver	1	other
1181	ºÎÎÄËÉ	male	55	2018/10/21 14:13	480563	NA	1	1	0	0	0	40-60	18.8	normal	NA	unknown	17.6	normal	NA	unknown	95	unknown	unknown	unknown	unknown	unknown	unknown	unknown	unknown	gal.bile+	unknown	unknown	unknown	unknown	unknown	unknown	unknown	unknown	unknown	unknown	unknown	unknown	unknown	unknown	unknown	unknown	gal.bile	1	gal.bile
1182	ºÎÎÄËÉ	male	56	2018/12/5 9:42	500118	3	1	1	0	0	0	40-60	31	normal	39	high	20.6	normal	NA	unknown	77	unknown	unknown	unknown	unknown	unknown	unknown	unknown	liver+	gal.bile+	unknown	unknown	unknown	unknown	unknown	unknown	unknown	unknown	unknown	unknown	unknown	unknown	unknown	unknown	unknown	unknown	liver+gal.bile	2	mpc
1183	ºÎÎÄËÉ	male	56	2018/12/27 9:44	509082	0	1	1	0	0	0	40-60	25.9	normal	35.6	high	27.3	high	NA	unknown	91	unknown	unknown	unknown	unknown	unknown	unknown	unknown	unknown	gal.bile+	unknown	unknown	unknown	unknown	unknown	unknown	unknown	unknown	unknown	unknown	unknown	unknown	unknown	unknown	unknown	unknown	gal.bile	1	gal.bile
1184	ºÎÎÄËÉ	male	56	2019/1/5 9:38	512547	NA	1	1	0	0	0	40-60	26.5	normal	NA	unknown	12.9	normal	NA	unknown	NA	unknown	unknown	unknown	unknown	unknown	unknown	unknown	unknown	gal.bile+	unknown	unknown	unknown	unknown	unknown	unknown	unknown	unknown	unknown	unknown	unknown	unknown	unknown	unknown	unknown	unknown	gal.bile	1	gal.bile
1185	ºÎÎÄËÉ	male	56	2019/1/19 8:29	518697	NA	1	1	0	0	0	40-60	49.6	high	NA	unknown	14.3	normal	NA	unknown	82	unknown	unknown	unknown	unknown	unknown	unknown	unknown	unknown	gal.bile+	unknown	unknown	unknown	unknown	unknown	unknown	unknown	unknown	unknown	unknown	unknown	unknown	unknown	unknown	unknown	unknown	gal.bile	1	gal.bile
1186	ºÎÎÄËÉ	male	56	2019/6/10 9:51	582817	1	1	1	0	0	0	40-60	26.1	normal	32.2	normal	22	normal	NA	unknown	104	unknown	unknown	unknown	unknown	unknown	unknown	unknown	unknown	gal.bile+	unknown	unknown	unknown	unknown	unknown	unknown	unknown	unknown	unknown	unknown	unknown	unknown	unknown	unknown	unknown	unknown	gal.bile	1	gal.bile
1187	ºÎÎÄÐã	female	65	2018/12/18 10:32	505299	1	1	1	1	0	0	>60	31.5	normal	26.7	normal	8.3	normal	NA	unknown	131	Î¬³Ö	unknown	unknown	breast+	unknown	unknown	unknown	unknown	unknown	unknown	unknown	unknown	unknown	unknown	unknown	unknown	unknown	unknown	unknown	unknown	unknown	unknown	unknown	unknown	unknown	breast	1	breast
1188	ºÎÎÄÐã	female	65	2018/12/25 9:03	508120	1	1	1	1	0	0	>60	63.6	high	NA	unknown	13.5	normal	NA	unknown	NA	unknown	unknown	unknown	breast+	unknown	unknown	unknown	unknown	unknown	unknown	unknown	unknown	unknown	unknown	unknown	unknown	unknown	unknown	unknown	unknown	unknown	unknown	unknown	unknown	unknown	breast	1	breast
1189	ºÎÎÄÐã	female	65	2019/1/10 9:33	514913	1	1	1	1	0	0	>60	28.6	normal	NA	unknown	13.4	normal	NA	unknown	97	Î¬³Ö	unknown	unknown	breast+	unknown	unknown	unknown	unknown	unknown	unknown	unknown	unknown	unknown	unknown	unknown	unknown	unknown	unknown	unknown	unknown	unknown	unknown	unknown	unknown	unknown	breast	1	breast
1190	ºÎÎÄÐã	female	65	2019/2/9 14:03	525596	1	1	1	1	0	0	>60	19.6	normal	NA	unknown	14.1	normal	NA	unknown	76	Î¬³Ö	unknown	unknown	breast+	unknown	unknown	unknown	unknown	unknown	unknown	unknown	unknown	unknown	unknown	unknown	unknown	unknown	unknown	unknown	unknown	unknown	unknown	unknown	unknown	unknown	breast	1	breast
1191	ºÎÎÄÐã	female	65	2019/5/1 7:40	564364	1	1	1	1	0	0	>60	25.9	normal	21.5	normal	14.6	normal	NA	unknown	88	unknown	unknown	unknown	breast+	unknown	unknown	unknown	unknown	unknown	unknown	unknown	unknown	unknown	unknown	unknown	unknown	unknown	unknown	unknown	unknown	unknown	unknown	unknown	unknown	unknown	breast	1	breast
1192	ºÎÎÄÐã	female	65	2019/5/19 8:13	572789	NA	1	1	1	0	0	>60	16.4	normal	NA	unknown	18.8	normal	NA	unknown	NA	unknown	unknown	unknown	breast+	unknown	unknown	unknown	unknown	unknown	unknown	unknown	unknown	unknown	unknown	unknown	unknown	unknown	unknown	unknown	unknown	unknown	unknown	unknown	unknown	unknown	breast	1	breast
1193	ºÎÎÄÐã	female	65	2019/9/22 7:51	632876	NA	1	1	1	0	0	>60	NA	unknown	NA	unknown	NA	unknown	NA	unknown	NA	unknown	unknown	unknown	breast+	unknown	unknown	unknown	unknown	unknown	unknown	unknown	unknown	unknown	unknown	unknown	unknown	unknown	unknown	unknown	unknown	unknown	unknown	unknown	unknown	unknown	breast	1	breast
1194	ºÎÎÄÐã	female	66	2019/11/22 8:15	659210	NA	1	1	1	0	0	>60	NA	unknown	NA	unknown	NA	unknown	NA	unknown	NA	unknown	unknown	unknown	breast+	unknown	unknown	unknown	unknown	unknown	unknown	unknown	unknown	unknown	unknown	unknown	unknown	unknown	unknown	unknown	unknown	unknown	unknown	unknown	unknown	unknown	breast	1	breast
1195	ºÎÎÄÐã	female	66	2020/4/16 15:15	708322	NA	1	1	1	0	0	>60	10.2	normal	15.4	normal	11	normal	NA	unknown	59	unknown	unknown	unknown	breast+	unknown	unknown	unknown	unknown	unknown	unknown	unknown	unknown	unknown	unknown	unknown	unknown	unknown	unknown	unknown	unknown	unknown	unknown	unknown	unknown	unknown	breast	1	breast
1196	ºÎÎÄÐã	female	66	2020/8/12 14:56	753087	2	1	1	1	0	0	>60	13.9	normal	19.1	normal	14.4	normal	NA	unknown	55	unknown	unknown	unknown	breast+	unknown	unknown	unknown	unknown	unknown	unknown	unknown	unknown	unknown	unknown	unknown	unknown	unknown	unknown	unknown	unknown	unknown	unknown	unknown	unknown	unknown	breast	1	breast
1197	ºÎÎÄÐã	female	67	2020/10/12 14:33	774893	1	1	1	1	0	0	>60	11.1	normal	18.4	normal	11.3	normal	NA	unknown	56	unknown	unknown	unknown	breast+	unknown	unknown	unknown	unknown	unknown	unknown	unknown	unknown	unknown	unknown	unknown	unknown	unknown	unknown	unknown	unknown	unknown	unknown	unknown	unknown	unknown	breast	1	breast
1198	ºÎÎÄÓñ	female	49	2019/8/4 8:18	610290	0	1	0	0	0	0	40-60	10.9	normal	NA	unknown	12	normal	NA	unknown	NA	¸¨Öú	unknown	unknown	breast+	crc+	unknown	unknown	unknown	unknown	unknown	unknown	unknown	unknown	unknown	unknown	unknown	unknown	unknown	unknown	unknown	unknown	unknown	unknown	unknown	unknown	breast+crc	2	mpc
1199	ºÎóãÆ½	female	53	2020/3/4 14:46	691995	1	1	1	0	0	0	40-60	NA	unknown	NA	unknown	NA	unknown	NA	unknown	NA	unknown	unknown	unknown	breast+	unknown	unknown	unknown	unknown	unknown	unknown	unknown	unknown	unknown	unknown	unknown	unknown	unknown	unknown	unknown	unknown	unknown	unknown	unknown	unknown	unknown	breast	1	breast
1200	ºÎóãÆ½	female	53	2020/4/2 9:23	702440	2	1	1	0	0	0	40-60	26.8	normal	43	high	15.7	normal	NA	unknown	306	unknown	unknown	unknown	breast+	unknown	unknown	unknown	unknown	unknown	unknown	unknown	unknown	unknown	unknown	unknown	unknown	unknown	unknown	unknown	unknown	unknown	unknown	unknown	unknown	unknown	breast	1	breast
1201	ºÎóãÆ½	female	53	2020/5/14 15:09	718640	1	1	1	0	0	0	40-60	35.3	normal	76.3	high	13.9	normal	NA	unknown	242	unknown	unknown	unknown	breast+	unknown	unknown	unknown	unknown	unknown	unknown	unknown	unknown	unknown	unknown	unknown	unknown	unknown	unknown	unknown	unknown	unknown	unknown	unknown	unknown	unknown	breast	1	breast
1202	ºÎÐ­³É	male	70	2019/9/11 9:25	628114	1	1	1	1	1	0	>60	66	high	NA	unknown	6.7	normal	NA	unknown	NA	unknown	lung+	unknown	unknown	crc+	unknown	unknown	unknown	unknown	unknown	unknown	unknown	unknown	unknown	unknown	unknown	unknown	unknown	unknown	unknown	unknown	unknown	unknown	unknown	unknown	lung+crc	2	mpc
1203	ºÎÐ¶Ïã	female	53	2021/2/24 10:27	819030	0	1	1	0	0	0	40-60	41.7	high	47	high	13.3	normal	37	normal	364	Î¬³Ö	unknown	unknown	unknown	crc+	unknown	unknown	unknown	unknown	unknown	unknown	unknown	unknown	unknown	unknown	unknown	unknown	unknown	unknown	unknown	unknown	unknown	unknown	unknown	unknown	crc	1	crc
1204	ºÎÐ¶Ïã	female	53	2021/3/17 8:36	826908	0	1	1	0	0	0	40-60	41.6	high	NA	unknown	13.2	normal	43	normal	NA	Î¬³Ö	unknown	unknown	unknown	crc+	unknown	unknown	unknown	unknown	unknown	unknown	unknown	unknown	unknown	unknown	unknown	unknown	unknown	unknown	unknown	unknown	unknown	unknown	unknown	unknown	crc	1	crc
1205	ºÎÐ¶Ïã	female	53	2021/4/1 8:25	832211	0	1	1	0	0	0	40-60	55.2	high	NA	unknown	10.4	normal	40.1	normal	NA	Î¬³Ö	unknown	unknown	unknown	crc+	unknown	unknown	unknown	unknown	unknown	unknown	unknown	unknown	unknown	unknown	unknown	unknown	unknown	unknown	unknown	unknown	unknown	unknown	unknown	unknown	crc	1	crc
1206	ºÎÐ¶Ïã	female	53	2021/4/21 8:17	839351	1	1	1	0	0	0	40-60	62.3	high	NA	unknown	12.1	normal	39.9	normal	NA	Î¬³Ö	unknown	unknown	unknown	crc+	unknown	unknown	unknown	unknown	unknown	unknown	unknown	unknown	unknown	unknown	unknown	unknown	unknown	unknown	unknown	unknown	unknown	unknown	unknown	unknown	crc	1	crc
1207	ºÎÐ¶Ïã	female	53	2021/5/8 8:56	845756	1	1	1	0	0	0	40-60	51.9	high	55	high	11.9	normal	38	normal	300	Î¬³Ö	unknown	unknown	unknown	crc+	appendix+	unknown	unknown	unknown	unknown	unknown	unknown	unknown	unknown	unknown	unknown	unknown	unknown	unknown	unknown	unknown	unknown	unknown	unknown	unknown	crc+appendix	2	mpc
1208	ºÎÐ¶Ïã	female	53	2021/5/24 8:44	850875	1	1	1	0	0	0	40-60	46.3	high	NA	unknown	12.7	normal	39.8	normal	NA	Î¬³Ö	unknown	unknown	unknown	crc+	appendix+	unknown	unknown	unknown	unknown	unknown	unknown	unknown	unknown	unknown	unknown	unknown	unknown	unknown	unknown	unknown	unknown	unknown	unknown	unknown	crc+appendix	2	mpc
1209	ºÎÐ¶Ïã	female	53	2021/6/8 8:16	1802626	0	1	1	0	0	0	40-60	56.7	high	NA	unknown	11.7	normal	40.1	normal	NA	Î¬³Ö	unknown	unknown	unknown	crc+	appendix+	unknown	unknown	unknown	unknown	unknown	unknown	unknown	unknown	unknown	unknown	unknown	unknown	unknown	unknown	unknown	unknown	unknown	unknown	unknown	crc+appendix	2	mpc
1210	ºÎÐ¶Ïã	female	53	2021/7/22 8:39	1829171	0	1	1	0	0	0	40-60	NA	unknown	NA	unknown	NA	unknown	NA	unknown	NA	Î¬³Ö	unknown	unknown	unknown	crc+	appendix+	unknown	unknown	unknown	unknown	unknown	unknown	unknown	unknown	unknown	unknown	unknown	unknown	unknown	unknown	unknown	unknown	unknown	unknown	unknown	crc+appendix	2	mpc
1211	ºÎÐ¶Ïã	female	53	2021/8/16 8:25	1843989	1	1	1	0	0	0	40-60	44.3	high	NA	unknown	10.9	normal	40.9	normal	NA	Î¬³Ö	unknown	unknown	unknown	crc+	appendix+	unknown	unknown	unknown	unknown	unknown	unknown	unknown	unknown	unknown	unknown	unknown	unknown	unknown	unknown	unknown	unknown	unknown	unknown	unknown	crc+appendix	2	mpc
1212	ºÎÓ¦ÈÙ	male	70	2020/8/8 11:20	751113	3	1	1	1	1	0	>60	8.4	normal	16.4	normal	8.5	normal	NA	unknown	57	unknown	unknown	unknown	unknown	crc+	unknown	unknown	unknown	unknown	unknown	unknown	unknown	unknown	unknown	unknown	unknown	unknown	unknown	unknown	unknown	unknown	unknown	unknown	unknown	unknown	crc	1	crc
1213	ºÎÓ¦ÈÙ	male	70	2020/8/28 15:06	759411	3	1	1	1	1	0	>60	14	normal	15	normal	20.4	normal	NA	unknown	64	unknown	unknown	unknown	unknown	crc+	unknown	unknown	unknown	unknown	unknown	unknown	unknown	unknown	unknown	unknown	unknown	unknown	unknown	unknown	unknown	unknown	unknown	unknown	unknown	unknown	crc	1	crc
1214	ºÎÓ¦ÈÙ	male	70	2020/9/16 8:22	765795	2	1	1	1	1	0	>60	16.7	normal	27.1	normal	16.1	normal	41.7	normal	83	unknown	unknown	unknown	unknown	crc+	unknown	unknown	unknown	unknown	unknown	unknown	unknown	unknown	unknown	unknown	unknown	unknown	unknown	unknown	unknown	unknown	unknown	unknown	unknown	unknown	crc	1	crc
1215	ºÎÓÑÆä	male	52	2021/6/1 8:27	1798386	1	1	1	0	0	0	40-60	17.7	normal	17	normal	32.9	high	40.7	normal	63	unknown	lung+	unknown	unknown	unknown	unknown	unknown	unknown	unknown	unknown	unknown	unknown	unknown	unknown	unknown	unknown	unknown	unknown	unknown	unknown	unknown	unknown	unknown	unknown	unknown	lung	1	lung
1216	ºÎÓñÈç	female	62	2020/3/7 10:45	691585	1	1	1	1	0	0	>60	9.4	normal	15	normal	12.3	normal	NA	unknown	119	unknown	unknown	unknown	unknown	unknown	unknown	unknown	unknown	unknown	unknown	unknown	unknown	unknown	unknown	unknown	unknown	unknown	unknown	unknown	unknown	unknown	unknown	unknown	unknown	unknown	unknown	1	unknown
1217	ºÎÓñÈç	female	62	2020/3/30 14:43	701440	1	1	1	1	0	0	>60	10.2	normal	10.2	normal	8.1	normal	NA	unknown	112	unknown	unknown	unknown	unknown	unknown	unknown	unknown	unknown	unknown	unknown	unknown	unknown	unknown	unknown	unknown	unknown	unknown	unknown	unknown	unknown	unknown	unknown	unknown	unknown	unknown	unknown	1	unknown
1218	ºÎÓñÈç	female	62	2020/4/26 13:47	712075	1	1	1	1	0	0	>60	10.6	normal	16.3	normal	6.5	normal	NA	unknown	149	unknown	unknown	unknown	unknown	unknown	unknown	unknown	unknown	unknown	unknown	unknown	unknown	unknown	unknown	unknown	unknown	unknown	unknown	unknown	unknown	unknown	unknown	unknown	unknown	unknown	unknown	1	unknown
1219	ºÎÓñÈç	female	63	2020/7/30 9:17	747490	1	1	1	1	0	0	>60	9.4	normal	15.7	normal	7.9	normal	NA	unknown	127	unknown	unknown	unknown	unknown	unknown	unknown	unknown	unknown	unknown	unknown	unknown	unknown	unknown	ovrian+	unknown	unknown	unknown	unknown	unknown	unknown	unknown	unknown	unknown	unknown	unknown	ovrian	1	ovrian
1220	ºÎÓñÈç	female	63	2020/8/23 9:17	757233	1	1	1	1	0	0	>60	6	normal	19	normal	5.8	normal	NA	unknown	134	unknown	unknown	unknown	unknown	unknown	unknown	unknown	unknown	unknown	unknown	unknown	unknown	unknown	ovrian+	unknown	unknown	unknown	unknown	unknown	unknown	unknown	unknown	unknown	unknown	unknown	ovrian	1	ovrian
1221	ºÎÓñÈç	female	63	2020/9/10 11:21	763835	1	1	1	1	0	0	>60	7.4	normal	11.1	normal	5.5	normal	NA	unknown	119	unknown	unknown	unknown	unknown	unknown	unknown	unknown	unknown	unknown	unknown	unknown	unknown	unknown	ovrian+	unknown	unknown	unknown	unknown	unknown	unknown	unknown	unknown	unknown	unknown	unknown	ovrian	1	ovrian
1222	ºÎÓñÈç	female	63	2021/1/21 12:43	808986	2	1	1	1	0	0	>60	9	normal	17.5	normal	8.8	normal	35.7	normal	103	unknown	unknown	unknown	unknown	unknown	unknown	unknown	unknown	unknown	unknown	unknown	unknown	unknown	ovrian+	unknown	unknown	unknown	unknown	unknown	unknown	unknown	unknown	unknown	unknown	unknown	ovrian	1	ovrian
1223	ºÎÓñÈç	female	63	2021/4/1 10:08	832657	1	1	1	1	0	0	>60	7.6	normal	14.9	normal	9	normal	34.9	normal	81	unknown	unknown	unknown	unknown	unknown	unknown	unknown	unknown	unknown	unknown	unknown	unknown	unknown	ovrian+	unknown	unknown	unknown	unknown	unknown	unknown	unknown	unknown	unknown	unknown	unknown	ovrian	1	ovrian
1224	ºÎÓñÈç	female	63	2021/4/27 8:52	842585	2	1	1	1	0	0	>60	11.9	normal	18	normal	7.7	normal	38.6	normal	101	unknown	unknown	unknown	unknown	unknown	unknown	unknown	unknown	unknown	unknown	unknown	unknown	unknown	ovrian+	unknown	unknown	unknown	unknown	unknown	unknown	unknown	unknown	unknown	unknown	unknown	ovrian	1	ovrian
1225	ºÎÓñÈç	female	64	2021/5/19 8:57	850903	1	1	1	1	0	0	>60	12	normal	16.9	normal	7	normal	40.1	normal	95	unknown	unknown	unknown	unknown	unknown	unknown	unknown	unknown	unknown	unknown	unknown	unknown	unknown	ovrian+	unknown	unknown	unknown	unknown	unknown	unknown	unknown	unknown	unknown	unknown	unknown	ovrian	1	ovrian
1226	ºÎÓñÈç	female	64	2021/6/14 8:52	1805860	1	1	1	1	0	0	>60	9.1	normal	14.3	normal	9	normal	39.2	normal	98	unknown	unknown	unknown	unknown	unknown	unknown	unknown	unknown	unknown	unknown	unknown	unknown	unknown	ovrian+	unknown	unknown	unknown	unknown	unknown	unknown	unknown	unknown	unknown	unknown	unknown	ovrian	1	ovrian
1227	ºÎÔÆÏÍ	male	69	2020/5/28 8:34	723389	1	1	1	1	0	0	>60	21.4	normal	29.3	normal	9.8	normal	NA	unknown	62	unknown	lung+	unknown	unknown	unknown	unknown	unknown	unknown	unknown	unknown	unknown	unknown	unknown	unknown	unknown	unknown	unknown	unknown	unknown	unknown	unknown	unknown	unknown	unknown	unknown	lung	1	lung
1228	ºÎÔÆÏÍ	male	69	2020/6/20 9:50	731785	1	1	1	1	0	0	>60	27.5	normal	29.2	normal	8.5	normal	NA	unknown	72	unknown	lung+	unknown	unknown	unknown	unknown	unknown	unknown	unknown	unknown	unknown	unknown	unknown	unknown	unknown	unknown	unknown	unknown	unknown	unknown	unknown	unknown	unknown	unknown	unknown	lung	1	lung
1229	ºÎÔÆÏÍ	male	69	2020/7/16 17:00	742128	1	1	1	1	0	0	>60	30	normal	31.3	normal	8.5	normal	NA	unknown	81	unknown	lung+	unknown	unknown	unknown	unknown	unknown	unknown	unknown	unknown	unknown	unknown	unknown	unknown	unknown	unknown	unknown	unknown	unknown	unknown	unknown	unknown	unknown	unknown	unknown	lung	1	lung
1230	ºÎÔÆÏÍ	male	69	2020/8/12 10:44	752936	2	1	1	1	0	0	>60	33	normal	35	normal	7.2	normal	NA	unknown	59	unknown	lung+	unknown	unknown	unknown	unknown	unknown	unknown	unknown	unknown	unknown	unknown	unknown	unknown	unknown	unknown	unknown	unknown	unknown	unknown	unknown	unknown	unknown	unknown	unknown	lung	1	lung
1231	ºÎÔÆÏÍ	male	70	2021/2/2 14:50	812982	2	1	1	1	1	0	>60	27.8	normal	51.8	high	10.3	normal	37.8	normal	47	unknown	lung+	unknown	unknown	unknown	unknown	unknown	unknown	unknown	unknown	unknown	unknown	unknown	unknown	unknown	unknown	unknown	unknown	unknown	unknown	unknown	unknown	unknown	unknown	unknown	lung	1	lung
1232	ºÎÔÆÏÍ	male	70	2021/3/20 14:29	828538	2	1	1	1	1	0	>60	30.9	normal	31.4	normal	16.3	normal	39.2	normal	46	unknown	lung+	unknown	unknown	unknown	unknown	unknown	unknown	unknown	unknown	unknown	unknown	unknown	unknown	unknown	unknown	unknown	unknown	unknown	unknown	unknown	unknown	unknown	unknown	unknown	lung	1	lung
1233	ºÎÔÆÏÍ	male	70	2021/5/1 14:18	844301	2	1	1	1	1	0	>60	31.4	normal	37.1	high	13.1	normal	38.5	normal	49	unknown	lung+	unknown	unknown	unknown	unknown	unknown	unknown	unknown	unknown	unknown	unknown	unknown	unknown	unknown	unknown	unknown	unknown	unknown	unknown	unknown	unknown	unknown	unknown	unknown	lung	1	lung
1234	ºÎÖØ³¬	male	77	2020/9/16 8:53	765816	2	1	1	1	1	0	>60	21.9	normal	24.3	normal	7.4	normal	39.6	normal	199	unknown	unknown	unknown	unknown	unknown	unknown	unknown	unknown	unknown	unknown	unknown	unknown	unknown	unknown	bladder+	unknown	unknown	unknown	unknown	unknown	unknown	unknown	unknown	unknown	unknown	bladder	1	bladder
1235	ºÎÖØ³¬	male	78	2021/3/29 9:44	831408	2	1	1	1	1	0	>60	NA	unknown	NA	unknown	NA	unknown	NA	unknown	NA	unknown	unknown	unknown	unknown	unknown	unknown	unknown	unknown	unknown	unknown	unknown	unknown	unknown	unknown	bladder+	unknown	unknown	unknown	unknown	unknown	unknown	unknown	unknown	unknown	unknown	bladder	1	bladder
1236	ºÎÖØ³¬	male	78	2021/5/8 14:07	847037	2	1	1	1	1	0	>60	31.3	normal	35	normal	13.8	normal	32.9	normal	119	unknown	unknown	unknown	unknown	unknown	unknown	unknown	unknown	unknown	unknown	unknown	unknown	unknown	unknown	bladder+	unknown	unknown	unknown	unknown	unknown	unknown	unknown	unknown	unknown	unknown	bladder	1	bladder
1237	ºØÈÙ»ª	female	45	2019/1/18 16:04	518623	NA	1	0	0	0	0	40-60	72.9	high	NA	unknown	12.8	normal	NA	unknown	245	unknown	unknown	unknown	unknown	unknown	unknown	unknown	unknown	unknown	unknown	unknown	unknown	cervix+	unknown	unknown	unknown	unknown	unknown	unknown	unknown	unknown	unknown	unknown	unknown	unknown	cervix	1	cervix
1238	ºé°®Öñ	female	50	2018/10/14 15:23	477488	NA	1	1	0	0	0	40-60	7.2	normal	NA	unknown	NA	unknown	NA	unknown	84	unknown	unknown	unknown	breast+	unknown	unknown	unknown	unknown	unknown	unknown	unknown	unknown	unknown	unknown	unknown	unknown	unknown	unknown	unknown	unknown	unknown	unknown	unknown	unknown	unknown	breast	1	breast
1239	ºé°®Öñ	female	51	2018/12/3 10:23	498873	NA	1	1	0	0	0	40-60	15.1	normal	NA	unknown	NA	unknown	NA	unknown	NA	unknown	unknown	unknown	breast+	unknown	unknown	unknown	unknown	unknown	unknown	unknown	unknown	unknown	unknown	unknown	unknown	unknown	unknown	unknown	unknown	unknown	unknown	unknown	unknown	unknown	breast	1	breast
[truncated: 4,511 more rows]
[truncated: 128 more columns]
