# Supplementary material for: The predictive model for risk of chemotherapy-induced thrombocytopenia based on antineoplastic drugs for solid tumors in eastern China
Source: Sci Rep. 2023 Feb 23;13:3185. doi: 10.1038/s41598-023-27824-9 (PMC9950128; doi:10.1038/s41598-023-27824-9)
Supplement: Supplementary file 1 — Supplementary Information 1. [file 41598_2023_27824_MOESM1_ESM.zip › raw data/raw data based on patient.csv]

	patient	gender	age	data	NRS2002	age.40	age.50	age.60	age.70	age.80	age.cat	alt	alt.cat	ast	ast.cat	tbil	tbil.cat	alb	alb.cat	alp	xs	lung	sclc	breast	crc	appendix	gastric	liver	gal.bile	pancrease	easophage	uter	cervix	ovrian	bladder	prostate	renal	sex	NET	gist	lymphoma	melanoma	sarcoma	thymus	head	site	site.n	site.cat	live.meta
1	patient1	female	57	2021/3/20 8:25	1	1	1	0	0	0	40-60	16.2	normal	12.4	normal	9.6	normal	44.1	normal	103	Î¬³Ö	unknown	unknown	unknown	unknown	unknown	unknown	unknown	unknown	unknown	unknown	unknown	unknown	ovrian+	unknown	unknown	unknown	unknown	unknown	unknown	unknown	unknown	unknown	unknown	unknown	ovrian	1	ovrian	unknown
4	patient2	male	67	2021/8/26 13:50	2	1	1	1	0	0	>60	59.3	high	75.3	high	16.5	normal	33.6	normal	140	unknown	unknown	unknown	unknown	crc+	unknown	unknown	unknown	unknown	unknown	unknown	unknown	unknown	unknown	unknown	unknown	unknown	unknown	unknown	unknown	unknown	unknown	unknown	unknown	unknown	crc	1	crc	live+
6	patient3	male	69	2021/2/21 15:26	2	1	1	1	0	0	>60	17.6	normal	27.6	normal	12.3	normal	37.7	normal	119	unknown	unknown	unknown	unknown	crc+	unknown	unknown	unknown	unknown	unknown	unknown	unknown	unknown	unknown	unknown	unknown	unknown	unknown	unknown	unknown	unknown	unknown	unknown	unknown	unknown	crc	1	crc	live+
19	patient4	male	69	2019/12/1 14:53	1	1	1	1	0	0	>60	19.6	normal	27.1	normal	22.1	normal	NA	unknown	122	unknown	unknown	unknown	unknown	unknown	unknown	unknown	unknown	unknown	unknown	unknown	unknown	unknown	unknown	unknown	unknown	unknown	unknown	unknown	unknown	unknown	unknown	unknown	unknown	unknown	unknown	1	unknown	live+
20	patient5	female	73	2021/6/6 7:51	2	1	1	1	1	0	>60	9.6	normal	NA	unknown	12.1	normal	40.4	normal	NA	Î¬³Ö	unknown	unknown	unknown	crc+	unknown	unknown	unknown	unknown	unknown	unknown	unknown	unknown	unknown	unknown	unknown	unknown	unknown	unknown	unknown	unknown	unknown	unknown	unknown	unknown	crc	1	crc	live+
28	patient6	female	59	2021/8/12 11:11	2	1	1	0	0	0	40-60	16.1	normal	34	normal	11.8	normal	33.5	normal	114	unknown	lung+	unknown	unknown	unknown	unknown	unknown	unknown	unknown	unknown	unknown	unknown	unknown	unknown	unknown	unknown	unknown	unknown	unknown	unknown	unknown	unknown	unknown	unknown	unknown	lung	1	lung	unknown
34	patient7	female	72	2019/6/7 14:59	2	1	1	1	1	0	>60	8.7	normal	24.9	normal	12.4	normal	NA	unknown	123	unknown	unknown	unknown	unknown	unknown	unknown	gastric+	unknown	unknown	unknown	unknown	unknown	unknown	unknown	unknown	unknown	unknown	unknown	unknown	unknown	unknown	unknown	unknown	unknown	unknown	gastric	1	gastric	live+
40	patient8	male	63	2021/5/5 12:24	1	1	1	1	0	0	>60	13.8	normal	15	normal	11.6	normal	36.1	normal	58	unknown	unknown	unknown	unknown	unknown	unknown	unknown	unknown	unknown	unknown	unknown	unknown	unknown	unknown	unknown	prostate+	unknown	unknown	unknown	unknown	unknown	unknown	unknown	unknown	unknown	prostate	1	other	unknown
45	patient9	female	72	2020/10/20 16:15	2	1	1	1	1	0	>60	10.2	normal	17.6	normal	6.7	normal	NA	unknown	71	¸¨Öú	unknown	unknown	unknown	crc+	unknown	unknown	unknown	unknown	unknown	unknown	unknown	unknown	unknown	unknown	unknown	unknown	unknown	unknown	unknown	unknown	unknown	unknown	unknown	unknown	crc	1	crc	unknown
46	patient10	female	91	2019/2/13 9:36	3	1	1	1	1	1	>60	14.3	normal	NA	unknown	NA	unknown	NA	unknown	NA	unknown	unknown	unknown	unknown	crc+	unknown	unknown	unknown	unknown	unknown	unknown	unknown	unknown	unknown	unknown	unknown	unknown	unknown	unknown	unknown	unknown	unknown	unknown	unknown	unknown	crc	1	crc	unknown
47	patient11	male	78	2018/11/12 9:04	NA	1	1	1	1	0	>60	23.5	normal	NA	unknown	348.4	high	NA	unknown	848	unknown	unknown	unknown	unknown	crc+	unknown	unknown	unknown	unknown	unknown	unknown	unknown	unknown	unknown	unknown	unknown	unknown	unknown	unknown	unknown	unknown	unknown	unknown	unknown	unknown	crc	1	crc	live+
52	patient12	male	70	2021/4/25 14:39	2	1	1	1	1	0	>60	39.2	normal	30.8	normal	4.4	normal	40.4	normal	70	¸¨Öú	lung+	unknown	unknown	unknown	unknown	unknown	unknown	unknown	unknown	unknown	unknown	unknown	unknown	unknown	unknown	unknown	unknown	unknown	unknown	unknown	unknown	unknown	unknown	unknown	lung	1	lung	unknown
54	patient13	male	64	2019/12/28 14:07	1	1	1	1	0	0	>60	14.9	normal	19.9	normal	8.9	normal	35.7	normal	55	unknown	lung+	sclc+	unknown	unknown	unknown	unknown	unknown	unknown	unknown	unknown	unknown	unknown	unknown	unknown	unknown	unknown	unknown	unknown	unknown	unknown	unknown	unknown	unknown	unknown	lung	1	lung	unknown
63	patient14	male	81	2020/1/13 16:21	2	1	1	1	1	1	>60	21.8	normal	34.3	normal	16.4	normal	NA	unknown	116	unknown	lung+	unknown	unknown	unknown	unknown	gastric+	unknown	unknown	unknown	unknown	unknown	unknown	unknown	unknown	unknown	unknown	unknown	unknown	unknown	unknown	unknown	unknown	unknown	unknown	lung+gastric	2	mpc	unknown
64	patient15	female	72	2020/10/16 9:09	2	1	1	1	1	0	>60	6.9	normal	13.6	normal	13.5	normal	NA	unknown	75	unknown	unknown	unknown	breast+	unknown	unknown	unknown	unknown	unknown	unknown	unknown	unknown	unknown	unknown	unknown	unknown	unknown	unknown	unknown	unknown	unknown	unknown	unknown	unknown	unknown	breast	1	breast	unknown
65	patient16	female	50	2021/7/28 15:30	1	1	1	0	0	0	40-60	42	high	NA	unknown	NA	unknown	39.2	normal	132	unknown	unknown	unknown	breast+	unknown	unknown	unknown	unknown	unknown	unknown	unknown	unknown	unknown	unknown	unknown	unknown	unknown	unknown	unknown	unknown	unknown	unknown	unknown	unknown	unknown	breast	1	breast	live+
71	patient17	male	64	2021/8/18 15:10	1	1	1	1	0	0	>60	28	normal	50.6	high	22.2	normal	37.9	normal	105	unknown	unknown	unknown	unknown	crc+	unknown	unknown	unknown	unknown	unknown	unknown	unknown	unknown	unknown	unknown	unknown	unknown	unknown	unknown	unknown	unknown	unknown	unknown	unknown	unknown	crc	1	crc	live+
73	patient18	male	80	2018/10/15 8:49	NA	1	1	1	1	1	>60	15	normal	17	normal	12	normal	NA	unknown	113	unknown	unknown	unknown	unknown	unknown	unknown	unknown	unknown	unknown	pancrease+	unknown	unknown	unknown	unknown	unknown	unknown	unknown	unknown	unknown	unknown	unknown	unknown	unknown	unknown	unknown	pancrease	1	pancrease	unknown
75	patient19	female	41	2021/5/27 9:20	1	1	0	0	0	0	40-60	7	normal	29	normal	17.5	normal	43.8	normal	120	unknown	unknown	unknown	breast+	unknown	unknown	unknown	unknown	unknown	unknown	unknown	unknown	unknown	unknown	unknown	unknown	unknown	unknown	unknown	unknown	unknown	unknown	unknown	unknown	unknown	breast	1	breast	live+
80	patient20	male	70	2020/9/16 14:12	5	1	1	1	1	0	>60	12.1	normal	23.4	normal	10.4	normal	NA	unknown	134	unknown	lung+	unknown	unknown	unknown	unknown	unknown	unknown	unknown	unknown	unknown	unknown	unknown	unknown	unknown	unknown	unknown	unknown	unknown	unknown	unknown	unknown	unknown	unknown	unknown	lung	1	lung	live+
82	patient21	male	64	2021/8/20 14:14	1	1	1	1	0	0	>60	13.1	normal	14.1	normal	9.3	normal	35.6	normal	70	unknown	unknown	unknown	unknown	unknown	unknown	unknown	unknown	unknown	unknown	unknown	unknown	unknown	unknown	bladder+	unknown	unknown	unknown	unknown	unknown	unknown	unknown	unknown	unknown	unknown	bladder	1	bladder	unknown
85	patient22	male	58	2019/10/9 18:52	1	1	1	0	0	0	40-60	50.4	high	NA	unknown	NA	unknown	NA	unknown	NA	unknown	unknown	unknown	unknown	crc+	unknown	unknown	unknown	unknown	unknown	unknown	unknown	unknown	unknown	unknown	unknown	unknown	unknown	unknown	unknown	unknown	unknown	unknown	unknown	unknown	crc	1	crc	live+
86	patient23	male	54	2020/7/26 7:47	1	1	1	0	0	0	40-60	29.3	normal	42	high	12.1	normal	NA	unknown	145	unknown	unknown	unknown	unknown	crc+	unknown	unknown	unknown	unknown	unknown	unknown	unknown	unknown	unknown	unknown	unknown	unknown	unknown	unknown	unknown	unknown	unknown	unknown	unknown	unknown	crc	1	crc	live+
94	patient24	male	62	2020/2/28 10:53	1	1	1	1	0	0	>60	17.7	normal	20.7	normal	19.9	normal	NA	unknown	94	unknown	unknown	unknown	unknown	unknown	unknown	unknown	unknown	unknown	pancrease+	unknown	unknown	unknown	unknown	unknown	unknown	unknown	unknown	unknown	unknown	unknown	unknown	unknown	unknown	unknown	pancrease	1	pancrease	unknown
95	patient25	male	58	2018/8/29 10:04	NA	1	1	0	0	0	40-60	12	normal	NA	unknown	35.2	high	NA	unknown	150	Êõºó	unknown	unknown	unknown	unknown	unknown	gastric+	unknown	unknown	unknown	unknown	unknown	unknown	unknown	unknown	unknown	unknown	unknown	unknown	unknown	unknown	unknown	unknown	unknown	unknown	gastric	1	gastric	unknown
96	patient26	male	53	2021/8/21 14:25	1	1	1	0	0	0	40-60	32	normal	23.7	normal	11.6	normal	36.7	normal	86	unknown	lung+	unknown	unknown	unknown	unknown	unknown	unknown	unknown	unknown	unknown	unknown	unknown	unknown	unknown	unknown	unknown	unknown	unknown	unknown	unknown	unknown	unknown	unknown	unknown	lung	1	lung	unknown
99	patient27	male	55	2020/6/14 7:37	1	1	1	0	0	0	40-60	13.9	normal	NA	unknown	8.2	normal	NA	unknown	NA	Î¬³Ö	lung+	unknown	unknown	crc+	unknown	unknown	unknown	unknown	unknown	unknown	unknown	unknown	unknown	unknown	unknown	unknown	unknown	unknown	unknown	unknown	unknown	unknown	unknown	unknown	lung+crc	2	mpc	unknown
120	patient28	male	60	2021/7/21 8:19	1	1	1	1	0	0	40-60	14.3	normal	24.8	normal	16	normal	41.5	normal	60	Êõºó	unknown	unknown	unknown	unknown	unknown	unknown	unknown	unknown	pancrease+	unknown	unknown	unknown	unknown	unknown	unknown	unknown	unknown	unknown	unknown	unknown	unknown	unknown	unknown	unknown	pancrease	1	pancrease	unknown
121	patient29	female	59	2021/8/18 8:21	1	1	1	0	0	0	40-60	23.2	normal	24.6	normal	8.1	normal	40.4	normal	73	unknown	unknown	unknown	unknown	crc+	unknown	unknown	unknown	unknown	unknown	unknown	unknown	unknown	unknown	unknown	unknown	unknown	unknown	unknown	unknown	unknown	unknown	unknown	unknown	unknown	crc	1	crc	unknown
129	patient30	male	68	2021/5/9 8:53	1	1	1	1	0	0	>60	17.9	normal	40.4	high	15.7	normal	36.2	normal	92	unknown	lung+	sclc+	unknown	unknown	unknown	unknown	unknown	unknown	unknown	unknown	unknown	unknown	unknown	unknown	unknown	unknown	unknown	unknown	unknown	unknown	unknown	unknown	unknown	unknown	lung	1	lung	live+
134	patient31	female	64	2019/11/7 14:04	NA	1	1	1	0	0	>60	18.9	normal	41.9	high	17.8	normal	NA	unknown	56	¸¨Öú	unknown	unknown	unknown	crc+	unknown	unknown	unknown	unknown	unknown	unknown	unknown	unknown	unknown	unknown	unknown	unknown	unknown	unknown	unknown	unknown	unknown	unknown	unknown	unknown	crc	1	crc	unknown
136	patient32	female	73	2021/6/20 9:59	2	1	1	1	1	0	>60	12.1	normal	20.4	normal	19	normal	44.4	normal	93	¸¨Öú	lung+	unknown	unknown	unknown	unknown	unknown	unknown	unknown	unknown	unknown	unknown	unknown	unknown	unknown	unknown	unknown	unknown	unknown	unknown	unknown	unknown	unknown	unknown	unknown	lung	1	lung	unknown
139	patient33	female	73	2021/3/21 13:41	2	1	1	1	1	0	>60	15.3	normal	23.8	normal	9	normal	36.3	normal	58	Î¬³Ö	lung+	unknown	unknown	unknown	unknown	unknown	unknown	unknown	unknown	unknown	unknown	unknown	unknown	unknown	unknown	unknown	unknown	unknown	unknown	unknown	unknown	unknown	unknown	unknown	lung	1	lung	unknown
149	patient34	female	75	2021/7/30 14:52	5	1	1	1	1	0	>60	40.9	high	33.2	normal	16.4	normal	37.8	normal	52	unknown	lung+	unknown	unknown	unknown	unknown	unknown	unknown	unknown	unknown	unknown	unknown	unknown	unknown	unknown	unknown	unknown	unknown	unknown	unknown	unknown	unknown	unknown	unknown	unknown	lung	1	lung	unknown
151	patient35	male	61	2019/10/9 14:55	1	1	1	1	0	0	>60	12.2	normal	15.1	normal	9	normal	NA	unknown	229	unknown	lung+	sclc+	unknown	unknown	unknown	unknown	unknown	unknown	unknown	unknown	unknown	unknown	unknown	unknown	unknown	unknown	unknown	unknown	unknown	unknown	unknown	unknown	unknown	unknown	lung	1	lung	live+
159	patient36	female	38	2020/6/28 9:07	0	0	0	0	0	0	<40	18.4	normal	NA	unknown	11.2	normal	NA	unknown	NA	unknown	unknown	unknown	unknown	unknown	unknown	unknown	unknown	unknown	unknown	unknown	unknown	unknown	unknown	unknown	unknown	unknown	unknown	unknown	gist+	unknown	unknown	unknown	unknown	unknown	gist	1	other	unknown
160	patient37	male	63	2021/8/31 11:07	2	1	1	1	0	0	>60	29.1	normal	NA	unknown	10.6	normal	33.7	normal	NA	Î¬³Ö	unknown	unknown	unknown	crc+	unknown	unknown	unknown	unknown	unknown	unknown	unknown	unknown	unknown	unknown	unknown	unknown	unknown	unknown	unknown	unknown	unknown	unknown	unknown	unknown	crc	1	crc	unknown
162	patient38	female	66	2021/7/20 14:54	1	1	1	1	0	0	>60	17.5	normal	27.4	normal	16	normal	40.4	normal	96	¸¨Öú	unknown	unknown	unknown	unknown	unknown	unknown	unknown	unknown	pancrease+	unknown	unknown	unknown	unknown	unknown	unknown	unknown	unknown	unknown	unknown	unknown	unknown	unknown	unknown	unknown	pancrease	1	pancrease	unknown
163	patient39	female	55	2021/5/6 8:15	4	1	1	0	0	0	40-60	NA	unknown	NA	unknown	NA	unknown	NA	unknown	NA	unknown	unknown	unknown	unknown	crc+	unknown	unknown	unknown	unknown	unknown	unknown	unknown	unknown	unknown	unknown	unknown	unknown	unknown	unknown	unknown	unknown	unknown	unknown	unknown	unknown	crc	1	crc	unknown
181	patient40	female	69	2021/5/5 9:28	1	1	1	1	0	0	>60	61.3	high	35.1	high	6.8	normal	39.1	normal	220	unknown	unknown	unknown	unknown	crc+	unknown	unknown	unknown	unknown	unknown	unknown	unknown	unknown	unknown	unknown	unknown	unknown	unknown	unknown	unknown	unknown	unknown	unknown	unknown	unknown	crc	1	crc	unknown
184	patient41	male	65	2019/7/4 11:16	1	1	1	1	0	0	>60	7.9	normal	21.3	normal	7.1	normal	NA	unknown	80	unknown	unknown	unknown	unknown	crc+	unknown	unknown	unknown	unknown	unknown	unknown	unknown	unknown	unknown	unknown	unknown	unknown	unknown	unknown	unknown	unknown	unknown	unknown	thymus+	unknown	crc+thymus	2	mpc	unknown
193	patient42	male	55	2019/1/18 15:07	NA	1	1	0	0	0	40-60	16.7	normal	20	normal	10.5	normal	NA	unknown	67	unknown	unknown	unknown	unknown	crc+	unknown	unknown	unknown	unknown	unknown	unknown	unknown	unknown	unknown	unknown	unknown	unknown	unknown	unknown	unknown	unknown	unknown	unknown	unknown	unknown	crc	1	crc	live+
195	patient43	female	56	2020/4/17 14:11	1	1	1	0	0	0	40-60	14.1	normal	21.6	normal	7.9	normal	NA	unknown	83	unknown	unknown	unknown	unknown	unknown	unknown	unknown	unknown	unknown	unknown	unknown	unknown	cervix+	unknown	unknown	unknown	unknown	unknown	unknown	unknown	unknown	unknown	unknown	unknown	unknown	cervix	1	cervix	unknown
201	patient44	male	69	2018/12/1 10:47	NA	1	1	1	0	0	>60	6	normal	15	normal	9.6	normal	NA	unknown	73	unknown	lung+	unknown	unknown	unknown	unknown	unknown	unknown	unknown	unknown	easophage+	unknown	unknown	unknown	unknown	unknown	unknown	unknown	unknown	unknown	unknown	unknown	unknown	unknown	unknown	lung+easophage	2	mpc	unknown
202	patient45	male	80	2021/8/21 12:04	2	1	1	1	1	1	>60	5.5	normal	10.9	normal	9.8	normal	38.6	normal	53	unknown	lung+	unknown	unknown	unknown	unknown	unknown	unknown	unknown	unknown	unknown	unknown	unknown	unknown	unknown	unknown	unknown	unknown	unknown	unknown	unknown	unknown	unknown	unknown	unknown	lung	1	lung	unknown
204	patient46	male	68	2021/7/30 11:17	1	1	1	1	0	0	>60	20.2	normal	20.1	normal	8.5	normal	36.6	normal	98	unknown	lung+	unknown	unknown	unknown	unknown	unknown	unknown	unknown	unknown	unknown	unknown	unknown	unknown	unknown	unknown	unknown	unknown	unknown	unknown	unknown	unknown	unknown	unknown	unknown	lung	1	lung	unknown
209	patient47	male	57	2020/4/16 15:01	2	1	1	0	0	0	40-60	9.5	normal	29.4	normal	8.8	normal	NA	unknown	81	unknown	lung+	sclc+	unknown	unknown	unknown	unknown	unknown	unknown	unknown	unknown	unknown	unknown	unknown	unknown	unknown	unknown	unknown	unknown	unknown	unknown	unknown	unknown	unknown	unknown	lung	1	lung	unknown
215	patient48	female	33	2021/8/12 9:17	1	0	0	0	0	0	<40	19.1	normal	45.4	high	19.5	normal	35.6	normal	68	¸¨Öú	unknown	unknown	unknown	crc+	unknown	unknown	unknown	unknown	unknown	unknown	unknown	unknown	unknown	unknown	unknown	unknown	unknown	unknown	unknown	unknown	unknown	unknown	unknown	unknown	crc	1	crc	unknown
223	patient49	female	55	2021/6/7 9:12	1	1	1	0	0	0	40-60	30.9	normal	NA	unknown	8.6	normal	39.9	normal	NA	Î¬³Ö	unknown	unknown	unknown	crc+	unknown	unknown	unknown	unknown	unknown	unknown	unknown	unknown	unknown	unknown	unknown	unknown	unknown	unknown	unknown	unknown	unknown	unknown	unknown	unknown	crc	1	crc	unknown
232	patient50	male	71	2020/12/29 9:23	2	1	1	1	1	0	>60	24.7	normal	28.8	normal	32.2	high	NA	unknown	118	unknown	lung+	unknown	unknown	unknown	unknown	unknown	unknown	unknown	unknown	unknown	unknown	unknown	unknown	unknown	unknown	unknown	unknown	unknown	unknown	unknown	unknown	unknown	unknown	unknown	lung	1	lung	unknown
234	patient51	male	73	2019/10/1 7:54	1	1	1	1	1	0	>60	14.6	normal	33.1	normal	14.9	normal	NA	unknown	43	unknown	lung+	sclc+	unknown	unknown	unknown	unknown	unknown	unknown	unknown	unknown	unknown	unknown	unknown	unknown	unknown	unknown	unknown	unknown	unknown	unknown	unknown	unknown	unknown	unknown	lung	1	lung	unknown
242	patient52	female	56	2019/9/1 16:13	1	1	1	0	0	0	40-60	11.5	normal	19.8	normal	7.6	normal	NA	unknown	106	Î¬³Ö	unknown	unknown	unknown	crc+	unknown	unknown	unknown	unknown	unknown	unknown	unknown	unknown	unknown	unknown	unknown	unknown	unknown	unknown	unknown	unknown	unknown	unknown	unknown	unknown	crc	1	crc	live+
249	patient53	male	70	2020/12/7 14:13	2	1	1	1	1	0	>60	10.5	normal	16	normal	8.6	normal	NA	unknown	77	¸¨Öú	lung+	unknown	unknown	unknown	unknown	unknown	unknown	unknown	unknown	unknown	unknown	unknown	unknown	unknown	unknown	unknown	unknown	unknown	unknown	unknown	unknown	unknown	unknown	head+	lung+head	2	mpc	unknown
251	patient54	female	67	2021/5/29 9:27	2	1	1	1	0	0	>60	11	normal	18	normal	16.2	normal	38	normal	82	unknown	unknown	unknown	breast+	crc+	unknown	unknown	unknown	unknown	unknown	unknown	unknown	unknown	unknown	unknown	unknown	unknown	unknown	unknown	unknown	unknown	unknown	unknown	unknown	unknown	breast+crc	2	mpc	live+
253	patient55	male	55	2021/7/29 15:20	1	1	1	0	0	0	40-60	48.3	high	25.7	normal	17.4	normal	41.9	normal	81	¸¨Öú	lung+	unknown	unknown	unknown	unknown	unknown	unknown	unknown	unknown	unknown	unknown	unknown	unknown	unknown	unknown	unknown	unknown	unknown	unknown	unknown	unknown	unknown	unknown	unknown	lung	1	lung	unknown
255	patient56	female	65	2019/7/10 16:36	1	1	1	1	0	0	>60	44.1	high	53.7	high	5.5	normal	NA	unknown	123	unknown	unknown	unknown	unknown	unknown	unknown	unknown	unknown	unknown	pancrease+	unknown	unknown	unknown	unknown	unknown	unknown	unknown	unknown	unknown	unknown	unknown	unknown	unknown	unknown	unknown	pancrease	1	pancrease	unknown
259	patient57	male	43	2021/2/9 10:12	0	1	0	0	0	0	40-60	NA	unknown	NA	unknown	NA	unknown	NA	unknown	NA	unknown	unknown	unknown	unknown	crc+	unknown	unknown	unknown	unknown	unknown	unknown	unknown	unknown	unknown	unknown	unknown	unknown	unknown	unknown	unknown	unknown	unknown	unknown	unknown	unknown	crc	1	crc	unknown
264	patient58	female	52	2021/6/7 8:13	1	1	1	0	0	0	40-60	15	normal	22.4	normal	16.4	normal	39.1	normal	95	unknown	unknown	unknown	unknown	crc+	unknown	unknown	unknown	unknown	unknown	unknown	unknown	unknown	unknown	unknown	unknown	unknown	unknown	unknown	unknown	unknown	unknown	unknown	unknown	unknown	crc	1	crc	live+
280	patient59	male	66	2021/7/8 11:42	1	1	1	1	0	0	>60	23.1	normal	32.6	normal	8.4	normal	32.1	normal	117	unknown	lung+	unknown	unknown	crc+	unknown	unknown	unknown	unknown	unknown	unknown	unknown	unknown	unknown	unknown	unknown	unknown	unknown	unknown	unknown	unknown	unknown	unknown	unknown	unknown	lung+crc	2	mpc	live+
293	patient60	male	72	2020/3/18 8:47	2	1	1	1	1	0	>60	5.9	normal	14.7	normal	9.1	normal	NA	unknown	99	unknown	lung+	unknown	unknown	unknown	unknown	unknown	unknown	unknown	unknown	easophage+	unknown	unknown	unknown	unknown	unknown	unknown	unknown	unknown	unknown	unknown	unknown	unknown	unknown	unknown	lung+easophage	2	mpc	live+
302	patient61	male	64	2020/5/6 15:01	1	1	1	1	0	0	>60	10.5	normal	19.3	normal	17.8	normal	NA	unknown	107	unknown	unknown	unknown	unknown	unknown	unknown	unknown	unknown	unknown	unknown	easophage+	unknown	unknown	unknown	unknown	unknown	unknown	unknown	unknown	unknown	unknown	unknown	unknown	unknown	unknown	easophage	1	easophage	live+
304	patient62	male	73	2020/2/29 10:12	2	1	1	1	1	0	>60	15.7	normal	22	normal	17.5	normal	NA	unknown	94	unknown	unknown	unknown	unknown	unknown	unknown	unknown	unknown	unknown	unknown	unknown	unknown	unknown	unknown	unknown	unknown	unknown	unknown	unknown	unknown	unknown	unknown	unknown	unknown	head+	head	1	other	unknown
305	patient63	male	30	2021/3/1 8:40	4	0	0	0	0	0	<40	54.3	high	29.4	normal	16.9	normal	44.3	normal	77	¶þÏß	unknown	unknown	unknown	crc+	unknown	unknown	unknown	unknown	unknown	unknown	unknown	unknown	unknown	unknown	unknown	unknown	unknown	unknown	unknown	unknown	unknown	unknown	unknown	unknown	crc	1	crc	unknown
312	patient64	male	53	2019/10/8 15:03	4	1	1	0	0	0	40-60	49.2	high	128.5	high	113.6	high	NA	unknown	695	unknown	unknown	unknown	unknown	crc+	unknown	unknown	unknown	unknown	unknown	unknown	unknown	unknown	unknown	unknown	unknown	unknown	unknown	unknown	unknown	unknown	unknown	unknown	unknown	unknown	crc	1	crc	live+
323	patient65	female	49	2021/9/3 11:22	1	1	0	0	0	0	40-60	16	normal	NA	unknown	NA	unknown	40.1	normal	NA	Î¬³Ö	unknown	unknown	unknown	crc+	unknown	unknown	unknown	unknown	unknown	unknown	unknown	unknown	unknown	unknown	unknown	unknown	unknown	unknown	unknown	unknown	unknown	unknown	unknown	unknown	crc	1	crc	unknown
327	patient66	female	73	2021/4/23 9:56	5	1	1	1	1	0	>60	8.3	normal	17.2	normal	16.7	normal	31.9	normal	74	unknown	lung+	unknown	unknown	unknown	unknown	unknown	unknown	unknown	unknown	unknown	unknown	unknown	unknown	unknown	unknown	unknown	unknown	unknown	unknown	unknown	unknown	unknown	unknown	unknown	lung	1	lung	live+
329	patient67	male	67	2018/8/29 14:37	NA	1	1	1	0	0	>60	31	normal	33	normal	7.4	normal	NA	unknown	117	unknown	lung+	unknown	unknown	unknown	unknown	unknown	unknown	unknown	unknown	unknown	unknown	unknown	unknown	unknown	unknown	unknown	unknown	unknown	unknown	unknown	unknown	unknown	unknown	unknown	lung	1	lung	unknown
331	patient68	female	62	2019/4/26 11:04	NA	1	1	1	0	0	>60	30.7	normal	41.9	high	NA	unknown	NA	unknown	NA	unknown	unknown	unknown	breast+	unknown	unknown	unknown	unknown	unknown	unknown	unknown	unknown	unknown	unknown	unknown	unknown	unknown	unknown	unknown	unknown	unknown	unknown	unknown	unknown	unknown	breast	1	breast	live+
350	patient69	female	46	2019/9/24 8:35	1	1	0	0	0	0	40-60	92.4	high	38.1	high	8.3	normal	NA	unknown	118	Î¬³Ö	unknown	unknown	breast+	unknown	unknown	unknown	unknown	unknown	unknown	unknown	unknown	unknown	unknown	unknown	unknown	unknown	unknown	unknown	unknown	unknown	unknown	unknown	unknown	unknown	breast	1	breast	unknown
367	patient70	male	56	2021/5/24 15:00	1	1	1	0	0	0	40-60	14.3	normal	25.5	normal	15.7	normal	35.5	normal	86	unknown	unknown	unknown	unknown	unknown	unknown	gastric+	unknown	unknown	unknown	unknown	unknown	unknown	unknown	unknown	unknown	unknown	unknown	unknown	unknown	unknown	unknown	unknown	unknown	unknown	gastric	1	gastric	live+
373	patient71	female	48	2020/4/14 9:33	1	1	0	0	0	0	40-60	50.7	high	40.7	high	6.5	normal	NA	unknown	133	unknown	unknown	unknown	unknown	crc+	unknown	unknown	unknown	unknown	unknown	unknown	unknown	unknown	unknown	unknown	unknown	unknown	unknown	unknown	unknown	unknown	unknown	unknown	unknown	unknown	crc	1	crc	unknown
392	patient72	male	55	2020/10/30 13:53	1	1	1	0	0	0	40-60	33.4	normal	34.3	normal	10.3	normal	NA	unknown	87	unknown	unknown	unknown	unknown	crc+	unknown	unknown	unknown	unknown	unknown	unknown	unknown	unknown	unknown	unknown	unknown	unknown	unknown	unknown	unknown	unknown	unknown	unknown	unknown	unknown	crc	1	crc	unknown
400	patient73	male	69	2019/11/19 14:52	0	1	1	1	0	0	>60	13	normal	NA	unknown	11.6	normal	NA	unknown	NA	unknown	unknown	unknown	unknown	crc+	unknown	unknown	unknown	unknown	unknown	unknown	unknown	unknown	unknown	unknown	unknown	unknown	unknown	unknown	unknown	unknown	unknown	unknown	unknown	unknown	crc	1	crc	unknown
401	patient74	male	81	2021/4/12 15:39	3	1	1	1	1	1	>60	7.9	normal	15.6	normal	10.4	normal	35.5	normal	61	unknown	lung+	unknown	unknown	unknown	unknown	unknown	unknown	unknown	unknown	unknown	unknown	unknown	unknown	unknown	unknown	unknown	unknown	unknown	unknown	unknown	unknown	unknown	unknown	unknown	lung	1	lung	unknown
403	patient75	male	67	2021/7/29 15:28	2	1	1	1	0	0	>60	49	high	NA	unknown	NA	unknown	29.7	low	NA	unknown	unknown	unknown	unknown	unknown	appendix+	unknown	unknown	unknown	unknown	unknown	unknown	unknown	unknown	unknown	unknown	unknown	unknown	unknown	unknown	unknown	unknown	unknown	unknown	unknown	appendix	1	other	unknown
404	patient76	male	59	2020/6/3 16:35	2	1	1	0	0	0	40-60	145	high	353	high	219.3	high	NA	unknown	485	unknown	unknown	unknown	unknown	crc+	unknown	unknown	unknown	unknown	unknown	unknown	unknown	unknown	unknown	unknown	unknown	unknown	unknown	unknown	unknown	unknown	unknown	unknown	unknown	unknown	crc	1	crc	live+
414	patient77	male	55	2019/6/1 15:32	1	1	1	0	0	0	40-60	33	normal	90.1	high	70.5	high	NA	unknown	NA	unknown	unknown	unknown	unknown	unknown	unknown	unknown	unknown	unknown	unknown	unknown	unknown	unknown	unknown	unknown	unknown	unknown	unknown	unknown	unknown	unknown	unknown	sarcoma+	unknown	unknown	sarcoma	1	other	unknown
416	patient78	male	70	2021/4/12 12:31	5	1	1	1	1	0	>60	30.1	normal	27	normal	7	normal	36.7	normal	103	unknown	unknown	unknown	unknown	unknown	unknown	unknown	unknown	unknown	pancrease+	unknown	unknown	unknown	unknown	unknown	unknown	unknown	unknown	unknown	unknown	unknown	unknown	unknown	unknown	unknown	pancrease	1	pancrease	live+
419	patient79	male	66	2020/12/2 12:06	1	1	1	1	0	0	>60	15	normal	27	normal	5.9	normal	NA	unknown	NA	unknown	lung+	unknown	unknown	unknown	unknown	unknown	unknown	unknown	unknown	unknown	unknown	unknown	unknown	unknown	unknown	unknown	unknown	unknown	unknown	unknown	unknown	unknown	unknown	unknown	lung	1	lung	unknown
426	patient80	male	55	2021/5/8 15:59	1	1	1	0	0	0	40-60	20.2	normal	18.9	normal	6.3	normal	35.3	normal	160	unknown	unknown	unknown	unknown	unknown	unknown	unknown	unknown	unknown	pancrease+	unknown	unknown	unknown	unknown	unknown	unknown	unknown	unknown	unknown	unknown	unknown	unknown	unknown	unknown	unknown	pancrease	1	pancrease	live+
432	patient81	male	63	2020/1/21 10:45	1	1	1	1	0	0	>60	14	normal	NA	unknown	17.8	normal	NA	unknown	265	unknown	unknown	unknown	unknown	crc+	unknown	unknown	unknown	unknown	unknown	unknown	unknown	unknown	unknown	unknown	unknown	unknown	unknown	unknown	unknown	unknown	unknown	unknown	unknown	unknown	crc	1	crc	unknown
453	patient82	female	65	2021/8/30 14:47	1	1	1	1	0	0	>60	18.5	normal	30.5	normal	10.5	normal	37.2	normal	137	unknown	unknown	unknown	unknown	crc+	unknown	unknown	unknown	unknown	unknown	unknown	unknown	unknown	unknown	unknown	unknown	unknown	unknown	unknown	unknown	unknown	unknown	unknown	unknown	unknown	crc	1	crc	unknown
460	patient83	female	64	2019/8/9 15:19	4	1	1	1	0	0	>60	23.2	normal	56.9	high	27.5	high	NA	unknown	425	unknown	unknown	unknown	unknown	unknown	unknown	unknown	unknown	unknown	unknown	unknown	unknown	unknown	unknown	unknown	unknown	unknown	unknown	unknown	unknown	unknown	melanoma+	unknown	unknown	unknown	melanoma	1	other	live+
463	patient84	male	70	2019/7/27 15:55	2	1	1	1	1	0	>60	18.8	normal	25.3	normal	9.5	normal	NA	unknown	78	unknown	lung+	sclc+	unknown	unknown	unknown	unknown	unknown	unknown	unknown	unknown	unknown	unknown	unknown	unknown	unknown	unknown	unknown	unknown	unknown	unknown	unknown	unknown	unknown	unknown	lung	1	lung	unknown
464	patient85	male	63	2021/4/15 15:35	1	1	1	1	0	0	>60	47	high	95.7	high	19	normal	36.5	normal	238	unknown	unknown	unknown	unknown	unknown	unknown	unknown	liver+	unknown	unknown	unknown	unknown	unknown	unknown	unknown	unknown	unknown	unknown	unknown	unknown	unknown	unknown	unknown	unknown	unknown	liver	1	other	unknown
465	patient86	female	43	2021/5/20 14:39	1	1	0	0	0	0	40-60	17.3	normal	21.9	normal	10.6	normal	39.2	normal	53	unknown	lung+	unknown	unknown	unknown	unknown	unknown	unknown	unknown	unknown	unknown	unknown	unknown	unknown	unknown	unknown	unknown	unknown	unknown	unknown	unknown	unknown	unknown	unknown	unknown	lung	1	lung	unknown
468	patient87	male	62	2021/5/7 14:13	4	1	1	1	0	0	>60	15	normal	16	normal	9.6	normal	36.6	normal	70	Ò»Ïß	lung+	unknown	unknown	unknown	unknown	unknown	unknown	unknown	unknown	unknown	unknown	unknown	unknown	unknown	unknown	unknown	unknown	unknown	unknown	unknown	unknown	unknown	unknown	unknown	lung	1	lung	unknown
470	patient88	male	55	2020/8/31 16:13	2	1	1	0	0	0	40-60	23.7	normal	40.4	high	14.2	normal	NA	unknown	99	Êõºó	lung+	unknown	unknown	crc+	unknown	unknown	unknown	unknown	unknown	unknown	unknown	unknown	unknown	unknown	unknown	unknown	unknown	unknown	unknown	unknown	unknown	unknown	unknown	unknown	lung+crc	2	mpc	unknown
473	patient89	male	54	2020/9/9 8:59	2	1	1	0	0	0	40-60	17.2	normal	17.1	normal	8.5	normal	NA	unknown	74	unknown	unknown	unknown	unknown	unknown	unknown	unknown	unknown	unknown	unknown	unknown	unknown	unknown	unknown	unknown	unknown	unknown	unknown	NET+	unknown	unknown	unknown	unknown	unknown	unknown	NET	1	other	live+
500	patient90	male	52	2019/12/9 10:09	1	1	1	0	0	0	40-60	19	normal	24	normal	8.7	normal	NA	unknown	102	unknown	unknown	unknown	unknown	unknown	unknown	unknown	unknown	unknown	unknown	unknown	unknown	unknown	unknown	unknown	unknown	unknown	unknown	unknown	unknown	unknown	unknown	unknown	unknown	head+	head	1	other	unknown
504	patient91	female	71	2020/9/24 10:00	3	1	1	1	1	0	>60	13.4	normal	23.3	normal	6.4	normal	NA	unknown	99	unknown	lung+	unknown	unknown	unknown	unknown	unknown	unknown	unknown	unknown	unknown	unknown	unknown	unknown	unknown	unknown	unknown	unknown	unknown	unknown	unknown	unknown	unknown	unknown	unknown	lung	1	lung	unknown
505	patient92	male	67	2020/10/29 14:12	4	1	1	1	0	0	>60	11.3	normal	16.5	normal	12.1	normal	NA	unknown	68	unknown	unknown	unknown	unknown	unknown	unknown	gastric+	unknown	unknown	unknown	unknown	unknown	unknown	unknown	unknown	unknown	unknown	unknown	unknown	unknown	unknown	unknown	unknown	unknown	unknown	gastric	1	gastric	live+
511	patient93	female	74	2021/8/12 14:42	3	1	1	1	1	0	>60	9.5	normal	12.1	normal	12.7	normal	22.2	low	85	unknown	unknown	unknown	unknown	crc+	unknown	unknown	unknown	unknown	unknown	unknown	unknown	unknown	unknown	unknown	unknown	unknown	unknown	unknown	unknown	unknown	unknown	unknown	unknown	unknown	crc	1	crc	unknown
538	patient94	female	54	2020/6/26 15:18	1	1	1	0	0	0	40-60	17.5	normal	35.1	high	11.7	normal	NA	unknown	111	¸¨Öú	unknown	unknown	breast+	unknown	unknown	unknown	unknown	unknown	unknown	unknown	unknown	unknown	unknown	unknown	unknown	unknown	unknown	unknown	unknown	unknown	unknown	unknown	unknown	unknown	breast	1	breast	unknown
542	patient95	male	60	2021/9/4 14:16	1	1	1	1	0	0	40-60	6.2	normal	16.6	normal	9.1	normal	37.9	normal	112	unknown	unknown	unknown	unknown	unknown	unknown	unknown	unknown	unknown	unknown	unknown	unknown	unknown	unknown	unknown	unknown	unknown	unknown	unknown	unknown	unknown	unknown	unknown	thymus+	unknown	thymus	1	other	live+
549	patient96	female	55	2019/3/18 8:56	0	1	1	0	0	0	40-60	11.6	normal	20.8	normal	12.1	normal	NA	unknown	137	unknown	unknown	unknown	unknown	crc+	unknown	unknown	unknown	unknown	unknown	unknown	unknown	unknown	unknown	unknown	unknown	unknown	unknown	unknown	unknown	unknown	unknown	unknown	unknown	unknown	crc	1	crc	unknown
550	patient97	female	60	2020/8/20 14:12	1	1	1	1	0	0	40-60	36.8	normal	36.4	high	13	normal	NA	unknown	104	¸¨Öú	unknown	unknown	unknown	unknown	unknown	unknown	unknown	unknown	unknown	unknown	uter+	unknown	unknown	unknown	unknown	unknown	unknown	unknown	unknown	unknown	unknown	unknown	unknown	unknown	uter	1	other	unknown
558	patient98	male	57	2020/9/20 14:20	0	1	1	0	0	0	40-60	14.2	normal	17.7	normal	7.4	normal	NA	unknown	84	unknown	lung+	unknown	unknown	unknown	unknown	unknown	unknown	unknown	unknown	unknown	unknown	unknown	unknown	unknown	unknown	unknown	unknown	unknown	unknown	unknown	unknown	unknown	unknown	unknown	lung	1	lung	unknown
566	patient99	male	61	2020/8/24 9:15	1	1	1	1	0	0	>60	20.7	normal	26.5	normal	12.6	normal	NA	unknown	103	unknown	unknown	unknown	unknown	crc+	unknown	unknown	unknown	unknown	unknown	unknown	unknown	unknown	unknown	unknown	unknown	unknown	unknown	unknown	unknown	unknown	unknown	unknown	unknown	unknown	crc	1	crc	live+
585	patient100	male	72	2021/7/20 11:13	2	1	1	1	1	0	>60	20.2	normal	21.9	normal	12.3	normal	40.3	normal	119	unknown	unknown	unknown	unknown	crc+	unknown	unknown	unknown	unknown	unknown	unknown	unknown	unknown	unknown	unknown	unknown	unknown	unknown	unknown	unknown	unknown	unknown	unknown	unknown	unknown	crc	1	crc	unknown
586	patient101	female	47	2019/7/1 11:14	0	1	0	0	0	0	40-60	8.2	normal	NA	unknown	9	normal	NA	unknown	NA	unknown	unknown	unknown	unknown	crc+	unknown	unknown	unknown	unknown	unknown	unknown	unknown	unknown	unknown	unknown	unknown	unknown	unknown	unknown	unknown	unknown	unknown	unknown	unknown	unknown	crc	1	crc	unknown
587	patient102	male	58	2020/2/7 8:57	1	1	1	0	0	0	40-60	8.6	normal	13.2	normal	10.8	normal	NA	unknown	143	unknown	unknown	unknown	unknown	crc+	unknown	unknown	unknown	unknown	unknown	unknown	unknown	unknown	unknown	unknown	unknown	unknown	unknown	unknown	unknown	unknown	unknown	unknown	unknown	unknown	crc	1	crc	live+
596	patient103	female	66	2019/12/16 14:29	2	1	1	1	0	0	>60	28.6	normal	61.7	high	23.5	normal	NA	unknown	83	unknown	unknown	unknown	breast+	unknown	unknown	unknown	unknown	unknown	unknown	unknown	unknown	unknown	unknown	unknown	unknown	unknown	unknown	unknown	unknown	unknown	unknown	unknown	unknown	unknown	breast	1	breast	live+
610	patient104	female	52	2019/11/25 8:52	NA	1	1	0	0	0	40-60	15.1	normal	24	normal	14.9	normal	NA	unknown	129	Êõºó	unknown	unknown	unknown	crc+	unknown	unknown	unknown	unknown	unknown	unknown	unknown	unknown	unknown	unknown	unknown	unknown	unknown	unknown	unknown	unknown	unknown	unknown	unknown	unknown	crc	1	crc	unknown
612	patient105	male	60	2021/8/1 10:03	1	1	1	1	0	0	40-60	28	normal	25.8	normal	13.7	normal	40.2	normal	77	¸¨Öú	unknown	unknown	unknown	crc+	unknown	unknown	unknown	unknown	unknown	unknown	unknown	unknown	unknown	unknown	unknown	unknown	unknown	unknown	unknown	unknown	unknown	unknown	unknown	unknown	crc	1	crc	unknown
615	patient106	female	65	2021/7/23 9:19	4	1	1	1	0	0	>60	17	normal	27.6	normal	9	normal	40.1	normal	74	Êõºó	unknown	unknown	breast+	unknown	unknown	unknown	unknown	unknown	unknown	unknown	unknown	unknown	unknown	unknown	unknown	unknown	unknown	unknown	unknown	unknown	unknown	unknown	unknown	unknown	breast	1	breast	unknown
618	patient107	male	79	2020/1/6 8:10	2	1	1	1	1	0	>60	64.1	high	NA	unknown	21.2	normal	NA	unknown	NA	unknown	unknown	unknown	unknown	crc+	unknown	unknown	unknown	unknown	unknown	unknown	unknown	unknown	unknown	unknown	unknown	unknown	unknown	unknown	unknown	unknown	unknown	unknown	unknown	unknown	crc	1	crc	live+
625	patient108	male	72	2019/8/11 7:50	2	1	1	1	1	0	>60	7.3	normal	20.1	normal	11.2	normal	NA	unknown	97	unknown	lung+	unknown	unknown	unknown	unknown	unknown	unknown	unknown	unknown	unknown	unknown	unknown	unknown	unknown	unknown	renal+	unknown	unknown	unknown	unknown	unknown	unknown	unknown	unknown	lung+renal	2	mpc	unknown
631	patient109	male	52	2019/9/7 14:30	1	1	1	0	0	0	40-60	14.8	normal	17.7	normal	11.9	normal	NA	unknown	83	unknown	unknown	unknown	unknown	unknown	unknown	unknown	unknown	unknown	unknown	unknown	unknown	unknown	unknown	unknown	unknown	unknown	unknown	unknown	unknown	unknown	unknown	unknown	unknown	unknown	unknown	1	unknown	unknown
632	patient110	female	52	2020/9/24 9:29	1	1	1	0	0	0	40-60	29.3	normal	46.4	high	18.9	normal	NA	unknown	66	unknown	unknown	unknown	unknown	unknown	unknown	unknown	liver+	unknown	unknown	unknown	unknown	unknown	unknown	unknown	unknown	unknown	unknown	unknown	unknown	unknown	unknown	unknown	unknown	unknown	liver	1	other	unknown
633	patient111	male	66	2019/10/6 9:06	4	1	1	1	0	0	>60	14.1	normal	46.4	high	35.3	high	NA	unknown	NA	unknown	unknown	unknown	unknown	unknown	unknown	gastric+	unknown	unknown	unknown	unknown	unknown	unknown	unknown	unknown	unknown	unknown	unknown	unknown	unknown	unknown	unknown	unknown	unknown	unknown	gastric	1	gastric	live+
635	patient112	female	79	2020/5/15 17:34	3	1	1	1	1	0	>60	6.1	normal	19.7	normal	23.1	normal	NA	unknown	231	unknown	unknown	unknown	unknown	crc+	unknown	unknown	unknown	unknown	unknown	unknown	unknown	unknown	unknown	unknown	unknown	unknown	unknown	unknown	unknown	unknown	unknown	unknown	unknown	unknown	crc	1	crc	live+
637	patient113	female	68	2018/7/31 12:51	NA	1	1	1	0	0	>60	13	normal	NA	unknown	9.7	normal	NA	unknown	NA	unknown	unknown	unknown	unknown	unknown	unknown	unknown	unknown	unknown	unknown	unknown	unknown	cervix+	unknown	unknown	unknown	unknown	unknown	unknown	unknown	unknown	unknown	unknown	unknown	unknown	cervix	1	cervix	unknown
638	patient114	female	57	2021/5/15 8:15	0	1	1	0	0	0	40-60	14.3	normal	NA	unknown	13.3	normal	NA	unknown	NA	unknown	unknown	unknown	unknown	crc+	unknown	unknown	unknown	unknown	unknown	unknown	unknown	unknown	unknown	unknown	unknown	unknown	unknown	unknown	unknown	unknown	unknown	unknown	unknown	unknown	crc	1	crc	live+
644	patient115	female	60	2020/11/7 14:40	1	1	1	1	0	0	40-60	12.1	normal	17.9	normal	12.1	normal	NA	unknown	66	unknown	lung+	unknown	unknown	unknown	unknown	unknown	unknown	unknown	unknown	unknown	unknown	unknown	unknown	unknown	unknown	unknown	unknown	unknown	unknown	unknown	unknown	unknown	unknown	unknown	lung	1	lung	unknown
647	patient116	male	59	2020/7/30 8:14	2	1	1	0	0	0	40-60	16.2	normal	20	normal	10.6	normal	NA	unknown	100	unknown	lung+	unknown	unknown	unknown	unknown	unknown	unknown	unknown	unknown	unknown	unknown	unknown	unknown	unknown	unknown	unknown	unknown	unknown	unknown	unknown	unknown	unknown	unknown	unknown	lung	1	lung	unknown
651	patient117	male	76	2021/7/8 9:40	4	1	1	1	1	0	>60	16.1	normal	NA	unknown	22.3	normal	39.3	normal	NA	¸¨Öú	unknown	unknown	unknown	crc+	unknown	unknown	unknown	unknown	unknown	unknown	unknown	unknown	unknown	unknown	unknown	unknown	unknown	unknown	unknown	unknown	unknown	unknown	unknown	unknown	crc	1	crc	unknown
653	patient118	female	75	2019/1/18 14:45	NA	1	1	1	1	0	>60	9	normal	NA	unknown	17.7	normal	NA	unknown	88	unknown	unknown	unknown	unknown	unknown	unknown	gastric+	unknown	unknown	unknown	unknown	unknown	unknown	unknown	unknown	unknown	unknown	unknown	unknown	unknown	unknown	unknown	unknown	unknown	unknown	gastric	1	gastric	live+
655	patient119	female	68	2020/11/16 15:05	1	1	1	1	0	0	>60	23.9	normal	NA	unknown	6.5	normal	NA	unknown	NA	unknown	unknown	unknown	unknown	unknown	unknown	unknown	unknown	unknown	unknown	unknown	unknown	unknown	unknown	unknown	unknown	unknown	sex+	unknown	unknown	unknown	unknown	unknown	unknown	unknown	sex	1	other	unknown
656	patient120	male	56	2021/9/8 11:25	1	1	1	0	0	0	40-60	5.2	normal	14.2	normal	13.7	normal	32.8	normal	62	unknown	unknown	unknown	unknown	unknown	unknown	unknown	unknown	unknown	unknown	unknown	unknown	unknown	unknown	bladder+	unknown	unknown	unknown	unknown	unknown	unknown	unknown	unknown	unknown	unknown	bladder	1	bladder	unknown
658	patient121	male	79	2018/11/17 7:42	NA	1	1	1	1	0	>60	23	normal	NA	unknown	16.8	normal	NA	unknown	NA	unknown	unknown	unknown	unknown	crc+	unknown	unknown	unknown	unknown	unknown	unknown	unknown	unknown	unknown	unknown	unknown	unknown	unknown	unknown	unknown	unknown	unknown	unknown	unknown	unknown	crc	1	crc	live+
659	patient122	male	76	2021/4/3 15:39	2	1	1	1	1	0	>60	10.6	normal	33	normal	6.2	normal	36.8	normal	72	Î¬³Ö	lung+	unknown	unknown	unknown	unknown	unknown	unknown	unknown	unknown	easophage+	unknown	unknown	unknown	unknown	unknown	unknown	unknown	unknown	unknown	unknown	unknown	unknown	unknown	unknown	lung+easophage	2	mpc	unknown
671	patient123	female	55	2020/3/21 13:44	1	1	1	0	0	0	40-60	15	normal	18.3	normal	8.1	normal	NA	unknown	106	unknown	lung+	sclc+	unknown	unknown	unknown	unknown	unknown	unknown	unknown	unknown	unknown	unknown	unknown	unknown	unknown	unknown	unknown	unknown	unknown	unknown	unknown	unknown	unknown	unknown	lung	1	lung	unknown
672	patient124	female	62	2021/4/20 18:02	1	1	1	1	0	0	>60	36.3	normal	45.5	high	11.4	normal	36.8	normal	113	unknown	unknown	unknown	unknown	crc+	unknown	unknown	unknown	unknown	unknown	unknown	unknown	unknown	unknown	unknown	unknown	unknown	unknown	unknown	unknown	unknown	unknown	unknown	unknown	unknown	crc	1	crc	unknown
680	patient125	male	61	2019/5/17 17:16	1	1	1	1	0	0	>60	8.8	normal	14	normal	6.8	normal	NA	unknown	72	unknown	unknown	unknown	unknown	unknown	unknown	unknown	unknown	unknown	unknown	unknown	unknown	unknown	unknown	bladder+	unknown	unknown	unknown	unknown	unknown	unknown	unknown	unknown	unknown	unknown	bladder	1	bladder	unknown
687	patient126	male	58	2020/3/30 9:04	1	1	1	0	0	0	40-60	29	normal	116	high	608	high	NA	unknown	604	unknown	unknown	unknown	unknown	unknown	unknown	unknown	unknown	gal.bile+	unknown	unknown	unknown	unknown	unknown	unknown	unknown	unknown	unknown	unknown	unknown	unknown	unknown	unknown	unknown	unknown	gal.bile	1	gal.bile	live+
689	patient127	male	70	2021/3/14 14:06	2	1	1	1	1	0	>60	17.5	normal	29.5	normal	11.3	normal	39.7	normal	86	unknown	lung+	sclc+	unknown	unknown	unknown	unknown	unknown	unknown	unknown	unknown	unknown	unknown	unknown	unknown	unknown	unknown	unknown	unknown	unknown	unknown	unknown	unknown	unknown	unknown	lung	1	lung	live+
697	patient128	female	57	2021/2/15 8:28	1	1	1	0	0	0	40-60	35.4	normal	32.5	normal	10.4	normal	47.9	normal	88	¸¨Öú	unknown	unknown	unknown	unknown	unknown	unknown	unknown	unknown	unknown	unknown	unknown	unknown	ovrian+	unknown	unknown	unknown	unknown	unknown	unknown	unknown	unknown	unknown	unknown	unknown	ovrian	1	ovrian	unknown
698	patient129	male	43	2019/10/14 15:45	4	1	0	0	0	0	40-60	30.2	normal	NA	unknown	12.9	normal	NA	unknown	116	unknown	unknown	unknown	unknown	crc+	unknown	unknown	unknown	unknown	unknown	unknown	unknown	unknown	unknown	unknown	unknown	unknown	unknown	unknown	unknown	unknown	unknown	unknown	unknown	unknown	crc	1	crc	unknown
707	patient130	male	78	2019/8/31 16:23	4	1	1	1	1	0	>60	7.4	normal	NA	unknown	NA	unknown	NA	unknown	NA	unknown	unknown	unknown	unknown	crc+	unknown	unknown	unknown	unknown	unknown	unknown	unknown	unknown	unknown	unknown	unknown	unknown	unknown	unknown	unknown	unknown	unknown	unknown	unknown	unknown	crc	1	crc	unknown
712	patient131	female	55	2020/6/17 15:23	4	1	1	0	0	0	40-60	20.6	normal	29.5	normal	9.5	normal	NA	unknown	133	unknown	unknown	unknown	unknown	crc+	unknown	unknown	unknown	unknown	unknown	unknown	unknown	unknown	unknown	unknown	unknown	unknown	unknown	unknown	unknown	unknown	unknown	unknown	unknown	unknown	crc	1	crc	live+
722	patient132	female	66	2019/9/8 8:55	3	1	1	1	0	0	>60	6.7	normal	NA	unknown	9.6	normal	NA	unknown	NA	unknown	unknown	unknown	unknown	unknown	unknown	unknown	unknown	unknown	unknown	unknown	uter+	unknown	unknown	unknown	unknown	unknown	unknown	unknown	unknown	unknown	unknown	unknown	unknown	unknown	uter	1	other	unknown
726	patient133	male	66	2021/6/27 15:03	2	1	1	1	0	0	>60	58.9	high	30.5	normal	5.5	normal	34.3	normal	66	¸¨Öú	lung+	unknown	unknown	unknown	unknown	unknown	unknown	unknown	unknown	unknown	unknown	unknown	unknown	unknown	unknown	unknown	unknown	unknown	unknown	unknown	unknown	unknown	unknown	unknown	lung	1	lung	unknown
729	patient134	female	63	2020/1/3 13:26	1	1	1	1	0	0	>60	19.8	normal	26.4	normal	14.4	normal	44.9	normal	92	unknown	unknown	unknown	unknown	unknown	unknown	unknown	unknown	unknown	unknown	unknown	unknown	unknown	ovrian+	unknown	unknown	unknown	unknown	unknown	unknown	unknown	unknown	unknown	unknown	unknown	ovrian	1	ovrian	unknown
735	patient135	male	66	2021/8/28 8:16	1	1	1	1	0	0	>60	20.9	normal	NA	unknown	7.2	normal	41	normal	NA	unknown	unknown	unknown	unknown	crc+	unknown	unknown	unknown	unknown	unknown	unknown	unknown	unknown	unknown	unknown	unknown	unknown	unknown	unknown	unknown	unknown	unknown	unknown	unknown	unknown	crc	1	crc	unknown
737	patient136	male	72	2021/7/5 18:26	5	1	1	1	1	0	>60	56.7	high	63.6	high	35.9	high	37.7	normal	70	¸¨Öú	unknown	unknown	unknown	crc+	unknown	unknown	unknown	unknown	unknown	unknown	unknown	unknown	unknown	unknown	unknown	unknown	unknown	unknown	unknown	unknown	unknown	unknown	unknown	unknown	crc	1	crc	unknown
739	patient137	male	62	2020/10/18 9:29	1	1	1	1	0	0	>60	9.6	normal	17.8	normal	17.6	normal	NA	unknown	112	unknown	unknown	unknown	unknown	unknown	unknown	gastric+	unknown	unknown	unknown	unknown	unknown	unknown	unknown	unknown	unknown	renal+	unknown	unknown	unknown	unknown	unknown	unknown	unknown	unknown	gastric+renal	2	mpc	unknown
748	patient138	female	77	2021/2/21 12:49	3	1	1	1	1	0	>60	10.9	normal	21.9	normal	11.7	normal	35.7	normal	61	unknown	lung+	unknown	unknown	unknown	unknown	unknown	unknown	unknown	unknown	unknown	unknown	unknown	unknown	unknown	unknown	unknown	unknown	unknown	unknown	unknown	unknown	unknown	unknown	unknown	lung	1	lung	unknown
750	patient139	male	70	2021/7/25 13:56	2	1	1	1	1	0	>60	26.8	normal	NA	unknown	10	normal	38.4	normal	NA	unknown	unknown	unknown	unknown	unknown	unknown	unknown	unknown	unknown	unknown	unknown	unknown	unknown	unknown	bladder+	unknown	unknown	unknown	unknown	unknown	unknown	unknown	unknown	unknown	unknown	bladder	1	bladder	unknown
752	patient140	male	52	2021/7/2 9:44	1	1	1	0	0	0	40-60	20.8	normal	NA	unknown	15	normal	42.5	normal	NA	Î¬³Ö	unknown	unknown	unknown	crc+	unknown	unknown	unknown	unknown	unknown	unknown	unknown	unknown	unknown	unknown	unknown	unknown	unknown	unknown	unknown	unknown	unknown	unknown	unknown	unknown	crc	1	crc	unknown
754	patient141	male	72	2020/7/22 11:20	5	1	1	1	1	0	>60	NA	unknown	NA	unknown	NA	unknown	NA	unknown	NA	unknown	unknown	unknown	unknown	unknown	unknown	gastric+	unknown	unknown	unknown	unknown	unknown	unknown	unknown	unknown	unknown	unknown	unknown	unknown	unknown	unknown	unknown	unknown	unknown	unknown	gastric	1	gastric	unknown
757	patient142	male	53	2020/12/5 15:26	2	1	1	0	0	0	40-60	9.6	normal	17	normal	12.4	normal	NA	unknown	113	unknown	unknown	unknown	unknown	unknown	unknown	unknown	unknown	unknown	unknown	unknown	unknown	unknown	unknown	unknown	unknown	unknown	unknown	unknown	unknown	unknown	unknown	unknown	unknown	unknown	unknown	1	unknown	unknown
759	patient143	male	53	2021/3/27 16:20	2	1	1	0	0	0	40-60	38.7	normal	22.7	normal	6.6	normal	36.6	normal	82	¸¨Öú	unknown	unknown	unknown	unknown	unknown	unknown	unknown	unknown	unknown	unknown	unknown	unknown	unknown	unknown	unknown	unknown	unknown	unknown	unknown	unknown	unknown	sarcoma+	unknown	unknown	sarcoma	1	other	unknown
763	patient144	male	69	2021/7/12 8:21	0	1	1	1	0	0	>60	15.7	normal	NA	unknown	10.4	normal	35.8	normal	NA	Î¬³Ö	unknown	unknown	unknown	crc+	unknown	unknown	unknown	unknown	unknown	unknown	unknown	unknown	unknown	unknown	unknown	unknown	unknown	unknown	unknown	unknown	unknown	unknown	unknown	unknown	crc	1	crc	live+
776	patient145	male	69	2021/8/19 8:31	1	1	1	1	0	0	>60	68.2	high	45	high	15.2	normal	40.1	normal	122	Ò»Ïß	lung+	sclc+	unknown	unknown	unknown	unknown	unknown	unknown	unknown	unknown	unknown	unknown	unknown	unknown	unknown	unknown	unknown	unknown	unknown	unknown	unknown	unknown	unknown	unknown	lung	1	lung	unknown
777	patient146	female	69	2018/9/10 14:25	NA	1	1	1	0	0	>60	9	normal	14	normal	5.2	normal	NA	unknown	91	unknown	lung+	sclc+	unknown	unknown	unknown	unknown	unknown	unknown	unknown	unknown	unknown	unknown	unknown	unknown	unknown	unknown	unknown	unknown	unknown	unknown	unknown	unknown	unknown	unknown	lung	1	lung	unknown
779	patient147	male	73	2019/9/14 8:02	NA	1	1	1	1	0	>60	16.9	normal	NA	unknown	NA	unknown	NA	unknown	NA	Î¬³Ö	unknown	unknown	unknown	unknown	unknown	unknown	unknown	unknown	pancrease+	unknown	unknown	unknown	unknown	unknown	unknown	unknown	unknown	unknown	unknown	unknown	unknown	unknown	unknown	unknown	pancrease	1	pancrease	live+
786	patient148	female	80	2019/11/29 10:45	4	1	1	1	1	1	>60	23.7	normal	74.7	high	13	normal	NA	unknown	351	unknown	unknown	unknown	unknown	unknown	unknown	gastric+	unknown	unknown	unknown	unknown	unknown	unknown	unknown	unknown	unknown	unknown	unknown	unknown	unknown	unknown	unknown	unknown	unknown	unknown	gastric	1	gastric	live+
795	patient149	male	64	2021/8/27 15:07	1	1	1	1	0	0	>60	22.4	normal	15.8	normal	12.3	normal	36.2	normal	93	¸¨Öú	lung+	unknown	unknown	unknown	unknown	unknown	unknown	unknown	unknown	unknown	unknown	unknown	unknown	unknown	unknown	unknown	unknown	unknown	unknown	unknown	unknown	unknown	unknown	unknown	lung	1	lung	unknown
798	patient150	female	39	2019/7/2 14:55	NA	0	0	0	0	0	<40	9.6	normal	17.2	normal	8.8	normal	NA	unknown	NA	unknown	unknown	unknown	breast+	unknown	unknown	unknown	unknown	unknown	unknown	unknown	unknown	unknown	unknown	unknown	unknown	unknown	unknown	unknown	unknown	unknown	unknown	unknown	unknown	unknown	breast	1	breast	unknown
803	patient151	male	69	2021/3/10 9:18	3	1	1	1	0	0	>60	7.6	normal	16.1	normal	10.3	normal	36.3	normal	73	Î¬³Ö	unknown	unknown	unknown	unknown	unknown	unknown	unknown	unknown	unknown	easophage+	unknown	unknown	unknown	unknown	unknown	unknown	unknown	unknown	unknown	unknown	unknown	unknown	unknown	unknown	easophage	1	easophage	unknown
805	patient152	male	56	2021/3/15 10:48	1	1	1	0	0	0	40-60	24.5	normal	21.7	normal	10.9	normal	47.1	normal	71	unknown	lung+	unknown	unknown	unknown	unknown	unknown	unknown	unknown	unknown	unknown	unknown	unknown	unknown	unknown	unknown	unknown	unknown	unknown	unknown	unknown	unknown	unknown	unknown	unknown	lung	1	lung	unknown
807	patient153	male	42	2019/12/22 8:26	0	1	0	0	0	0	40-60	57.4	high	NA	unknown	10.1	normal	NA	unknown	NA	Êõºó	unknown	unknown	unknown	crc+	unknown	unknown	unknown	unknown	unknown	unknown	unknown	unknown	unknown	unknown	unknown	unknown	unknown	unknown	unknown	unknown	unknown	unknown	unknown	unknown	crc	1	crc	unknown
812	patient154	male	54	2019/5/7 13:38	0	1	1	0	0	0	40-60	28	normal	22.4	normal	6.4	normal	NA	unknown	107	unknown	lung+	sclc+	unknown	unknown	unknown	unknown	unknown	unknown	unknown	unknown	unknown	unknown	unknown	unknown	unknown	unknown	unknown	unknown	unknown	unknown	unknown	unknown	unknown	unknown	lung	1	lung	unknown
813	patient155	male	63	2020/1/10 13:05	2	1	1	1	0	0	>60	10	normal	13	normal	12.3	normal	NA	unknown	195	unknown	unknown	unknown	unknown	crc+	unknown	unknown	unknown	unknown	unknown	unknown	unknown	unknown	unknown	unknown	unknown	unknown	unknown	unknown	unknown	unknown	unknown	unknown	unknown	unknown	crc	1	crc	live+
816	patient156	male	66	2021/5/14 15:29	1	1	1	1	0	0	>60	38.6	normal	41.3	high	13.5	normal	36.6	normal	110	unknown	unknown	unknown	unknown	crc+	unknown	unknown	unknown	unknown	unknown	unknown	unknown	unknown	unknown	unknown	unknown	unknown	unknown	unknown	unknown	unknown	unknown	unknown	unknown	unknown	crc	1	crc	live+
834	patient157	male	74	2021/7/27 14:47	2	1	1	1	1	0	>60	24.5	normal	29.6	normal	10.4	normal	34.8	normal	169	unknown	unknown	unknown	unknown	unknown	unknown	unknown	unknown	unknown	unknown	unknown	unknown	unknown	unknown	unknown	prostate+	unknown	unknown	unknown	unknown	unknown	unknown	unknown	unknown	unknown	prostate	1	other	unknown
835	patient158	female	61	2021/8/2 12:04	1	1	1	1	0	0	>60	11.9	normal	14.2	normal	8.1	normal	34.6	normal	66	¸¨Öú	unknown	unknown	breast+	unknown	unknown	unknown	unknown	unknown	unknown	unknown	unknown	unknown	unknown	unknown	unknown	unknown	unknown	unknown	unknown	unknown	unknown	unknown	unknown	unknown	breast	1	breast	unknown
842	patient159	male	77	2021/4/12 10:26	3	1	1	1	1	0	>60	20	normal	32	normal	10.8	normal	35.2	normal	93	unknown	lung+	unknown	unknown	unknown	unknown	unknown	unknown	unknown	unknown	unknown	unknown	unknown	unknown	unknown	unknown	unknown	unknown	unknown	unknown	unknown	unknown	unknown	unknown	unknown	lung	1	lung	unknown
845	patient160	male	58	2020/10/5 8:52	1	1	1	0	0	0	40-60	23.3	normal	NA	unknown	9.4	normal	NA	unknown	NA	Î¬³Ö	unknown	unknown	unknown	crc+	unknown	unknown	unknown	unknown	unknown	unknown	unknown	unknown	unknown	unknown	unknown	unknown	unknown	unknown	unknown	unknown	unknown	unknown	unknown	unknown	crc	1	crc	unknown
847	patient161	male	73	2021/3/5 17:11	2	1	1	1	1	0	>60	45.7	high	36.2	high	12	normal	37	normal	78	unknown	lung+	unknown	unknown	unknown	unknown	unknown	unknown	unknown	unknown	unknown	unknown	unknown	unknown	unknown	unknown	unknown	unknown	unknown	unknown	unknown	unknown	unknown	unknown	unknown	lung	1	lung	unknown
854	patient162	female	53	2020/9/18 14:20	2	1	1	0	0	0	40-60	10.5	normal	22.8	normal	7.3	normal	NA	unknown	58	¸¨Öú	unknown	unknown	breast+	unknown	unknown	unknown	unknown	unknown	unknown	unknown	unknown	unknown	unknown	unknown	unknown	unknown	unknown	unknown	unknown	unknown	unknown	unknown	unknown	unknown	breast	1	breast	unknown
855	patient163	female	69	2020/7/4 17:01	1	1	1	1	0	0	>60	16.9	normal	22.4	normal	15.9	normal	NA	unknown	103	¸¨Öú	lung+	unknown	unknown	unknown	unknown	unknown	unknown	unknown	unknown	unknown	unknown	unknown	unknown	unknown	unknown	unknown	unknown	unknown	unknown	unknown	unknown	unknown	unknown	unknown	lung	1	lung	unknown
856	patient164	male	62	2021/8/5 9:28	1	1	1	1	0	0	>60	23.1	normal	20.7	normal	7.6	normal	46.7	normal	65	¸¨Öú	unknown	unknown	unknown	unknown	unknown	unknown	unknown	unknown	unknown	unknown	unknown	unknown	unknown	bladder+	unknown	unknown	unknown	unknown	unknown	unknown	unknown	unknown	unknown	unknown	bladder	1	bladder	unknown
858	patient165	male	64	2020/11/26 14:22	4	1	1	1	0	0	>60	6.3	normal	9.4	normal	9.7	normal	NA	unknown	96	unknown	unknown	unknown	unknown	unknown	unknown	unknown	unknown	unknown	unknown	easophage+	unknown	unknown	unknown	unknown	unknown	unknown	unknown	unknown	unknown	unknown	unknown	unknown	unknown	unknown	easophage	1	easophage	live+
859	patient166	male	63	2019/12/1 10:18	NA	1	1	1	0	0	>60	31.9	normal	NA	unknown	15.1	normal	NA	unknown	NA	unknown	unknown	unknown	breast+	unknown	unknown	unknown	unknown	unknown	unknown	unknown	unknown	unknown	unknown	unknown	unknown	unknown	unknown	unknown	unknown	unknown	unknown	unknown	unknown	unknown	breast	1	breast	live+
868	patient167	male	65	2018/8/16 10:48	NA	1	1	1	0	0	>60	2.4	normal	16.1	normal	17.6	normal	NA	unknown	89	unknown	unknown	unknown	unknown	unknown	unknown	unknown	liver+	unknown	unknown	unknown	unknown	unknown	unknown	unknown	unknown	unknown	unknown	unknown	unknown	unknown	unknown	unknown	unknown	unknown	liver	1	other	unknown
894	patient168	male	72	2020/5/16 18:30	NA	1	1	1	1	0	>60	10.8	normal	NA	unknown	20.2	normal	NA	unknown	NA	unknown	unknown	unknown	unknown	crc+	unknown	unknown	unknown	unknown	unknown	unknown	unknown	unknown	unknown	unknown	unknown	unknown	unknown	unknown	unknown	unknown	unknown	unknown	unknown	unknown	crc	1	crc	live+
895	patient169	male	62	2021/5/8 8:26	0	1	1	1	0	0	>60	23.7	normal	NA	unknown	5.6	normal	37.7	normal	NA	Î¬³Ö	unknown	unknown	unknown	crc+	unknown	unknown	unknown	unknown	unknown	unknown	unknown	unknown	unknown	unknown	unknown	unknown	unknown	unknown	unknown	unknown	unknown	unknown	unknown	unknown	crc	1	crc	live+
899	patient170	male	48	2021/8/27 15:15	1	1	0	0	0	0	40-60	15.1	normal	23.1	normal	12.1	normal	38	normal	64	Êõºó	unknown	unknown	unknown	unknown	unknown	unknown	unknown	unknown	unknown	unknown	unknown	unknown	unknown	unknown	unknown	unknown	sex+	unknown	unknown	unknown	unknown	unknown	unknown	unknown	sex	1	other	unknown
900	patient171	male	53	2021/8/25 16:08	1	1	1	0	0	0	40-60	8.2	normal	NA	unknown	14.3	normal	40.1	normal	NA	Î¬³Ö	unknown	unknown	unknown	crc+	unknown	unknown	unknown	unknown	unknown	unknown	unknown	unknown	unknown	unknown	unknown	unknown	unknown	unknown	unknown	unknown	unknown	unknown	unknown	unknown	crc	1	crc	unknown
902	patient172	male	64	2021/7/9 16:27	4	1	1	1	0	0	>60	15.9	normal	21	normal	23	normal	29.5	low	189	unknown	unknown	unknown	unknown	unknown	unknown	unknown	unknown	unknown	unknown	unknown	unknown	unknown	unknown	unknown	unknown	unknown	unknown	unknown	unknown	unknown	unknown	sarcoma+	unknown	unknown	sarcoma	1	other	unknown
909	patient173	male	74	2019/6/18 15:35	2	1	1	1	1	0	>60	10.5	normal	NA	unknown	15	normal	NA	unknown	NA	unknown	lung+	sclc+	unknown	unknown	unknown	unknown	unknown	unknown	unknown	unknown	unknown	unknown	unknown	unknown	unknown	unknown	unknown	unknown	unknown	unknown	unknown	unknown	unknown	unknown	lung	1	lung	unknown
910	patient174	female	57	2021/8/14 14:19	1	1	1	0	0	0	40-60	26.2	normal	27.5	normal	6.2	normal	35.5	normal	149	unknown	unknown	unknown	unknown	unknown	unknown	unknown	unknown	unknown	unknown	unknown	unknown	cervix+	unknown	unknown	unknown	unknown	unknown	unknown	unknown	unknown	unknown	unknown	unknown	unknown	cervix	1	cervix	unknown
911	patient175	female	66	2020/3/27 14:37	2	1	1	1	0	0	>60	115.5	high	380.4	high	282	high	NA	unknown	519	unknown	unknown	unknown	unknown	unknown	unknown	unknown	unknown	gal.bile+	unknown	unknown	unknown	unknown	unknown	unknown	unknown	unknown	unknown	unknown	unknown	unknown	unknown	unknown	unknown	unknown	gal.bile	1	gal.bile	live+
914	patient176	female	57	2019/6/12 15:11	1	1	1	0	0	0	40-60	23	normal	23.4	normal	24.8	normal	NA	unknown	87	unknown	unknown	unknown	unknown	unknown	unknown	unknown	unknown	gal.bile+	unknown	unknown	unknown	unknown	unknown	unknown	unknown	unknown	unknown	unknown	unknown	unknown	unknown	unknown	unknown	unknown	gal.bile	1	gal.bile	unknown
924	patient177	female	56	2020/5/17 14:28	1	1	1	0	0	0	40-60	111.9	high	60.4	high	31.7	high	NA	unknown	240	unknown	unknown	unknown	unknown	crc+	unknown	unknown	unknown	unknown	unknown	unknown	unknown	unknown	unknown	unknown	unknown	unknown	unknown	unknown	unknown	unknown	unknown	unknown	unknown	unknown	crc	1	crc	live+
935	patient178	male	68	2021/1/18 12:56	1	1	1	1	0	0	>60	15.8	normal	26	normal	10.7	normal	33.7	normal	96	unknown	lung+	unknown	unknown	unknown	unknown	unknown	unknown	unknown	unknown	unknown	unknown	unknown	unknown	unknown	unknown	unknown	unknown	unknown	unknown	unknown	unknown	unknown	unknown	unknown	lung	1	lung	live+
939	patient179	male	64	2020/6/19 14:16	2	1	1	1	0	0	>60	7.4	normal	17.6	normal	23.8	normal	NA	unknown	100	unknown	unknown	unknown	unknown	crc+	unknown	unknown	unknown	unknown	unknown	unknown	unknown	unknown	unknown	unknown	unknown	unknown	unknown	unknown	unknown	unknown	unknown	unknown	unknown	unknown	crc	1	crc	unknown
947	patient180	female	55	2019/12/29 13:41	1	1	1	0	0	0	40-60	4.9	normal	12.4	normal	7.7	normal	36.8	normal	59	unknown	unknown	unknown	unknown	unknown	unknown	unknown	unknown	unknown	unknown	unknown	unknown	cervix+	unknown	unknown	unknown	unknown	unknown	unknown	unknown	unknown	unknown	unknown	unknown	unknown	cervix	1	cervix	unknown
949	patient181	male	72	2021/8/11 14:50	2	1	1	1	1	0	>60	21.4	normal	27.3	normal	8.6	normal	33.6	normal	80	unknown	lung+	unknown	unknown	unknown	unknown	unknown	unknown	unknown	unknown	unknown	unknown	unknown	unknown	unknown	unknown	unknown	unknown	unknown	unknown	unknown	unknown	unknown	unknown	unknown	lung	1	lung	unknown
950	patient182	male	43	2020/10/31 7:49	0	1	0	0	0	0	40-60	14	normal	NA	unknown	16.2	normal	NA	unknown	NA	unknown	unknown	unknown	unknown	unknown	unknown	unknown	unknown	unknown	unknown	unknown	unknown	unknown	unknown	unknown	unknown	unknown	unknown	unknown	gist+	unknown	unknown	unknown	unknown	unknown	gist	1	other	unknown
954	patient183	female	66	2020/8/7 15:03	2	1	1	1	0	0	>60	10.6	normal	15.5	normal	7.3	normal	NA	unknown	245	unknown	unknown	unknown	breast+	unknown	unknown	unknown	unknown	unknown	unknown	unknown	unknown	unknown	unknown	unknown	unknown	unknown	unknown	unknown	unknown	unknown	unknown	unknown	unknown	unknown	breast	1	breast	unknown
960	patient184	female	67	2020/6/13 15:23	1	1	1	1	0	0	>60	120.1	high	191.5	high	22.3	normal	NA	unknown	364	unknown	unknown	unknown	unknown	unknown	unknown	unknown	unknown	unknown	unknown	unknown	unknown	unknown	ovrian+	unknown	unknown	unknown	unknown	unknown	unknown	unknown	unknown	unknown	unknown	unknown	ovrian	1	ovrian	live+
964	patient185	female	65	2021/5/25 15:48	1	1	1	1	0	0	>60	10	normal	21.2	normal	6.2	normal	40	normal	44	Êõºó	unknown	unknown	unknown	unknown	unknown	unknown	unknown	unknown	unknown	unknown	unknown	unknown	ovrian+	unknown	unknown	unknown	unknown	unknown	unknown	unknown	unknown	unknown	unknown	unknown	ovrian	1	ovrian	unknown
969	patient186	male	70	2021/7/6 14:07	2	1	1	1	1	0	>60	22.3	normal	NA	unknown	18.7	normal	35.6	normal	NA	Î¬³Ö	unknown	unknown	unknown	crc+	unknown	unknown	unknown	unknown	unknown	unknown	unknown	unknown	unknown	unknown	unknown	unknown	unknown	unknown	unknown	unknown	unknown	unknown	unknown	unknown	crc	1	crc	live+
979	patient187	female	60	2019/8/13 8:45	NA	1	1	1	0	0	40-60	21.5	normal	NA	unknown	12.5	normal	NA	unknown	NA	unknown	lung+	unknown	unknown	unknown	unknown	unknown	unknown	unknown	unknown	unknown	unknown	unknown	unknown	unknown	unknown	unknown	unknown	unknown	unknown	unknown	unknown	unknown	unknown	unknown	lung	1	lung	unknown
986	patient188	male	72	2021/6/28 14:48	2	1	1	1	1	0	>60	13.1	normal	14	normal	27.7	high	23.2	low	80	unknown	unknown	unknown	unknown	crc+	unknown	unknown	unknown	unknown	unknown	unknown	unknown	unknown	unknown	unknown	unknown	unknown	unknown	unknown	unknown	unknown	unknown	unknown	unknown	unknown	crc	1	crc	live+
1002	patient189	female	64	2018/7/14 10:16	NA	1	1	1	0	0	>60	15.6	normal	31.1	normal	14.5	normal	NA	unknown	107	unknown	unknown	unknown	unknown	unknown	unknown	unknown	unknown	unknown	unknown	unknown	unknown	unknown	unknown	unknown	unknown	unknown	unknown	unknown	unknown	unknown	unknown	unknown	unknown	unknown	unknown	1	unknown	unknown
1013	patient190	female	68	2021/6/26 13:53	1	1	1	1	0	0	>60	6.6	normal	15.4	normal	7	normal	35.6	normal	64	unknown	unknown	unknown	unknown	unknown	unknown	unknown	unknown	unknown	unknown	unknown	uter+	unknown	unknown	unknown	unknown	unknown	unknown	unknown	unknown	unknown	unknown	unknown	unknown	unknown	uter	1	other	unknown
1018	patient191	female	46	2021/1/22 14:13	1	1	0	0	0	0	40-60	9.5	normal	22.8	normal	4.8	normal	24.5	low	83	unknown	unknown	unknown	unknown	unknown	unknown	gastric+	unknown	unknown	unknown	unknown	unknown	unknown	unknown	unknown	unknown	unknown	unknown	unknown	unknown	unknown	unknown	unknown	unknown	unknown	gastric	1	gastric	unknown
1023	patient192	male	57	2019/12/31 9:01	1	1	1	0	0	0	40-60	14.4	normal	21.1	normal	9.5	normal	40.7	normal	87	unknown	unknown	unknown	unknown	unknown	unknown	unknown	unknown	unknown	unknown	easophage+	unknown	unknown	unknown	bladder+	unknown	unknown	unknown	unknown	unknown	unknown	unknown	unknown	unknown	unknown	easophage+bladder	2	mpc	unknown
1028	patient193	female	65	2021/5/14 16:26	1	1	1	1	0	0	>60	12.4	normal	17.3	normal	10.5	normal	35.8	normal	102	unknown	lung+	unknown	unknown	unknown	unknown	unknown	unknown	unknown	unknown	unknown	unknown	unknown	unknown	unknown	unknown	unknown	unknown	unknown	unknown	unknown	unknown	unknown	unknown	unknown	lung	1	lung	unknown
1034	patient194	male	74	2021/2/5 15:47	2	1	1	1	1	0	>60	28.2	normal	35.4	high	15.4	normal	42	normal	113	unknown	unknown	unknown	unknown	crc+	unknown	unknown	unknown	unknown	unknown	unknown	unknown	unknown	unknown	unknown	unknown	unknown	unknown	unknown	unknown	unknown	unknown	unknown	unknown	unknown	crc	1	crc	live+
1051	patient195	male	63	2021/1/5 8:29	NA	1	1	1	0	0	>60	15.5	normal	NA	unknown	8.3	normal	40.9	normal	NA	Î¬³Ö	unknown	unknown	unknown	crc+	unknown	unknown	unknown	unknown	unknown	unknown	unknown	unknown	unknown	unknown	unknown	unknown	unknown	unknown	unknown	unknown	unknown	unknown	unknown	unknown	crc	1	crc	live+
1054	patient196	female	52	2019/10/27 8:30	1	1	1	0	0	0	40-60	35.9	normal	40.5	high	22.1	normal	NA	unknown	144	unknown	unknown	unknown	unknown	crc+	unknown	unknown	unknown	unknown	unknown	unknown	unknown	unknown	unknown	unknown	unknown	unknown	unknown	unknown	unknown	unknown	unknown	unknown	unknown	unknown	crc	1	crc	unknown
1070	patient197	male	59	2019/9/2 15:54	1	1	1	0	0	0	40-60	62	high	45.6	high	11.2	normal	NA	unknown	100	unknown	unknown	unknown	unknown	crc+	unknown	unknown	unknown	unknown	unknown	unknown	unknown	unknown	unknown	unknown	unknown	unknown	unknown	unknown	unknown	unknown	unknown	unknown	unknown	unknown	crc	1	crc	live+
1086	patient198	male	54	2020/3/27 13:38	1	1	1	0	0	0	40-60	42	high	39.7	high	12.2	normal	NA	unknown	121	unknown	unknown	unknown	unknown	crc+	unknown	unknown	unknown	unknown	unknown	unknown	unknown	unknown	unknown	unknown	unknown	unknown	unknown	unknown	unknown	unknown	unknown	unknown	unknown	unknown	crc	1	crc	live+
1102	patient199	female	62	2019/9/28 15:16	0	1	1	1	0	0	>60	9.2	normal	16.2	normal	6.8	normal	NA	unknown	34	unknown	unknown	unknown	unknown	unknown	unknown	unknown	unknown	unknown	unknown	unknown	uter+	unknown	unknown	unknown	unknown	unknown	unknown	unknown	unknown	unknown	unknown	unknown	unknown	unknown	uter	1	other	unknown
1125	patient200	female	66	2020/11/25 8:34	1	1	1	1	0	0	>60	28.4	normal	34.1	normal	10.4	normal	NA	unknown	190	unknown	lung+	unknown	unknown	unknown	unknown	unknown	unknown	unknown	unknown	unknown	unknown	unknown	unknown	unknown	unknown	unknown	unknown	unknown	unknown	unknown	unknown	unknown	unknown	unknown	lung	1	lung	unknown
1126	patient201	male	22	2018/9/13 15:15	NA	0	0	0	0	0	<40	34	normal	23	normal	6.8	normal	NA	unknown	109	unknown	unknown	unknown	unknown	unknown	unknown	unknown	unknown	unknown	unknown	unknown	unknown	unknown	unknown	unknown	unknown	unknown	unknown	unknown	unknown	unknown	unknown	unknown	unknown	unknown	unknown	1	unknown	unknown
1137	patient202	female	70	2021/1/12 15:02	6	1	1	1	1	0	>60	5	normal	NA	unknown	10.9	normal	24.5	low	98	unknown	unknown	unknown	unknown	unknown	unknown	unknown	unknown	unknown	pancrease+	unknown	unknown	unknown	unknown	unknown	unknown	unknown	unknown	unknown	unknown	unknown	unknown	unknown	unknown	unknown	pancrease	1	pancrease	unknown
1140	patient203	female	65	2020/6/24 11:16	4	1	1	1	0	0	>60	9.3	normal	NA	unknown	14	normal	NA	unknown	NA	¸¨Öú	unknown	unknown	unknown	crc+	unknown	unknown	unknown	unknown	unknown	unknown	unknown	unknown	unknown	unknown	unknown	unknown	unknown	unknown	unknown	unknown	unknown	unknown	unknown	unknown	crc	1	crc	unknown
1142	patient204	female	65	2021/8/26 13:39	1	1	1	1	0	0	>60	12.7	normal	26	normal	14.6	normal	34.7	normal	140	unknown	lung+	unknown	unknown	unknown	unknown	gastric+	unknown	unknown	unknown	unknown	unknown	unknown	unknown	unknown	unknown	unknown	unknown	unknown	unknown	unknown	unknown	unknown	unknown	unknown	lung+gastric	2	mpc	unknown
1146	patient205	male	42	2020/4/12 9:08	2	1	0	0	0	0	40-60	46	high	NA	unknown	18.7	normal	NA	unknown	NA	¸¨Öú	unknown	unknown	unknown	crc+	unknown	unknown	unknown	unknown	unknown	unknown	unknown	unknown	unknown	unknown	unknown	unknown	unknown	unknown	unknown	unknown	unknown	unknown	unknown	unknown	crc	1	crc	live+
1150	patient206	female	61	2019/2/24 14:44	1	1	1	1	0	0	>60	42.2	high	NA	unknown	24.2	normal	NA	unknown	108	unknown	unknown	unknown	unknown	unknown	unknown	gastric+	unknown	unknown	unknown	unknown	unknown	unknown	unknown	unknown	unknown	unknown	unknown	unknown	unknown	unknown	unknown	unknown	unknown	unknown	gastric	1	gastric	unknown
1155	patient207	female	50	2019/11/18 16:49	2	1	1	0	0	0	40-60	14.1	normal	24.1	normal	8.2	normal	NA	unknown	313	unknown	unknown	unknown	breast+	unknown	unknown	unknown	unknown	unknown	unknown	unknown	unknown	unknown	unknown	unknown	unknown	unknown	unknown	unknown	unknown	unknown	unknown	unknown	unknown	unknown	breast	1	breast	unknown
1166	patient208	male	57	2021/8/8 9:30	1	1	1	0	0	0	40-60	14.2	normal	19.5	normal	10.9	normal	39.1	normal	101	Ò»Ïß	unknown	unknown	unknown	crc+	unknown	unknown	unknown	unknown	unknown	unknown	unknown	unknown	unknown	unknown	unknown	unknown	unknown	unknown	unknown	unknown	unknown	unknown	unknown	unknown	crc	1	crc	live+
1169	patient209	female	71	2020/12/6 16:51	2	1	1	1	1	0	>60	16.6	normal	19.5	normal	10	normal	NA	unknown	141	unknown	unknown	unknown	unknown	crc+	unknown	unknown	unknown	unknown	unknown	unknown	uter+	unknown	unknown	unknown	unknown	unknown	unknown	unknown	unknown	unknown	unknown	unknown	unknown	unknown	crc+uter	2	mpc	live+
1189	patient210	female	35	2021/5/6 9:46	1	0	0	0	0	0	<40	NA	unknown	NA	unknown	NA	unknown	NA	unknown	NA	unknown	unknown	unknown	breast+	unknown	unknown	unknown	unknown	unknown	unknown	unknown	unknown	unknown	unknown	unknown	unknown	unknown	unknown	unknown	unknown	unknown	unknown	unknown	unknown	unknown	breast	1	breast	unknown
1191	patient211	female	56	2021/1/24 11:27	1	1	1	0	0	0	40-60	18.9	normal	27.2	normal	5.4	normal	41.5	normal	92	Î¬³Ö	unknown	unknown	unknown	unknown	unknown	unknown	unknown	unknown	unknown	unknown	unknown	unknown	unknown	unknown	unknown	unknown	unknown	unknown	unknown	unknown	unknown	sarcoma+	unknown	unknown	sarcoma	1	other	unknown
1199	patient212	female	34	2021/7/14 10:40	4	0	0	0	0	0	<40	181.4	high	336.3	high	28.2	high	34.5	normal	392	unknown	unknown	unknown	breast+	unknown	unknown	unknown	unknown	unknown	unknown	unknown	unknown	unknown	unknown	unknown	unknown	unknown	unknown	unknown	unknown	unknown	unknown	unknown	unknown	unknown	breast	1	breast	live+
1209	patient213	male	60	2020/12/1 13:09	3	1	1	1	0	0	40-60	10	normal	NA	unknown	11.4	normal	NA	unknown	140	unknown	unknown	unknown	unknown	unknown	unknown	unknown	unknown	unknown	unknown	easophage+	unknown	unknown	unknown	unknown	unknown	unknown	unknown	unknown	unknown	unknown	unknown	unknown	unknown	unknown	easophage	1	easophage	live+
1210	patient214	male	68	2021/8/22 15:28	2	1	1	1	0	0	>60	12.9	normal	30.4	normal	10.8	normal	30.1	normal	98	Ò»Ïß	unknown	unknown	unknown	unknown	unknown	gastric+	unknown	unknown	unknown	unknown	unknown	unknown	unknown	unknown	unknown	unknown	unknown	unknown	unknown	unknown	unknown	unknown	unknown	unknown	gastric	1	gastric	unknown
1213	patient215	male	53	2018/6/8 7:47	NA	1	1	0	0	0	40-60	99.2	high	37.3	high	12.2	normal	NA	unknown	77	unknown	unknown	unknown	unknown	unknown	unknown	unknown	unknown	unknown	unknown	unknown	unknown	unknown	unknown	unknown	unknown	unknown	unknown	unknown	unknown	unknown	melanoma+	unknown	unknown	unknown	melanoma	1	other	unknown
1219	patient216	female	63	2021/7/18 14:47	4	1	1	1	0	0	>60	88.1	high	72	high	5.9	normal	30.9	normal	136	unknown	unknown	unknown	unknown	unknown	unknown	unknown	unknown	unknown	pancrease+	unknown	unknown	unknown	unknown	unknown	unknown	unknown	unknown	unknown	unknown	unknown	unknown	unknown	unknown	unknown	pancrease	1	pancrease	unknown
1222	patient217	male	57	2020/4/25 8:52	1	1	1	0	0	0	40-60	16.9	normal	33.9	normal	10.8	normal	NA	unknown	151	unknown	lung+	unknown	unknown	unknown	unknown	unknown	unknown	unknown	unknown	unknown	unknown	unknown	unknown	unknown	unknown	unknown	unknown	unknown	unknown	unknown	unknown	unknown	unknown	unknown	lung	1	lung	live+
1223	patient218	female	46	2018/12/20 11:49	NA	1	0	0	0	0	40-60	34	normal	35	normal	10.7	normal	NA	unknown	60	unknown	unknown	unknown	breast+	unknown	unknown	unknown	unknown	unknown	unknown	unknown	unknown	unknown	unknown	unknown	unknown	unknown	unknown	unknown	unknown	unknown	unknown	unknown	unknown	unknown	breast	1	breast	unknown
1236	patient219	male	69	2021/9/3 8:05	1	1	1	1	0	0	>60	62.1	high	NA	unknown	8.6	normal	39.2	normal	NA	unknown	unknown	unknown	unknown	crc+	unknown	unknown	unknown	unknown	unknown	unknown	unknown	unknown	unknown	unknown	unknown	unknown	unknown	unknown	unknown	unknown	unknown	unknown	unknown	unknown	crc	1	crc	live+
1239	patient220	female	68	2019/7/7 14:53	4	1	1	1	0	0	>60	18.1	normal	39.4	high	66.2	high	NA	unknown	200	unknown	unknown	unknown	unknown	crc+	unknown	unknown	unknown	unknown	unknown	unknown	unknown	unknown	unknown	unknown	unknown	unknown	unknown	unknown	unknown	unknown	unknown	unknown	unknown	unknown	crc	1	crc	unknown
1242	patient221	female	80	2020/9/2 15:57	3	1	1	1	1	1	>60	10	normal	NA	unknown	NA	unknown	NA	unknown	NA	unknown	unknown	unknown	unknown	unknown	unknown	unknown	unknown	unknown	unknown	unknown	unknown	cervix+	unknown	unknown	unknown	unknown	unknown	unknown	unknown	unknown	unknown	unknown	unknown	unknown	cervix	1	cervix	unknown
1243	patient222	female	67	2021/2/16 8:24	1	1	1	1	0	0	>60	20.3	normal	34.1	normal	12.9	normal	37.2	normal	93	¸¨Öú	unknown	unknown	unknown	crc+	unknown	unknown	unknown	unknown	unknown	unknown	unknown	unknown	unknown	unknown	unknown	unknown	unknown	unknown	unknown	unknown	unknown	unknown	unknown	unknown	crc	1	crc	unknown
1247	patient223	male	50	2021/5/6 10:00	1	1	1	0	0	0	40-60	12.5	normal	17.2	normal	17.9	normal	37.7	normal	82	unknown	unknown	unknown	unknown	crc+	appendix+	unknown	unknown	unknown	unknown	unknown	unknown	unknown	unknown	unknown	unknown	unknown	unknown	unknown	unknown	unknown	unknown	unknown	unknown	unknown	crc+appendix	2	mpc	unknown
1252	patient224	female	63	2020/9/9 10:03	2	1	1	1	0	0	>60	35.8	normal	43.1	high	10.4	normal	NA	unknown	164	unknown	unknown	unknown	breast+	unknown	unknown	unknown	unknown	unknown	unknown	unknown	unknown	unknown	unknown	unknown	unknown	unknown	unknown	unknown	unknown	unknown	unknown	unknown	unknown	unknown	breast	1	breast	unknown
1255	patient225	male	63	2020/4/16 8:56	NA	1	1	1	0	0	>60	19.3	normal	NA	unknown	20.9	normal	NA	unknown	NA	unknown	unknown	unknown	unknown	crc+	unknown	unknown	unknown	unknown	unknown	unknown	unknown	unknown	unknown	unknown	unknown	unknown	unknown	unknown	unknown	unknown	unknown	unknown	unknown	unknown	crc	1	crc	unknown
1257	patient226	male	68	2021/1/18 8:22	NA	1	1	1	0	0	>60	54.7	high	NA	unknown	12.6	normal	38.9	normal	NA	Î¬³Ö	unknown	unknown	unknown	crc+	unknown	unknown	unknown	unknown	unknown	unknown	unknown	unknown	unknown	unknown	unknown	unknown	unknown	unknown	unknown	unknown	unknown	unknown	unknown	unknown	crc	1	crc	live+
1282	patient227	female	63	2020/12/22 8:54	2	1	1	1	0	0	>60	16.5	normal	20.4	normal	13.2	normal	NA	unknown	62	unknown	unknown	unknown	breast+	unknown	unknown	unknown	unknown	unknown	unknown	unknown	unknown	unknown	unknown	unknown	unknown	unknown	unknown	unknown	unknown	unknown	unknown	unknown	unknown	unknown	breast	1	breast	live+
1293	patient228	female	64	2021/6/15 7:59	1	1	1	1	0	0	>60	10.7	normal	16.1	normal	8	normal	44.4	normal	118	unknown	unknown	unknown	unknown	unknown	unknown	unknown	unknown	unknown	unknown	unknown	unknown	unknown	ovrian+	unknown	unknown	unknown	unknown	unknown	unknown	unknown	unknown	unknown	unknown	unknown	ovrian	1	ovrian	unknown
1298	patient229	female	79	2020/4/30 16:45	1	1	1	1	1	0	>60	13.5	normal	NA	unknown	12.1	normal	NA	unknown	53	unknown	unknown	unknown	unknown	crc+	unknown	unknown	unknown	unknown	unknown	unknown	unknown	unknown	unknown	unknown	unknown	unknown	unknown	unknown	unknown	unknown	unknown	unknown	unknown	unknown	crc	1	crc	unknown
1312	patient230	male	70	2020/5/21 10:13	3	1	1	1	1	0	>60	14.1	normal	23.2	normal	8.8	normal	NA	unknown	130	unknown	unknown	unknown	unknown	unknown	unknown	unknown	unknown	unknown	unknown	unknown	unknown	unknown	unknown	unknown	prostate+	unknown	unknown	unknown	unknown	unknown	unknown	unknown	unknown	unknown	prostate	1	other	unknown
1313	patient231	female	65	2019/7/19 14:13	2	1	1	1	0	0	>60	59.4	high	48.7	high	12.8	normal	NA	unknown	70	unknown	unknown	unknown	unknown	crc+	unknown	unknown	unknown	unknown	unknown	unknown	unknown	unknown	unknown	unknown	unknown	unknown	unknown	unknown	unknown	unknown	unknown	unknown	unknown	unknown	crc	1	crc	unknown
1315	patient232	male	74	2019/8/13 16:27	3	1	1	1	1	0	>60	39.3	normal	43.1	high	10.8	normal	NA	unknown	66	unknown	lung+	sclc+	unknown	unknown	unknown	unknown	unknown	unknown	unknown	unknown	unknown	unknown	unknown	unknown	unknown	unknown	unknown	unknown	unknown	unknown	unknown	unknown	unknown	unknown	lung	1	lung	unknown
1317	patient233	male	71	2020/10/28 15:02	3	1	1	1	1	0	>60	7.9	normal	14.8	normal	4.8	normal	NA	unknown	82	unknown	unknown	unknown	unknown	unknown	unknown	unknown	unknown	unknown	unknown	easophage+	unknown	unknown	unknown	unknown	unknown	unknown	unknown	unknown	unknown	unknown	unknown	unknown	unknown	unknown	easophage	1	easophage	unknown
1318	patient234	male	67	2021/5/20 14:17	1	1	1	1	0	0	>60	73.5	high	140	high	17.9	normal	29.9	low	314	unknown	unknown	unknown	unknown	unknown	unknown	gastric+	unknown	unknown	unknown	unknown	unknown	unknown	unknown	unknown	unknown	unknown	unknown	unknown	unknown	unknown	unknown	unknown	unknown	unknown	gastric	1	gastric	live+
1323	patient235	male	66	2021/1/13 13:36	2	1	1	1	0	0	>60	12.3	normal	18.9	normal	9.4	normal	36.7	normal	77	unknown	unknown	unknown	unknown	unknown	unknown	unknown	unknown	gal.bile+	unknown	unknown	unknown	unknown	unknown	unknown	unknown	unknown	unknown	unknown	unknown	unknown	unknown	unknown	unknown	unknown	gal.bile	1	gal.bile	unknown
1333	patient236	male	31	2020/4/13 9:53	1	0	0	0	0	0	<40	32.3	normal	22.8	normal	12.1	normal	NA	unknown	81	unknown	unknown	unknown	unknown	unknown	unknown	unknown	unknown	unknown	unknown	unknown	unknown	unknown	unknown	unknown	unknown	unknown	unknown	unknown	unknown	unknown	unknown	unknown	unknown	unknown	unknown	1	unknown	unknown
1334	patient237	male	64	2020/10/20 11:10	1	1	1	1	0	0	>60	11.1	normal	23.7	normal	11.4	normal	NA	unknown	96	unknown	unknown	unknown	unknown	unknown	unknown	gastric+	unknown	unknown	unknown	unknown	unknown	unknown	unknown	unknown	unknown	unknown	unknown	unknown	unknown	unknown	unknown	unknown	unknown	unknown	gastric	1	gastric	unknown
1336	patient238	female	55	2021/3/9 9:03	2	1	1	0	0	0	40-60	20.3	normal	27.5	normal	13.6	normal	41.9	normal	64	unknown	lung+	unknown	unknown	unknown	unknown	unknown	unknown	unknown	unknown	unknown	unknown	unknown	unknown	unknown	unknown	unknown	unknown	unknown	unknown	unknown	unknown	unknown	unknown	unknown	lung	1	lung	live+
1343	patient239	male	72	2020/3/24 15:33	2	1	1	1	1	0	>60	22.4	normal	41.9	high	16.1	normal	NA	unknown	106	unknown	unknown	unknown	unknown	crc+	unknown	unknown	unknown	unknown	unknown	unknown	unknown	unknown	unknown	unknown	unknown	unknown	unknown	unknown	unknown	unknown	unknown	unknown	unknown	unknown	crc	1	crc	live+
1351	patient240	male	58	2021/6/18 16:17	1	1	1	0	0	0	40-60	8.4	normal	17.4	normal	8.6	normal	39.1	normal	57	unknown	lung+	sclc+	unknown	unknown	unknown	unknown	unknown	unknown	unknown	unknown	unknown	unknown	unknown	unknown	unknown	unknown	unknown	unknown	unknown	unknown	unknown	unknown	unknown	unknown	lung	1	lung	live+
1358	patient241	male	74	2021/7/24 7:37	5	1	1	1	1	0	>60	39.8	normal	NA	unknown	14.8	normal	32.7	normal	NA	unknown	unknown	unknown	unknown	crc+	unknown	unknown	unknown	unknown	unknown	unknown	unknown	unknown	unknown	unknown	unknown	unknown	unknown	unknown	unknown	unknown	unknown	unknown	unknown	unknown	crc	1	crc	live+
1359	patient242	female	71	2019/8/20 14:17	3	1	1	1	1	0	>60	21.5	normal	23.1	normal	8.1	normal	NA	unknown	117	Î¬³Ö	lung+	unknown	unknown	unknown	unknown	unknown	unknown	unknown	unknown	unknown	unknown	unknown	unknown	unknown	unknown	unknown	unknown	unknown	unknown	unknown	unknown	unknown	unknown	unknown	lung	1	lung	unknown
1361	patient243	female	56	2019/8/20 8:20	1	1	1	0	0	0	40-60	6	normal	13.8	normal	6.5	normal	NA	unknown	60	Î¬³Ö	unknown	unknown	unknown	crc+	unknown	unknown	unknown	unknown	unknown	unknown	unknown	unknown	unknown	unknown	unknown	unknown	unknown	unknown	unknown	unknown	unknown	unknown	unknown	unknown	crc	1	crc	unknown
1363	patient244	male	57	2019/11/26 10:24	2	1	1	0	0	0	40-60	16.1	normal	24	normal	11.1	normal	NA	unknown	81	unknown	unknown	unknown	unknown	unknown	unknown	unknown	unknown	unknown	unknown	unknown	unknown	unknown	unknown	unknown	unknown	unknown	unknown	unknown	unknown	unknown	unknown	sarcoma+	unknown	unknown	sarcoma	1	other	unknown
1364	patient245	female	44	2021/6/19 8:09	2	1	0	0	0	0	40-60	35	normal	22.4	normal	8.9	normal	42.4	normal	87	unknown	unknown	unknown	unknown	unknown	unknown	unknown	unknown	unknown	unknown	unknown	unknown	unknown	ovrian+	unknown	unknown	unknown	unknown	unknown	unknown	unknown	unknown	unknown	unknown	unknown	ovrian	1	ovrian	unknown
1369	patient246	female	62	2019/2/20 14:32	0	1	1	1	0	0	>60	8	normal	27	normal	10.5	normal	NA	unknown	172	unknown	lung+	unknown	unknown	unknown	unknown	unknown	unknown	unknown	unknown	unknown	unknown	unknown	unknown	unknown	unknown	unknown	unknown	unknown	unknown	unknown	unknown	unknown	unknown	unknown	lung	1	lung	unknown
1370	patient247	female	68	2021/7/15 9:34	4	1	1	1	0	0	>60	42.8	high	30.9	normal	7.1	normal	33.4	normal	114	unknown	unknown	unknown	unknown	crc+	unknown	unknown	unknown	unknown	unknown	unknown	unknown	unknown	unknown	unknown	unknown	unknown	unknown	unknown	unknown	unknown	unknown	unknown	unknown	unknown	crc	1	crc	unknown
1377	patient248	male	48	2019/12/24 15:00	2	1	0	0	0	0	40-60	17.5	normal	17.9	normal	5.8	normal	NA	unknown	54	unknown	lung+	sclc+	unknown	unknown	unknown	unknown	unknown	unknown	unknown	unknown	unknown	unknown	unknown	unknown	unknown	unknown	unknown	unknown	unknown	unknown	unknown	unknown	unknown	unknown	lung	1	lung	unknown
1401	patient249	male	78	2021/1/5 13:35	2	1	1	1	1	0	>60	12.5	normal	44.7	high	7.9	normal	31.1	normal	85	unknown	lung+	unknown	unknown	unknown	unknown	unknown	unknown	unknown	unknown	unknown	unknown	unknown	unknown	unknown	unknown	unknown	unknown	unknown	unknown	unknown	unknown	unknown	unknown	unknown	lung	1	lung	unknown
1411	patient250	male	75	2019/11/22 10:02	2	1	1	1	1	0	>60	24.8	normal	43	high	18.8	normal	NA	unknown	89	unknown	unknown	unknown	unknown	unknown	unknown	gastric+	unknown	unknown	unknown	unknown	unknown	unknown	unknown	unknown	unknown	unknown	unknown	unknown	unknown	unknown	unknown	unknown	unknown	unknown	gastric	1	gastric	live+
1415	patient251	female	57	2021/6/27 15:41	2	1	1	0	0	0	40-60	32.1	normal	42.4	high	8.6	normal	34.9	normal	94	¸¨Öú	unknown	unknown	unknown	crc+	unknown	unknown	unknown	unknown	unknown	unknown	unknown	unknown	unknown	unknown	unknown	unknown	unknown	unknown	unknown	unknown	unknown	unknown	unknown	unknown	crc	1	crc	live+
1420	patient252	male	64	2020/4/10 9:53	1	1	1	1	0	0	>60	50.7	high	43.4	high	25.8	high	NA	unknown	517	unknown	unknown	unknown	unknown	unknown	unknown	unknown	unknown	unknown	pancrease+	unknown	unknown	unknown	unknown	unknown	unknown	unknown	unknown	unknown	unknown	unknown	unknown	unknown	unknown	unknown	pancrease	1	pancrease	live+
1425	patient253	female	74	2020/7/21 8:25	2	1	1	1	1	0	>60	18.8	normal	20.4	normal	12.4	normal	35.6	normal	80	¸¨Öú	unknown	unknown	unknown	unknown	unknown	unknown	unknown	unknown	unknown	unknown	unknown	unknown	unknown	unknown	unknown	unknown	unknown	unknown	unknown	unknown	unknown	sarcoma+	unknown	unknown	sarcoma	1	other	unknown
1426	patient254	female	69	2021/5/26 8:25	1	1	1	1	0	0	>60	11.3	normal	16.9	normal	17.5	normal	40.7	normal	68	unknown	unknown	unknown	unknown	unknown	unknown	unknown	unknown	unknown	unknown	unknown	unknown	cervix+	unknown	unknown	unknown	unknown	unknown	unknown	unknown	unknown	unknown	unknown	unknown	unknown	cervix	1	cervix	unknown
1429	patient255	male	51	2020/11/29 11:02	2	1	1	0	0	0	40-60	23.3	normal	20.9	normal	10.7	normal	NA	unknown	107	Êõºó	lung+	sclc+	unknown	unknown	unknown	unknown	unknown	unknown	unknown	unknown	unknown	unknown	unknown	unknown	unknown	unknown	unknown	unknown	unknown	unknown	unknown	unknown	unknown	unknown	lung	1	lung	unknown
1430	patient256	female	63	2020/5/6 8:19	1	1	1	1	0	0	>60	11.2	normal	NA	unknown	6.8	normal	NA	unknown	242	unknown	unknown	unknown	unknown	crc+	unknown	unknown	unknown	unknown	unknown	unknown	unknown	unknown	unknown	unknown	unknown	unknown	unknown	unknown	unknown	unknown	unknown	unknown	unknown	unknown	crc	1	crc	unknown
1453	patient257	female	35	2020/5/20 18:09	1	0	0	0	0	0	<40	50.7	high	38.1	high	13.4	normal	NA	unknown	127	unknown	unknown	unknown	unknown	unknown	unknown	unknown	unknown	unknown	unknown	unknown	unknown	cervix+	unknown	unknown	unknown	unknown	unknown	unknown	unknown	unknown	unknown	unknown	unknown	unknown	cervix	1	cervix	unknown
1455	patient258	male	61	2020/9/12 14:11	2	1	1	1	0	0	>60	26.2	normal	19.8	normal	8.8	normal	NA	unknown	61	unknown	lung+	unknown	unknown	unknown	unknown	unknown	unknown	unknown	unknown	unknown	unknown	unknown	unknown	unknown	unknown	unknown	unknown	unknown	unknown	unknown	unknown	unknown	unknown	unknown	lung	1	lung	unknown
1472	patient259	male	75	2019/10/26 14:57	3	1	1	1	1	0	>60	14.9	normal	26.6	normal	10.7	normal	NA	unknown	63	unknown	unknown	unknown	unknown	crc+	unknown	unknown	unknown	unknown	unknown	unknown	unknown	unknown	unknown	unknown	unknown	unknown	unknown	unknown	unknown	unknown	unknown	unknown	unknown	unknown	crc	1	crc	live+
1484	patient260	female	39	2021/2/16 11:40	5	0	0	0	0	0	<40	16.7	normal	31.8	normal	5.1	normal	31.8	normal	109	unknown	unknown	unknown	breast+	unknown	unknown	unknown	unknown	unknown	unknown	unknown	unknown	unknown	unknown	unknown	unknown	unknown	unknown	unknown	unknown	unknown	unknown	unknown	unknown	unknown	breast	1	breast	live+
1494	patient261	male	61	2018/9/9 7:47	NA	1	1	1	0	0	>60	19	normal	27	normal	17.3	normal	NA	unknown	110	unknown	unknown	unknown	unknown	unknown	unknown	gastric+	unknown	unknown	unknown	unknown	unknown	unknown	unknown	unknown	unknown	unknown	unknown	unknown	unknown	unknown	unknown	unknown	unknown	unknown	gastric	1	gastric	live+
1496	patient262	female	69	2020/10/8 15:42	1	1	1	1	0	0	>60	10	normal	24.7	normal	9.6	normal	NA	unknown	81	unknown	unknown	unknown	unknown	crc+	unknown	unknown	unknown	unknown	unknown	unknown	unknown	unknown	unknown	unknown	unknown	unknown	unknown	unknown	unknown	unknown	unknown	unknown	unknown	unknown	crc	1	crc	unknown
1504	patient263	female	53	2018/8/8 9:27	NA	1	1	0	0	0	40-60	12.6	normal	16.9	normal	7.2	normal	NA	unknown	80	Êõºó	unknown	unknown	breast+	unknown	unknown	unknown	unknown	unknown	unknown	unknown	unknown	unknown	unknown	unknown	unknown	unknown	unknown	unknown	unknown	unknown	unknown	unknown	unknown	unknown	breast	1	breast	unknown
1505	patient264	male	55	2021/8/26 15:42	4	1	1	0	0	0	40-60	23	normal	28	normal	8.8	normal	32.7	normal	117	¸¨Öú	unknown	unknown	unknown	unknown	unknown	unknown	unknown	gal.bile+	unknown	unknown	unknown	unknown	unknown	unknown	unknown	unknown	unknown	unknown	unknown	unknown	unknown	unknown	unknown	unknown	gal.bile	1	gal.bile	unknown
1506	patient265	female	58	2020/6/23 9:55	1	1	1	0	0	0	40-60	18.7	normal	49.5	high	6.6	normal	NA	unknown	119	¸¨Öú	unknown	unknown	breast+	unknown	unknown	unknown	unknown	unknown	unknown	unknown	unknown	unknown	unknown	unknown	unknown	unknown	unknown	unknown	unknown	unknown	unknown	unknown	unknown	unknown	breast	1	breast	unknown
1510	patient266	female	59	2021/4/27 14:53	4	1	1	0	0	0	40-60	26	normal	23	normal	18.2	normal	20.5	low	NA	unknown	unknown	unknown	unknown	unknown	unknown	unknown	unknown	unknown	unknown	unknown	unknown	unknown	ovrian+	unknown	unknown	unknown	unknown	unknown	unknown	unknown	unknown	unknown	unknown	unknown	ovrian	1	ovrian	unknown
1513	patient267	male	73	2021/7/6 7:49	3	1	1	1	1	0	>60	14.9	normal	22.5	normal	13.2	normal	38.8	normal	82	¸¨Öú	lung+	unknown	unknown	unknown	unknown	unknown	unknown	unknown	unknown	unknown	unknown	unknown	unknown	unknown	unknown	unknown	unknown	unknown	unknown	unknown	unknown	unknown	unknown	unknown	lung	1	lung	unknown
1516	patient268	female	73	2019/5/15 9:29	2	1	1	1	1	0	>60	9	normal	NA	unknown	NA	unknown	NA	unknown	140	unknown	unknown	unknown	unknown	unknown	unknown	gastric+	unknown	unknown	unknown	unknown	unknown	unknown	unknown	unknown	unknown	unknown	unknown	unknown	unknown	unknown	unknown	unknown	unknown	unknown	gastric	1	gastric	live+
1519	patient269	male	66	2021/8/22 14:26	2	1	1	1	0	0	>60	8.2	normal	12.3	normal	7.1	normal	36.5	normal	79	unknown	unknown	unknown	unknown	unknown	unknown	gastric+	unknown	unknown	unknown	unknown	unknown	unknown	unknown	bladder+	unknown	unknown	unknown	unknown	unknown	unknown	unknown	unknown	unknown	unknown	gastric+bladder	2	mpc	unknown
1522	patient270	female	64	2021/6/17 9:24	1	1	1	1	0	0	>60	24	normal	33	normal	12.3	normal	40.2	normal	NA	unknown	unknown	unknown	unknown	unknown	unknown	unknown	unknown	unknown	unknown	easophage+	unknown	unknown	unknown	unknown	unknown	unknown	unknown	unknown	unknown	unknown	unknown	unknown	unknown	unknown	easophage	1	easophage	live+
1533	patient271	male	69	2020/1/20 11:06	1	1	1	1	0	0	>60	8.1	normal	21.4	normal	7.8	normal	NA	unknown	NA	unknown	unknown	unknown	unknown	unknown	unknown	unknown	unknown	unknown	unknown	unknown	unknown	unknown	unknown	unknown	prostate+	unknown	unknown	unknown	unknown	unknown	unknown	unknown	unknown	unknown	prostate	1	other	unknown
1542	patient272	female	68	2020/6/17 15:28	1	1	1	1	0	0	>60	27.3	normal	21.9	normal	9.1	normal	NA	unknown	137	¸¨Öú	unknown	unknown	breast+	unknown	unknown	unknown	unknown	unknown	unknown	unknown	unknown	unknown	unknown	unknown	unknown	unknown	unknown	unknown	unknown	unknown	unknown	unknown	unknown	unknown	breast	1	breast	unknown
1547	patient273	male	48	2019/7/3 15:35	1	1	0	0	0	0	40-60	15.5	normal	18.6	normal	6.8	normal	NA	unknown	101	unknown	unknown	unknown	unknown	unknown	unknown	unknown	unknown	unknown	unknown	easophage+	unknown	unknown	unknown	unknown	unknown	unknown	unknown	unknown	unknown	unknown	unknown	unknown	unknown	unknown	easophage	1	easophage	unknown
1552	patient274	female	53	2021/8/11 8:30	1	1	1	0	0	0	40-60	20.8	normal	23.7	normal	6.6	normal	34.4	normal	85	Êõºó	unknown	unknown	unknown	unknown	unknown	unknown	unknown	unknown	unknown	unknown	unknown	unknown	ovrian+	unknown	unknown	unknown	unknown	unknown	unknown	unknown	unknown	unknown	unknown	unknown	ovrian	1	ovrian	unknown
1553	patient275	male	54	2021/1/10 12:49	0	1	1	0	0	0	40-60	10.3	normal	NA	unknown	14.1	normal	39.5	normal	NA	Î¬³Ö	unknown	unknown	unknown	crc+	unknown	unknown	unknown	unknown	unknown	unknown	unknown	unknown	unknown	unknown	unknown	unknown	unknown	unknown	unknown	unknown	unknown	unknown	unknown	unknown	crc	1	crc	live+
1557	patient276	female	54	2020/6/14 14:11	2	1	1	0	0	0	40-60	32.9	normal	28.4	normal	7.6	normal	NA	unknown	144	unknown	unknown	unknown	unknown	unknown	unknown	unknown	unknown	unknown	unknown	unknown	uter+	unknown	unknown	unknown	unknown	unknown	unknown	unknown	unknown	unknown	unknown	unknown	unknown	unknown	uter	1	other	unknown
1558	patient277	female	50	2020/5/14 11:06	1	1	1	0	0	0	40-60	11	normal	23.7	normal	11.3	normal	NA	unknown	1087	unknown	unknown	unknown	breast+	unknown	unknown	unknown	unknown	unknown	unknown	unknown	unknown	unknown	unknown	unknown	unknown	unknown	unknown	unknown	unknown	unknown	unknown	unknown	unknown	unknown	breast	1	breast	live+
1583	patient278	male	50	2019/10/20 14:12	1	1	1	0	0	0	40-60	30.7	normal	35.4	high	12.5	normal	NA	unknown	118	unknown	unknown	unknown	unknown	crc+	unknown	unknown	unknown	unknown	unknown	unknown	unknown	unknown	unknown	unknown	unknown	unknown	unknown	unknown	unknown	unknown	unknown	unknown	unknown	unknown	crc	1	crc	unknown
1585	patient279	male	48	2020/7/3 14:29	1	1	0	0	0	0	40-60	33	normal	NA	unknown	NA	unknown	NA	unknown	139	unknown	unknown	unknown	unknown	crc+	unknown	unknown	unknown	unknown	unknown	unknown	unknown	unknown	unknown	unknown	unknown	unknown	unknown	unknown	unknown	unknown	unknown	unknown	unknown	unknown	crc	1	crc	unknown
1586	patient280	female	52	2021/8/30 15:01	1	1	1	0	0	0	40-60	13.6	normal	17.9	normal	12.1	normal	40.5	normal	87	¸¨Öú	lung+	unknown	unknown	unknown	unknown	unknown	unknown	unknown	unknown	unknown	unknown	unknown	unknown	unknown	unknown	unknown	unknown	unknown	unknown	unknown	unknown	unknown	unknown	unknown	lung	1	lung	unknown
1587	patient281	female	63	2021/8/23 15:31	1	1	1	1	0	0	>60	11.8	normal	27.2	normal	10	normal	33.4	normal	65	unknown	lung+	unknown	unknown	unknown	unknown	unknown	unknown	unknown	unknown	unknown	unknown	unknown	unknown	unknown	unknown	unknown	unknown	unknown	unknown	unknown	unknown	unknown	unknown	unknown	lung	1	lung	unknown
1589	patient282	male	57	2020/8/12 15:14	4	1	1	0	0	0	40-60	15.4	normal	20	normal	7.9	normal	NA	unknown	128	Êõºó	unknown	unknown	unknown	unknown	unknown	unknown	unknown	gal.bile+	unknown	unknown	unknown	unknown	unknown	unknown	unknown	unknown	unknown	unknown	unknown	unknown	unknown	unknown	unknown	unknown	gal.bile	1	gal.bile	live+
1590	patient283	male	66	2020/5/6 14:41	2	1	1	1	0	0	>60	16.8	normal	21.3	normal	15.2	normal	NA	unknown	57	unknown	unknown	unknown	unknown	unknown	unknown	unknown	unknown	unknown	unknown	easophage+	unknown	unknown	unknown	unknown	unknown	unknown	unknown	unknown	unknown	unknown	unknown	unknown	unknown	unknown	easophage	1	easophage	unknown
1596	patient284	male	69	2020/10/14 9:10	2	1	1	1	0	0	>60	30.4	normal	28.2	normal	9	normal	NA	unknown	82	unknown	lung+	unknown	unknown	unknown	unknown	unknown	unknown	unknown	unknown	unknown	unknown	unknown	unknown	unknown	unknown	unknown	unknown	unknown	unknown	unknown	unknown	unknown	unknown	unknown	lung	1	lung	unknown
1598	patient285	male	71	2021/4/5 8:26	1	1	1	1	1	0	>60	43.5	high	NA	unknown	13.3	normal	43.3	normal	NA	Î¬³Ö	unknown	unknown	unknown	crc+	unknown	unknown	unknown	unknown	unknown	unknown	unknown	unknown	unknown	unknown	unknown	unknown	unknown	unknown	unknown	unknown	unknown	unknown	unknown	unknown	crc	1	crc	live+
1603	patient286	female	70	2018/6/26 9:41	NA	1	1	1	1	0	>60	43.5	high	28.1	normal	20.5	normal	NA	unknown	271	unknown	unknown	unknown	unknown	unknown	unknown	unknown	unknown	unknown	unknown	unknown	unknown	cervix+	unknown	unknown	unknown	unknown	unknown	unknown	unknown	unknown	unknown	unknown	unknown	unknown	cervix	1	cervix	unknown
1604	patient287	male	46	2021/9/8 14:34	1	1	0	0	0	0	40-60	13	normal	30	normal	6.4	normal	37.5	normal	NA	unknown	lung+	sclc+	unknown	unknown	unknown	unknown	unknown	unknown	unknown	unknown	unknown	unknown	unknown	unknown	unknown	unknown	unknown	unknown	unknown	unknown	unknown	unknown	unknown	unknown	lung	1	lung	unknown
1608	patient288	male	43	2019/10/23 8:17	1	1	0	0	0	0	40-60	18.5	normal	24.5	normal	11.9	normal	NA	unknown	82	Î¬³Ö	unknown	unknown	unknown	unknown	unknown	unknown	unknown	unknown	unknown	easophage+	unknown	unknown	unknown	unknown	unknown	unknown	unknown	unknown	unknown	unknown	unknown	unknown	unknown	unknown	easophage	1	easophage	live+
1609	patient289	female	70	2021/8/29 9:58	2	1	1	1	1	0	>60	8.6	normal	16.4	normal	8.9	normal	36.6	normal	105	unknown	unknown	unknown	unknown	unknown	unknown	unknown	unknown	unknown	unknown	unknown	unknown	unknown	ovrian+	unknown	unknown	unknown	unknown	unknown	unknown	unknown	unknown	unknown	unknown	unknown	ovrian	1	ovrian	unknown
1624	patient290	female	52	2019/5/30 7:54	NA	1	1	0	0	0	40-60	14.1	normal	23.9	normal	17.3	normal	NA	unknown	NA	unknown	unknown	unknown	breast+	unknown	unknown	unknown	unknown	unknown	unknown	unknown	unknown	unknown	unknown	unknown	unknown	unknown	unknown	unknown	unknown	unknown	unknown	unknown	unknown	unknown	breast	1	breast	unknown
1627	patient291	male	74	2021/1/11 15:16	2	1	1	1	1	0	>60	17.8	normal	23.8	normal	11.9	normal	33	normal	102	unknown	unknown	unknown	unknown	crc+	unknown	unknown	unknown	unknown	unknown	unknown	unknown	unknown	unknown	unknown	unknown	unknown	unknown	unknown	unknown	unknown	unknown	unknown	unknown	unknown	crc	1	crc	unknown
1630	patient292	male	73	2021/7/19 9:05	2	1	1	1	1	0	>60	59.3	high	41.8	high	14.6	normal	38	normal	110	¸¨Öú	lung+	unknown	unknown	unknown	unknown	unknown	unknown	unknown	unknown	unknown	unknown	unknown	unknown	unknown	unknown	unknown	unknown	unknown	unknown	unknown	unknown	unknown	unknown	unknown	lung	1	lung	unknown
1633	patient293	male	63	2021/9/7 13:59	4	1	1	1	0	0	>60	27	normal	23.5	normal	5.6	normal	38.4	normal	101	unknown	lung+	sclc+	unknown	unknown	unknown	unknown	unknown	unknown	unknown	unknown	unknown	unknown	unknown	unknown	unknown	unknown	unknown	unknown	unknown	unknown	unknown	unknown	unknown	unknown	lung	1	lung	unknown
1635	patient294	male	60	2019/12/16 10:07	1	1	1	1	0	0	40-60	14.2	normal	NA	unknown	9	normal	NA	unknown	NA	unknown	unknown	unknown	unknown	unknown	unknown	unknown	unknown	unknown	unknown	unknown	unknown	unknown	unknown	unknown	unknown	unknown	unknown	unknown	gist+	unknown	unknown	unknown	unknown	unknown	gist	1	other	live+
1640	patient295	male	67	2019/9/5 15:16	1	1	1	1	0	0	>60	62.1	high	46.7	high	6.2	normal	NA	unknown	201	unknown	unknown	unknown	unknown	unknown	unknown	unknown	unknown	unknown	unknown	unknown	unknown	unknown	unknown	unknown	unknown	unknown	unknown	NET+	unknown	unknown	unknown	unknown	unknown	unknown	NET	1	other	unknown
1641	patient296	female	58	2019/11/26 8:50	2	1	1	0	0	0	40-60	23.7	normal	36.6	high	28.8	high	NA	unknown	67	Î¬³Ö	unknown	unknown	unknown	crc+	unknown	unknown	unknown	unknown	unknown	unknown	unknown	unknown	unknown	unknown	unknown	unknown	unknown	unknown	unknown	unknown	unknown	unknown	unknown	unknown	crc	1	crc	unknown
1657	patient297	male	69	2019/11/4 8:24	1	1	1	1	0	0	>60	34.8	normal	NA	unknown	11.2	normal	NA	unknown	NA	unknown	unknown	unknown	unknown	crc+	unknown	unknown	unknown	unknown	unknown	unknown	unknown	unknown	unknown	unknown	unknown	unknown	unknown	unknown	unknown	unknown	unknown	unknown	unknown	unknown	crc	1	crc	live+
1661	patient298	male	71	2020/6/11 14:56	2	1	1	1	1	0	>60	10.8	normal	26.7	normal	12	normal	NA	unknown	94	unknown	unknown	unknown	unknown	unknown	unknown	gastric+	unknown	unknown	unknown	unknown	unknown	unknown	unknown	unknown	unknown	unknown	unknown	unknown	unknown	unknown	unknown	unknown	unknown	unknown	gastric	1	gastric	live+
1670	patient299	male	84	2019/5/29 10:04	1	1	1	1	1	1	>60	16	normal	NA	unknown	10.5	normal	NA	unknown	NA	unknown	unknown	unknown	unknown	crc+	unknown	unknown	unknown	unknown	unknown	unknown	unknown	unknown	unknown	unknown	unknown	unknown	unknown	unknown	unknown	unknown	unknown	unknown	unknown	unknown	crc	1	crc	live+
1672	patient300	male	56	2019/6/10 9:51	1	1	1	0	0	0	40-60	26.1	normal	32.2	normal	22	normal	NA	unknown	104	unknown	unknown	unknown	unknown	unknown	unknown	unknown	unknown	gal.bile+	unknown	unknown	unknown	unknown	unknown	unknown	unknown	unknown	unknown	unknown	unknown	unknown	unknown	unknown	unknown	unknown	gal.bile	1	gal.bile	unknown
1680	patient301	female	65	2018/12/25 9:03	1	1	1	1	0	0	>60	63.6	high	NA	unknown	13.5	normal	NA	unknown	NA	unknown	unknown	unknown	breast+	unknown	unknown	unknown	unknown	unknown	unknown	unknown	unknown	unknown	unknown	unknown	unknown	unknown	unknown	unknown	unknown	unknown	unknown	unknown	unknown	unknown	breast	1	breast	live+
1694	patient302	female	50	2020/3/23 9:12	0	1	1	0	0	0	40-60	20.7	normal	NA	unknown	22.8	normal	NA	unknown	NA	¸¨Öú	unknown	unknown	unknown	crc+	unknown	unknown	unknown	unknown	unknown	unknown	unknown	unknown	unknown	unknown	unknown	unknown	unknown	unknown	unknown	unknown	unknown	unknown	unknown	unknown	crc	1	crc	live+
1697	patient303	female	53	2020/6/11 8:44	1	1	1	0	0	0	40-60	37	normal	90.6	high	17.3	normal	NA	unknown	496	unknown	unknown	unknown	breast+	unknown	unknown	unknown	unknown	unknown	unknown	unknown	unknown	unknown	unknown	unknown	unknown	unknown	unknown	unknown	unknown	unknown	unknown	unknown	unknown	unknown	breast	1	breast	live+
1702	patient304	male	70	2019/12/12 8:35	1	1	1	1	1	0	>60	26.9	normal	NA	unknown	7.9	normal	NA	unknown	NA	Êõºó	lung+	unknown	unknown	crc+	unknown	unknown	unknown	unknown	unknown	unknown	unknown	unknown	unknown	unknown	unknown	unknown	unknown	unknown	unknown	unknown	unknown	unknown	unknown	unknown	lung+crc	2	mpc	unknown
1704	patient305	female	53	2021/2/24 10:27	0	1	1	0	0	0	40-60	41.7	high	47	high	13.3	normal	37	normal	364	Î¬³Ö	unknown	unknown	unknown	crc+	unknown	unknown	unknown	unknown	unknown	unknown	unknown	unknown	unknown	unknown	unknown	unknown	unknown	unknown	unknown	unknown	unknown	unknown	unknown	unknown	crc	1	crc	unknown
1716	patient306	male	70	2020/8/28 15:06	3	1	1	1	1	0	>60	14	normal	15	normal	20.4	normal	NA	unknown	64	unknown	unknown	unknown	unknown	crc+	unknown	unknown	unknown	unknown	unknown	unknown	unknown	unknown	unknown	unknown	unknown	unknown	unknown	unknown	unknown	unknown	unknown	unknown	unknown	unknown	crc	1	crc	unknown
1721	patient307	female	54	2021/6/1 13:57	3	1	1	0	0	0	40-60	140.2	high	339.5	high	250	high	24.3	low	607	unknown	unknown	unknown	breast+	unknown	unknown	unknown	unknown	unknown	unknown	unknown	unknown	unknown	unknown	unknown	unknown	unknown	unknown	unknown	unknown	unknown	unknown	unknown	unknown	unknown	breast	1	breast	live+
1722	patient308	male	52	2021/8/5 16:25	1	1	1	0	0	0	40-60	22.4	normal	17.4	normal	11.8	normal	40.7	normal	81	unknown	lung+	unknown	unknown	unknown	unknown	unknown	unknown	unknown	unknown	unknown	unknown	unknown	unknown	unknown	unknown	unknown	unknown	unknown	unknown	unknown	unknown	unknown	unknown	unknown	lung	1	lung	unknown
1724	patient309	female	63	2020/5/24 8:30	2	1	1	1	0	0	>60	6.8	normal	12.8	normal	7.1	normal	NA	unknown	120	unknown	unknown	unknown	unknown	unknown	unknown	unknown	unknown	unknown	unknown	unknown	unknown	unknown	ovrian+	unknown	unknown	unknown	unknown	unknown	unknown	unknown	unknown	unknown	unknown	unknown	ovrian	1	ovrian	unknown
1738	patient310	male	70	2020/12/28 14:59	3	1	1	1	1	0	>60	34.7	normal	55.6	high	11.7	normal	NA	unknown	48	unknown	lung+	unknown	unknown	unknown	unknown	unknown	unknown	unknown	unknown	unknown	unknown	unknown	unknown	unknown	unknown	unknown	unknown	unknown	unknown	unknown	unknown	unknown	unknown	unknown	lung	1	lung	live+
1748	patient311	male	78	2021/5/8 14:07	2	1	1	1	1	0	>60	31.3	normal	35	normal	13.8	normal	32.9	normal	119	unknown	unknown	unknown	unknown	unknown	unknown	unknown	unknown	unknown	unknown	unknown	unknown	unknown	unknown	bladder+	unknown	unknown	unknown	unknown	unknown	unknown	unknown	unknown	unknown	unknown	bladder	1	bladder	live+
1753	patient312	female	66	2021/1/28 16:03	1	1	1	1	0	0	>60	35	normal	NA	unknown	11.7	normal	35	normal	114	¸¨Öú	unknown	unknown	breast+	unknown	unknown	unknown	unknown	unknown	unknown	unknown	unknown	unknown	unknown	unknown	unknown	unknown	unknown	unknown	unknown	unknown	unknown	unknown	unknown	unknown	breast	1	breast	unknown
1755	patient313	female	45	2019/2/14 11:18	0	1	0	0	0	0	40-60	59.5	high	93.7	high	16.4	normal	NA	unknown	160	unknown	unknown	unknown	unknown	unknown	unknown	unknown	unknown	unknown	unknown	unknown	unknown	cervix+	unknown	unknown	unknown	unknown	unknown	unknown	unknown	unknown	unknown	unknown	unknown	unknown	cervix	1	cervix	live+
1757	patient314	female	51	2019/9/4 9:52	NA	1	1	0	0	0	40-60	33.4	normal	54.6	high	12.6	normal	NA	unknown	NA	unknown	unknown	unknown	breast+	unknown	unknown	unknown	unknown	unknown	unknown	unknown	unknown	unknown	unknown	unknown	unknown	unknown	unknown	unknown	unknown	unknown	unknown	unknown	unknown	unknown	breast	1	breast	unknown
1775	patient315	female	50	2019/5/13 11:22	NA	1	1	0	0	0	40-60	12.6	normal	22.7	normal	NA	unknown	NA	unknown	NA	Î¬³Ö	unknown	unknown	unknown	crc+	unknown	unknown	unknown	unknown	unknown	unknown	unknown	unknown	unknown	unknown	unknown	unknown	unknown	unknown	unknown	unknown	unknown	unknown	unknown	unknown	crc	1	crc	unknown
1776	patient316	female	68	2019/7/11 15:59	1	1	1	1	0	0	>60	22.7	normal	31.6	normal	10.6	normal	NA	unknown	135	unknown	unknown	unknown	unknown	unknown	unknown	unknown	unknown	unknown	unknown	unknown	unknown	unknown	unknown	unknown	unknown	unknown	unknown	unknown	unknown	unknown	melanoma+	unknown	unknown	unknown	melanoma	1	other	unknown
1778	patient317	female	44	2021/3/31 15:35	4	1	0	0	0	0	40-60	75	high	481	high	155.3	high	25.5	low	NA	unknown	unknown	unknown	breast+	unknown	unknown	unknown	unknown	unknown	unknown	unknown	unknown	unknown	unknown	unknown	unknown	unknown	unknown	unknown	unknown	unknown	unknown	unknown	unknown	unknown	breast	1	breast	live+
1784	patient318	male	59	2021/5/31 14:29	1	1	1	0	0	0	40-60	27.1	normal	42	high	28.3	high	37.4	normal	75	unknown	unknown	unknown	unknown	crc+	unknown	unknown	unknown	unknown	unknown	unknown	unknown	unknown	unknown	unknown	unknown	unknown	unknown	unknown	unknown	unknown	unknown	unknown	unknown	unknown	crc	1	crc	live+
1798	patient319	male	71	2021/7/4 16:25	2	1	1	1	1	0	>60	15	normal	19.4	normal	4	normal	30.9	normal	90	¸¨Öú	unknown	unknown	unknown	unknown	unknown	unknown	unknown	unknown	unknown	unknown	unknown	unknown	unknown	unknown	unknown	unknown	unknown	unknown	unknown	unknown	unknown	unknown	unknown	head+	head	1	other	unknown
1801	patient320	male	52	2021/8/19 8:20	1	1	1	0	0	0	40-60	NA	unknown	NA	unknown	NA	unknown	NA	unknown	NA	Êõºó	unknown	unknown	unknown	unknown	unknown	unknown	unknown	unknown	pancrease+	unknown	unknown	unknown	unknown	unknown	unknown	unknown	unknown	unknown	unknown	unknown	unknown	unknown	unknown	unknown	pancrease	1	pancrease	unknown
1805	patient321	male	68	2018/12/29 10:45	NA	1	1	1	0	0	>60	9.8	normal	NA	unknown	8	normal	31.5	normal	NA	unknown	unknown	unknown	unknown	crc+	unknown	unknown	unknown	unknown	unknown	unknown	unknown	unknown	unknown	unknown	unknown	unknown	unknown	unknown	unknown	unknown	unknown	unknown	unknown	unknown	crc	1	crc	unknown
1807	patient322	male	65	2019/11/17 13:49	1	1	1	1	0	0	>60	42.7	high	32.5	normal	10.4	normal	NA	unknown	63	unknown	unknown	unknown	unknown	crc+	unknown	unknown	unknown	unknown	unknown	unknown	unknown	unknown	unknown	unknown	unknown	unknown	unknown	unknown	unknown	unknown	unknown	unknown	unknown	unknown	crc	1	crc	unknown
1827	patient323	female	50	2021/8/27 15:29	1	1	1	0	0	0	40-60	11.3	normal	14.8	normal	7.1	normal	36.2	normal	69	Ò»Ïß	unknown	unknown	unknown	unknown	unknown	unknown	unknown	unknown	unknown	unknown	unknown	unknown	ovrian+	unknown	unknown	unknown	unknown	unknown	unknown	unknown	unknown	unknown	unknown	unknown	ovrian	1	ovrian	unknown
1830	patient324	male	69	2020/10/26 15:58	2	1	1	1	0	0	>60	28	normal	33	normal	7.5	normal	NA	unknown	176	¸¨Öú	unknown	unknown	unknown	unknown	unknown	unknown	unknown	unknown	unknown	unknown	unknown	unknown	unknown	unknown	unknown	unknown	unknown	unknown	unknown	unknown	unknown	unknown	unknown	head+	head	1	other	unknown
1831	patient325	male	75	2019/3/4 11:26	3	1	1	1	1	0	>60	54.4	high	101.6	high	20.3	normal	NA	unknown	559	unknown	lung+	sclc+	unknown	unknown	unknown	unknown	unknown	unknown	unknown	unknown	unknown	unknown	unknown	unknown	unknown	unknown	unknown	unknown	unknown	unknown	unknown	unknown	unknown	unknown	lung	1	lung	live+
1832	patient326	female	45	2019/6/5 10:49	NA	1	0	0	0	0	40-60	56.6	high	96.2	high	10.2	normal	NA	unknown	NA	unknown	unknown	unknown	breast+	unknown	unknown	unknown	unknown	unknown	unknown	unknown	unknown	unknown	unknown	unknown	unknown	unknown	unknown	unknown	unknown	unknown	unknown	unknown	unknown	unknown	breast	1	breast	live+
1857	patient327	male	72	2018/10/3 15:52	NA	1	1	1	1	0	>60	30	normal	NA	unknown	10.4	normal	NA	unknown	NA	unknown	unknown	unknown	unknown	crc+	unknown	unknown	unknown	unknown	unknown	unknown	unknown	unknown	unknown	unknown	unknown	unknown	unknown	unknown	unknown	unknown	unknown	unknown	unknown	unknown	crc	1	crc	live+
1860	patient328	male	76	2021/6/11 16:33	5	1	1	1	1	0	>60	19	normal	16	normal	9.2	normal	23.2	low	174	unknown	unknown	unknown	unknown	unknown	unknown	gastric+	unknown	unknown	unknown	unknown	unknown	unknown	unknown	unknown	unknown	renal+	unknown	unknown	unknown	unknown	unknown	unknown	unknown	unknown	gastric+renal	2	mpc	unknown
1862	patient329	male	51	2019/12/12 8:59	NA	1	1	0	0	0	40-60	NA	unknown	NA	unknown	NA	unknown	NA	unknown	NA	unknown	unknown	unknown	unknown	unknown	unknown	gastric+	unknown	unknown	unknown	unknown	unknown	unknown	unknown	unknown	unknown	unknown	unknown	unknown	unknown	unknown	unknown	unknown	unknown	unknown	gastric	1	gastric	unknown
1865	patient330	female	50	2021/5/25 14:21	0	1	1	0	0	0	40-60	25	normal	NA	unknown	NA	unknown	30.8	normal	NA	unknown	unknown	unknown	unknown	unknown	unknown	unknown	unknown	unknown	unknown	unknown	unknown	unknown	unknown	bladder+	unknown	unknown	unknown	unknown	unknown	unknown	unknown	unknown	unknown	unknown	bladder	1	bladder	unknown
1868	patient331	male	68	2019/5/30 15:11	1	1	1	1	0	0	>60	16.4	normal	21.7	normal	9.4	normal	NA	unknown	90	Î¬³Ö	lung+	unknown	unknown	unknown	unknown	unknown	unknown	unknown	unknown	unknown	unknown	unknown	unknown	unknown	unknown	unknown	unknown	unknown	unknown	unknown	unknown	unknown	unknown	unknown	lung	1	lung	unknown
1878	patient332	female	62	2020/4/22 14:07	1	1	1	1	0	0	>60	18.4	normal	22.2	normal	11.9	normal	NA	unknown	93	unknown	unknown	unknown	unknown	crc+	unknown	unknown	unknown	unknown	unknown	unknown	unknown	unknown	unknown	unknown	unknown	unknown	unknown	unknown	unknown	unknown	unknown	unknown	unknown	unknown	crc	1	crc	unknown
1895	patient333	female	60	2019/11/6 8:55	1	1	1	1	0	0	40-60	13.2	normal	23.6	normal	18.2	normal	NA	unknown	54	Î¬³Ö	unknown	unknown	breast+	unknown	unknown	unknown	unknown	unknown	unknown	unknown	unknown	unknown	unknown	unknown	unknown	unknown	unknown	unknown	unknown	unknown	unknown	unknown	unknown	unknown	breast	1	breast	unknown
1910	patient334	male	63	2021/4/7 15:18	1	1	1	1	0	0	>60	15.3	normal	22.6	normal	11.5	normal	36.8	normal	59	Î¬³Ö	lung+	sclc+	unknown	unknown	unknown	unknown	unknown	unknown	unknown	unknown	unknown	unknown	unknown	unknown	unknown	unknown	unknown	unknown	unknown	unknown	unknown	unknown	unknown	unknown	lung	1	lung	unknown
1915	patient335	male	79	2020/10/22 15:30	2	1	1	1	1	0	>60	13	normal	NA	unknown	14.8	normal	NA	unknown	NA	unknown	unknown	unknown	unknown	crc+	unknown	gastric+	unknown	unknown	unknown	unknown	unknown	unknown	unknown	unknown	unknown	unknown	unknown	unknown	unknown	unknown	unknown	unknown	unknown	unknown	crc+gastric	2	mpc	unknown
1916	patient336	male	56	2020/1/18 9:21	2	1	1	0	0	0	40-60	9	normal	12	normal	8.6	normal	NA	unknown	241	unknown	unknown	unknown	unknown	crc+	unknown	unknown	unknown	unknown	unknown	unknown	unknown	unknown	unknown	unknown	unknown	unknown	unknown	unknown	unknown	unknown	unknown	unknown	unknown	unknown	crc	1	crc	live+
1924	patient337	male	53	2019/12/10 13:33	1	1	1	0	0	0	40-60	9.1	normal	NA	unknown	NA	unknown	NA	unknown	NA	unknown	lung+	unknown	unknown	unknown	unknown	unknown	unknown	unknown	unknown	unknown	unknown	unknown	unknown	unknown	unknown	unknown	unknown	NET+	unknown	unknown	unknown	unknown	unknown	unknown	lung+NET	2	mpc	live+
1925	patient338	male	56	2021/6/26 14:03	1	1	1	0	0	0	40-60	27.6	normal	25.6	normal	7.6	normal	39.5	normal	102	unknown	unknown	unknown	unknown	unknown	unknown	unknown	unknown	unknown	unknown	easophage+	unknown	unknown	unknown	unknown	unknown	unknown	unknown	unknown	unknown	unknown	unknown	unknown	unknown	head+	easophage+head	2	mpc	unknown
1928	patient339	female	56	2019/7/13 8:36	0	1	1	0	0	0	40-60	39.8	normal	NA	unknown	9.8	normal	NA	unknown	NA	unknown	unknown	unknown	unknown	crc+	unknown	unknown	unknown	unknown	unknown	unknown	unknown	unknown	unknown	unknown	unknown	unknown	unknown	unknown	unknown	unknown	unknown	unknown	unknown	unknown	crc	1	crc	unknown
1930	patient340	male	62	2019/12/6 10:36	2	1	1	1	0	0	>60	10.8	normal	NA	unknown	7.6	normal	NA	unknown	88	Î¬³Ö	unknown	unknown	unknown	crc+	unknown	unknown	unknown	unknown	unknown	unknown	unknown	unknown	unknown	unknown	unknown	unknown	unknown	unknown	unknown	unknown	unknown	unknown	unknown	unknown	crc	1	crc	unknown
1946	patient341	female	54	2021/3/2 14:32	1	1	1	0	0	0	40-60	21.7	normal	24.3	normal	21.9	normal	41.7	normal	99	unknown	unknown	unknown	unknown	unknown	unknown	unknown	unknown	gal.bile+	unknown	unknown	unknown	unknown	unknown	unknown	unknown	unknown	unknown	unknown	unknown	unknown	unknown	unknown	unknown	unknown	gal.bile	1	gal.bile	live+
1954	patient342	male	71	2021/8/26 12:23	5	1	1	1	1	0	>60	7	normal	12.8	normal	7.2	normal	32.8	normal	71	unknown	unknown	unknown	unknown	unknown	unknown	unknown	unknown	unknown	unknown	easophage+	unknown	unknown	unknown	unknown	unknown	unknown	unknown	unknown	unknown	unknown	unknown	unknown	unknown	unknown	easophage	1	easophage	unknown
1958	patient343	female	54	2021/8/26 15:23	1	1	1	0	0	0	40-60	29	normal	24.6	normal	13	normal	38.4	normal	53	unknown	unknown	unknown	unknown	unknown	appendix+	unknown	unknown	unknown	unknown	unknown	unknown	unknown	unknown	unknown	unknown	unknown	unknown	unknown	unknown	unknown	unknown	unknown	unknown	unknown	appendix	1	other	unknown
1959	patient344	male	74	2019/8/18 14:38	3	1	1	1	1	0	>60	8.6	normal	33.3	normal	8.6	normal	NA	unknown	758	unknown	unknown	unknown	unknown	unknown	unknown	unknown	unknown	unknown	unknown	unknown	unknown	unknown	unknown	unknown	prostate+	unknown	unknown	unknown	unknown	unknown	unknown	unknown	unknown	unknown	prostate	1	other	unknown
1960	patient345	male	68	2021/1/19 8:54	1	1	1	1	0	0	>60	15.7	normal	22.3	normal	8.6	normal	33	normal	70	unknown	unknown	unknown	unknown	crc+	unknown	unknown	unknown	unknown	unknown	unknown	unknown	unknown	unknown	unknown	unknown	unknown	unknown	unknown	unknown	unknown	unknown	unknown	unknown	unknown	crc	1	crc	unknown
1968	patient346	male	81	2021/7/28 8:17	2	1	1	1	1	1	>60	16.7	normal	NA	unknown	25.9	high	44.5	normal	NA	Î¬³Ö	unknown	unknown	unknown	unknown	unknown	unknown	unknown	unknown	unknown	unknown	unknown	unknown	unknown	unknown	unknown	unknown	unknown	NET+	unknown	unknown	unknown	unknown	unknown	unknown	NET	1	other	live+
1975	patient347	male	62	2020/6/27 14:08	1	1	1	1	0	0	>60	11.8	normal	18.3	normal	7.2	normal	NA	unknown	100	unknown	lung+	sclc+	unknown	unknown	unknown	unknown	unknown	unknown	unknown	unknown	unknown	unknown	unknown	unknown	unknown	unknown	unknown	unknown	unknown	unknown	unknown	unknown	unknown	unknown	lung	1	lung	unknown
1982	patient348	female	66	2021/8/30 14:53	1	1	1	1	0	0	>60	10.7	normal	16.3	normal	7.8	normal	37.9	normal	83	¸¨Öú	unknown	unknown	breast+	unknown	unknown	unknown	unknown	unknown	unknown	unknown	unknown	unknown	unknown	unknown	unknown	unknown	unknown	unknown	unknown	unknown	unknown	unknown	unknown	unknown	breast	1	breast	unknown
1988	patient349	male	62	2020/8/31 8:50	3	1	1	1	0	0	>60	28.4	normal	32	normal	48.1	high	NA	unknown	363	unknown	unknown	unknown	unknown	crc+	unknown	unknown	unknown	unknown	unknown	unknown	unknown	unknown	unknown	unknown	unknown	unknown	unknown	unknown	unknown	unknown	unknown	unknown	unknown	unknown	crc	1	crc	live+
1990	patient350	male	40	2021/2/25 13:46	1	1	0	0	0	0	40-60	67.5	high	62.3	high	10.2	normal	37.9	normal	161	Î¬³Ö	unknown	unknown	unknown	unknown	unknown	gastric+	unknown	unknown	unknown	unknown	unknown	unknown	unknown	unknown	unknown	unknown	unknown	unknown	unknown	unknown	unknown	unknown	unknown	unknown	gastric	1	gastric	unknown
1992	patient351	male	68	2020/3/24 16:26	1	1	1	1	0	0	>60	8.4	normal	15.3	normal	7.8	normal	NA	unknown	98	unknown	lung+	unknown	unknown	unknown	unknown	unknown	unknown	unknown	unknown	unknown	unknown	unknown	unknown	unknown	unknown	unknown	unknown	unknown	unknown	unknown	unknown	unknown	unknown	unknown	lung	1	lung	unknown
1993	patient352	female	52	2021/7/22 16:36	1	1	1	0	0	0	40-60	10.4	normal	32.5	normal	11.5	normal	37.3	normal	77	unknown	unknown	unknown	unknown	crc+	unknown	unknown	unknown	unknown	unknown	unknown	unknown	unknown	unknown	unknown	unknown	unknown	unknown	unknown	unknown	unknown	unknown	unknown	unknown	unknown	crc	1	crc	unknown
2004	patient353	female	65	2020/1/30 14:02	1	1	1	1	0	0	>60	18.9	normal	21.5	normal	9.6	normal	NA	unknown	69	unknown	lung+	sclc+	unknown	unknown	unknown	unknown	unknown	unknown	unknown	unknown	unknown	unknown	unknown	unknown	unknown	unknown	unknown	unknown	unknown	unknown	unknown	unknown	unknown	unknown	lung	1	lung	unknown
2005	patient354	female	74	2019/2/23 14:11	2	1	1	1	1	0	>60	42.9	high	NA	unknown	12.2	normal	NA	unknown	185	unknown	unknown	unknown	unknown	unknown	unknown	unknown	unknown	unknown	unknown	unknown	unknown	unknown	ovrian+	unknown	unknown	unknown	unknown	unknown	unknown	unknown	unknown	unknown	unknown	unknown	ovrian	1	ovrian	live+
2015	patient355	female	66	2021/1/30 12:30	2	1	1	1	0	0	>60	10.3	normal	15.5	normal	8.5	normal	41.8	normal	54	unknown	lung+	unknown	unknown	unknown	unknown	unknown	unknown	unknown	unknown	unknown	unknown	unknown	unknown	unknown	unknown	unknown	unknown	unknown	unknown	unknown	unknown	unknown	unknown	unknown	lung	1	lung	unknown
2022	patient356	male	53	2020/10/20 9:27	0	1	1	0	0	0	40-60	14	normal	NA	unknown	10.8	normal	NA	unknown	NA	Î¬³Ö	unknown	unknown	unknown	crc+	unknown	unknown	unknown	unknown	unknown	unknown	unknown	unknown	unknown	unknown	unknown	unknown	unknown	unknown	unknown	unknown	unknown	unknown	unknown	unknown	crc	1	crc	live+
2031	patient357	male	73	2020/6/27 16:55	2	1	1	1	1	0	>60	17.6	normal	26.6	normal	11.7	normal	NA	unknown	101	unknown	unknown	unknown	unknown	unknown	unknown	gastric+	unknown	unknown	unknown	unknown	unknown	unknown	unknown	unknown	unknown	unknown	unknown	unknown	unknown	unknown	unknown	unknown	unknown	unknown	gastric	1	gastric	unknown
2032	patient358	male	61	2020/3/1 9:57	4	1	1	1	0	0	>60	6.7	normal	16.3	normal	16.9	normal	NA	unknown	67	unknown	unknown	unknown	unknown	unknown	unknown	unknown	unknown	unknown	pancrease+	unknown	unknown	unknown	unknown	unknown	unknown	unknown	unknown	unknown	unknown	unknown	unknown	unknown	unknown	unknown	pancrease	1	pancrease	unknown
2036	patient359	male	78	2021/7/6 23:27	4	1	1	1	1	0	>60	30.3	normal	23.4	normal	14	normal	29.8	low	87	unknown	unknown	unknown	unknown	crc+	unknown	unknown	unknown	unknown	unknown	unknown	unknown	unknown	unknown	unknown	unknown	unknown	unknown	unknown	unknown	unknown	unknown	unknown	unknown	unknown	crc	1	crc	live+
2038	patient360	male	71	2021/9/7 14:13	2	1	1	1	1	0	>60	16.8	normal	27.7	normal	22	normal	30.8	normal	101	unknown	unknown	unknown	unknown	unknown	unknown	gastric+	unknown	unknown	unknown	unknown	unknown	unknown	unknown	unknown	unknown	unknown	unknown	unknown	unknown	unknown	unknown	unknown	unknown	unknown	gastric	1	gastric	unknown
2044	patient361	male	67	2021/5/3 16:06	4	1	1	1	0	0	>60	NA	unknown	NA	unknown	NA	unknown	NA	unknown	NA	unknown	unknown	unknown	unknown	crc+	unknown	unknown	unknown	unknown	unknown	unknown	unknown	unknown	unknown	unknown	unknown	unknown	unknown	unknown	unknown	unknown	unknown	unknown	unknown	unknown	crc	1	crc	unknown
2054	patient362	male	62	2019/3/12 15:08	1	1	1	1	0	0	>60	41.9	high	42.4	high	22	normal	NA	unknown	94	unknown	unknown	unknown	unknown	unknown	unknown	gastric+	unknown	unknown	unknown	unknown	unknown	unknown	unknown	unknown	unknown	unknown	unknown	unknown	unknown	unknown	unknown	unknown	unknown	unknown	gastric	1	gastric	unknown
2062	patient363	male	67	2021/1/18 8:45	1	1	1	1	0	0	>60	11.9	normal	19.7	normal	11.5	normal	41.4	normal	88	unknown	unknown	unknown	unknown	crc+	unknown	unknown	unknown	unknown	unknown	unknown	unknown	unknown	unknown	unknown	unknown	unknown	unknown	unknown	unknown	unknown	unknown	unknown	unknown	unknown	crc	1	crc	live+
2070	patient364	male	69	2020/7/2 14:56	4	1	1	1	0	0	>60	13.8	normal	19	normal	8.5	normal	NA	unknown	107	unknown	lung+	sclc+	unknown	unknown	unknown	unknown	unknown	unknown	unknown	unknown	unknown	unknown	unknown	unknown	unknown	unknown	unknown	unknown	unknown	unknown	unknown	unknown	unknown	unknown	lung	1	lung	unknown
2088	patient365	male	69	2019/11/22 9:11	1	1	1	1	0	0	>60	31.4	normal	24.1	normal	17.2	normal	NA	unknown	51	unknown	lung+	unknown	unknown	unknown	unknown	unknown	unknown	unknown	unknown	unknown	unknown	unknown	unknown	unknown	unknown	unknown	unknown	unknown	unknown	unknown	unknown	unknown	unknown	unknown	lung	1	lung	unknown
2092	patient366	female	46	2021/1/14 8:19	1	1	0	0	0	0	40-60	12.6	normal	NA	unknown	17.4	normal	39.9	normal	NA	unknown	unknown	unknown	unknown	crc+	unknown	unknown	unknown	unknown	unknown	unknown	unknown	unknown	unknown	unknown	unknown	unknown	unknown	unknown	unknown	unknown	unknown	unknown	unknown	unknown	crc	1	crc	unknown
2106	patient367	female	54	2019/8/22 8:04	1	1	1	0	0	0	40-60	28.3	normal	24.7	normal	7.4	normal	NA	unknown	97	unknown	unknown	unknown	breast+	unknown	unknown	unknown	unknown	unknown	unknown	unknown	unknown	unknown	unknown	unknown	unknown	unknown	unknown	unknown	unknown	unknown	unknown	unknown	unknown	unknown	breast	1	breast	unknown
2117	patient368	female	52	2018/10/22 15:53	NA	1	1	0	0	0	40-60	26	normal	NA	unknown	13.3	normal	NA	unknown	319	unknown	unknown	unknown	unknown	unknown	unknown	gastric+	unknown	unknown	unknown	unknown	unknown	unknown	unknown	unknown	unknown	unknown	unknown	unknown	unknown	unknown	unknown	unknown	unknown	unknown	gastric	1	gastric	unknown
2118	patient369	female	53	2021/4/27 14:14	2	1	1	0	0	0	40-60	11.9	normal	17.3	normal	32.9	high	35.8	normal	64	unknown	unknown	unknown	unknown	unknown	unknown	gastric+	unknown	unknown	unknown	unknown	unknown	unknown	unknown	unknown	unknown	unknown	unknown	unknown	unknown	unknown	unknown	unknown	unknown	unknown	gastric	1	gastric	live+
2128	patient370	male	63	2018/7/25 10:53	NA	1	1	1	0	0	>60	23	normal	34.3	normal	15.7	normal	NA	unknown	147	unknown	unknown	unknown	unknown	crc+	unknown	unknown	unknown	unknown	unknown	unknown	unknown	unknown	unknown	unknown	unknown	unknown	unknown	unknown	gist+	unknown	unknown	unknown	unknown	unknown	crc+gist	2	mpc	unknown
2131	patient371	female	59	2019/10/19 14:27	1	1	1	0	0	0	40-60	35.4	normal	22.5	normal	6.6	normal	NA	unknown	75	unknown	unknown	unknown	unknown	crc+	unknown	unknown	unknown	unknown	unknown	unknown	unknown	unknown	unknown	unknown	unknown	unknown	unknown	unknown	unknown	unknown	unknown	unknown	unknown	unknown	crc	1	crc	unknown
2142	patient372	female	44	2021/8/18 15:09	1	1	0	0	0	0	40-60	11.9	normal	18.3	normal	7	normal	36.6	normal	51	Êõºó	unknown	unknown	unknown	unknown	unknown	unknown	unknown	unknown	unknown	unknown	uter+	unknown	unknown	unknown	unknown	unknown	unknown	unknown	unknown	unknown	unknown	unknown	unknown	unknown	uter	1	other	unknown
2143	patient373	male	76	2021/4/24 9:12	3	1	1	1	1	0	>60	24	normal	130	high	47	high	32.6	normal	235	unknown	unknown	unknown	unknown	unknown	unknown	gastric+	unknown	unknown	unknown	unknown	unknown	unknown	unknown	unknown	unknown	unknown	unknown	unknown	unknown	unknown	unknown	unknown	unknown	unknown	gastric	1	gastric	unknown
2148	patient374	female	54	2021/7/8 15:34	1	1	1	0	0	0	40-60	27.4	normal	24.4	normal	5.7	normal	37.9	normal	61	unknown	unknown	unknown	unknown	unknown	unknown	unknown	unknown	unknown	unknown	unknown	unknown	unknown	unknown	unknown	unknown	unknown	unknown	unknown	unknown	unknown	unknown	sarcoma+	unknown	unknown	sarcoma	1	other	unknown
2155	patient375	male	61	2020/12/12 8:47	1	1	1	1	0	0	>60	12.7	normal	18.7	normal	11	normal	NA	unknown	101	unknown	unknown	unknown	unknown	crc+	unknown	unknown	unknown	unknown	unknown	unknown	unknown	unknown	unknown	unknown	unknown	unknown	unknown	unknown	unknown	unknown	unknown	unknown	unknown	unknown	crc	1	crc	live+
2169	patient376	male	62	2020/7/12 15:27	1	1	1	1	0	0	>60	16.3	normal	26.1	normal	10.3	normal	NA	unknown	83	unknown	unknown	unknown	unknown	unknown	unknown	unknown	unknown	unknown	unknown	unknown	unknown	unknown	unknown	bladder+	unknown	unknown	unknown	unknown	unknown	unknown	unknown	unknown	unknown	unknown	bladder	1	bladder	unknown
2176	patient377	male	75	2018/10/3 14:39	NA	1	1	1	1	0	>60	22	normal	NA	unknown	14.6	normal	NA	unknown	90	Êõºó	unknown	unknown	unknown	unknown	unknown	unknown	unknown	unknown	unknown	unknown	unknown	unknown	unknown	unknown	unknown	unknown	unknown	unknown	unknown	unknown	unknown	unknown	thymus+	unknown	thymus	1	other	unknown
2177	patient378	female	48	2019/6/6 14:46	1	1	0	0	0	0	40-60	38	normal	29.7	normal	8.3	normal	NA	unknown	187	unknown	unknown	unknown	unknown	unknown	unknown	unknown	unknown	unknown	unknown	unknown	unknown	unknown	unknown	unknown	unknown	unknown	unknown	unknown	unknown	unknown	unknown	unknown	unknown	unknown	unknown	1	unknown	unknown
2179	patient379	male	68	2021/8/17 17:22	0	1	1	1	0	0	>60	24.9	normal	24.4	normal	21	normal	38.9	normal	52	Ò»Ïß	unknown	unknown	unknown	unknown	unknown	unknown	unknown	gal.bile+	unknown	unknown	unknown	unknown	unknown	unknown	unknown	unknown	unknown	unknown	unknown	unknown	unknown	unknown	unknown	unknown	gal.bile	1	gal.bile	unknown
2180	patient380	male	65	2021/3/15 17:24	4	1	1	1	0	0	>60	300.8	high	371.3	high	268.8	high	27.3	low	461	unknown	unknown	unknown	unknown	crc+	unknown	unknown	unknown	unknown	unknown	unknown	unknown	unknown	unknown	unknown	unknown	unknown	unknown	unknown	unknown	unknown	unknown	unknown	unknown	unknown	crc	1	crc	live+
2199	patient381	male	92	2021/9/3 10:32	2	1	1	1	1	1	>60	20.9	normal	27.5	normal	11.2	normal	34	normal	68	unknown	lung+	unknown	unknown	unknown	unknown	unknown	unknown	unknown	unknown	unknown	unknown	unknown	unknown	unknown	unknown	unknown	unknown	unknown	unknown	unknown	unknown	unknown	unknown	unknown	lung	1	lung	unknown
2200	patient382	female	73	2019/4/16 8:40	2	1	1	1	1	0	>60	4.4	normal	NA	unknown	11.6	normal	NA	unknown	NA	Î¬³Ö	unknown	unknown	unknown	crc+	unknown	unknown	unknown	unknown	unknown	unknown	unknown	unknown	unknown	unknown	unknown	unknown	unknown	unknown	unknown	unknown	unknown	unknown	unknown	unknown	crc	1	crc	live+
2211	patient383	female	79	2019/12/15 8:53	2	1	1	1	1	0	>60	8.8	normal	20	normal	7.2	normal	NA	unknown	61	unknown	unknown	unknown	unknown	crc+	unknown	unknown	unknown	unknown	unknown	unknown	unknown	unknown	unknown	unknown	unknown	unknown	unknown	unknown	unknown	unknown	unknown	unknown	unknown	unknown	crc	1	crc	unknown
2212	patient384	female	54	2019/8/11 16:37	2	1	1	0	0	0	40-60	11.4	normal	25.3	normal	18.2	normal	NA	unknown	210	unknown	lung+	unknown	breast+	unknown	unknown	unknown	unknown	unknown	unknown	unknown	unknown	unknown	unknown	unknown	unknown	unknown	unknown	unknown	unknown	unknown	unknown	unknown	unknown	unknown	lung+breast	2	mpc	unknown
2214	patient385	female	45	2021/7/17 10:47	2	1	0	0	0	0	40-60	6.3	normal	17.3	normal	6.9	normal	28.3	low	52	unknown	unknown	unknown	unknown	unknown	unknown	unknown	unknown	unknown	unknown	unknown	unknown	unknown	ovrian+	unknown	unknown	unknown	unknown	unknown	unknown	unknown	unknown	unknown	unknown	unknown	ovrian	1	ovrian	unknown
2215	patient386	male	73	2020/7/10 15:16	4	1	1	1	1	0	>60	14.5	normal	15.8	normal	7.6	normal	NA	unknown	52	unknown	lung+	sclc+	unknown	unknown	unknown	unknown	unknown	unknown	unknown	unknown	unknown	unknown	unknown	unknown	unknown	unknown	unknown	unknown	unknown	unknown	unknown	unknown	unknown	unknown	lung	1	lung	unknown
2219	patient387	male	52	2021/9/3 9:57	1	1	1	0	0	0	40-60	21.9	normal	33.3	normal	12.2	normal	34.7	normal	98	unknown	unknown	unknown	unknown	unknown	unknown	gastric+	unknown	unknown	unknown	unknown	unknown	unknown	unknown	unknown	unknown	unknown	unknown	unknown	unknown	unknown	unknown	unknown	unknown	unknown	gastric	1	gastric	live+
2225	patient388	male	54	2020/10/6 8:35	1	1	1	0	0	0	40-60	NA	unknown	NA	unknown	NA	unknown	NA	unknown	NA	unknown	lung+	unknown	unknown	unknown	unknown	unknown	unknown	unknown	unknown	unknown	unknown	unknown	unknown	unknown	unknown	unknown	unknown	unknown	unknown	unknown	unknown	unknown	unknown	unknown	lung	1	lung	unknown
2227	patient389	male	64	2019/1/9 16:17	1	1	1	1	0	0	>60	20.9	normal	NA	unknown	79.1	high	NA	unknown	105	unknown	unknown	unknown	unknown	unknown	unknown	unknown	unknown	unknown	unknown	unknown	unknown	unknown	unknown	unknown	unknown	unknown	unknown	unknown	unknown	unknown	melanoma+	unknown	unknown	unknown	melanoma	1	other	unknown
2230	patient390	male	70	2021/7/18 8:02	2	1	1	1	1	0	>60	19.6	normal	22.4	normal	11.8	normal	35.5	normal	96	unknown	unknown	unknown	unknown	unknown	unknown	unknown	unknown	unknown	unknown	easophage+	unknown	unknown	unknown	unknown	unknown	unknown	unknown	unknown	unknown	unknown	unknown	unknown	unknown	unknown	easophage	1	easophage	unknown
2232	patient391	female	45	2021/8/13 9:40	1	1	0	0	0	0	40-60	24.3	normal	20.2	normal	14.3	normal	45.4	normal	54	¸¨Öú	unknown	unknown	breast+	unknown	unknown	unknown	unknown	unknown	unknown	unknown	unknown	unknown	unknown	unknown	unknown	unknown	unknown	unknown	unknown	unknown	unknown	unknown	unknown	unknown	breast	1	breast	unknown
2233	patient392	male	66	2020/5/19 7:34	1	1	1	1	0	0	>60	15	normal	NA	unknown	NA	unknown	NA	unknown	NA	¸¨Öú	unknown	unknown	unknown	crc+	unknown	unknown	unknown	unknown	unknown	unknown	unknown	unknown	unknown	unknown	unknown	unknown	unknown	unknown	unknown	unknown	unknown	unknown	unknown	unknown	crc	1	crc	unknown
2235	patient393	male	68	2021/5/26 8:51	1	1	1	1	0	0	>60	69	high	121	high	29.2	high	NA	unknown	781	unknown	unknown	unknown	unknown	crc+	unknown	unknown	unknown	unknown	unknown	unknown	unknown	unknown	unknown	unknown	unknown	unknown	unknown	unknown	unknown	unknown	unknown	unknown	unknown	unknown	crc	1	crc	live+
2264	patient394	female	28	2020/3/22 14:03	1	0	0	0	0	0	<40	58.8	high	22.2	normal	9	normal	NA	unknown	226	Êõºó	unknown	unknown	unknown	unknown	unknown	unknown	unknown	unknown	unknown	unknown	unknown	unknown	unknown	unknown	unknown	unknown	unknown	unknown	unknown	unknown	unknown	sarcoma+	unknown	unknown	sarcoma	1	other	unknown
2265	patient395	female	68	2020/3/2 8:47	1	1	1	1	0	0	>60	42.7	high	41.2	high	11.6	normal	NA	unknown	58	unknown	lung+	sclc+	unknown	unknown	unknown	unknown	unknown	unknown	unknown	unknown	unknown	unknown	unknown	unknown	unknown	unknown	unknown	unknown	unknown	unknown	unknown	unknown	unknown	unknown	lung	1	lung	unknown
2266	patient396	female	65	2019/11/6 8:49	1	1	1	1	0	0	>60	7	normal	NA	unknown	12.3	normal	NA	unknown	111	unknown	unknown	unknown	unknown	crc+	unknown	unknown	unknown	unknown	unknown	unknown	unknown	unknown	unknown	unknown	unknown	unknown	unknown	unknown	unknown	unknown	unknown	unknown	unknown	unknown	crc	1	crc	unknown
2275	patient397	male	73	2019/7/18 8:58	2	1	1	1	1	0	>60	133.2	high	85.1	high	20.6	normal	NA	unknown	133	Î¬³Ö	unknown	unknown	unknown	crc+	unknown	unknown	unknown	unknown	unknown	unknown	unknown	unknown	unknown	unknown	unknown	unknown	unknown	unknown	unknown	unknown	unknown	unknown	unknown	unknown	crc	1	crc	unknown
2281	patient398	female	58	2020/11/16 8:30	1	1	1	0	0	0	40-60	55.9	high	NA	unknown	12.9	normal	NA	unknown	NA	Î¬³Ö	unknown	unknown	unknown	crc+	unknown	unknown	unknown	unknown	unknown	unknown	unknown	unknown	unknown	unknown	unknown	unknown	unknown	unknown	unknown	unknown	unknown	unknown	unknown	unknown	crc	1	crc	unknown
2285	patient399	female	74	2019/12/13 9:24	2	1	1	1	1	0	>60	20.1	normal	24.8	normal	8.6	normal	NA	unknown	166	unknown	unknown	unknown	unknown	crc+	unknown	unknown	unknown	unknown	unknown	unknown	unknown	unknown	unknown	unknown	unknown	unknown	unknown	unknown	unknown	unknown	unknown	unknown	unknown	unknown	crc	1	crc	live+
2290	patient400	female	53	2019/11/26 14:07	1	1	1	0	0	0	40-60	20.3	normal	NA	unknown	NA	unknown	NA	unknown	141	¸¨Öú	unknown	unknown	breast+	unknown	unknown	unknown	unknown	unknown	unknown	unknown	unknown	unknown	unknown	unknown	unknown	unknown	unknown	unknown	unknown	unknown	unknown	unknown	unknown	unknown	breast	1	breast	unknown
2298	patient401	male	52	2021/8/30 17:21	1	1	1	0	0	0	40-60	39.7	normal	41.3	high	12.8	normal	43.3	normal	81	unknown	unknown	unknown	unknown	crc+	unknown	unknown	unknown	unknown	unknown	unknown	unknown	unknown	unknown	unknown	unknown	unknown	unknown	unknown	unknown	unknown	unknown	unknown	unknown	unknown	crc	1	crc	unknown
2317	patient402	female	55	2020/9/20 16:09	0	1	1	0	0	0	40-60	16	normal	58.5	high	9.6	normal	NA	unknown	51	unknown	unknown	unknown	unknown	crc+	unknown	unknown	unknown	unknown	unknown	unknown	unknown	unknown	unknown	unknown	unknown	unknown	unknown	unknown	unknown	unknown	unknown	unknown	unknown	unknown	crc	1	crc	unknown
2321	patient403	female	51	2020/3/2 12:59	1	1	1	0	0	0	40-60	41.9	high	79.2	high	17.3	normal	NA	unknown	702	unknown	unknown	unknown	breast+	unknown	unknown	unknown	unknown	unknown	unknown	unknown	unknown	unknown	unknown	unknown	unknown	unknown	unknown	unknown	unknown	unknown	unknown	unknown	unknown	unknown	breast	1	breast	live+
2329	patient404	male	73	2021/6/16 16:33	1	1	1	1	1	0	>60	15.4	normal	NA	unknown	8.4	normal	31.9	normal	NA	Î¬³Ö	unknown	unknown	unknown	crc+	unknown	unknown	unknown	unknown	unknown	unknown	unknown	unknown	unknown	unknown	unknown	unknown	unknown	unknown	unknown	unknown	unknown	unknown	unknown	unknown	crc	1	crc	unknown
2332	patient405	female	59	2021/8/1 9:57	1	1	1	0	0	0	40-60	9.8	normal	16.7	normal	22	normal	36.1	normal	88	unknown	unknown	unknown	unknown	unknown	unknown	unknown	unknown	unknown	pancrease+	unknown	unknown	unknown	unknown	unknown	unknown	unknown	unknown	unknown	unknown	unknown	unknown	unknown	unknown	unknown	pancrease	1	pancrease	unknown
2336	patient406	female	66	2021/2/8 13:43	2	1	1	1	0	0	>60	35	normal	NA	unknown	7	normal	32.7	normal	NA	¸¨Öú	unknown	unknown	unknown	unknown	unknown	unknown	unknown	unknown	unknown	unknown	unknown	unknown	unknown	bladder+	unknown	unknown	unknown	unknown	unknown	unknown	unknown	unknown	unknown	unknown	bladder	1	bladder	unknown
2344	patient407	female	62	2019/12/18 14:48	1	1	1	1	0	0	>60	23.3	normal	14.6	normal	11.1	normal	NA	unknown	84	unknown	unknown	unknown	unknown	unknown	unknown	unknown	unknown	unknown	unknown	unknown	unknown	cervix+	unknown	unknown	unknown	unknown	unknown	unknown	unknown	unknown	unknown	unknown	unknown	unknown	cervix	1	cervix	unknown
2350	patient408	female	51	2021/8/9 9:05	1	1	1	0	0	0	40-60	50.5	high	NA	unknown	7.5	normal	46.5	normal	NA	Î¬³Ö	unknown	unknown	unknown	crc+	unknown	unknown	unknown	unknown	unknown	unknown	unknown	unknown	unknown	unknown	unknown	unknown	unknown	unknown	unknown	unknown	unknown	unknown	unknown	unknown	crc	1	crc	live+
2361	patient409	male	61	2019/5/26 9:09	2	1	1	1	0	0	>60	NA	unknown	NA	unknown	NA	unknown	NA	unknown	99	unknown	unknown	unknown	unknown	crc+	unknown	unknown	unknown	unknown	unknown	unknown	unknown	unknown	unknown	unknown	unknown	unknown	unknown	unknown	unknown	unknown	unknown	unknown	unknown	unknown	crc	1	crc	unknown
2364	patient410	female	68	2019/12/25 16:39	1	1	1	1	0	0	>60	50.1	high	72.1	high	10.5	normal	NA	unknown	165	unknown	unknown	unknown	breast+	unknown	unknown	unknown	unknown	unknown	unknown	unknown	unknown	unknown	unknown	unknown	unknown	unknown	unknown	unknown	unknown	unknown	unknown	unknown	unknown	unknown	breast	1	breast	live+
2365	patient411	female	86	2019/11/29 10:22	NA	1	1	1	1	1	>60	130	high	76	high	24.1	normal	NA	unknown	NA	unknown	unknown	unknown	unknown	crc+	unknown	unknown	unknown	unknown	unknown	unknown	unknown	unknown	unknown	unknown	unknown	unknown	unknown	unknown	unknown	unknown	unknown	unknown	unknown	unknown	crc	1	crc	live+
2370	patient412	male	67	2020/10/17 10:06	1	1	1	1	0	0	>60	9.3	normal	20.7	normal	9.7	normal	NA	unknown	72	unknown	unknown	unknown	unknown	unknown	unknown	unknown	unknown	unknown	unknown	unknown	unknown	unknown	unknown	unknown	unknown	unknown	unknown	unknown	unknown	unknown	unknown	unknown	unknown	unknown	unknown	1	unknown	unknown
2373	patient413	male	69	2019/9/17 13:17	1	1	1	1	0	0	>60	13.3	normal	NA	unknown	6.3	normal	NA	unknown	106	Î¬³Ö	lung+	unknown	unknown	unknown	unknown	unknown	unknown	unknown	unknown	unknown	unknown	unknown	unknown	unknown	unknown	unknown	unknown	unknown	unknown	unknown	unknown	unknown	unknown	unknown	lung	1	lung	unknown
2380	patient414	male	67	2019/5/1 9:26	1	1	1	1	0	0	>60	8.9	normal	21.8	normal	8.1	normal	NA	unknown	112	Î¬³Ö	unknown	unknown	unknown	crc+	unknown	unknown	unknown	unknown	unknown	unknown	unknown	unknown	unknown	unknown	unknown	unknown	unknown	unknown	unknown	lymphoma+	unknown	unknown	unknown	unknown	crc+lymphoma	2	mpc	unknown
2383	patient415	female	47	2020/5/13 9:24	NA	1	0	0	0	0	40-60	31	normal	NA	unknown	NA	unknown	NA	unknown	NA	¸¨Öú	unknown	unknown	unknown	crc+	unknown	unknown	unknown	unknown	unknown	unknown	unknown	unknown	unknown	unknown	unknown	unknown	unknown	unknown	unknown	unknown	unknown	unknown	unknown	unknown	crc	1	crc	unknown
2385	patient416	female	70	2018/12/8 10:40	NA	1	1	1	1	0	>60	99	high	60	high	8.9	normal	NA	unknown	336	unknown	lung+	unknown	breast+	unknown	unknown	unknown	unknown	unknown	unknown	unknown	unknown	unknown	unknown	unknown	unknown	unknown	unknown	unknown	unknown	unknown	unknown	unknown	unknown	unknown	lung+breast	2	mpc	unknown
2405	patient417	female	63	2021/5/23 14:41	0	1	1	1	0	0	>60	11.9	normal	19.6	normal	22	normal	45.5	normal	81	unknown	lung+	unknown	unknown	unknown	unknown	unknown	unknown	unknown	unknown	unknown	unknown	unknown	unknown	unknown	unknown	unknown	unknown	unknown	unknown	unknown	unknown	unknown	unknown	unknown	lung	1	lung	live+
2407	patient418	male	49	2021/6/13 10:19	1	1	0	0	0	0	40-60	23	normal	21.8	normal	9.5	normal	47.3	normal	95	Êõºó	unknown	unknown	unknown	crc+	unknown	unknown	unknown	unknown	unknown	unknown	unknown	unknown	unknown	unknown	unknown	unknown	unknown	unknown	unknown	unknown	unknown	unknown	unknown	unknown	crc	1	crc	unknown
2410	patient419	male	44	2019/9/3 9:10	1	1	0	0	0	0	40-60	17.6	normal	NA	unknown	14	normal	NA	unknown	NA	unknown	unknown	unknown	unknown	crc+	unknown	unknown	unknown	unknown	unknown	unknown	unknown	unknown	unknown	unknown	unknown	unknown	unknown	unknown	unknown	unknown	unknown	unknown	unknown	unknown	crc	1	crc	unknown
2421	patient420	male	79	2019/2/8 9:44	2	1	1	1	1	0	>60	16.5	normal	23.8	normal	13.8	normal	NA	unknown	121	Î¬³Ö	unknown	unknown	unknown	unknown	unknown	unknown	unknown	unknown	pancrease+	unknown	unknown	unknown	unknown	unknown	unknown	unknown	unknown	unknown	unknown	unknown	unknown	unknown	unknown	unknown	pancrease	1	pancrease	live+
2426	patient421	male	73	2020/3/21 8:21	2	1	1	1	1	0	>60	21.2	normal	NA	unknown	22.1	normal	NA	unknown	NA	unknown	unknown	unknown	unknown	crc+	unknown	unknown	unknown	unknown	unknown	unknown	unknown	unknown	unknown	unknown	unknown	unknown	unknown	unknown	unknown	unknown	unknown	unknown	unknown	unknown	crc	1	crc	unknown
2427	patient422	female	68	2021/6/26 15:55	1	1	1	1	0	0	>60	NA	unknown	NA	unknown	NA	unknown	NA	unknown	NA	unknown	lung+	unknown	unknown	unknown	unknown	unknown	unknown	unknown	unknown	unknown	unknown	unknown	unknown	unknown	unknown	unknown	unknown	unknown	unknown	unknown	unknown	unknown	unknown	unknown	lung	1	lung	unknown
2428	patient423	male	56	2019/1/28 10:46	NA	1	1	0	0	0	40-60	16.4	normal	NA	unknown	NA	unknown	NA	unknown	NA	unknown	lung+	unknown	unknown	unknown	unknown	unknown	unknown	unknown	unknown	unknown	unknown	unknown	unknown	unknown	unknown	unknown	unknown	unknown	unknown	unknown	unknown	unknown	unknown	unknown	lung	1	lung	unknown
2430	patient424	male	62	2019/7/11 9:38	1	1	1	1	0	0	>60	14.2	normal	19.7	normal	11.8	normal	NA	unknown	66	Î¬³Ö	unknown	unknown	unknown	unknown	unknown	unknown	unknown	unknown	pancrease+	unknown	unknown	unknown	unknown	unknown	unknown	unknown	unknown	unknown	unknown	unknown	unknown	unknown	unknown	unknown	pancrease	1	pancrease	unknown
2431	patient425	female	70	2020/8/24 8:58	5	1	1	1	1	0	>60	6.3	normal	10.9	normal	32	high	NA	unknown	135	unknown	unknown	unknown	unknown	unknown	unknown	unknown	unknown	unknown	pancrease+	unknown	unknown	unknown	unknown	unknown	unknown	unknown	unknown	unknown	unknown	unknown	unknown	unknown	unknown	unknown	pancrease	1	pancrease	live+
2433	patient426	male	66	2020/1/28 10:02	1	1	1	1	0	0	>60	14.1	normal	26.2	normal	13.8	normal	41	normal	63	unknown	unknown	unknown	unknown	crc+	unknown	unknown	unknown	unknown	unknown	unknown	unknown	unknown	unknown	unknown	unknown	unknown	unknown	unknown	unknown	unknown	unknown	unknown	unknown	unknown	crc	1	crc	unknown
2434	patient427	female	58	2021/6/25 11:54	1	1	1	0	0	0	40-60	11.3	normal	13.9	normal	12.4	normal	36.3	normal	74	unknown	unknown	unknown	unknown	unknown	unknown	unknown	unknown	unknown	unknown	unknown	unknown	unknown	unknown	unknown	unknown	unknown	unknown	unknown	unknown	unknown	melanoma+	unknown	unknown	unknown	melanoma	1	other	unknown
2435	patient428	male	57	2021/4/27 9:27	1	1	1	0	0	0	40-60	12.2	normal	18.3	normal	10.1	normal	NA	unknown	55	unknown	unknown	unknown	unknown	crc+	unknown	unknown	unknown	unknown	unknown	unknown	unknown	unknown	unknown	unknown	unknown	unknown	unknown	unknown	unknown	unknown	unknown	unknown	unknown	unknown	crc	1	crc	unknown
2441	patient429	male	56	2020/12/7 8:53	0	1	1	0	0	0	40-60	16.2	normal	NA	unknown	16.9	normal	NA	unknown	NA	Î¬³Ö	unknown	unknown	unknown	crc+	unknown	unknown	unknown	unknown	unknown	unknown	unknown	unknown	unknown	unknown	unknown	unknown	unknown	unknown	unknown	unknown	unknown	unknown	unknown	unknown	crc	1	crc	live+
2450	patient430	female	60	2018/9/3 14:05	NA	1	1	1	0	0	40-60	24	normal	24	normal	17	normal	NA	unknown	72	unknown	unknown	unknown	unknown	crc+	unknown	unknown	unknown	unknown	unknown	unknown	unknown	unknown	unknown	unknown	unknown	unknown	unknown	unknown	unknown	unknown	unknown	unknown	unknown	unknown	crc	1	crc	live+
2452	patient431	female	48	2019/5/19 9:31	1	1	0	0	0	0	40-60	110.8	high	263.1	high	36.1	high	NA	unknown	423	Î¬³Ö	unknown	unknown	breast+	unknown	unknown	unknown	unknown	unknown	unknown	unknown	unknown	unknown	unknown	unknown	unknown	unknown	unknown	unknown	unknown	unknown	unknown	unknown	unknown	unknown	breast	1	breast	live+
2454	patient432	female	43	2019/12/18 15:14	2	1	0	0	0	0	40-60	32.3	normal	52.9	high	15.1	normal	NA	unknown	238	unknown	unknown	unknown	unknown	crc+	unknown	unknown	unknown	unknown	unknown	unknown	unknown	unknown	unknown	unknown	unknown	unknown	unknown	unknown	unknown	unknown	unknown	unknown	unknown	unknown	crc	1	crc	live+
2456	patient433	female	67	2020/1/15 14:50	1	1	1	1	0	0	>60	13.2	normal	20.7	normal	11.9	normal	NA	unknown	61	unknown	lung+	sclc+	unknown	unknown	unknown	unknown	unknown	unknown	unknown	unknown	unknown	unknown	unknown	unknown	unknown	unknown	unknown	unknown	unknown	unknown	unknown	unknown	unknown	unknown	lung	1	lung	unknown
2463	patient434	female	69	2021/7/21 15:18	1	1	1	1	0	0	>60	16.8	normal	19.4	normal	7.1	normal	37.5	normal	96	unknown	unknown	unknown	unknown	unknown	unknown	unknown	unknown	unknown	pancrease+	unknown	unknown	unknown	unknown	unknown	unknown	unknown	unknown	unknown	unknown	unknown	unknown	unknown	unknown	unknown	pancrease	1	pancrease	unknown
2467	patient435	female	64	2021/8/17 17:15	1	1	1	1	0	0	>60	8.4	normal	18.6	normal	11.5	normal	37.3	normal	72	unknown	unknown	unknown	unknown	unknown	unknown	unknown	unknown	gal.bile+	unknown	unknown	unknown	unknown	unknown	unknown	unknown	unknown	unknown	unknown	unknown	unknown	unknown	unknown	unknown	unknown	gal.bile	1	gal.bile	live+
2470	patient436	male	68	2019/9/21 8:59	1	1	1	1	0	0	>60	27.6	normal	22.2	normal	34.1	high	NA	unknown	105	unknown	unknown	unknown	unknown	crc+	unknown	unknown	unknown	unknown	unknown	unknown	unknown	unknown	unknown	unknown	unknown	unknown	unknown	unknown	unknown	unknown	unknown	unknown	unknown	unknown	crc	1	crc	live+
2491	patient437	male	54	2018/7/27 14:53	NA	1	1	0	0	0	40-60	NA	unknown	NA	unknown	NA	unknown	NA	unknown	59	unknown	unknown	unknown	unknown	unknown	unknown	unknown	unknown	unknown	pancrease+	unknown	unknown	unknown	unknown	unknown	unknown	unknown	unknown	unknown	unknown	unknown	unknown	unknown	unknown	unknown	pancrease	1	pancrease	live+
2494	patient438	female	68	2021/3/12 14:50	2	1	1	1	0	0	>60	25	normal	38	high	7.1	normal	37.4	normal	NA	Êõºó	unknown	unknown	unknown	unknown	unknown	unknown	unknown	unknown	pancrease+	unknown	unknown	unknown	unknown	unknown	unknown	unknown	unknown	unknown	unknown	unknown	unknown	unknown	unknown	unknown	pancrease	1	pancrease	unknown
2506	patient439	female	47	2020/12/18 10:39	4	1	0	0	0	0	40-60	100	high	NA	unknown	NA	unknown	NA	unknown	948	unknown	unknown	unknown	unknown	crc+	unknown	unknown	unknown	unknown	unknown	unknown	unknown	unknown	unknown	unknown	unknown	unknown	unknown	unknown	unknown	unknown	unknown	unknown	unknown	unknown	crc	1	crc	unknown
2512	patient440	male	29	2021/7/12 7:35	4	0	0	0	0	0	<40	18.8	normal	NA	unknown	9.1	normal	20.1	low	91	unknown	unknown	unknown	unknown	crc+	unknown	unknown	unknown	unknown	unknown	unknown	unknown	unknown	unknown	unknown	unknown	unknown	unknown	unknown	unknown	unknown	unknown	unknown	unknown	unknown	crc	1	crc	live+
2515	patient441	female	46	2021/1/10 13:26	1	1	0	0	0	0	40-60	45.2	high	85	high	14.4	normal	37.1	normal	109	unknown	unknown	unknown	unknown	crc+	unknown	unknown	unknown	unknown	unknown	unknown	unknown	unknown	unknown	unknown	unknown	unknown	unknown	unknown	unknown	unknown	unknown	unknown	unknown	unknown	crc	1	crc	unknown
2555	patient442	female	63	2019/6/18 9:13	1	1	1	1	0	0	>60	5.4	normal	NA	unknown	9.9	normal	NA	unknown	95	unknown	unknown	unknown	breast+	unknown	unknown	unknown	unknown	unknown	unknown	unknown	unknown	unknown	unknown	unknown	unknown	unknown	unknown	unknown	unknown	unknown	unknown	unknown	unknown	unknown	breast	1	breast	unknown
2557	patient443	female	63	2021/1/2 8:41	1	1	1	1	0	0	>60	21.6	normal	NA	unknown	20.5	normal	NA	unknown	NA	Î¬³Ö	unknown	unknown	unknown	crc+	unknown	unknown	unknown	unknown	unknown	unknown	unknown	unknown	unknown	unknown	unknown	unknown	unknown	unknown	unknown	unknown	unknown	unknown	unknown	unknown	crc	1	crc	live+
2566	patient444	male	70	2021/4/11 15:33	5	1	1	1	1	0	>60	13.2	normal	30.1	normal	14	normal	31.5	normal	88	unknown	unknown	unknown	unknown	unknown	unknown	unknown	unknown	unknown	unknown	unknown	unknown	unknown	unknown	bladder+	unknown	unknown	unknown	unknown	unknown	unknown	unknown	unknown	unknown	unknown	bladder	1	bladder	unknown
2568	patient445	female	47	2021/2/4 8:36	1	1	0	0	0	0	40-60	25	normal	NA	unknown	6.2	normal	42.3	normal	NA	Î¬³Ö	unknown	unknown	unknown	crc+	unknown	unknown	unknown	unknown	unknown	unknown	unknown	unknown	unknown	unknown	unknown	unknown	unknown	unknown	unknown	unknown	unknown	unknown	unknown	unknown	crc	1	crc	unknown
2572	patient446	female	50	2019/4/15 15:40	1	1	1	0	0	0	40-60	18.6	normal	24.3	normal	10	normal	NA	unknown	133	unknown	unknown	unknown	unknown	unknown	unknown	unknown	unknown	unknown	unknown	unknown	unknown	unknown	unknown	unknown	unknown	unknown	unknown	unknown	unknown	unknown	unknown	unknown	unknown	unknown	unknown	1	unknown	unknown
2573	patient447	female	47	2020/2/25 8:08	1	1	0	0	0	0	40-60	20.2	normal	33.1	normal	14.1	normal	NA	unknown	129	unknown	unknown	unknown	breast+	unknown	unknown	unknown	unknown	unknown	unknown	unknown	unknown	unknown	unknown	unknown	unknown	unknown	unknown	unknown	unknown	unknown	unknown	unknown	unknown	unknown	breast	1	breast	unknown
2574	patient448	female	69	2021/8/25 15:59	4	1	1	1	0	0	>60	11.9	normal	29.9	normal	11.7	normal	39.7	normal	73	unknown	unknown	unknown	unknown	unknown	unknown	gastric+	unknown	unknown	unknown	unknown	unknown	unknown	unknown	unknown	unknown	unknown	unknown	unknown	unknown	unknown	unknown	unknown	unknown	unknown	gastric	1	gastric	unknown
2576	patient449	male	62	2021/7/10 14:28	1	1	1	1	0	0	>60	47.8	high	56.6	high	9.8	normal	27.6	low	132	unknown	lung+	unknown	unknown	unknown	unknown	unknown	unknown	unknown	unknown	unknown	unknown	unknown	unknown	unknown	unknown	unknown	unknown	unknown	unknown	unknown	unknown	unknown	unknown	unknown	lung	1	lung	live+
2577	patient450	female	74	2020/7/9 15:23	3	1	1	1	1	0	>60	37.8	normal	59.3	high	11.7	normal	NA	unknown	353	unknown	unknown	unknown	unknown	unknown	unknown	unknown	unknown	gal.bile+	unknown	unknown	unknown	unknown	unknown	unknown	unknown	unknown	unknown	unknown	unknown	unknown	unknown	unknown	unknown	unknown	gal.bile	1	gal.bile	live+
2578	patient451	female	64	2019/8/10 9:24	1	1	1	1	0	0	>60	7.6	normal	NA	unknown	NA	unknown	NA	unknown	NA	unknown	unknown	unknown	unknown	unknown	unknown	unknown	unknown	unknown	unknown	unknown	unknown	unknown	unknown	unknown	unknown	unknown	unknown	unknown	unknown	unknown	unknown	sarcoma+	unknown	unknown	sarcoma	1	other	unknown
2586	patient452	female	65	2020/3/22 14:37	1	1	1	1	0	0	>60	10.1	normal	57.8	high	23	normal	NA	unknown	79	unknown	unknown	unknown	unknown	unknown	unknown	unknown	unknown	gal.bile+	unknown	unknown	unknown	unknown	unknown	unknown	unknown	unknown	unknown	unknown	unknown	unknown	unknown	unknown	unknown	unknown	gal.bile	1	gal.bile	unknown
2589	patient453	female	58	2021/8/21 12:28	2	1	1	0	0	0	40-60	11.3	normal	NA	unknown	18.1	normal	41.3	normal	NA	unknown	unknown	unknown	unknown	unknown	unknown	gastric+	unknown	unknown	unknown	unknown	unknown	unknown	ovrian+	unknown	unknown	unknown	unknown	unknown	unknown	unknown	unknown	unknown	unknown	unknown	gastric+ovrian	2	mpc	unknown
2590	patient454	male	73	2020/5/17 16:07	4	1	1	1	1	0	>60	18.2	normal	13.5	normal	11.6	normal	NA	unknown	189	unknown	lung+	unknown	unknown	unknown	unknown	unknown	unknown	unknown	unknown	unknown	unknown	unknown	unknown	unknown	unknown	unknown	unknown	unknown	unknown	unknown	unknown	unknown	unknown	unknown	lung	1	lung	unknown
2593	patient455	female	66	2018/7/2 13:42	NA	1	1	1	0	0	>60	10.5	normal	20.1	normal	15.5	normal	NA	unknown	93	unknown	unknown	unknown	unknown	unknown	unknown	unknown	unknown	unknown	unknown	unknown	unknown	cervix+	unknown	unknown	unknown	unknown	unknown	unknown	unknown	unknown	unknown	unknown	thymus+	unknown	cervix+thymus	2	mpc	unknown
2596	patient456	female	82	2021/8/2 14:15	5	1	1	1	1	1	>60	8.2	normal	21.7	normal	8.2	normal	35.3	normal	45	unknown	unknown	unknown	unknown	unknown	unknown	unknown	unknown	unknown	unknown	easophage+	unknown	unknown	unknown	unknown	unknown	unknown	unknown	unknown	unknown	unknown	unknown	unknown	unknown	unknown	easophage	1	easophage	unknown
2599	patient457	male	78	2020/6/16 14:56	2	1	1	1	1	0	>60	63.3	high	NA	unknown	12.4	normal	NA	unknown	76	unknown	unknown	unknown	unknown	unknown	unknown	gastric+	unknown	unknown	unknown	unknown	unknown	unknown	unknown	unknown	unknown	unknown	unknown	unknown	unknown	unknown	unknown	unknown	unknown	unknown	gastric	1	gastric	live+
2600	patient458	female	41	2021/7/1 16:37	1	1	0	0	0	0	40-60	22.3	normal	25.1	normal	11.1	normal	39.1	normal	50	unknown	unknown	unknown	unknown	unknown	unknown	unknown	unknown	unknown	unknown	unknown	unknown	unknown	unknown	unknown	unknown	unknown	unknown	unknown	unknown	unknown	unknown	unknown	unknown	head+	head	1	other	unknown
2607	patient459	female	40	2020/12/16 9:51	2	1	0	0	0	0	40-60	13.4	normal	17.8	normal	5.7	normal	NA	unknown	73	unknown	unknown	unknown	unknown	unknown	unknown	unknown	unknown	unknown	unknown	unknown	unknown	unknown	unknown	unknown	unknown	unknown	unknown	unknown	unknown	unknown	unknown	sarcoma+	unknown	unknown	sarcoma	1	other	unknown
2609	patient460	male	60	2021/8/28 16:03	4	1	1	1	0	0	40-60	27.1	normal	50.3	high	18.1	normal	22.2	low	180	unknown	unknown	unknown	unknown	crc+	unknown	unknown	unknown	unknown	unknown	unknown	unknown	unknown	unknown	unknown	unknown	unknown	unknown	unknown	unknown	unknown	unknown	unknown	unknown	unknown	crc	1	crc	live+
2623	patient461	female	68	2021/4/28 10:43	1	1	1	1	0	0	>60	32.7	normal	38.2	high	11.1	normal	37	normal	78	unknown	lung+	unknown	unknown	unknown	unknown	unknown	unknown	unknown	unknown	unknown	unknown	unknown	unknown	unknown	unknown	unknown	unknown	unknown	unknown	unknown	unknown	unknown	unknown	unknown	lung	1	lung	unknown
2633	patient462	female	71	2020/3/23 15:23	2	1	1	1	1	0	>60	16	normal	22.6	normal	22.2	normal	NA	unknown	79	unknown	unknown	unknown	unknown	crc+	unknown	unknown	unknown	unknown	unknown	unknown	unknown	unknown	unknown	unknown	unknown	unknown	unknown	unknown	unknown	unknown	unknown	unknown	unknown	unknown	crc	1	crc	unknown
2635	patient463	female	43	2020/7/8 9:33	1	1	0	0	0	0	40-60	18	normal	NA	unknown	15.6	normal	NA	unknown	61	unknown	unknown	unknown	breast+	unknown	unknown	unknown	unknown	unknown	unknown	unknown	unknown	unknown	unknown	unknown	unknown	unknown	unknown	unknown	unknown	unknown	unknown	unknown	unknown	unknown	breast	1	breast	unknown
2636	patient464	female	54	2020/8/25 7:25	2	1	1	0	0	0	40-60	34.8	normal	62.7	high	15.5	normal	NA	unknown	338	unknown	unknown	unknown	unknown	unknown	unknown	gastric+	unknown	unknown	unknown	unknown	unknown	unknown	unknown	unknown	unknown	unknown	unknown	unknown	unknown	unknown	unknown	unknown	unknown	unknown	gastric	1	gastric	live+
2650	patient465	female	63	2020/11/7 10:27	2	1	1	1	0	0	>60	23.8	normal	65.7	high	28.1	high	NA	unknown	341	unknown	unknown	unknown	unknown	crc+	unknown	unknown	unknown	unknown	unknown	unknown	unknown	unknown	unknown	unknown	unknown	unknown	unknown	unknown	unknown	unknown	unknown	unknown	unknown	unknown	crc	1	crc	live+
2652	patient466	male	65	2020/9/28 14:22	2	1	1	1	0	0	>60	26.4	normal	29.3	normal	13.1	normal	NA	unknown	57	unknown	unknown	unknown	unknown	unknown	unknown	unknown	unknown	unknown	pancrease+	unknown	unknown	unknown	unknown	unknown	unknown	unknown	unknown	unknown	unknown	unknown	unknown	unknown	unknown	unknown	pancrease	1	pancrease	live+
2654	patient467	female	39	2020/10/10 16:29	3	0	0	0	0	0	<40	75.1	high	73.6	high	10	normal	NA	unknown	89	unknown	unknown	unknown	unknown	crc+	unknown	unknown	unknown	unknown	unknown	unknown	unknown	unknown	unknown	unknown	unknown	unknown	unknown	unknown	unknown	unknown	unknown	unknown	unknown	unknown	crc	1	crc	unknown
2655	patient468	male	60	2021/3/10 8:43	3	1	1	1	0	0	40-60	NA	unknown	NA	unknown	NA	unknown	NA	unknown	NA	¸¨Öú	lung+	unknown	unknown	unknown	unknown	unknown	unknown	unknown	unknown	unknown	unknown	unknown	unknown	unknown	unknown	unknown	unknown	unknown	unknown	unknown	unknown	unknown	unknown	unknown	lung	1	lung	unknown
2657	patient469	male	58	2021/9/1 16:27	1	1	1	0	0	0	40-60	31.2	normal	29.5	normal	9.7	normal	37.3	normal	144	unknown	unknown	unknown	unknown	unknown	unknown	unknown	unknown	unknown	pancrease+	unknown	unknown	unknown	unknown	unknown	unknown	unknown	unknown	unknown	unknown	unknown	unknown	unknown	unknown	unknown	pancrease	1	pancrease	live+
2658	patient470	male	52	2021/6/9 7:27	3	1	1	0	0	0	40-60	48.5	high	NA	unknown	8.1	normal	39.6	normal	NA	¸¨Öú	unknown	unknown	unknown	crc+	unknown	unknown	unknown	unknown	unknown	unknown	unknown	unknown	unknown	unknown	unknown	unknown	unknown	unknown	unknown	unknown	unknown	unknown	unknown	unknown	crc	1	crc	unknown
2660	patient471	male	61	2019/6/1 9:09	1	1	1	1	0	0	>60	18.1	normal	NA	unknown	14.5	normal	NA	unknown	NA	unknown	unknown	unknown	unknown	crc+	unknown	unknown	unknown	unknown	unknown	unknown	unknown	unknown	unknown	unknown	unknown	unknown	unknown	unknown	unknown	unknown	unknown	unknown	unknown	unknown	crc	1	crc	live+
2666	patient472	male	67	2019/8/29 14:09	NA	1	1	1	0	0	>60	13.4	normal	NA	unknown	14.5	normal	NA	unknown	NA	unknown	lung+	unknown	unknown	unknown	unknown	unknown	unknown	unknown	unknown	unknown	unknown	unknown	unknown	unknown	unknown	unknown	unknown	unknown	unknown	unknown	unknown	unknown	unknown	unknown	lung	1	lung	unknown
2676	patient473	female	57	2020/7/15 17:03	1	1	1	0	0	0	40-60	14.3	normal	35	normal	14.3	normal	NA	unknown	292	unknown	lung+	unknown	unknown	unknown	unknown	unknown	unknown	unknown	unknown	unknown	unknown	unknown	unknown	unknown	unknown	unknown	unknown	unknown	unknown	unknown	unknown	unknown	unknown	unknown	lung	1	lung	unknown
2684	patient474	female	58	2021/8/7 11:31	2	1	1	0	0	0	40-60	10.9	normal	27.9	normal	15.4	normal	40	normal	55	unknown	unknown	unknown	unknown	unknown	unknown	unknown	unknown	unknown	unknown	unknown	unknown	unknown	unknown	unknown	unknown	unknown	unknown	unknown	unknown	unknown	melanoma+	unknown	unknown	unknown	melanoma	1	other	unknown
2686	patient475	female	52	2020/10/2 7:28	1	1	1	0	0	0	40-60	11.4	normal	21.6	normal	7.6	normal	NA	unknown	89	unknown	lung+	unknown	unknown	unknown	unknown	unknown	unknown	unknown	unknown	unknown	unknown	unknown	unknown	unknown	unknown	unknown	unknown	unknown	unknown	unknown	unknown	unknown	unknown	unknown	lung	1	lung	unknown
2696	patient476	female	52	2020/12/30 8:48	1	1	1	0	0	0	40-60	55.9	high	43.3	high	7.2	normal	NA	unknown	98	Êõºó	unknown	unknown	breast+	unknown	unknown	unknown	unknown	unknown	unknown	unknown	unknown	unknown	unknown	unknown	unknown	unknown	unknown	unknown	unknown	unknown	unknown	unknown	unknown	unknown	breast	1	breast	unknown
2700	patient477	male	56	2021/4/15 8:17	1	1	1	0	0	0	40-60	91.5	high	67.8	high	14	normal	41.1	normal	228	unknown	unknown	unknown	unknown	crc+	unknown	unknown	unknown	unknown	unknown	unknown	unknown	unknown	unknown	unknown	unknown	unknown	unknown	unknown	unknown	unknown	unknown	unknown	unknown	unknown	crc	1	crc	live+
2713	patient478	male	80	2021/8/10 8:33	2	1	1	1	1	1	>60	17.7	normal	NA	unknown	19.8	normal	36.9	normal	NA	Î¬³Ö	unknown	unknown	unknown	crc+	unknown	unknown	unknown	unknown	unknown	unknown	unknown	unknown	unknown	unknown	unknown	unknown	unknown	unknown	unknown	unknown	unknown	unknown	unknown	unknown	crc	1	crc	unknown
2720	patient479	female	27	2020/11/6 10:26	1	0	0	0	0	0	<40	17.9	normal	19.2	normal	15.9	normal	NA	unknown	77	Êõºó	unknown	unknown	breast+	unknown	unknown	unknown	unknown	unknown	unknown	unknown	unknown	unknown	unknown	unknown	unknown	unknown	unknown	unknown	unknown	unknown	unknown	unknown	unknown	unknown	breast	1	breast	unknown
2721	patient480	male	64	2021/2/16 10:39	4	1	1	1	0	0	>60	13.2	normal	78	high	16.7	normal	35.6	normal	192	unknown	unknown	unknown	unknown	crc+	unknown	unknown	unknown	unknown	unknown	unknown	unknown	unknown	unknown	unknown	unknown	unknown	unknown	unknown	unknown	unknown	unknown	unknown	unknown	unknown	crc	1	crc	live+
2725	patient481	male	68	2021/8/16 14:18	4	1	1	1	0	0	>60	9.2	normal	17.9	normal	9	normal	29.8	low	104	unknown	unknown	unknown	unknown	crc+	appendix+	unknown	unknown	unknown	unknown	unknown	unknown	unknown	unknown	unknown	unknown	unknown	unknown	unknown	unknown	unknown	unknown	unknown	unknown	unknown	crc+appendix	2	mpc	unknown
2726	patient482	male	35	2021/9/3 9:41	0	0	0	0	0	0	<40	14.8	normal	NA	unknown	5.5	normal	38.2	normal	NA	unknown	unknown	unknown	unknown	crc+	unknown	unknown	unknown	unknown	unknown	unknown	unknown	unknown	unknown	unknown	unknown	unknown	unknown	unknown	unknown	unknown	unknown	unknown	unknown	unknown	crc	1	crc	live+
2727	patient483	male	59	2021/4/27 15:32	4	1	1	0	0	0	40-60	23	normal	37.5	high	21.5	normal	27.8	low	100	unknown	unknown	unknown	unknown	unknown	unknown	unknown	liver+	unknown	unknown	unknown	unknown	unknown	unknown	unknown	unknown	unknown	unknown	unknown	unknown	unknown	unknown	unknown	unknown	unknown	liver	1	other	unknown
2733	patient484	female	70	2020/1/18 8:27	3	1	1	1	1	0	>60	20	normal	19	normal	15.3	normal	NA	unknown	90	unknown	lung+	unknown	unknown	unknown	unknown	unknown	unknown	unknown	unknown	unknown	unknown	unknown	unknown	unknown	unknown	unknown	unknown	unknown	unknown	unknown	unknown	unknown	unknown	unknown	lung	1	lung	live+
2752	patient485	male	62	2021/7/10 13:49	1	1	1	1	0	0	>60	16.6	normal	14	normal	10.9	normal	38.5	normal	80	¸¨Öú	lung+	unknown	unknown	unknown	unknown	unknown	unknown	unknown	unknown	unknown	unknown	unknown	unknown	unknown	unknown	unknown	unknown	unknown	unknown	unknown	unknown	unknown	unknown	unknown	lung	1	lung	unknown
2755	patient486	male	59	2021/9/7 15:44	1	1	1	0	0	0	40-60	22.6	normal	17.4	normal	6.8	normal	35.9	normal	61	unknown	lung+	sclc+	unknown	unknown	unknown	unknown	unknown	unknown	unknown	unknown	unknown	unknown	unknown	unknown	unknown	unknown	unknown	unknown	unknown	unknown	unknown	unknown	unknown	unknown	lung	1	lung	unknown
2759	patient487	male	69	2020/5/4 9:57	1	1	1	1	0	0	>60	20.9	normal	15.3	normal	6	normal	NA	unknown	134	Î¬³Ö	unknown	unknown	unknown	unknown	unknown	unknown	unknown	unknown	unknown	unknown	unknown	unknown	unknown	bladder+	unknown	unknown	unknown	unknown	unknown	unknown	unknown	unknown	unknown	unknown	bladder	1	bladder	unknown
2760	patient488	male	68	2021/7/5 14:23	1	1	1	1	0	0	>60	26	normal	31	normal	28.7	high	35.2	normal	66	unknown	unknown	unknown	unknown	unknown	unknown	unknown	unknown	unknown	pancrease+	unknown	unknown	unknown	unknown	unknown	unknown	unknown	unknown	unknown	unknown	unknown	unknown	unknown	unknown	unknown	pancrease	1	pancrease	unknown
2765	patient489	female	66	2020/11/21 11:18	1	1	1	1	0	0	>60	19.3	normal	40.5	high	14.5	normal	NA	unknown	133	¸¨Öú	unknown	unknown	unknown	crc+	unknown	unknown	unknown	unknown	unknown	unknown	unknown	unknown	unknown	unknown	unknown	unknown	unknown	unknown	unknown	unknown	unknown	unknown	unknown	unknown	crc	1	crc	live+
2780	patient490	female	50	2020/6/9 14:59	1	1	1	0	0	0	40-60	23.1	normal	18.3	normal	15.7	normal	NA	unknown	63	unknown	unknown	unknown	breast+	unknown	unknown	unknown	unknown	unknown	unknown	unknown	unknown	unknown	unknown	unknown	unknown	unknown	unknown	unknown	unknown	unknown	unknown	unknown	unknown	unknown	breast	1	breast	unknown
2781	patient491	male	65	2019/3/30 9:04	5	1	1	1	0	0	>60	28.4	normal	NA	unknown	12.7	normal	NA	unknown	NA	unknown	unknown	unknown	unknown	crc+	unknown	unknown	unknown	unknown	unknown	unknown	unknown	unknown	unknown	unknown	unknown	unknown	unknown	unknown	unknown	unknown	unknown	unknown	unknown	unknown	crc	1	crc	live+
2783	patient492	female	23	2020/10/26 8:44	1	0	0	0	0	0	<40	NA	unknown	NA	unknown	NA	unknown	NA	unknown	NA	unknown	unknown	unknown	unknown	crc+	unknown	unknown	unknown	unknown	unknown	unknown	unknown	unknown	unknown	unknown	unknown	unknown	unknown	unknown	unknown	unknown	unknown	unknown	unknown	unknown	crc	1	crc	unknown
2798	patient493	male	72	2021/8/20 13:48	5	1	1	1	1	0	>60	61	high	39.2	high	17.6	normal	32.5	normal	103	unknown	unknown	unknown	unknown	crc+	unknown	unknown	unknown	unknown	unknown	unknown	unknown	unknown	unknown	unknown	unknown	unknown	unknown	unknown	unknown	unknown	unknown	unknown	unknown	unknown	crc	1	crc	unknown
2800	patient494	female	66	2020/9/30 11:04	2	1	1	1	0	0	>60	27.4	normal	30.8	normal	5	normal	NA	unknown	101	¸¨Öú	unknown	unknown	breast+	unknown	unknown	unknown	unknown	unknown	unknown	unknown	unknown	unknown	unknown	unknown	unknown	unknown	unknown	unknown	unknown	unknown	unknown	unknown	unknown	unknown	breast	1	breast	unknown
2813	patient495	female	53	2020/6/13 8:37	1	1	1	0	0	0	40-60	53.7	high	110.7	high	19.2	normal	NA	unknown	159	unknown	unknown	unknown	breast+	unknown	unknown	unknown	unknown	unknown	unknown	unknown	unknown	unknown	unknown	unknown	unknown	unknown	unknown	unknown	unknown	unknown	unknown	unknown	unknown	unknown	breast	1	breast	live+
2816	patient496	female	62	2020/2/29 11:11	2	1	1	1	0	0	>60	7.3	normal	16	normal	7.9	normal	NA	unknown	129	unknown	unknown	unknown	unknown	unknown	unknown	unknown	unknown	unknown	unknown	unknown	uter+	unknown	unknown	unknown	unknown	unknown	unknown	unknown	unknown	unknown	unknown	unknown	unknown	unknown	uter	1	other	live+
2818	patient497	female	66	2019/8/21 14:29	2	1	1	1	0	0	>60	12.8	normal	29.8	normal	6.8	normal	NA	unknown	73	unknown	unknown	unknown	unknown	unknown	unknown	unknown	unknown	unknown	unknown	unknown	unknown	unknown	ovrian+	unknown	unknown	unknown	unknown	unknown	unknown	unknown	unknown	unknown	unknown	unknown	ovrian	1	ovrian	unknown
2819	patient498	female	64	2018/12/17 13:36	NA	1	1	1	0	0	>60	33.2	normal	27	normal	10	normal	NA	unknown	79	unknown	unknown	unknown	unknown	unknown	unknown	unknown	unknown	unknown	unknown	unknown	unknown	unknown	unknown	unknown	unknown	unknown	unknown	unknown	unknown	unknown	melanoma+	unknown	unknown	unknown	melanoma	1	other	live+
2821	patient499	male	52	2020/5/8 14:24	1	1	1	0	0	0	40-60	19.4	normal	19.7	normal	10.1	normal	NA	unknown	176	unknown	unknown	unknown	unknown	unknown	unknown	unknown	unknown	unknown	unknown	unknown	unknown	unknown	unknown	unknown	unknown	unknown	unknown	unknown	unknown	unknown	unknown	sarcoma+	unknown	unknown	sarcoma	1	other	unknown
2827	patient500	male	83	2021/1/25 9:42	5	1	1	1	1	1	>60	15.8	normal	49.3	high	25.2	high	25.4	low	246	unknown	unknown	unknown	unknown	crc+	unknown	unknown	unknown	unknown	unknown	unknown	unknown	unknown	unknown	unknown	unknown	unknown	unknown	unknown	unknown	unknown	unknown	unknown	unknown	unknown	crc	1	crc	live+
2831	patient501	male	23	2018/10/14 11:22	NA	0	0	0	0	0	<40	64	high	NA	unknown	13.4	normal	NA	unknown	NA	unknown	unknown	unknown	unknown	crc+	unknown	unknown	unknown	unknown	unknown	unknown	unknown	unknown	unknown	unknown	unknown	unknown	unknown	unknown	unknown	unknown	unknown	unknown	unknown	unknown	crc	1	crc	live+
2834	patient502	female	39	2021/6/23 10:30	1	0	0	0	0	0	<40	22.8	normal	21.1	normal	9.8	normal	44.8	normal	37	¸¨Öú	lung+	unknown	unknown	unknown	unknown	unknown	unknown	unknown	unknown	unknown	unknown	unknown	unknown	unknown	unknown	unknown	unknown	unknown	unknown	unknown	unknown	unknown	unknown	unknown	lung	1	lung	unknown
2838	patient503	male	68	2019/6/8 14:09	1	1	1	1	0	0	>60	8.7	normal	21.4	normal	14.8	normal	NA	unknown	51	unknown	lung+	unknown	unknown	unknown	unknown	unknown	unknown	unknown	unknown	unknown	unknown	unknown	unknown	unknown	unknown	unknown	unknown	unknown	unknown	unknown	unknown	unknown	unknown	unknown	lung	1	lung	unknown
2841	patient504	female	76	2020/1/20 14:52	4	1	1	1	1	0	>60	NA	unknown	NA	unknown	NA	unknown	NA	unknown	NA	unknown	unknown	unknown	unknown	unknown	unknown	gastric+	unknown	unknown	unknown	unknown	unknown	unknown	unknown	unknown	unknown	unknown	unknown	unknown	unknown	unknown	unknown	unknown	unknown	unknown	gastric	1	gastric	live+
2844	patient505	male	57	2021/6/8 14:40	2	1	1	0	0	0	40-60	15.7	normal	24.3	normal	9	normal	38.9	normal	108	unknown	unknown	unknown	unknown	unknown	unknown	unknown	unknown	unknown	unknown	unknown	unknown	unknown	unknown	bladder+	unknown	unknown	unknown	unknown	unknown	unknown	unknown	unknown	unknown	unknown	bladder	1	bladder	unknown
2855	patient506	female	81	2021/1/15 8:52	2	1	1	1	1	1	>60	58	high	92.6	high	16.3	normal	39.2	normal	135	Î¬³Ö	unknown	unknown	unknown	crc+	unknown	unknown	unknown	unknown	unknown	unknown	unknown	unknown	unknown	unknown	unknown	unknown	unknown	unknown	unknown	unknown	unknown	unknown	unknown	unknown	crc	1	crc	unknown
2862	patient507	male	53	2020/2/24 8:43	1	1	1	0	0	0	40-60	40	normal	50.1	high	13.1	normal	NA	unknown	141	Êõºó	unknown	unknown	unknown	unknown	unknown	unknown	unknown	unknown	pancrease+	unknown	unknown	unknown	unknown	unknown	unknown	unknown	unknown	unknown	unknown	unknown	unknown	unknown	unknown	unknown	pancrease	1	pancrease	unknown
2863	patient508	male	73	2021/8/16 14:34	2	1	1	1	1	0	>60	28.1	normal	24.5	normal	7.4	normal	37.3	normal	67	unknown	unknown	unknown	unknown	unknown	unknown	gastric+	unknown	unknown	unknown	unknown	unknown	unknown	unknown	unknown	unknown	unknown	unknown	unknown	unknown	unknown	unknown	unknown	unknown	unknown	gastric	1	gastric	live+
2865	patient509	female	30	2019/10/30 14:00	1	0	0	0	0	0	<40	60.4	high	32.8	normal	12	normal	NA	unknown	71	unknown	unknown	unknown	breast+	unknown	unknown	unknown	unknown	unknown	unknown	unknown	unknown	unknown	unknown	unknown	unknown	unknown	unknown	unknown	unknown	unknown	unknown	unknown	unknown	unknown	breast	1	breast	live+
2872	patient510	female	75	2021/5/25 7:54	1	1	1	1	1	0	>60	9.9	normal	NA	unknown	14.9	normal	33.6	normal	NA	Î¬³Ö	unknown	unknown	unknown	crc+	unknown	unknown	unknown	unknown	unknown	unknown	unknown	unknown	unknown	unknown	unknown	unknown	unknown	unknown	unknown	unknown	unknown	unknown	unknown	unknown	crc	1	crc	unknown
2881	patient511	female	56	2020/10/29 14:38	1	1	1	0	0	0	40-60	15.7	normal	NA	unknown	9.8	normal	NA	unknown	NA	unknown	unknown	unknown	breast+	unknown	unknown	unknown	unknown	unknown	unknown	unknown	unknown	unknown	unknown	unknown	unknown	unknown	unknown	unknown	unknown	unknown	unknown	unknown	unknown	unknown	breast	1	breast	unknown
2882	patient512	female	54	2019/8/2 8:29	1	1	1	0	0	0	40-60	67.9	high	87.9	high	12.7	normal	NA	unknown	126	Î¬³Ö	unknown	unknown	unknown	crc+	unknown	unknown	unknown	unknown	unknown	unknown	unknown	unknown	unknown	unknown	unknown	unknown	unknown	unknown	unknown	unknown	unknown	unknown	unknown	unknown	crc	1	crc	live+
2885	patient513	male	67	2021/8/7 14:56	2	1	1	1	0	0	>60	19.3	normal	21.6	normal	7.4	normal	33	normal	69	unknown	lung+	unknown	unknown	unknown	unknown	unknown	unknown	unknown	unknown	unknown	unknown	unknown	unknown	unknown	unknown	unknown	unknown	unknown	unknown	unknown	unknown	unknown	unknown	unknown	lung	1	lung	unknown
2886	patient514	female	68	2021/4/14 8:39	1	1	1	1	0	0	>60	64.6	high	NA	unknown	10.7	normal	39.2	normal	NA	Î¬³Ö	unknown	unknown	unknown	unknown	unknown	unknown	unknown	unknown	unknown	unknown	unknown	unknown	unknown	unknown	unknown	unknown	unknown	unknown	unknown	unknown	melanoma+	unknown	unknown	unknown	melanoma	1	other	live+
2899	patient515	male	64	2020/9/11 14:38	1	1	1	1	0	0	>60	15.1	normal	22.7	normal	29.3	high	NA	unknown	92	unknown	lung+	unknown	unknown	unknown	unknown	unknown	unknown	unknown	unknown	unknown	unknown	unknown	unknown	unknown	unknown	unknown	unknown	unknown	unknown	unknown	unknown	unknown	unknown	unknown	lung	1	lung	unknown
2903	patient516	male	53	2020/7/30 14:58	1	1	1	0	0	0	40-60	7.2	normal	NA	unknown	13.5	normal	NA	unknown	NA	Î¬³Ö	unknown	unknown	unknown	crc+	unknown	unknown	unknown	unknown	unknown	unknown	unknown	unknown	unknown	unknown	unknown	unknown	unknown	unknown	unknown	unknown	unknown	unknown	unknown	unknown	crc	1	crc	live+
2913	patient517	male	74	2021/8/3 7:37	2	1	1	1	1	0	>60	24.6	normal	NA	unknown	19.2	normal	39.9	normal	NA	unknown	unknown	unknown	unknown	crc+	unknown	unknown	unknown	unknown	unknown	unknown	unknown	unknown	unknown	unknown	unknown	unknown	unknown	unknown	unknown	unknown	unknown	unknown	unknown	unknown	crc	1	crc	live+
2921	patient518	male	57	2021/8/29 15:03	1	1	1	0	0	0	40-60	18.3	normal	21.1	normal	13.8	normal	37.5	normal	121	unknown	lung+	sclc+	unknown	unknown	unknown	unknown	unknown	unknown	unknown	unknown	unknown	unknown	unknown	unknown	unknown	unknown	unknown	unknown	unknown	unknown	unknown	unknown	unknown	unknown	lung	1	lung	live+
2928	patient519	female	37	2021/7/25 14:13	1	0	0	0	0	0	<40	109	high	NA	unknown	8.3	normal	43.5	normal	86	unknown	unknown	unknown	breast+	unknown	unknown	unknown	unknown	unknown	unknown	unknown	unknown	unknown	unknown	unknown	unknown	unknown	unknown	unknown	unknown	unknown	unknown	unknown	unknown	unknown	breast	1	breast	live+
2934	patient520	female	64	2020/2/1 9:46	3	1	1	1	0	0	>60	19.1	normal	NA	unknown	12.4	normal	NA	unknown	NA	¸¨Öú	unknown	unknown	unknown	crc+	unknown	unknown	unknown	unknown	unknown	unknown	unknown	unknown	unknown	unknown	unknown	unknown	unknown	unknown	unknown	unknown	unknown	unknown	unknown	unknown	crc	1	crc	unknown
2943	patient521	female	52	2021/4/23 13:16	1	1	1	0	0	0	40-60	25	normal	NA	unknown	20.3	normal	40.5	normal	96	¸¨Öú	unknown	unknown	breast+	unknown	unknown	unknown	unknown	unknown	unknown	unknown	unknown	unknown	unknown	unknown	unknown	unknown	unknown	unknown	unknown	unknown	unknown	unknown	unknown	unknown	breast	1	breast	unknown
2947	patient522	female	47	2019/6/13 15:36	0	1	0	0	0	0	40-60	10.4	normal	22.7	normal	12.3	normal	NA	unknown	96	Î¬³Ö	unknown	unknown	breast+	unknown	unknown	unknown	unknown	unknown	unknown	unknown	unknown	unknown	unknown	unknown	unknown	unknown	unknown	unknown	unknown	unknown	unknown	unknown	unknown	unknown	breast	1	breast	unknown
2979	patient523	female	66	2020/5/23 9:51	NA	1	1	1	0	0	>60	31	normal	NA	unknown	NA	unknown	NA	unknown	NA	Î¬³Ö	unknown	unknown	unknown	crc+	unknown	unknown	unknown	unknown	unknown	unknown	unknown	unknown	unknown	unknown	unknown	unknown	unknown	unknown	unknown	unknown	unknown	unknown	unknown	unknown	crc	1	crc	live+
2985	patient524	female	71	2020/7/24 17:29	4	1	1	1	1	0	>60	17.7	normal	NA	unknown	14.8	normal	NA	unknown	326	unknown	unknown	unknown	unknown	crc+	unknown	unknown	unknown	unknown	unknown	unknown	unknown	unknown	unknown	unknown	unknown	unknown	unknown	unknown	unknown	unknown	unknown	unknown	unknown	unknown	crc	1	crc	live+
2989	patient525	male	63	2021/3/22 9:25	1	1	1	1	0	0	>60	NA	unknown	NA	unknown	NA	unknown	NA	unknown	NA	¸¨Öú	lung+	unknown	unknown	unknown	unknown	unknown	unknown	unknown	unknown	unknown	unknown	unknown	unknown	unknown	unknown	unknown	unknown	unknown	unknown	unknown	unknown	unknown	unknown	head+	lung+head	2	mpc	unknown
2994	patient526	female	63	2018/8/15 9:12	NA	1	1	1	0	0	>60	18	normal	NA	unknown	20.4	normal	NA	unknown	NA	unknown	unknown	unknown	unknown	crc+	unknown	unknown	unknown	unknown	unknown	unknown	unknown	unknown	unknown	unknown	unknown	unknown	unknown	unknown	unknown	unknown	unknown	unknown	unknown	unknown	crc	1	crc	unknown
2996	patient527	female	75	2019/3/2 8:33	1	1	1	1	1	0	>60	16.3	normal	NA	unknown	6.3	normal	NA	unknown	NA	unknown	unknown	unknown	unknown	crc+	unknown	unknown	unknown	unknown	unknown	unknown	unknown	unknown	unknown	unknown	unknown	unknown	unknown	unknown	unknown	unknown	unknown	unknown	unknown	unknown	crc	1	crc	unknown
2997	patient528	female	62	2021/5/17 16:06	1	1	1	1	0	0	>60	11	normal	21.6	normal	11.7	normal	39.4	normal	93	unknown	unknown	unknown	breast+	unknown	unknown	unknown	unknown	unknown	unknown	unknown	unknown	unknown	unknown	unknown	unknown	unknown	unknown	unknown	unknown	unknown	unknown	unknown	unknown	unknown	breast	1	breast	unknown
3007	patient529	male	69	2021/5/13 10:22	2	1	1	1	0	0	>60	21	normal	30	normal	NA	unknown	35.3	normal	79	unknown	unknown	unknown	unknown	unknown	unknown	unknown	unknown	unknown	unknown	unknown	unknown	unknown	unknown	unknown	unknown	unknown	unknown	unknown	unknown	unknown	unknown	unknown	unknown	head+	head	1	other	unknown
3008	patient530	male	79	2020/11/10 8:09	1	1	1	1	1	0	>60	13.5	normal	NA	unknown	17.9	normal	NA	unknown	NA	Î¬³Ö	unknown	unknown	unknown	crc+	unknown	unknown	unknown	unknown	unknown	unknown	unknown	unknown	unknown	unknown	unknown	unknown	unknown	unknown	unknown	unknown	unknown	unknown	unknown	unknown	crc	1	crc	live+
3018	patient531	male	51	2019/12/2 10:30	1	1	1	0	0	0	40-60	53.9	high	32.2	normal	14.9	normal	NA	unknown	90	¸¨Öú	lung+	unknown	unknown	crc+	unknown	unknown	unknown	unknown	unknown	unknown	unknown	unknown	unknown	unknown	unknown	unknown	unknown	unknown	unknown	unknown	unknown	unknown	unknown	unknown	lung+crc	2	mpc	unknown
3029	patient532	female	60	2021/5/22 9:00	1	1	1	1	0	0	40-60	40	normal	39	high	18.6	normal	40.1	normal	NA	unknown	unknown	unknown	unknown	crc+	unknown	unknown	unknown	unknown	unknown	unknown	unknown	unknown	unknown	unknown	unknown	unknown	unknown	unknown	unknown	unknown	unknown	unknown	unknown	unknown	crc	1	crc	live+
3040	patient533	female	70	2021/8/1 11:14	2	1	1	1	1	0	>60	10.4	normal	17.4	normal	10.5	normal	38.6	normal	56	Ò»Ïß	unknown	unknown	unknown	crc+	unknown	unknown	unknown	unknown	unknown	unknown	unknown	unknown	unknown	unknown	unknown	unknown	unknown	unknown	unknown	unknown	unknown	unknown	unknown	unknown	crc	1	crc	unknown
3045	patient534	male	55	2019/2/9 15:58	NA	1	1	0	0	0	40-60	19.6	normal	20	normal	13	normal	NA	unknown	67	unknown	unknown	unknown	unknown	crc+	unknown	unknown	unknown	unknown	unknown	unknown	unknown	unknown	unknown	unknown	unknown	unknown	unknown	unknown	unknown	unknown	unknown	unknown	unknown	unknown	crc	1	crc	unknown
3052	patient535	female	58	2021/2/19 12:10	2	1	1	0	0	0	40-60	22.1	normal	22.4	normal	16.1	normal	42.9	normal	81	unknown	unknown	unknown	breast+	unknown	unknown	unknown	unknown	unknown	unknown	unknown	unknown	unknown	unknown	unknown	unknown	unknown	unknown	unknown	unknown	unknown	unknown	unknown	unknown	unknown	breast	1	breast	unknown
3054	patient536	male	54	2019/5/1 10:17	1	1	1	0	0	0	40-60	62.9	high	45.3	high	10.1	normal	NA	unknown	384	unknown	lung+	unknown	unknown	unknown	unknown	unknown	unknown	unknown	unknown	unknown	unknown	unknown	unknown	unknown	unknown	unknown	unknown	unknown	unknown	unknown	unknown	unknown	unknown	unknown	lung	1	lung	unknown
3055	patient537	male	42	2021/5/21 12:54	1	1	0	0	0	0	40-60	10.5	normal	22.7	normal	16.2	normal	38.6	normal	72	Î¬³Ö	lung+	unknown	unknown	unknown	unknown	unknown	unknown	unknown	unknown	unknown	unknown	unknown	unknown	unknown	unknown	unknown	unknown	unknown	unknown	unknown	unknown	unknown	unknown	unknown	lung	1	lung	unknown
3057	patient538	male	65	2020/3/31 15:38	1	1	1	1	0	0	>60	24.4	normal	22.9	normal	8.6	normal	NA	unknown	126	unknown	lung+	sclc+	unknown	unknown	unknown	unknown	unknown	unknown	unknown	unknown	unknown	unknown	unknown	unknown	unknown	unknown	unknown	unknown	unknown	unknown	unknown	unknown	unknown	unknown	lung	1	lung	unknown
3060	patient539	female	68	2020/3/21 14:28	1	1	1	1	0	0	>60	12.8	normal	17	normal	5.3	normal	NA	unknown	78	unknown	unknown	unknown	unknown	unknown	unknown	unknown	unknown	unknown	unknown	unknown	unknown	unknown	ovrian+	unknown	unknown	unknown	unknown	unknown	unknown	unknown	unknown	unknown	unknown	unknown	ovrian	1	ovrian	live+
3067	patient540	female	70	2019/1/16 14:05	2	1	1	1	1	0	>60	8.6	normal	NA	unknown	20.1	normal	NA	unknown	337	unknown	unknown	unknown	unknown	crc+	unknown	unknown	unknown	unknown	unknown	unknown	unknown	unknown	unknown	unknown	unknown	unknown	unknown	unknown	unknown	unknown	unknown	unknown	unknown	unknown	crc	1	crc	live+
3071	patient541	female	58	2021/5/4 8:05	1	1	1	0	0	0	40-60	17	normal	NA	unknown	NA	unknown	44	normal	NA	unknown	unknown	unknown	breast+	unknown	unknown	unknown	unknown	unknown	unknown	unknown	unknown	unknown	unknown	unknown	unknown	unknown	unknown	unknown	unknown	unknown	unknown	unknown	unknown	unknown	breast	1	breast	unknown
3074	patient542	male	60	2019/12/16 14:07	1	1	1	1	0	0	40-60	13	normal	23.4	normal	10.9	normal	NA	unknown	230	unknown	unknown	unknown	unknown	unknown	unknown	unknown	unknown	unknown	unknown	unknown	unknown	unknown	unknown	unknown	prostate+	unknown	unknown	unknown	unknown	unknown	unknown	unknown	unknown	unknown	prostate	1	other	live+
3076	patient543	female	64	2019/11/10 15:33	2	1	1	1	0	0	>60	27.2	normal	90.9	high	21	normal	NA	unknown	169	unknown	unknown	unknown	breast+	crc+	unknown	unknown	unknown	unknown	unknown	unknown	unknown	unknown	unknown	unknown	unknown	unknown	unknown	unknown	unknown	unknown	unknown	unknown	unknown	unknown	breast+crc	2	mpc	live+
3086	patient544	male	69	2019/1/13 8:46	1	1	1	1	0	0	>60	25.2	normal	51.2	high	13.1	normal	NA	unknown	153	unknown	unknown	unknown	unknown	crc+	unknown	unknown	unknown	unknown	unknown	unknown	unknown	unknown	unknown	unknown	unknown	unknown	unknown	unknown	unknown	unknown	unknown	unknown	unknown	unknown	crc	1	crc	unknown
3096	patient545	female	86	2021/5/21 8:55	5	1	1	1	1	1	>60	32.6	normal	33	normal	44.6	high	24.2	low	149	unknown	unknown	unknown	unknown	crc+	unknown	unknown	unknown	unknown	unknown	unknown	unknown	unknown	unknown	unknown	unknown	unknown	unknown	unknown	unknown	unknown	unknown	unknown	unknown	unknown	crc	1	crc	live+
3099	patient546	male	74	2021/3/19 13:37	5	1	1	1	1	0	>60	46	high	41	high	8.3	normal	43.4	normal	79	unknown	unknown	unknown	unknown	unknown	unknown	unknown	liver+	gal.bile+	unknown	unknown	unknown	unknown	unknown	unknown	unknown	unknown	unknown	unknown	unknown	unknown	unknown	unknown	unknown	unknown	liver+gal.bile	2	mpc	unknown
3100	patient547	male	61	2020/5/27 8:03	1	1	1	1	0	0	>60	5	normal	10	normal	7.1	normal	NA	unknown	195	unknown	lung+	unknown	unknown	unknown	unknown	unknown	unknown	unknown	unknown	unknown	unknown	unknown	unknown	unknown	unknown	unknown	unknown	unknown	unknown	unknown	unknown	unknown	unknown	unknown	lung	1	lung	unknown
3138	patient548	female	59	2021/4/30 14:24	2	1	1	0	0	0	40-60	18.7	normal	19.2	normal	8.6	normal	38.5	normal	111	unknown	lung+	unknown	unknown	unknown	unknown	unknown	unknown	unknown	unknown	unknown	unknown	unknown	unknown	unknown	unknown	unknown	unknown	unknown	unknown	unknown	unknown	unknown	unknown	unknown	lung	1	lung	unknown
3143	patient549	male	67	2021/8/15 15:18	1	1	1	1	0	0	>60	15.1	normal	19.2	normal	12.8	normal	39.9	normal	87	unknown	unknown	unknown	unknown	crc+	unknown	unknown	unknown	unknown	unknown	unknown	unknown	unknown	unknown	unknown	unknown	unknown	unknown	unknown	unknown	unknown	unknown	unknown	unknown	unknown	crc	1	crc	live+
3156	patient550	male	57	2020/7/7 16:39	1	1	1	0	0	0	40-60	8.2	normal	16.1	normal	14.3	normal	NA	unknown	69	unknown	lung+	unknown	unknown	unknown	unknown	unknown	unknown	unknown	unknown	unknown	unknown	unknown	unknown	unknown	unknown	unknown	unknown	unknown	unknown	unknown	unknown	unknown	unknown	unknown	lung	1	lung	unknown
3171	patient551	female	68	2020/10/21 9:50	2	1	1	1	0	0	>60	8.3	normal	15.1	normal	8.1	normal	NA	unknown	71	unknown	unknown	unknown	unknown	unknown	unknown	unknown	unknown	unknown	unknown	unknown	unknown	unknown	unknown	unknown	unknown	unknown	unknown	unknown	unknown	unknown	melanoma+	unknown	unknown	unknown	melanoma	1	other	unknown
3173	patient552	male	79	2019/7/9 14:08	2	1	1	1	1	0	>60	52.6	high	50.5	high	10.7	normal	NA	unknown	96	unknown	lung+	unknown	unknown	unknown	unknown	unknown	unknown	unknown	unknown	unknown	unknown	unknown	unknown	unknown	unknown	unknown	unknown	unknown	unknown	unknown	unknown	unknown	unknown	unknown	lung	1	lung	unknown
3175	patient553	female	61	2020/8/4 15:41	2	1	1	1	0	0	>60	15.5	normal	31.8	normal	13.4	normal	NA	unknown	142	¸¨Öú	unknown	unknown	unknown	crc+	unknown	unknown	unknown	unknown	unknown	unknown	unknown	unknown	unknown	unknown	unknown	unknown	unknown	unknown	unknown	unknown	unknown	unknown	unknown	unknown	crc	1	crc	live+
3185	patient554	male	65	2019/8/27 8:37	1	1	1	1	0	0	>60	11.3	normal	18.9	normal	23.1	normal	NA	unknown	80	unknown	unknown	unknown	unknown	crc+	unknown	unknown	unknown	unknown	unknown	unknown	unknown	unknown	unknown	unknown	unknown	unknown	unknown	unknown	unknown	unknown	unknown	unknown	unknown	unknown	crc	1	crc	live+
3204	patient555	female	48	2021/4/15 16:06	1	1	0	0	0	0	40-60	16.5	normal	20.9	normal	18.8	normal	48	normal	99	unknown	lung+	unknown	unknown	unknown	unknown	unknown	unknown	unknown	unknown	unknown	unknown	unknown	unknown	unknown	unknown	unknown	unknown	unknown	unknown	unknown	unknown	unknown	unknown	unknown	lung	1	lung	unknown
3205	patient556	female	67	2021/6/15 16:49	2	1	1	1	0	0	>60	23.5	normal	21.6	normal	7.5	normal	38.5	normal	78	Êõºó	unknown	unknown	unknown	unknown	unknown	unknown	unknown	unknown	unknown	unknown	unknown	unknown	ovrian+	unknown	unknown	unknown	unknown	unknown	unknown	unknown	unknown	unknown	unknown	unknown	ovrian	1	ovrian	unknown
3209	patient557	male	73	2019/9/20 8:28	1	1	1	1	1	0	>60	9	normal	10.9	normal	11.9	normal	NA	unknown	110	unknown	lung+	unknown	unknown	unknown	unknown	unknown	unknown	unknown	unknown	unknown	unknown	unknown	unknown	unknown	unknown	unknown	unknown	unknown	unknown	unknown	unknown	unknown	unknown	unknown	lung	1	lung	unknown
3211	patient558	male	30	2021/6/12 8:14	1	0	0	0	0	0	<40	143	high	NA	unknown	NA	unknown	46	normal	NA	unknown	unknown	unknown	unknown	crc+	unknown	unknown	unknown	unknown	unknown	unknown	unknown	unknown	unknown	unknown	unknown	unknown	unknown	unknown	unknown	unknown	unknown	unknown	unknown	unknown	crc	1	crc	unknown
3214	patient559	male	58	2021/7/12 9:47	1	1	1	0	0	0	40-60	27.3	normal	NA	unknown	15.3	normal	46.2	normal	NA	unknown	unknown	unknown	unknown	crc+	unknown	unknown	unknown	unknown	unknown	unknown	unknown	unknown	unknown	unknown	unknown	unknown	unknown	unknown	unknown	unknown	unknown	unknown	unknown	unknown	crc	1	crc	live+
3216	patient560	male	69	2021/6/30 14:00	1	1	1	1	0	0	>60	10	normal	NA	unknown	14.8	normal	38.9	normal	NA	unknown	unknown	unknown	unknown	crc+	unknown	unknown	unknown	unknown	unknown	unknown	unknown	unknown	unknown	unknown	unknown	unknown	unknown	unknown	unknown	unknown	unknown	unknown	unknown	unknown	crc	1	crc	unknown
3218	patient561	male	66	2021/5/19 13:26	1	1	1	1	0	0	>60	12.9	normal	22	normal	8.6	normal	33.8	normal	96	unknown	unknown	unknown	unknown	crc+	unknown	unknown	unknown	unknown	unknown	unknown	unknown	unknown	unknown	unknown	unknown	unknown	unknown	unknown	unknown	unknown	unknown	unknown	unknown	unknown	crc	1	crc	live+
3228	patient562	male	71	2020/2/24 14:15	2	1	1	1	1	0	>60	20.8	normal	25.8	normal	10.6	normal	NA	unknown	69	unknown	lung+	sclc+	unknown	unknown	unknown	unknown	unknown	unknown	unknown	unknown	unknown	unknown	unknown	unknown	unknown	unknown	unknown	unknown	unknown	unknown	unknown	unknown	unknown	unknown	lung	1	lung	unknown
3229	patient563	male	57	2021/6/16 14:49	1	1	1	0	0	0	40-60	17	normal	21.9	normal	10.4	normal	34	normal	216	unknown	lung+	sclc+	unknown	unknown	unknown	unknown	unknown	unknown	unknown	unknown	unknown	unknown	unknown	unknown	unknown	unknown	unknown	unknown	unknown	unknown	unknown	unknown	unknown	unknown	lung	1	lung	live+
3234	patient564	male	58	2021/8/31 8:22	1	1	1	0	0	0	40-60	11.4	normal	25.1	normal	16.5	normal	37.1	normal	59	¸¨Öú	unknown	unknown	unknown	unknown	unknown	unknown	unknown	unknown	unknown	unknown	unknown	unknown	unknown	bladder+	unknown	unknown	unknown	unknown	unknown	unknown	unknown	sarcoma+	unknown	unknown	bladder+sarcoma	2	mpc	live+
3244	patient565	female	51	2021/2/5 9:04	1	1	1	0	0	0	40-60	28.6	normal	49.6	high	16.7	normal	48	normal	132	Êõºó	unknown	unknown	breast+	unknown	unknown	unknown	unknown	unknown	unknown	unknown	unknown	unknown	unknown	unknown	unknown	unknown	unknown	unknown	unknown	unknown	unknown	unknown	unknown	unknown	breast	1	breast	live+
3245	patient566	male	57	2021/7/21 14:16	1	1	1	0	0	0	40-60	10.5	normal	50.3	high	22.8	normal	38.8	normal	85	unknown	unknown	unknown	unknown	crc+	unknown	unknown	unknown	unknown	unknown	unknown	unknown	unknown	unknown	unknown	unknown	unknown	unknown	unknown	unknown	unknown	unknown	unknown	unknown	unknown	crc	1	crc	unknown
3248	patient567	male	53	2019/6/24 7:45	1	1	1	0	0	0	40-60	15.1	normal	20	normal	NA	unknown	NA	unknown	NA	unknown	unknown	unknown	unknown	unknown	unknown	unknown	unknown	unknown	unknown	easophage+	unknown	unknown	unknown	unknown	unknown	unknown	unknown	unknown	unknown	unknown	unknown	unknown	unknown	unknown	easophage	1	easophage	live+
3256	patient568	male	68	2020/12/30 11:01	1	1	1	1	0	0	>60	61	high	NA	unknown	NA	unknown	NA	unknown	653	unknown	unknown	unknown	unknown	crc+	unknown	unknown	unknown	unknown	unknown	unknown	unknown	unknown	unknown	unknown	unknown	unknown	unknown	unknown	unknown	unknown	unknown	unknown	unknown	unknown	crc	1	crc	unknown
3258	patient569	male	60	2021/3/1 15:19	1	1	1	1	0	0	40-60	13.9	normal	NA	unknown	8.8	normal	42.7	normal	NA	unknown	unknown	unknown	unknown	crc+	unknown	unknown	unknown	unknown	unknown	unknown	unknown	unknown	unknown	unknown	unknown	unknown	unknown	unknown	unknown	unknown	unknown	unknown	unknown	unknown	crc	1	crc	unknown
3259	patient570	male	60	2019/12/31 11:14	1	1	1	1	0	0	40-60	17.5	normal	20.6	normal	10.2	normal	41.2	normal	68	unknown	lung+	unknown	unknown	unknown	unknown	unknown	unknown	unknown	unknown	unknown	unknown	unknown	unknown	unknown	unknown	unknown	unknown	unknown	unknown	unknown	unknown	unknown	unknown	unknown	lung	1	lung	unknown
3260	patient571	male	71	2019/11/1 14:06	2	1	1	1	1	0	>60	19.8	normal	39.7	high	14.5	normal	NA	unknown	173	unknown	unknown	unknown	unknown	crc+	unknown	unknown	unknown	unknown	unknown	unknown	unknown	unknown	unknown	unknown	unknown	unknown	unknown	unknown	unknown	unknown	unknown	unknown	unknown	unknown	crc	1	crc	unknown
3262	patient572	male	49	2021/8/17 12:40	1	1	0	0	0	0	40-60	28.9	normal	28.2	normal	9	normal	41.6	normal	35	¸¨Öú	unknown	unknown	unknown	crc+	unknown	unknown	unknown	unknown	unknown	unknown	unknown	unknown	unknown	unknown	unknown	unknown	unknown	unknown	unknown	unknown	unknown	unknown	unknown	unknown	crc	1	crc	unknown
3264	patient573	female	57	2021/4/6 10:04	1	1	1	0	0	0	40-60	NA	unknown	NA	unknown	NA	unknown	NA	unknown	NA	unknown	lung+	unknown	unknown	unknown	unknown	unknown	unknown	unknown	unknown	unknown	unknown	unknown	unknown	unknown	unknown	renal+	unknown	unknown	unknown	unknown	unknown	unknown	unknown	unknown	lung+renal	2	mpc	unknown
3272	patient574	male	68	2021/8/26 11:30	1	1	1	1	0	0	>60	10.9	normal	17.7	normal	5.9	normal	40.8	normal	86	unknown	unknown	unknown	unknown	unknown	unknown	unknown	unknown	unknown	unknown	unknown	unknown	unknown	unknown	bladder+	unknown	unknown	unknown	unknown	unknown	unknown	unknown	unknown	unknown	unknown	bladder	1	bladder	live+
3274	patient575	female	66	2018/7/14 16:51	NA	1	1	1	0	0	>60	17	normal	NA	unknown	11.4	normal	NA	unknown	NA	unknown	unknown	unknown	unknown	crc+	unknown	unknown	unknown	unknown	unknown	unknown	unknown	unknown	unknown	unknown	unknown	unknown	unknown	unknown	unknown	unknown	unknown	unknown	unknown	unknown	crc	1	crc	live+
3275	patient576	male	67	2020/1/6 15:10	1	1	1	1	0	0	>60	5.4	normal	12.9	normal	10.9	normal	NA	unknown	71	unknown	lung+	unknown	unknown	unknown	unknown	unknown	unknown	unknown	unknown	unknown	unknown	unknown	unknown	unknown	unknown	unknown	unknown	unknown	unknown	unknown	unknown	unknown	unknown	unknown	lung	1	lung	unknown
3283	patient577	male	50	2020/5/6 9:36	0	1	1	0	0	0	40-60	8.8	normal	NA	unknown	21.2	normal	NA	unknown	NA	unknown	unknown	unknown	unknown	crc+	unknown	unknown	unknown	unknown	unknown	unknown	unknown	unknown	unknown	unknown	unknown	unknown	unknown	unknown	unknown	unknown	unknown	unknown	unknown	unknown	crc	1	crc	unknown
3286	patient578	male	63	2021/8/25 9:39	1	1	1	1	0	0	>60	23.1	normal	25.4	normal	6.9	normal	34.7	normal	70	¸¨Öú	lung+	unknown	unknown	unknown	unknown	unknown	unknown	unknown	unknown	unknown	unknown	unknown	unknown	unknown	unknown	unknown	unknown	unknown	unknown	unknown	unknown	unknown	unknown	unknown	lung	1	lung	unknown
3287	patient579	male	63	2020/5/16 14:08	1	1	1	1	0	0	>60	12	normal	16	normal	8.4	normal	NA	unknown	83	Î¬³Ö	unknown	unknown	unknown	unknown	unknown	unknown	unknown	unknown	unknown	easophage+	unknown	unknown	unknown	unknown	unknown	unknown	unknown	unknown	unknown	unknown	unknown	unknown	unknown	unknown	easophage	1	easophage	unknown
3296	patient580	male	75	2020/11/27 14:58	2	1	1	1	1	0	>60	24.7	normal	18.3	normal	25.6	high	NA	unknown	89	unknown	lung+	unknown	unknown	unknown	unknown	unknown	unknown	unknown	unknown	unknown	unknown	unknown	unknown	unknown	unknown	unknown	unknown	unknown	unknown	unknown	unknown	unknown	unknown	unknown	lung	1	lung	unknown
3297	patient581	male	80	2021/5/28 10:37	5	1	1	1	1	1	>60	14	normal	30	normal	NA	unknown	31.3	normal	74	unknown	unknown	unknown	unknown	unknown	unknown	unknown	unknown	unknown	unknown	easophage+	unknown	unknown	unknown	unknown	unknown	unknown	unknown	unknown	unknown	unknown	unknown	unknown	unknown	head+	easophage+head	2	mpc	unknown
3298	patient582	female	38	2018/11/21 9:17	NA	0	0	0	0	0	<40	24.4	normal	29.8	normal	8.1	normal	NA	unknown	131	unknown	unknown	unknown	unknown	unknown	unknown	unknown	unknown	unknown	pancrease+	unknown	unknown	unknown	unknown	unknown	unknown	unknown	unknown	unknown	unknown	unknown	unknown	unknown	unknown	unknown	pancrease	1	pancrease	live+
3308	patient583	male	57	2020/9/14 10:51	1	1	1	0	0	0	40-60	13	normal	17	normal	8.1	normal	NA	unknown	96	unknown	lung+	unknown	unknown	unknown	unknown	unknown	unknown	unknown	unknown	unknown	unknown	unknown	unknown	unknown	unknown	unknown	unknown	unknown	unknown	unknown	unknown	unknown	unknown	unknown	lung	1	lung	unknown
3310	patient584	male	67	2021/4/23 16:06	4	1	1	1	0	0	>60	2.8	normal	14.6	normal	6.7	normal	25.7	low	66	unknown	unknown	unknown	unknown	unknown	unknown	unknown	unknown	unknown	unknown	unknown	unknown	unknown	unknown	unknown	unknown	renal+	unknown	unknown	unknown	unknown	unknown	unknown	unknown	unknown	renal	1	other	live+
3312	patient585	male	47	2020/6/7 14:21	1	1	0	0	0	0	40-60	25	normal	NA	unknown	7.9	normal	NA	unknown	NA	unknown	unknown	unknown	unknown	crc+	unknown	unknown	unknown	unknown	unknown	unknown	unknown	unknown	unknown	unknown	unknown	unknown	unknown	unknown	unknown	unknown	unknown	unknown	unknown	unknown	crc	1	crc	live+
3313	patient586	male	52	2021/4/25 8:57	0	1	1	0	0	0	40-60	17.7	normal	NA	unknown	13.6	normal	39.9	normal	NA	unknown	unknown	unknown	unknown	crc+	unknown	unknown	unknown	unknown	unknown	unknown	unknown	unknown	unknown	unknown	unknown	unknown	unknown	unknown	unknown	unknown	unknown	unknown	unknown	unknown	crc	1	crc	unknown
3318	patient587	female	56	2019/11/18 13:29	NA	1	1	0	0	0	40-60	15.5	normal	NA	unknown	11.3	normal	NA	unknown	NA	unknown	lung+	unknown	unknown	unknown	unknown	unknown	unknown	unknown	unknown	unknown	unknown	unknown	unknown	unknown	unknown	unknown	unknown	unknown	unknown	unknown	unknown	unknown	unknown	unknown	lung	1	lung	unknown
3319	patient588	male	47	2021/9/6 8:42	1	1	0	0	0	0	40-60	39.3	normal	NA	unknown	20	normal	41.7	normal	NA	unknown	unknown	unknown	unknown	crc+	unknown	unknown	unknown	unknown	unknown	unknown	unknown	unknown	unknown	unknown	unknown	unknown	unknown	unknown	unknown	unknown	unknown	unknown	unknown	unknown	crc	1	crc	unknown
3320	patient589	female	72	2019/3/6 15:04	2	1	1	1	1	0	>60	6.9	normal	17.4	normal	11.7	normal	NA	unknown	85	unknown	unknown	unknown	unknown	unknown	unknown	gastric+	unknown	unknown	unknown	unknown	unknown	unknown	unknown	unknown	unknown	unknown	unknown	unknown	unknown	lymphoma+	unknown	unknown	unknown	unknown	gastric+lymphoma	2	mpc	unknown
3321	patient590	male	54	2020/9/1 15:30	1	1	1	0	0	0	40-60	19.3	normal	NA	unknown	14.7	normal	NA	unknown	NA	unknown	unknown	unknown	unknown	crc+	unknown	unknown	unknown	unknown	unknown	unknown	unknown	unknown	unknown	unknown	unknown	unknown	unknown	unknown	unknown	unknown	unknown	unknown	unknown	unknown	crc	1	crc	unknown
3330	patient591	male	48	2019/8/24 14:42	1	1	0	0	0	0	40-60	9.8	normal	18.2	normal	7.9	normal	NA	unknown	84	Î¬³Ö	unknown	unknown	unknown	crc+	unknown	unknown	unknown	unknown	unknown	unknown	unknown	unknown	unknown	unknown	unknown	unknown	unknown	unknown	unknown	unknown	unknown	unknown	unknown	unknown	crc	1	crc	live+
3347	patient592	female	71	2020/5/25 10:47	2	1	1	1	1	0	>60	4.8	normal	16	normal	13.3	normal	NA	unknown	77	unknown	unknown	unknown	unknown	unknown	unknown	unknown	unknown	unknown	unknown	unknown	unknown	unknown	unknown	unknown	unknown	unknown	unknown	unknown	unknown	unknown	unknown	unknown	thymus+	unknown	thymus	1	other	live+
3356	patient593	male	65	2021/5/9 15:15	1	1	1	1	0	0	>60	11.7	normal	15.1	normal	13.6	normal	44.3	normal	67	¸¨Öú	unknown	unknown	unknown	unknown	unknown	unknown	unknown	unknown	unknown	unknown	unknown	unknown	unknown	unknown	unknown	unknown	unknown	unknown	unknown	unknown	unknown	unknown	unknown	head+	head	1	other	unknown
3360	patient594	male	64	2018/9/27 16:56	NA	1	1	1	0	0	>60	11.9	normal	NA	unknown	14.7	normal	NA	unknown	161	unknown	lung+	unknown	unknown	unknown	unknown	gastric+	unknown	unknown	unknown	unknown	unknown	unknown	unknown	unknown	unknown	unknown	unknown	unknown	unknown	unknown	unknown	unknown	unknown	unknown	lung+gastric	2	mpc	live+
3362	patient595	male	40	2019/6/17 9:35	1	1	0	0	0	0	40-60	88.5	high	44.3	high	7.2	normal	NA	unknown	227	unknown	lung+	sclc+	unknown	unknown	unknown	unknown	unknown	unknown	unknown	unknown	unknown	unknown	unknown	unknown	unknown	unknown	unknown	unknown	unknown	unknown	unknown	unknown	unknown	unknown	lung	1	lung	unknown
3372	patient596	female	89	2020/12/14 8:04	5	1	1	1	1	1	>60	19.8	normal	33.2	normal	8.7	normal	NA	unknown	98	unknown	unknown	unknown	unknown	unknown	unknown	unknown	unknown	unknown	unknown	unknown	unknown	unknown	unknown	unknown	unknown	unknown	unknown	unknown	unknown	unknown	unknown	unknown	unknown	unknown	unknown	1	unknown	live+
3377	patient597	male	63	2020/11/9 9:20	1	1	1	1	0	0	>60	21.6	normal	17.7	normal	7.7	normal	NA	unknown	65	unknown	lung+	unknown	unknown	unknown	unknown	unknown	unknown	unknown	unknown	unknown	unknown	unknown	unknown	unknown	unknown	unknown	unknown	unknown	unknown	unknown	unknown	unknown	unknown	unknown	lung	1	lung	unknown
3383	patient598	male	73	2019/1/26 15:47	NA	1	1	1	1	0	>60	17.9	normal	34.6	normal	15.2	normal	NA	unknown	181	unknown	unknown	unknown	unknown	crc+	unknown	unknown	unknown	unknown	unknown	unknown	unknown	unknown	unknown	unknown	unknown	unknown	unknown	unknown	unknown	unknown	unknown	unknown	unknown	unknown	crc	1	crc	live+
3387	patient599	female	79	2019/10/15 10:28	2	1	1	1	1	0	>60	8.2	normal	17	normal	8.7	normal	NA	unknown	91	Î¬³Ö	unknown	unknown	breast+	unknown	unknown	unknown	unknown	unknown	unknown	unknown	unknown	unknown	unknown	unknown	unknown	unknown	unknown	unknown	unknown	unknown	unknown	unknown	unknown	unknown	breast	1	breast	unknown
3388	patient600	male	59	2021/7/26 9:48	2	1	1	0	0	0	40-60	14.4	normal	18.1	normal	10.7	normal	38.9	normal	84	unknown	unknown	unknown	unknown	unknown	unknown	unknown	unknown	unknown	unknown	unknown	unknown	unknown	unknown	bladder+	unknown	unknown	unknown	unknown	unknown	unknown	unknown	unknown	unknown	unknown	bladder	1	bladder	unknown
3390	patient601	male	71	2019/10/24 14:40	4	1	1	1	1	0	>60	21.8	normal	35.8	high	13.2	normal	NA	unknown	69	unknown	lung+	unknown	unknown	unknown	unknown	unknown	unknown	unknown	unknown	unknown	unknown	unknown	unknown	unknown	unknown	unknown	unknown	unknown	unknown	unknown	unknown	unknown	unknown	unknown	lung	1	lung	unknown
3392	patient602	male	66	2021/7/5 14:22	2	1	1	1	0	0	>60	16.1	normal	42.8	high	15.7	normal	34	normal	223	unknown	unknown	unknown	unknown	unknown	unknown	unknown	unknown	unknown	unknown	unknown	unknown	unknown	unknown	unknown	unknown	unknown	unknown	unknown	gist+	unknown	unknown	unknown	unknown	unknown	gist	1	other	live+
3393	patient603	male	70	2020/2/2 15:07	2	1	1	1	1	0	>60	14.4	normal	17.7	normal	11.5	normal	NA	unknown	59	unknown	lung+	sclc+	unknown	unknown	unknown	unknown	unknown	unknown	unknown	unknown	unknown	unknown	unknown	unknown	unknown	unknown	unknown	unknown	unknown	unknown	unknown	unknown	unknown	unknown	lung	1	lung	unknown
3399	patient604	female	75	2019/5/20 16:54	2	1	1	1	1	0	>60	21.8	normal	NA	unknown	12.2	normal	NA	unknown	NA	Êõºó	unknown	unknown	unknown	crc+	unknown	unknown	unknown	unknown	unknown	unknown	unknown	unknown	unknown	unknown	unknown	unknown	unknown	unknown	unknown	unknown	unknown	unknown	unknown	unknown	crc	1	crc	unknown
3402	patient605	female	72	2020/9/4 14:15	3	1	1	1	1	0	>60	21	normal	NA	unknown	7.4	normal	NA	unknown	NA	unknown	unknown	unknown	unknown	unknown	unknown	unknown	unknown	unknown	pancrease+	unknown	unknown	unknown	unknown	unknown	unknown	unknown	unknown	unknown	unknown	unknown	unknown	unknown	unknown	unknown	pancrease	1	pancrease	unknown
3406	patient606	male	69	2021/8/10 14:30	3	1	1	1	0	0	>60	11.5	normal	NA	unknown	7.6	normal	31.6	normal	NA	unknown	unknown	unknown	unknown	crc+	unknown	unknown	unknown	unknown	unknown	unknown	unknown	unknown	unknown	unknown	unknown	unknown	unknown	unknown	unknown	unknown	unknown	unknown	unknown	unknown	crc	1	crc	unknown
3407	patient607	male	55	2019/12/2 14:49	1	1	1	0	0	0	40-60	64.4	high	36.4	high	7.2	normal	NA	unknown	81	unknown	unknown	unknown	unknown	unknown	unknown	unknown	unknown	unknown	unknown	unknown	unknown	unknown	unknown	unknown	unknown	unknown	unknown	NET+	unknown	unknown	unknown	unknown	unknown	unknown	NET	1	other	unknown
3409	patient608	female	54	2020/12/29 9:27	1	1	1	0	0	0	40-60	NA	unknown	NA	unknown	NA	unknown	NA	unknown	NA	unknown	unknown	unknown	unknown	crc+	unknown	unknown	unknown	unknown	unknown	unknown	unknown	unknown	unknown	unknown	unknown	unknown	unknown	unknown	unknown	unknown	unknown	unknown	unknown	unknown	crc	1	crc	unknown
3417	patient609	male	65	2020/9/18 10:16	2	1	1	1	0	0	>60	20.8	normal	27.2	normal	23.1	normal	NA	unknown	84	unknown	unknown	unknown	unknown	unknown	unknown	unknown	unknown	unknown	unknown	easophage+	unknown	unknown	unknown	unknown	unknown	unknown	unknown	unknown	unknown	unknown	unknown	unknown	unknown	unknown	easophage	1	easophage	live+
3426	patient610	male	69	2021/2/23 9:40	1	1	1	1	0	0	>60	7.3	normal	14.7	normal	6.6	normal	40.2	normal	130	¸¨Öú	lung+	unknown	unknown	unknown	unknown	unknown	unknown	unknown	unknown	unknown	unknown	unknown	unknown	unknown	unknown	unknown	unknown	unknown	unknown	unknown	unknown	unknown	unknown	unknown	lung	1	lung	unknown
3427	patient611	female	66	2019/11/2 16:07	4	1	1	1	0	0	>60	18.3	normal	17.1	normal	6.8	normal	NA	unknown	98	unknown	lung+	unknown	unknown	unknown	unknown	unknown	unknown	unknown	unknown	unknown	unknown	unknown	unknown	unknown	unknown	unknown	unknown	unknown	unknown	unknown	unknown	unknown	unknown	unknown	lung	1	lung	unknown
3430	patient612	male	57	2019/11/21 8:54	NA	1	1	0	0	0	40-60	12.2	normal	NA	unknown	12.2	normal	NA	unknown	NA	unknown	unknown	unknown	unknown	unknown	unknown	unknown	unknown	unknown	unknown	unknown	unknown	unknown	unknown	unknown	unknown	unknown	unknown	unknown	unknown	unknown	melanoma+	unknown	unknown	unknown	melanoma	1	other	unknown
3433	patient613	female	77	2021/2/20 9:02	2	1	1	1	1	0	>60	28.9	normal	32.8	normal	15.5	normal	43.1	normal	156	unknown	unknown	unknown	unknown	crc+	unknown	unknown	unknown	unknown	unknown	unknown	unknown	unknown	unknown	unknown	unknown	unknown	unknown	unknown	unknown	unknown	unknown	unknown	unknown	unknown	crc	1	crc	unknown
3442	patient614	male	62	2019/12/25 15:09	1	1	1	1	0	0	>60	7.7	normal	20.4	normal	7.2	normal	NA	unknown	103	unknown	unknown	unknown	unknown	crc+	unknown	unknown	unknown	unknown	unknown	unknown	unknown	unknown	unknown	unknown	unknown	unknown	unknown	unknown	unknown	unknown	unknown	unknown	unknown	unknown	crc	1	crc	unknown
3452	patient615	male	60	2021/5/3 14:54	1	1	1	1	0	0	40-60	10.5	normal	12.6	normal	9.6	normal	38.7	normal	47	¸¨Öú	lung+	unknown	unknown	unknown	unknown	unknown	unknown	unknown	unknown	unknown	unknown	unknown	unknown	unknown	unknown	unknown	unknown	unknown	unknown	lymphoma+	unknown	unknown	unknown	unknown	lung+lymphoma	2	mpc	unknown
3456	patient616	female	64	2019/5/21 9:01	1	1	1	1	0	0	>60	16	normal	35.6	high	16.4	normal	NA	unknown	140	unknown	unknown	unknown	unknown	crc+	unknown	unknown	unknown	unknown	unknown	unknown	unknown	unknown	unknown	unknown	unknown	unknown	unknown	unknown	unknown	unknown	unknown	unknown	unknown	unknown	crc	1	crc	unknown
3469	patient617	male	57	2020/3/21 14:28	4	1	1	0	0	0	40-60	25.9	normal	17.8	normal	6.6	normal	NA	unknown	138	unknown	unknown	unknown	unknown	unknown	unknown	gastric+	unknown	unknown	unknown	unknown	unknown	unknown	unknown	unknown	unknown	unknown	unknown	unknown	unknown	unknown	unknown	unknown	unknown	unknown	gastric	1	gastric	live+
3474	patient618	female	77	2021/8/25 8:38	2	1	1	1	1	0	>60	30.1	normal	NA	unknown	12.9	normal	35.4	normal	NA	unknown	unknown	unknown	unknown	crc+	unknown	unknown	unknown	unknown	unknown	unknown	unknown	unknown	unknown	unknown	unknown	unknown	unknown	unknown	unknown	unknown	unknown	unknown	unknown	unknown	crc	1	crc	unknown
3476	patient619	male	55	2021/3/3 10:55	4	1	1	0	0	0	40-60	204.4	high	114.8	high	5.4	normal	32.6	normal	95	unknown	lung+	unknown	unknown	unknown	unknown	unknown	unknown	unknown	unknown	unknown	unknown	unknown	unknown	unknown	unknown	unknown	unknown	unknown	unknown	unknown	unknown	unknown	unknown	unknown	lung	1	lung	unknown
3482	patient620	female	71	2021/6/8 13:51	5	1	1	1	1	0	>60	38.7	normal	42.1	high	10.9	normal	32.9	normal	140	unknown	lung+	unknown	unknown	unknown	unknown	unknown	unknown	unknown	unknown	unknown	unknown	unknown	unknown	unknown	unknown	unknown	unknown	unknown	unknown	unknown	unknown	unknown	unknown	unknown	lung	1	lung	live+
3483	patient621	male	61	2018/10/17 9:08	NA	1	1	1	0	0	>60	15.8	normal	NA	unknown	17.6	normal	NA	unknown	NA	unknown	unknown	unknown	unknown	crc+	unknown	unknown	unknown	unknown	unknown	unknown	unknown	unknown	unknown	unknown	unknown	unknown	unknown	unknown	unknown	unknown	unknown	unknown	unknown	unknown	crc	1	crc	unknown
3485	patient622	female	83	2019/7/2 10:55	2	1	1	1	1	1	>60	5.8	normal	14.9	normal	10.3	normal	NA	unknown	110	unknown	unknown	unknown	unknown	crc+	unknown	unknown	unknown	unknown	unknown	unknown	unknown	unknown	unknown	unknown	unknown	unknown	unknown	unknown	unknown	unknown	unknown	unknown	unknown	unknown	crc	1	crc	live+
3488	patient623	male	61	2019/5/6 16:04	1	1	1	1	0	0	>60	7.6	normal	25.4	normal	7.6	normal	NA	unknown	52	unknown	unknown	unknown	unknown	unknown	unknown	unknown	unknown	unknown	unknown	easophage+	unknown	unknown	unknown	unknown	unknown	unknown	unknown	unknown	unknown	unknown	unknown	unknown	unknown	unknown	easophage	1	easophage	unknown
3490	patient624	female	47	2021/8/7 10:02	1	1	0	0	0	0	40-60	17.9	normal	18.1	normal	11.3	normal	41.7	normal	78	¸¨Öú	unknown	unknown	breast+	unknown	unknown	unknown	unknown	unknown	unknown	unknown	unknown	unknown	unknown	unknown	unknown	unknown	unknown	unknown	unknown	unknown	unknown	unknown	unknown	unknown	breast	1	breast	unknown
3492	patient625	male	69	2021/6/27 14:26	4	1	1	1	0	0	>60	7.9	normal	13.1	normal	7.1	normal	29.8	low	70	unknown	lung+	unknown	unknown	unknown	unknown	unknown	unknown	unknown	unknown	unknown	unknown	unknown	unknown	unknown	unknown	unknown	unknown	unknown	unknown	unknown	unknown	unknown	unknown	unknown	lung	1	lung	unknown
3504	patient626	male	70	2020/5/19 14:12	2	1	1	1	1	0	>60	20.9	normal	NA	unknown	11.8	normal	NA	unknown	NA	unknown	lung+	unknown	unknown	unknown	unknown	unknown	unknown	unknown	unknown	unknown	unknown	unknown	unknown	unknown	unknown	unknown	unknown	unknown	unknown	unknown	unknown	unknown	unknown	unknown	lung	1	lung	unknown
3510	patient627	male	66	2020/11/24 15:17	2	1	1	1	0	0	>60	8	normal	9.7	normal	11.3	normal	NA	unknown	73	unknown	lung+	unknown	unknown	unknown	unknown	unknown	unknown	unknown	unknown	unknown	unknown	unknown	unknown	unknown	unknown	unknown	unknown	unknown	unknown	unknown	unknown	unknown	unknown	unknown	lung	1	lung	unknown
3512	patient628	male	67	2021/5/21 14:48	1	1	1	1	0	0	>60	15.4	normal	NA	unknown	17	normal	NA	unknown	NA	unknown	unknown	unknown	unknown	crc+	unknown	unknown	unknown	unknown	unknown	unknown	unknown	unknown	unknown	unknown	unknown	unknown	unknown	unknown	unknown	unknown	unknown	unknown	unknown	unknown	crc	1	crc	live+
3514	patient629	male	54	2020/10/27 15:59	2	1	1	0	0	0	40-60	71.6	high	210.6	high	75.6	high	NA	unknown	483	unknown	unknown	unknown	unknown	crc+	unknown	unknown	unknown	unknown	unknown	unknown	unknown	unknown	unknown	unknown	unknown	unknown	unknown	unknown	unknown	unknown	unknown	unknown	unknown	unknown	crc	1	crc	live+
3516	patient630	male	66	2021/8/1 8:02	2	1	1	1	0	0	>60	9.3	normal	NA	unknown	17.1	normal	33.9	normal	NA	Î¬³Ö	unknown	unknown	unknown	crc+	unknown	unknown	unknown	unknown	unknown	unknown	unknown	unknown	unknown	unknown	unknown	unknown	unknown	unknown	unknown	unknown	unknown	unknown	unknown	unknown	crc	1	crc	unknown
3518	patient631	male	87	2020/10/21 8:40	2	1	1	1	1	1	>60	26.9	normal	NA	unknown	39.7	high	NA	unknown	NA	Î¬³Ö	unknown	unknown	unknown	crc+	unknown	unknown	unknown	unknown	unknown	unknown	unknown	unknown	unknown	unknown	unknown	unknown	unknown	unknown	unknown	unknown	unknown	unknown	unknown	unknown	crc	1	crc	live+
3520	patient632	male	55	2019/11/8 13:53	1	1	1	0	0	0	40-60	11.4	normal	16.6	normal	6.7	normal	NA	unknown	112	Î¬³Ö	unknown	unknown	unknown	unknown	unknown	gastric+	unknown	unknown	unknown	unknown	unknown	unknown	unknown	unknown	unknown	unknown	unknown	unknown	unknown	unknown	unknown	unknown	unknown	unknown	gastric	1	gastric	unknown
3526	patient633	male	48	2019/8/12 10:13	1	1	0	0	0	0	40-60	18.4	normal	NA	unknown	7.1	normal	NA	unknown	NA	unknown	unknown	unknown	unknown	crc+	unknown	unknown	unknown	unknown	unknown	unknown	unknown	unknown	unknown	unknown	unknown	unknown	unknown	unknown	unknown	unknown	unknown	unknown	unknown	unknown	crc	1	crc	unknown
3527	patient634	male	67	2018/10/13 8:25	NA	1	1	1	0	0	>60	13.7	normal	22.5	normal	10.3	normal	NA	unknown	77	unknown	unknown	unknown	unknown	crc+	unknown	unknown	unknown	unknown	unknown	unknown	unknown	unknown	unknown	unknown	unknown	unknown	unknown	unknown	unknown	unknown	unknown	unknown	unknown	unknown	crc	1	crc	unknown
3534	patient635	female	42	2021/5/27 13:30	1	1	0	0	0	0	40-60	16	normal	21	normal	8	normal	36.3	normal	69	¸¨Öú	unknown	unknown	breast+	unknown	unknown	unknown	unknown	unknown	unknown	unknown	unknown	unknown	unknown	unknown	unknown	unknown	unknown	unknown	unknown	unknown	unknown	unknown	unknown	unknown	breast	1	breast	unknown
3539	patient636	male	57	2020/2/27 14:57	1	1	1	0	0	0	40-60	22.3	normal	21.2	normal	8.6	normal	NA	unknown	110	unknown	unknown	unknown	unknown	unknown	unknown	unknown	unknown	unknown	unknown	unknown	unknown	unknown	unknown	unknown	unknown	unknown	unknown	unknown	unknown	unknown	unknown	unknown	unknown	head+	head	1	other	unknown
3562	patient637	female	55	2021/4/28 15:03	1	1	1	0	0	0	40-60	13.4	normal	28.7	normal	6.8	normal	43.1	normal	114	¸¨Öú	unknown	unknown	breast+	unknown	unknown	unknown	unknown	unknown	unknown	unknown	unknown	unknown	unknown	unknown	unknown	unknown	unknown	unknown	unknown	unknown	unknown	unknown	unknown	unknown	breast	1	breast	unknown
3565	patient638	male	74	2019/8/15 8:23	1	1	1	1	1	0	>60	20.6	normal	NA	unknown	11.8	normal	NA	unknown	NA	Êõºó	unknown	unknown	unknown	crc+	unknown	unknown	unknown	unknown	unknown	unknown	unknown	unknown	unknown	unknown	unknown	unknown	unknown	unknown	unknown	unknown	unknown	unknown	unknown	unknown	crc	1	crc	unknown
3566	patient639	female	55	2021/6/17 12:44	4	1	1	0	0	0	40-60	11.9	normal	14.6	normal	7.6	normal	26.3	low	64	unknown	unknown	unknown	unknown	unknown	unknown	gastric+	unknown	unknown	unknown	unknown	unknown	unknown	unknown	unknown	unknown	unknown	unknown	unknown	unknown	unknown	unknown	unknown	unknown	unknown	gastric	1	gastric	unknown
3568	patient640	female	52	2021/5/4 16:40	1	1	1	0	0	0	40-60	29.8	normal	29.9	normal	8.6	normal	37.5	normal	45	unknown	unknown	unknown	breast+	unknown	unknown	unknown	unknown	unknown	unknown	unknown	unknown	unknown	unknown	unknown	unknown	unknown	unknown	unknown	unknown	unknown	unknown	unknown	unknown	unknown	breast	1	breast	unknown
3569	patient641	male	55	2021/6/10 8:06	1	1	1	0	0	0	40-60	12.2	normal	25.7	normal	12.3	normal	40.2	normal	65	¸¨Öú	unknown	unknown	unknown	crc+	unknown	unknown	unknown	unknown	unknown	unknown	unknown	unknown	unknown	unknown	unknown	unknown	unknown	unknown	unknown	unknown	unknown	unknown	unknown	unknown	crc	1	crc	unknown
3576	patient642	female	57	2021/1/31 8:13	0	1	1	0	0	0	40-60	31.3	normal	NA	unknown	11.4	normal	40	normal	NA	Î¬³Ö	unknown	unknown	unknown	crc+	unknown	unknown	unknown	unknown	unknown	unknown	unknown	unknown	unknown	unknown	unknown	unknown	unknown	unknown	unknown	unknown	unknown	unknown	unknown	unknown	crc	1	crc	live+
3577	patient643	male	78	2019/9/27 14:03	2	1	1	1	1	0	>60	10.2	normal	17.8	normal	14.2	normal	NA	unknown	90	unknown	unknown	unknown	unknown	crc+	unknown	gastric+	unknown	unknown	unknown	unknown	unknown	unknown	unknown	unknown	unknown	unknown	unknown	unknown	unknown	unknown	unknown	unknown	unknown	unknown	crc+gastric	2	mpc	unknown
3582	patient644	female	67	2021/5/4 8:38	2	1	1	1	0	0	>60	5.7	normal	7.8	normal	10.9	normal	37.3	normal	83	¸¨Öú	lung+	unknown	unknown	unknown	unknown	unknown	unknown	unknown	unknown	unknown	unknown	unknown	unknown	unknown	unknown	unknown	unknown	unknown	unknown	unknown	unknown	unknown	unknown	unknown	lung	1	lung	unknown
3583	patient645	male	67	2020/8/5 15:44	1	1	1	1	0	0	>60	26	normal	23.2	normal	8	normal	NA	unknown	60	unknown	unknown	unknown	unknown	unknown	unknown	unknown	unknown	unknown	unknown	unknown	unknown	unknown	unknown	bladder+	unknown	unknown	unknown	unknown	unknown	unknown	unknown	unknown	unknown	unknown	bladder	1	bladder	unknown
3591	patient646	male	66	2021/8/12 10:57	1	1	1	1	0	0	>60	17.1	normal	NA	unknown	13.3	normal	29.4	low	NA	Î¬³Ö	unknown	unknown	unknown	crc+	unknown	unknown	unknown	unknown	unknown	unknown	unknown	unknown	unknown	unknown	unknown	unknown	unknown	unknown	unknown	unknown	unknown	unknown	unknown	unknown	crc	1	crc	live+
3608	patient647	male	64	2021/4/14 16:10	4	1	1	1	0	0	>60	8.8	normal	22.9	normal	6.6	normal	34.8	normal	154	unknown	unknown	unknown	unknown	unknown	unknown	unknown	unknown	unknown	unknown	easophage+	unknown	unknown	unknown	unknown	unknown	unknown	unknown	unknown	unknown	unknown	unknown	unknown	unknown	unknown	easophage	1	easophage	unknown
3610	patient648	male	71	2020/12/23 9:28	2	1	1	1	1	0	>60	25.5	normal	NA	unknown	11.2	normal	NA	unknown	NA	unknown	unknown	unknown	unknown	crc+	unknown	unknown	unknown	unknown	unknown	unknown	unknown	unknown	unknown	unknown	unknown	unknown	unknown	unknown	unknown	unknown	unknown	unknown	unknown	unknown	crc	1	crc	unknown
3612	patient649	male	67	2020/6/16 14:11	1	1	1	1	0	0	>60	17.7	normal	17.2	normal	6	normal	NA	unknown	105	unknown	lung+	unknown	unknown	unknown	unknown	unknown	unknown	unknown	unknown	unknown	unknown	unknown	unknown	unknown	unknown	unknown	unknown	unknown	unknown	unknown	unknown	unknown	unknown	unknown	lung	1	lung	unknown
3614	patient650	male	43	2021/7/9 11:52	1	1	0	0	0	0	40-60	25	normal	25	normal	42.7	high	31.2	normal	104	unknown	unknown	unknown	unknown	crc+	unknown	unknown	unknown	unknown	unknown	unknown	unknown	unknown	unknown	unknown	unknown	unknown	unknown	unknown	unknown	unknown	unknown	unknown	unknown	unknown	crc	1	crc	live+
3617	patient651	male	65	2019/11/16 10:44	1	1	1	1	0	0	>60	6	normal	12	normal	9.9	normal	NA	unknown	85	unknown	lung+	sclc+	unknown	unknown	unknown	unknown	unknown	unknown	unknown	unknown	unknown	unknown	unknown	unknown	unknown	unknown	unknown	unknown	unknown	unknown	unknown	unknown	unknown	unknown	lung	1	lung	unknown
3624	patient652	male	69	2019/5/14 15:39	1	1	1	1	0	0	>60	18.9	normal	34.3	normal	8.4	normal	NA	unknown	92	Î¬³Ö	lung+	unknown	unknown	unknown	unknown	unknown	unknown	unknown	unknown	unknown	unknown	unknown	unknown	unknown	unknown	unknown	unknown	unknown	unknown	unknown	unknown	unknown	unknown	unknown	lung	1	lung	unknown
3627	patient653	male	52	2021/4/3 16:33	2	1	1	0	0	0	40-60	30	normal	NA	unknown	NA	unknown	41.7	normal	NA	unknown	unknown	unknown	unknown	unknown	unknown	unknown	unknown	unknown	unknown	unknown	unknown	unknown	unknown	unknown	unknown	unknown	unknown	unknown	unknown	unknown	unknown	unknown	unknown	unknown	unknown	1	unknown	unknown
3636	patient654	female	34	2021/7/24 15:22	1	0	0	0	0	0	<40	87.3	high	54.3	high	9.9	normal	46.9	normal	173	Î¬³Ö	unknown	unknown	breast+	unknown	unknown	unknown	unknown	unknown	unknown	unknown	unknown	unknown	unknown	unknown	unknown	unknown	unknown	unknown	unknown	unknown	unknown	unknown	unknown	unknown	breast	1	breast	live+
3646	patient655	male	64	2019/5/8 11:28	1	1	1	1	0	0	>60	29.9	normal	23.8	normal	7.4	normal	NA	unknown	101	unknown	unknown	unknown	unknown	unknown	unknown	unknown	unknown	unknown	unknown	unknown	unknown	unknown	unknown	unknown	unknown	unknown	unknown	unknown	unknown	unknown	unknown	sarcoma+	unknown	unknown	sarcoma	1	other	unknown
3647	patient656	male	72	2021/2/19 8:27	2	1	1	1	1	0	>60	15.1	normal	26.8	normal	12.4	normal	38.9	normal	91	unknown	unknown	unknown	unknown	crc+	unknown	unknown	unknown	unknown	unknown	unknown	unknown	unknown	unknown	unknown	unknown	unknown	unknown	unknown	unknown	unknown	unknown	unknown	unknown	unknown	crc	1	crc	live+
3653	patient657	female	68	2021/8/9 14:28	1	1	1	1	0	0	>60	41.7	high	43.2	high	9.1	normal	42.8	normal	136	unknown	unknown	unknown	unknown	unknown	unknown	unknown	unknown	unknown	unknown	unknown	unknown	unknown	ovrian+	unknown	unknown	unknown	unknown	unknown	unknown	unknown	unknown	unknown	unknown	unknown	ovrian	1	ovrian	unknown
3661	patient658	male	47	2020/6/17 14:15	1	1	0	0	0	0	40-60	13.6	normal	23	normal	22.2	normal	NA	unknown	76	unknown	unknown	unknown	unknown	crc+	unknown	unknown	unknown	unknown	unknown	unknown	unknown	unknown	unknown	unknown	unknown	unknown	unknown	unknown	unknown	unknown	unknown	unknown	unknown	unknown	crc	1	crc	unknown
3672	patient659	male	60	2019/4/28 13:34	2	1	1	1	0	0	40-60	26.4	normal	25.5	normal	10.9	normal	NA	unknown	65	unknown	unknown	unknown	unknown	unknown	unknown	unknown	unknown	unknown	unknown	unknown	unknown	unknown	unknown	unknown	unknown	unknown	unknown	NET+	unknown	unknown	unknown	unknown	unknown	unknown	NET	1	other	live+
3674	patient660	male	78	2020/3/25 11:21	3	1	1	1	1	0	>60	28.2	normal	31.8	normal	8.8	normal	NA	unknown	170	unknown	lung+	unknown	unknown	unknown	unknown	unknown	unknown	unknown	unknown	unknown	unknown	unknown	unknown	unknown	unknown	unknown	unknown	unknown	unknown	unknown	unknown	unknown	unknown	unknown	lung	1	lung	live+
3676	patient661	male	60	2021/2/27 13:51	1	1	1	1	0	0	40-60	11.4	normal	26.2	normal	15.6	normal	37	normal	96	¸¨Öú	unknown	unknown	unknown	crc+	unknown	unknown	unknown	unknown	unknown	unknown	unknown	unknown	unknown	unknown	unknown	unknown	unknown	unknown	unknown	unknown	unknown	unknown	unknown	unknown	crc	1	crc	unknown
3686	patient662	male	65	2020/6/15 14:04	1	1	1	1	0	0	>60	8.7	normal	11.6	normal	9.6	normal	NA	unknown	82	unknown	lung+	unknown	unknown	unknown	unknown	unknown	unknown	unknown	unknown	unknown	unknown	unknown	unknown	unknown	unknown	unknown	unknown	unknown	unknown	unknown	unknown	unknown	unknown	unknown	lung	1	lung	live+
3691	patient663	female	69	2019/9/6 9:39	NA	1	1	1	0	0	>60	16	normal	17.6	normal	9.6	normal	NA	unknown	NA	¸¨Öú	unknown	unknown	unknown	crc+	unknown	unknown	unknown	unknown	unknown	unknown	unknown	unknown	unknown	unknown	unknown	unknown	unknown	unknown	unknown	unknown	unknown	unknown	unknown	unknown	crc	1	crc	unknown
3693	patient664	male	69	2020/7/4 7:47	1	1	1	1	0	0	>60	23.2	normal	NA	unknown	11.1	normal	NA	unknown	NA	Î¬³Ö	unknown	unknown	unknown	crc+	unknown	unknown	unknown	unknown	unknown	unknown	unknown	unknown	unknown	unknown	unknown	unknown	unknown	unknown	unknown	unknown	unknown	unknown	unknown	unknown	crc	1	crc	live+
3708	patient665	male	60	2020/7/26 10:45	4	1	1	1	0	0	40-60	19.7	normal	86.1	high	38.8	high	NA	unknown	335	unknown	unknown	unknown	unknown	unknown	unknown	unknown	liver+	unknown	unknown	unknown	unknown	unknown	unknown	unknown	unknown	unknown	unknown	unknown	unknown	unknown	unknown	unknown	unknown	unknown	liver	1	other	unknown
3711	patient666	male	61	2021/6/28 14:58	5	1	1	1	0	0	>60	19	normal	NA	unknown	17.5	normal	36.2	normal	NA	¸¨Öú	unknown	unknown	unknown	crc+	unknown	unknown	unknown	unknown	unknown	unknown	unknown	unknown	unknown	unknown	unknown	unknown	unknown	unknown	unknown	unknown	unknown	unknown	unknown	unknown	crc	1	crc	live+
3714	patient667	female	50	2021/7/11 8:49	2	1	1	0	0	0	40-60	22.8	normal	22.8	normal	11.8	normal	41.9	normal	53	¸¨Öú	unknown	unknown	unknown	unknown	unknown	unknown	unknown	unknown	unknown	unknown	uter+	unknown	unknown	unknown	unknown	unknown	unknown	unknown	unknown	unknown	unknown	unknown	unknown	unknown	uter	1	other	unknown
3719	patient668	male	67	2021/8/19 14:45	1	1	1	1	0	0	>60	11.2	normal	19.8	normal	11.5	normal	40.7	normal	59	unknown	unknown	unknown	unknown	unknown	unknown	gastric+	unknown	unknown	unknown	unknown	unknown	unknown	unknown	unknown	unknown	unknown	unknown	unknown	unknown	unknown	unknown	unknown	unknown	unknown	gastric	1	gastric	live+
3720	patient669	female	65	2020/12/21 8:22	4	1	1	1	0	0	>60	25.1	normal	30.4	normal	20.3	normal	NA	unknown	93	unknown	unknown	unknown	breast+	unknown	unknown	unknown	unknown	unknown	unknown	easophage+	unknown	unknown	unknown	unknown	unknown	unknown	unknown	unknown	unknown	unknown	unknown	unknown	unknown	unknown	breast+easophage	2	mpc	unknown
3728	patient670	male	60	2021/5/22 13:44	1	1	1	1	0	0	40-60	6	normal	16.2	normal	13.7	normal	42.2	normal	72	unknown	unknown	unknown	unknown	unknown	unknown	unknown	unknown	unknown	pancrease+	unknown	unknown	unknown	unknown	unknown	unknown	unknown	unknown	unknown	unknown	unknown	unknown	unknown	unknown	unknown	pancrease	1	pancrease	live+
3733	patient671	female	70	2019/7/31 14:27	5	1	1	1	1	0	>60	4.5	normal	20.2	normal	14.1	normal	NA	unknown	109	Î¬³Ö	unknown	unknown	unknown	unknown	unknown	gastric+	unknown	unknown	unknown	unknown	unknown	unknown	unknown	unknown	unknown	unknown	unknown	unknown	unknown	unknown	unknown	unknown	unknown	unknown	gastric	1	gastric	unknown
3734	patient672	male	61	2021/3/26 9:29	1	1	1	1	0	0	>60	13.4	normal	17.2	normal	7.1	normal	37.6	normal	67	unknown	lung+	unknown	unknown	unknown	unknown	unknown	unknown	unknown	unknown	unknown	unknown	unknown	unknown	unknown	unknown	unknown	unknown	unknown	unknown	unknown	unknown	unknown	unknown	unknown	lung	1	lung	unknown
3741	patient673	male	67	2021/5/10 9:01	3	1	1	1	0	0	>60	26.8	normal	20.9	normal	16.7	normal	40	normal	60	unknown	lung+	unknown	unknown	unknown	unknown	unknown	unknown	unknown	unknown	unknown	unknown	unknown	unknown	unknown	unknown	unknown	unknown	unknown	unknown	unknown	unknown	unknown	unknown	unknown	lung	1	lung	unknown
3748	patient674	male	61	2019/6/15 10:33	4	1	1	1	0	0	>60	9.7	normal	20	normal	17.7	normal	NA	unknown	91	unknown	unknown	unknown	unknown	unknown	unknown	gastric+	unknown	unknown	unknown	unknown	unknown	unknown	unknown	unknown	unknown	unknown	unknown	unknown	unknown	unknown	unknown	unknown	unknown	unknown	gastric	1	gastric	unknown
3752	patient675	male	35	2018/9/24 14:54	NA	0	0	0	0	0	<40	39	normal	37	high	13.9	normal	NA	unknown	276	unknown	unknown	unknown	unknown	crc+	unknown	unknown	unknown	unknown	unknown	unknown	unknown	unknown	unknown	unknown	unknown	unknown	unknown	unknown	unknown	unknown	unknown	unknown	unknown	unknown	crc	1	crc	unknown
3756	patient676	female	33	2020/9/1 14:19	1	0	0	0	0	0	<40	14.5	normal	21.5	normal	13	normal	NA	unknown	91	unknown	unknown	unknown	breast+	unknown	unknown	unknown	unknown	unknown	unknown	unknown	unknown	unknown	unknown	unknown	unknown	unknown	unknown	unknown	unknown	unknown	unknown	unknown	unknown	unknown	breast	1	breast	unknown
3757	patient677	male	59	2021/5/19 9:07	1	1	1	0	0	0	40-60	28.6	normal	22.8	normal	11.2	normal	38	normal	61	¸¨Öú	lung+	unknown	unknown	unknown	unknown	unknown	unknown	unknown	unknown	unknown	unknown	unknown	unknown	unknown	unknown	unknown	unknown	unknown	unknown	unknown	unknown	unknown	unknown	unknown	lung	1	lung	unknown
3759	patient678	male	66	2021/6/28 14:41	1	1	1	1	0	0	>60	18.7	normal	18.5	normal	15.8	normal	35.9	normal	65	Ò»Ïß	lung+	unknown	unknown	unknown	unknown	unknown	unknown	unknown	unknown	unknown	unknown	unknown	unknown	unknown	unknown	unknown	unknown	unknown	unknown	unknown	unknown	unknown	unknown	unknown	lung	1	lung	unknown
3763	patient679	male	54	2019/12/24 10:21	1	1	1	0	0	0	40-60	10.1	normal	18.2	normal	13.9	normal	NA	unknown	412	unknown	unknown	unknown	unknown	unknown	unknown	unknown	unknown	unknown	unknown	unknown	unknown	unknown	unknown	unknown	unknown	unknown	unknown	unknown	unknown	unknown	unknown	unknown	unknown	unknown	unknown	1	unknown	unknown
3765	patient680	male	68	2021/2/26 16:15	2	1	1	1	0	0	>60	12	normal	18	normal	8.5	normal	30.9	normal	94	unknown	unknown	unknown	unknown	unknown	unknown	unknown	unknown	unknown	unknown	unknown	unknown	unknown	unknown	bladder+	unknown	unknown	unknown	unknown	unknown	unknown	unknown	unknown	unknown	unknown	bladder	1	bladder	live+
3771	patient681	female	42	2020/2/17 10:23	4	1	0	0	0	0	40-60	24.6	normal	NA	unknown	13	normal	NA	unknown	NA	unknown	unknown	unknown	unknown	crc+	unknown	unknown	unknown	unknown	unknown	unknown	unknown	unknown	unknown	unknown	unknown	unknown	unknown	unknown	unknown	unknown	unknown	unknown	unknown	unknown	crc	1	crc	live+
3774	patient682	female	47	2019/8/8 14:03	1	1	0	0	0	0	40-60	22.9	normal	NA	unknown	NA	unknown	NA	unknown	127	unknown	unknown	unknown	unknown	unknown	unknown	unknown	unknown	unknown	unknown	unknown	unknown	unknown	unknown	unknown	unknown	unknown	unknown	unknown	unknown	unknown	unknown	unknown	unknown	unknown	unknown	1	unknown	unknown
3776	patient683	female	52	2019/12/13 15:41	1	1	1	0	0	0	40-60	43.6	high	55.9	high	12.2	normal	NA	unknown	127	unknown	unknown	unknown	breast+	unknown	unknown	unknown	unknown	unknown	unknown	unknown	unknown	unknown	unknown	unknown	unknown	unknown	unknown	unknown	unknown	unknown	unknown	unknown	unknown	unknown	breast	1	breast	unknown
3782	patient684	male	66	2020/10/21 14:42	3	1	1	1	0	0	>60	8.3	normal	18.3	normal	8.7	normal	NA	unknown	103	unknown	lung+	unknown	unknown	unknown	unknown	unknown	unknown	unknown	unknown	unknown	unknown	unknown	unknown	unknown	unknown	unknown	unknown	unknown	unknown	unknown	unknown	unknown	unknown	unknown	lung	1	lung	unknown
3783	patient685	male	77	2019/7/19 15:26	3	1	1	1	1	0	>60	11.7	normal	22.2	normal	13.2	normal	NA	unknown	62	Î¬³Ö	unknown	unknown	unknown	crc+	unknown	unknown	unknown	unknown	unknown	unknown	unknown	unknown	unknown	unknown	unknown	unknown	unknown	unknown	unknown	unknown	unknown	unknown	unknown	unknown	crc	1	crc	unknown
3790	patient686	male	63	2021/4/28 10:27	1	1	1	1	0	0	>60	8.7	normal	11.9	normal	8.8	normal	37.8	normal	194	unknown	lung+	unknown	unknown	unknown	unknown	unknown	unknown	unknown	unknown	unknown	unknown	unknown	unknown	unknown	unknown	unknown	unknown	unknown	unknown	unknown	unknown	unknown	unknown	unknown	lung	1	lung	unknown
3792	patient687	male	64	2019/4/19 15:14	1	1	1	1	0	0	>60	7.2	normal	21.7	normal	9.5	normal	NA	unknown	102	unknown	unknown	unknown	unknown	unknown	unknown	gastric+	unknown	unknown	unknown	easophage+	unknown	unknown	unknown	unknown	unknown	unknown	unknown	unknown	unknown	unknown	unknown	unknown	unknown	head+	gastric+easophage+head	3	mpc	live+
3795	patient688	male	49	2021/7/31 14:13	1	1	0	0	0	0	40-60	36.3	normal	22.4	normal	10.5	normal	38.3	normal	58	unknown	lung+	sclc+	unknown	unknown	unknown	unknown	unknown	unknown	unknown	unknown	unknown	unknown	unknown	unknown	unknown	unknown	unknown	unknown	unknown	unknown	unknown	unknown	unknown	unknown	lung	1	lung	unknown
3800	patient689	male	66	2018/10/12 16:46	NA	1	1	1	0	0	>60	12.1	normal	NA	unknown	20.8	normal	NA	unknown	NA	unknown	unknown	unknown	unknown	crc+	unknown	unknown	unknown	unknown	unknown	unknown	unknown	unknown	unknown	unknown	unknown	unknown	unknown	unknown	unknown	unknown	unknown	unknown	unknown	unknown	crc	1	crc	live+
3801	patient690	male	69	2019/6/11 16:17	1	1	1	1	0	0	>60	20.5	normal	33	normal	6.7	normal	NA	unknown	99	Î¬³Ö	unknown	unknown	unknown	crc+	unknown	unknown	unknown	unknown	unknown	unknown	unknown	unknown	unknown	unknown	unknown	unknown	unknown	unknown	unknown	unknown	unknown	unknown	unknown	unknown	crc	1	crc	unknown
3815	patient691	male	54	2021/3/10 12:14	2	1	1	0	0	0	40-60	16.1	normal	33.3	normal	15.2	normal	33.7	normal	92	¸¨Öú	unknown	unknown	unknown	crc+	unknown	unknown	unknown	unknown	unknown	unknown	unknown	unknown	unknown	unknown	unknown	unknown	unknown	unknown	unknown	unknown	unknown	unknown	unknown	unknown	crc	1	crc	unknown
3820	patient692	male	66	2021/6/28 8:19	3	1	1	1	0	0	>60	53	high	NA	unknown	NA	unknown	34.3	normal	NA	Î¬³Ö	unknown	unknown	unknown	crc+	unknown	gastric+	unknown	unknown	unknown	unknown	unknown	unknown	unknown	unknown	unknown	unknown	unknown	unknown	unknown	unknown	unknown	unknown	unknown	unknown	crc+gastric	2	mpc	live+
3825	patient693	male	55	2019/6/27 15:20	3	1	1	0	0	0	40-60	46	high	76.4	high	29.4	high	NA	unknown	291	unknown	unknown	unknown	unknown	unknown	unknown	unknown	unknown	unknown	unknown	easophage+	unknown	unknown	unknown	unknown	unknown	unknown	unknown	unknown	unknown	unknown	unknown	unknown	unknown	unknown	easophage	1	easophage	live+
3829	patient694	female	71	2021/7/16 15:20	2	1	1	1	1	0	>60	14.2	normal	29.5	normal	36.3	high	46.7	normal	39	unknown	unknown	unknown	unknown	crc+	unknown	unknown	unknown	unknown	unknown	unknown	unknown	unknown	unknown	unknown	unknown	unknown	unknown	unknown	unknown	unknown	unknown	unknown	unknown	unknown	crc	1	crc	unknown
3835	patient695	female	56	2018/12/26 15:42	NA	1	1	0	0	0	40-60	32	normal	65	high	21.4	normal	NA	unknown	188	unknown	unknown	unknown	unknown	crc+	unknown	unknown	unknown	unknown	unknown	unknown	unknown	unknown	unknown	unknown	unknown	unknown	unknown	unknown	unknown	unknown	unknown	unknown	unknown	unknown	crc	1	crc	live+
3843	patient696	female	64	2019/7/10 15:32	1	1	1	1	0	0	>60	18.5	normal	25.6	normal	7.2	normal	NA	unknown	50	unknown	unknown	unknown	unknown	unknown	unknown	unknown	unknown	unknown	unknown	unknown	uter+	unknown	unknown	unknown	unknown	unknown	unknown	unknown	unknown	unknown	unknown	unknown	unknown	unknown	uter	1	other	unknown
3848	patient697	male	68	2018/11/1 8:37	2	1	1	1	0	0	>60	19	normal	26	normal	9.3	normal	NA	unknown	82	unknown	unknown	unknown	unknown	unknown	unknown	unknown	unknown	unknown	unknown	unknown	unknown	unknown	unknown	unknown	unknown	unknown	unknown	unknown	unknown	unknown	melanoma+	unknown	unknown	unknown	melanoma	1	other	unknown
3853	patient698	female	52	2019/9/14 14:10	1	1	1	0	0	0	40-60	57.9	high	67.4	high	7.9	normal	NA	unknown	104	unknown	unknown	unknown	unknown	unknown	unknown	unknown	unknown	unknown	unknown	unknown	unknown	unknown	ovrian+	unknown	unknown	unknown	unknown	unknown	unknown	unknown	unknown	unknown	unknown	unknown	ovrian	1	ovrian	unknown
3879	patient699	male	80	2020/5/18 14:15	1	1	1	1	1	1	>60	31	normal	NA	unknown	18.6	normal	NA	unknown	225	unknown	unknown	unknown	unknown	crc+	unknown	unknown	unknown	unknown	unknown	unknown	unknown	unknown	unknown	unknown	unknown	unknown	unknown	unknown	unknown	unknown	unknown	unknown	unknown	unknown	crc	1	crc	live+
3881	patient700	male	66	2019/9/15 9:22	4	1	1	1	0	0	>60	94.5	high	321.9	high	231.2	high	NA	unknown	615	unknown	lung+	unknown	unknown	unknown	unknown	unknown	unknown	unknown	unknown	unknown	unknown	unknown	unknown	unknown	unknown	unknown	unknown	unknown	unknown	unknown	unknown	unknown	unknown	unknown	lung	1	lung	live+
3883	patient701	male	63	2021/7/25 9:38	4	1	1	1	0	0	>60	18.1	normal	39.2	high	9	normal	29.9	low	70	unknown	lung+	unknown	unknown	unknown	unknown	gastric+	unknown	unknown	unknown	unknown	unknown	unknown	unknown	unknown	unknown	unknown	unknown	unknown	unknown	unknown	unknown	unknown	unknown	unknown	lung+gastric	2	mpc	unknown
3885	patient702	male	53	2020/7/22 10:31	1	1	1	0	0	0	40-60	17.1	normal	21.9	normal	11.6	normal	NA	unknown	90	unknown	lung+	unknown	unknown	unknown	unknown	unknown	unknown	unknown	unknown	unknown	unknown	unknown	unknown	unknown	unknown	unknown	unknown	NET+	unknown	unknown	unknown	unknown	unknown	unknown	lung+NET	2	mpc	unknown
3887	patient703	male	73	2018/9/6 8:44	NA	1	1	1	1	0	>60	10	normal	18	normal	22.7	normal	NA	unknown	104	unknown	unknown	unknown	unknown	crc+	unknown	unknown	unknown	unknown	unknown	unknown	unknown	unknown	unknown	unknown	unknown	unknown	unknown	unknown	unknown	unknown	unknown	unknown	unknown	unknown	crc	1	crc	live+
3891	patient704	male	72	2020/4/7 8:22	2	1	1	1	1	0	>60	14.7	normal	28.3	normal	13.9	normal	NA	unknown	68	unknown	unknown	unknown	unknown	unknown	unknown	unknown	unknown	unknown	unknown	unknown	unknown	unknown	unknown	unknown	unknown	unknown	unknown	unknown	unknown	unknown	unknown	unknown	thymus+	unknown	thymus	1	other	live+
3897	patient705	male	55	2021/8/19 14:36	2	1	1	0	0	0	40-60	32	normal	29	normal	21.8	normal	46.2	normal	NA	Êõºó	unknown	unknown	unknown	unknown	unknown	gastric+	unknown	unknown	unknown	unknown	unknown	unknown	unknown	unknown	unknown	unknown	unknown	unknown	unknown	unknown	unknown	unknown	unknown	unknown	gastric	1	gastric	unknown
3898	patient706	male	63	2018/12/30 8:46	2	1	1	1	0	0	>60	65	high	44	high	28.9	high	NA	unknown	107	unknown	unknown	unknown	unknown	crc+	unknown	unknown	unknown	unknown	unknown	unknown	unknown	unknown	unknown	unknown	unknown	unknown	unknown	unknown	unknown	unknown	unknown	unknown	unknown	unknown	crc	1	crc	unknown
3899	patient707	male	80	2020/8/28 15:01	5	1	1	1	1	1	>60	34.5	normal	32.6	normal	16	normal	NA	unknown	241	unknown	lung+	unknown	unknown	unknown	unknown	unknown	unknown	unknown	unknown	unknown	unknown	unknown	unknown	unknown	unknown	unknown	unknown	unknown	unknown	unknown	unknown	unknown	unknown	unknown	lung	1	lung	live+
3907	patient708	female	69	2019/7/4 15:06	5	1	1	1	0	0	>60	26.9	normal	NA	unknown	NA	unknown	NA	unknown	NA	unknown	unknown	unknown	unknown	unknown	unknown	unknown	unknown	unknown	unknown	unknown	unknown	unknown	unknown	unknown	unknown	unknown	sex+	unknown	unknown	unknown	unknown	unknown	unknown	unknown	sex	1	other	unknown
3909	patient709	female	52	2021/7/26 15:08	1	1	1	0	0	0	40-60	28.9	normal	24.1	normal	11.4	normal	44.6	normal	119	unknown	lung+	unknown	unknown	unknown	unknown	unknown	unknown	unknown	unknown	unknown	unknown	unknown	unknown	unknown	unknown	unknown	unknown	unknown	unknown	unknown	unknown	unknown	unknown	unknown	lung	1	lung	unknown
3911	patient710	male	63	2021/3/22 13:37	1	1	1	1	0	0	>60	41.5	high	32.9	normal	13.2	normal	44.5	normal	100	¸¨Öú	lung+	unknown	unknown	unknown	unknown	unknown	unknown	unknown	unknown	unknown	unknown	unknown	unknown	unknown	unknown	unknown	unknown	unknown	unknown	unknown	unknown	unknown	unknown	unknown	lung	1	lung	unknown
3915	patient711	male	45	2021/9/1 14:32	1	1	0	0	0	0	40-60	12.4	normal	14.7	normal	13.8	normal	38.6	normal	53	¸¨Öú	unknown	unknown	unknown	unknown	unknown	unknown	unknown	unknown	unknown	easophage+	unknown	unknown	unknown	unknown	unknown	unknown	unknown	unknown	unknown	unknown	unknown	unknown	unknown	unknown	easophage	1	easophage	unknown
3916	patient712	male	83	2020/9/15 9:22	2	1	1	1	1	1	>60	17	normal	NA	unknown	NA	unknown	NA	unknown	NA	unknown	unknown	unknown	unknown	crc+	unknown	unknown	unknown	unknown	unknown	unknown	unknown	unknown	unknown	unknown	unknown	unknown	unknown	unknown	unknown	unknown	unknown	unknown	unknown	unknown	crc	1	crc	unknown
3920	patient713	male	62	2019/7/11 11:01	1	1	1	1	0	0	>60	22.8	normal	20.5	normal	9	normal	NA	unknown	71	unknown	lung+	sclc+	unknown	unknown	unknown	unknown	unknown	unknown	unknown	unknown	unknown	unknown	unknown	unknown	unknown	unknown	unknown	unknown	unknown	unknown	unknown	unknown	unknown	unknown	lung	1	lung	unknown
3921	patient714	female	71	2020/6/20 14:44	1	1	1	1	1	0	>60	19	normal	NA	unknown	NA	unknown	NA	unknown	NA	unknown	unknown	unknown	unknown	crc+	unknown	unknown	unknown	unknown	unknown	unknown	unknown	unknown	unknown	unknown	unknown	unknown	unknown	unknown	unknown	unknown	unknown	unknown	unknown	unknown	crc	1	crc	unknown
3926	patient715	male	68	2019/2/13 16:33	0	1	1	1	0	0	>60	37.4	normal	23.4	normal	6.1	normal	NA	unknown	NA	unknown	lung+	unknown	unknown	unknown	unknown	unknown	unknown	unknown	unknown	unknown	unknown	unknown	unknown	unknown	unknown	unknown	unknown	unknown	unknown	unknown	unknown	unknown	unknown	unknown	lung	1	lung	unknown
3927	patient716	male	71	2018/10/3 9:37	NA	1	1	1	1	0	>60	19	normal	NA	unknown	13.4	normal	NA	unknown	383	unknown	unknown	unknown	unknown	unknown	unknown	gastric+	unknown	unknown	unknown	unknown	unknown	unknown	unknown	unknown	unknown	unknown	unknown	unknown	unknown	unknown	unknown	unknown	unknown	unknown	gastric	1	gastric	unknown
3928	patient717	male	69	2021/7/7 14:24	2	1	1	1	0	0	>60	21.8	normal	30.1	normal	23.1	normal	41.5	normal	62	¸¨Öú	unknown	unknown	unknown	unknown	unknown	unknown	unknown	gal.bile+	unknown	unknown	unknown	unknown	unknown	unknown	unknown	unknown	unknown	unknown	unknown	unknown	unknown	unknown	unknown	unknown	gal.bile	1	gal.bile	unknown
3931	patient718	male	75	2018/10/28 10:51	NA	1	1	1	1	0	>60	9	normal	20	normal	8.9	normal	NA	unknown	71	unknown	lung+	sclc+	unknown	unknown	unknown	unknown	unknown	unknown	unknown	unknown	unknown	unknown	unknown	unknown	unknown	unknown	unknown	unknown	unknown	unknown	unknown	unknown	unknown	unknown	lung	1	lung	live+
3935	patient719	female	64	2020/4/18 15:23	1	1	1	1	0	0	>60	16	normal	30.6	normal	6.2	normal	NA	unknown	69	unknown	lung+	sclc+	unknown	unknown	unknown	unknown	unknown	unknown	unknown	unknown	unknown	unknown	unknown	unknown	unknown	unknown	unknown	unknown	unknown	unknown	unknown	unknown	unknown	unknown	lung	1	lung	unknown
3941	patient720	male	79	2020/11/18 15:45	3	1	1	1	1	0	>60	17.1	normal	29.6	normal	7.9	normal	NA	unknown	99	unknown	unknown	unknown	unknown	unknown	unknown	unknown	unknown	unknown	unknown	unknown	unknown	unknown	unknown	unknown	unknown	unknown	unknown	unknown	unknown	unknown	melanoma+	unknown	unknown	unknown	melanoma	1	other	unknown
3943	patient721	female	62	2021/1/29 10:24	2	1	1	1	0	0	>60	20	normal	33	normal	6.8	normal	38.2	normal	NA	unknown	unknown	unknown	breast+	unknown	unknown	unknown	unknown	unknown	unknown	unknown	unknown	unknown	unknown	unknown	unknown	unknown	unknown	unknown	unknown	unknown	unknown	unknown	unknown	unknown	breast	1	breast	unknown
3957	patient722	male	85	2018/9/27 10:52	NA	1	1	1	1	1	>60	12.3	normal	26.5	normal	42.4	high	NA	unknown	115	unknown	unknown	unknown	unknown	crc+	unknown	unknown	unknown	unknown	unknown	unknown	unknown	unknown	unknown	unknown	unknown	unknown	unknown	unknown	unknown	unknown	unknown	unknown	unknown	unknown	crc	1	crc	unknown
3958	patient723	female	72	2020/7/28 14:19	2	1	1	1	1	0	>60	14.8	normal	18.3	normal	10.3	normal	NA	unknown	213	Î¬³Ö	unknown	unknown	unknown	crc+	unknown	unknown	unknown	unknown	unknown	unknown	unknown	unknown	unknown	unknown	unknown	unknown	unknown	unknown	unknown	unknown	unknown	unknown	unknown	unknown	crc	1	crc	live+
3962	patient724	female	47	2021/1/28 14:00	1	1	0	0	0	0	40-60	24.7	normal	25.6	normal	22.9	normal	45.8	normal	75	unknown	unknown	unknown	unknown	unknown	unknown	unknown	unknown	unknown	unknown	unknown	unknown	unknown	unknown	unknown	unknown	unknown	unknown	unknown	unknown	unknown	unknown	sarcoma+	unknown	unknown	sarcoma	1	other	unknown
3972	patient725	male	61	2019/9/5 8:37	1	1	1	1	0	0	>60	5.8	normal	6.4	normal	14.2	normal	NA	unknown	40	unknown	unknown	unknown	unknown	crc+	unknown	unknown	unknown	unknown	unknown	unknown	unknown	unknown	unknown	unknown	unknown	unknown	unknown	unknown	unknown	unknown	unknown	unknown	unknown	unknown	crc	1	crc	unknown
3975	patient726	female	44	2021/4/17 8:59	1	1	0	0	0	0	40-60	13.2	normal	18.7	normal	8.2	normal	48.6	normal	78	unknown	unknown	unknown	breast+	unknown	unknown	unknown	unknown	unknown	unknown	unknown	unknown	unknown	unknown	unknown	unknown	unknown	unknown	unknown	unknown	unknown	unknown	unknown	unknown	unknown	breast	1	breast	unknown
3979	patient727	female	81	2020/10/25 9:08	4	1	1	1	1	1	>60	13.6	normal	NA	unknown	12.9	normal	NA	unknown	NA	Î¬³Ö	unknown	unknown	unknown	crc+	unknown	unknown	unknown	unknown	unknown	unknown	unknown	unknown	unknown	unknown	unknown	unknown	unknown	unknown	unknown	unknown	unknown	unknown	unknown	unknown	crc	1	crc	unknown
3983	patient728	male	67	2021/7/30 10:57	1	1	1	1	0	0	>60	47.8	high	56	high	7.8	normal	37.8	normal	1574	unknown	unknown	unknown	unknown	unknown	unknown	unknown	unknown	unknown	unknown	unknown	unknown	unknown	unknown	unknown	unknown	unknown	unknown	unknown	unknown	unknown	unknown	sarcoma+	unknown	unknown	sarcoma	1	other	live+
3986	patient729	male	74	2019/7/12 14:59	2	1	1	1	1	0	>60	12	normal	22.3	normal	11.5	normal	NA	unknown	108	unknown	lung+	unknown	unknown	unknown	unknown	unknown	unknown	unknown	unknown	unknown	unknown	unknown	unknown	unknown	unknown	unknown	unknown	unknown	unknown	unknown	unknown	unknown	unknown	unknown	lung	1	lung	live+
3988	patient730	male	79	2021/7/19 9:12	2	1	1	1	1	0	>60	13.3	normal	NA	unknown	20.5	normal	40.6	normal	NA	unknown	unknown	unknown	unknown	crc+	unknown	unknown	unknown	unknown	unknown	unknown	unknown	unknown	unknown	unknown	unknown	unknown	unknown	unknown	unknown	unknown	unknown	unknown	unknown	unknown	crc	1	crc	unknown
3990	patient731	male	71	2020/3/20 14:59	2	1	1	1	1	0	>60	14.8	normal	23	normal	11.1	normal	NA	unknown	106	Êõºó	lung+	sclc+	unknown	unknown	unknown	unknown	unknown	unknown	unknown	unknown	unknown	unknown	unknown	unknown	unknown	unknown	unknown	unknown	unknown	unknown	unknown	unknown	unknown	unknown	lung	1	lung	unknown
3991	patient732	male	70	2021/5/16 14:54	2	1	1	1	1	0	>60	8.7	normal	19.8	normal	8	normal	37.5	normal	59	unknown	lung+	unknown	unknown	unknown	unknown	unknown	unknown	unknown	unknown	unknown	unknown	unknown	unknown	unknown	unknown	unknown	unknown	unknown	unknown	unknown	unknown	unknown	unknown	unknown	lung	1	lung	unknown
3998	patient733	male	47	2020/12/5 10:28	3	1	0	0	0	0	40-60	NA	unknown	59	high	NA	unknown	NA	unknown	241	unknown	unknown	unknown	unknown	crc+	unknown	unknown	unknown	unknown	unknown	unknown	unknown	unknown	unknown	unknown	unknown	unknown	unknown	unknown	unknown	unknown	unknown	unknown	unknown	unknown	crc	1	crc	unknown
4004	patient734	female	40	2020/5/13 15:59	1	1	0	0	0	0	40-60	249.5	high	845.4	high	37.8	high	NA	unknown	1606	unknown	unknown	unknown	breast+	unknown	unknown	unknown	unknown	unknown	unknown	unknown	unknown	unknown	unknown	unknown	unknown	unknown	unknown	unknown	unknown	unknown	unknown	unknown	unknown	unknown	breast	1	breast	live+
4007	patient735	female	59	2021/7/31 16:33	1	1	1	0	0	0	40-60	13.5	normal	22.5	normal	10.2	normal	40.2	normal	85	unknown	lung+	unknown	unknown	unknown	unknown	unknown	unknown	unknown	unknown	unknown	unknown	unknown	unknown	unknown	unknown	unknown	unknown	unknown	unknown	unknown	unknown	unknown	unknown	unknown	lung	1	lung	unknown
4008	patient736	male	78	2020/12/1 9:13	1	1	1	1	1	0	>60	13.8	normal	NA	unknown	14.8	normal	NA	unknown	NA	unknown	unknown	unknown	unknown	crc+	unknown	unknown	unknown	unknown	unknown	unknown	unknown	unknown	unknown	unknown	unknown	unknown	unknown	unknown	unknown	unknown	unknown	unknown	unknown	unknown	crc	1	crc	unknown
4010	patient737	male	65	2020/7/28 15:00	4	1	1	1	0	0	>60	19.6	normal	23.6	normal	6	normal	NA	unknown	132	unknown	unknown	unknown	unknown	unknown	unknown	unknown	unknown	unknown	unknown	easophage+	unknown	unknown	unknown	unknown	unknown	unknown	unknown	unknown	unknown	unknown	unknown	unknown	unknown	unknown	easophage	1	easophage	unknown
4014	patient738	female	78	2021/7/27 8:02	2	1	1	1	1	0	>60	10.9	normal	23.8	normal	21.7	normal	46.6	normal	82	unknown	unknown	unknown	unknown	unknown	unknown	unknown	unknown	unknown	unknown	unknown	unknown	cervix+	unknown	unknown	unknown	unknown	unknown	unknown	unknown	unknown	unknown	unknown	unknown	unknown	cervix	1	cervix	unknown
4015	patient739	female	43	2021/8/7 7:56	2	1	0	0	0	0	40-60	16.6	normal	NA	unknown	11.5	normal	38.1	normal	NA	unknown	unknown	unknown	unknown	crc+	unknown	unknown	unknown	unknown	unknown	unknown	unknown	unknown	unknown	unknown	unknown	unknown	unknown	unknown	unknown	unknown	unknown	unknown	unknown	unknown	crc	1	crc	live+
4017	patient740	male	69	2020/2/5 9:47	4	1	1	1	0	0	>60	18.2	normal	38.1	high	63.6	high	NA	unknown	290	unknown	unknown	unknown	unknown	unknown	unknown	gastric+	unknown	unknown	unknown	unknown	unknown	unknown	unknown	unknown	unknown	unknown	unknown	unknown	unknown	unknown	unknown	unknown	unknown	unknown	gastric	1	gastric	unknown
4019	patient741	female	45	2021/6/25 9:22	4	1	0	0	0	0	40-60	192.3	high	276.1	high	11.5	normal	25.5	low	285	unknown	unknown	unknown	breast+	unknown	unknown	unknown	unknown	unknown	unknown	unknown	unknown	unknown	unknown	unknown	unknown	unknown	unknown	unknown	unknown	unknown	unknown	unknown	unknown	unknown	breast	1	breast	live+
4023	patient742	male	72	2021/4/26 14:02	3	1	1	1	1	0	>60	15.6	normal	27.8	normal	6.6	normal	31.7	normal	64	unknown	unknown	unknown	unknown	unknown	unknown	unknown	unknown	unknown	unknown	unknown	unknown	unknown	unknown	unknown	unknown	unknown	unknown	unknown	unknown	unknown	unknown	unknown	unknown	head+	head	1	other	unknown
4025	patient743	female	46	2021/4/1 14:18	1	1	0	0	0	0	40-60	41.7	high	46.7	high	11.5	normal	40.1	normal	106	unknown	unknown	unknown	unknown	unknown	unknown	unknown	unknown	unknown	unknown	unknown	unknown	unknown	ovrian+	unknown	unknown	unknown	unknown	unknown	unknown	unknown	unknown	unknown	unknown	unknown	ovrian	1	ovrian	unknown
4030	patient744	male	57	2021/2/25 8:51	1	1	1	0	0	0	40-60	17.2	normal	28.9	normal	18	normal	43.9	normal	93	unknown	unknown	unknown	unknown	crc+	unknown	unknown	unknown	unknown	unknown	unknown	unknown	unknown	unknown	unknown	unknown	unknown	unknown	unknown	unknown	unknown	unknown	unknown	unknown	unknown	crc	1	crc	unknown
4035	patient745	male	74	2021/6/7 15:15	2	1	1	1	1	0	>60	25.7	normal	20.7	normal	10.5	normal	39.2	normal	85	unknown	lung+	unknown	unknown	unknown	unknown	unknown	unknown	unknown	unknown	unknown	unknown	unknown	unknown	unknown	unknown	unknown	unknown	unknown	unknown	unknown	unknown	unknown	unknown	unknown	lung	1	lung	unknown
4041	patient746	male	61	2021/4/14 9:20	3	1	1	1	0	0	>60	12.4	normal	14.9	normal	7.9	normal	33.6	normal	92	unknown	lung+	unknown	unknown	unknown	unknown	unknown	unknown	unknown	unknown	unknown	unknown	unknown	unknown	unknown	unknown	unknown	unknown	unknown	unknown	unknown	unknown	unknown	unknown	unknown	lung	1	lung	unknown
4047	patient747	female	68	2019/8/24 14:41	2	1	1	1	0	0	>60	10.4	normal	38.2	high	17.4	normal	NA	unknown	59	unknown	unknown	unknown	unknown	unknown	unknown	gastric+	unknown	unknown	unknown	unknown	unknown	unknown	unknown	unknown	unknown	unknown	unknown	unknown	unknown	unknown	unknown	unknown	unknown	unknown	gastric	1	gastric	live+
4049	patient748	male	58	2021/5/12 10:06	1	1	1	0	0	0	40-60	98.4	high	48.6	high	12	normal	42.6	normal	121	¸¨Öú	lung+	unknown	unknown	unknown	unknown	unknown	unknown	unknown	unknown	unknown	unknown	unknown	unknown	unknown	unknown	unknown	unknown	unknown	unknown	unknown	unknown	unknown	unknown	unknown	lung	1	lung	unknown
4052	patient749	female	75	2021/7/1 15:40	2	1	1	1	1	0	>60	9	normal	24.3	normal	18.3	normal	35.9	normal	49	unknown	lung+	unknown	unknown	unknown	unknown	unknown	unknown	unknown	unknown	unknown	unknown	unknown	unknown	unknown	unknown	unknown	unknown	unknown	unknown	unknown	unknown	unknown	unknown	unknown	lung	1	lung	unknown
4060	patient750	male	64	2018/9/7 14:47	NA	1	1	1	0	0	>60	23	normal	27	normal	11.3	normal	NA	unknown	68	unknown	unknown	unknown	unknown	crc+	unknown	unknown	unknown	unknown	unknown	unknown	unknown	unknown	unknown	unknown	unknown	unknown	unknown	unknown	unknown	unknown	unknown	unknown	unknown	unknown	crc	1	crc	unknown
4062	patient751	male	68	2021/7/13 13:28	4	1	1	1	0	0	>60	42	high	38	high	12.5	normal	31.3	normal	119	unknown	unknown	unknown	unknown	unknown	unknown	unknown	unknown	unknown	unknown	easophage+	unknown	unknown	unknown	unknown	unknown	unknown	unknown	unknown	unknown	unknown	unknown	unknown	unknown	unknown	easophage	1	easophage	unknown
4064	patient752	female	80	2019/1/13 14:48	1	1	1	1	1	1	>60	22.6	normal	48.1	high	17.8	normal	NA	unknown	117	unknown	lung+	unknown	unknown	unknown	unknown	unknown	unknown	unknown	unknown	unknown	unknown	unknown	unknown	unknown	unknown	unknown	unknown	unknown	unknown	unknown	unknown	unknown	unknown	unknown	lung	1	lung	live+
4066	patient753	male	64	2021/2/24 11:21	4	1	1	1	0	0	>60	25	normal	NA	unknown	NA	unknown	30.8	normal	151	unknown	unknown	unknown	unknown	unknown	unknown	unknown	unknown	unknown	unknown	easophage+	unknown	unknown	unknown	unknown	unknown	unknown	unknown	unknown	unknown	unknown	unknown	unknown	unknown	unknown	easophage	1	easophage	unknown
4071	patient754	female	75	2020/9/23 9:39	3	1	1	1	1	0	>60	12.3	normal	30.3	normal	10	normal	NA	unknown	58	unknown	unknown	unknown	breast+	unknown	unknown	unknown	unknown	unknown	unknown	unknown	unknown	unknown	unknown	unknown	unknown	unknown	unknown	unknown	unknown	unknown	unknown	unknown	unknown	unknown	breast	1	breast	unknown
4077	patient755	male	86	2021/8/18 15:16	5	1	1	1	1	1	>60	25.5	normal	24.1	normal	16.2	normal	21.8	low	66	unknown	unknown	unknown	unknown	crc+	unknown	unknown	unknown	unknown	unknown	unknown	unknown	unknown	unknown	unknown	unknown	unknown	unknown	unknown	unknown	unknown	unknown	unknown	unknown	unknown	crc	1	crc	live+
4080	patient756	female	66	2018/9/2 9:22	NA	1	1	1	0	0	>60	3.7	normal	18.6	normal	13.4	normal	45.4	normal	102	unknown	unknown	unknown	unknown	crc+	unknown	unknown	unknown	unknown	unknown	unknown	unknown	unknown	unknown	unknown	unknown	unknown	unknown	unknown	unknown	unknown	unknown	unknown	unknown	unknown	crc	1	crc	unknown
4085	patient757	male	68	2019/6/21 14:54	4	1	1	1	0	0	>60	34.8	normal	NA	unknown	5.9	normal	NA	unknown	92	Î¬³Ö	unknown	unknown	unknown	unknown	unknown	gastric+	unknown	unknown	unknown	unknown	unknown	unknown	unknown	unknown	unknown	unknown	unknown	unknown	unknown	unknown	unknown	unknown	unknown	unknown	gastric	1	gastric	unknown
4097	patient758	male	63	2018/9/30 11:02	NA	1	1	1	0	0	>60	16	normal	NA	unknown	12	normal	NA	unknown	254	unknown	unknown	unknown	unknown	crc+	unknown	unknown	unknown	unknown	unknown	unknown	unknown	unknown	unknown	unknown	unknown	unknown	unknown	unknown	unknown	unknown	unknown	unknown	unknown	unknown	crc	1	crc	unknown
4103	patient759	female	50	2021/4/21 16:19	1	1	1	0	0	0	40-60	106.6	high	65.3	high	9.1	normal	43.8	normal	74	unknown	unknown	unknown	breast+	unknown	unknown	unknown	unknown	unknown	unknown	unknown	unknown	unknown	unknown	unknown	unknown	unknown	unknown	unknown	unknown	unknown	unknown	unknown	unknown	unknown	breast	1	breast	unknown
4106	patient760	female	51	2021/9/8 8:57	1	1	1	0	0	0	40-60	31	normal	74.8	high	14.3	normal	37.1	normal	307	unknown	unknown	unknown	breast+	unknown	unknown	unknown	unknown	unknown	unknown	unknown	unknown	unknown	unknown	unknown	unknown	unknown	unknown	unknown	unknown	unknown	unknown	unknown	unknown	unknown	breast	1	breast	unknown
4115	patient761	male	65	2020/7/27 14:09	1	1	1	1	0	0	>60	14.1	normal	24	normal	13.5	normal	NA	unknown	80	unknown	unknown	unknown	unknown	unknown	unknown	unknown	unknown	gal.bile+	unknown	unknown	unknown	unknown	unknown	unknown	unknown	unknown	unknown	unknown	unknown	unknown	unknown	unknown	unknown	unknown	gal.bile	1	gal.bile	unknown
4116	patient762	female	41	2019/3/6 8:13	NA	1	0	0	0	0	40-60	20.2	normal	41.2	high	NA	unknown	NA	unknown	NA	unknown	unknown	unknown	breast+	unknown	unknown	unknown	unknown	unknown	unknown	unknown	unknown	unknown	unknown	unknown	unknown	unknown	unknown	unknown	unknown	unknown	unknown	unknown	unknown	unknown	breast	1	breast	unknown
4126	patient763	male	75	2020/8/4 8:24	3	1	1	1	1	0	>60	21	normal	NA	unknown	20.5	normal	NA	unknown	80	unknown	unknown	unknown	unknown	unknown	unknown	unknown	unknown	unknown	unknown	unknown	unknown	unknown	unknown	unknown	unknown	unknown	unknown	unknown	unknown	unknown	unknown	unknown	unknown	head+	head	1	other	unknown
4134	patient764	female	50	2021/5/26 11:34	2	1	1	0	0	0	40-60	8	normal	27	normal	12.3	normal	NA	unknown	75	unknown	unknown	unknown	breast+	unknown	unknown	unknown	unknown	unknown	unknown	unknown	unknown	unknown	unknown	unknown	unknown	unknown	unknown	unknown	unknown	unknown	unknown	unknown	unknown	unknown	breast	1	breast	unknown
4137	patient765	male	80	2021/1/6 8:36	2	1	1	1	1	1	>60	13.4	normal	32.5	normal	9.3	normal	33.6	normal	96	unknown	unknown	unknown	unknown	unknown	unknown	gastric+	unknown	unknown	unknown	unknown	unknown	unknown	unknown	unknown	unknown	unknown	unknown	unknown	unknown	unknown	unknown	unknown	unknown	unknown	gastric	1	gastric	unknown
4142	patient766	female	73	2021/2/25 9:51	5	1	1	1	1	0	>60	28	normal	32	normal	20.4	normal	31	normal	NA	Î¬³Ö	unknown	unknown	unknown	unknown	unknown	unknown	unknown	unknown	pancrease+	unknown	unknown	unknown	unknown	unknown	unknown	unknown	unknown	unknown	unknown	unknown	unknown	unknown	unknown	unknown	pancrease	1	pancrease	unknown
4146	patient767	female	78	2020/12/24 14:08	2	1	1	1	1	0	>60	21	normal	166	high	10.5	normal	NA	unknown	138	unknown	unknown	unknown	unknown	unknown	unknown	unknown	unknown	unknown	unknown	unknown	unknown	unknown	unknown	unknown	unknown	unknown	sex+	unknown	unknown	unknown	unknown	unknown	unknown	unknown	sex	1	other	unknown
4148	patient768	male	81	2020/12/7 10:42	3	1	1	1	1	1	>60	10.2	normal	NA	unknown	11.3	normal	NA	unknown	NA	unknown	unknown	unknown	unknown	crc+	unknown	unknown	unknown	unknown	unknown	unknown	unknown	unknown	unknown	unknown	unknown	renal+	unknown	unknown	unknown	unknown	unknown	unknown	unknown	unknown	crc+renal	2	mpc	unknown
4151	patient769	female	54	2021/6/13 14:53	1	1	1	0	0	0	40-60	44.3	high	66.6	high	8.4	normal	43.6	normal	99	unknown	unknown	unknown	breast+	unknown	unknown	unknown	unknown	unknown	unknown	unknown	unknown	unknown	unknown	unknown	unknown	unknown	unknown	unknown	unknown	unknown	unknown	unknown	unknown	unknown	breast	1	breast	live+
4160	patient770	male	72	2020/6/5 15:33	3	1	1	1	1	0	>60	11.5	normal	29.2	normal	10.2	normal	NA	unknown	107	unknown	unknown	unknown	unknown	unknown	unknown	unknown	unknown	unknown	unknown	easophage+	unknown	unknown	unknown	unknown	unknown	unknown	unknown	unknown	unknown	unknown	unknown	unknown	unknown	unknown	easophage	1	easophage	unknown
4168	patient771	male	80	2020/12/31 14:21	2	1	1	1	1	1	>60	13.5	normal	25.7	normal	8.6	normal	NA	unknown	91	unknown	unknown	unknown	unknown	unknown	unknown	gastric+	unknown	unknown	unknown	easophage+	unknown	unknown	unknown	unknown	unknown	unknown	unknown	unknown	unknown	unknown	unknown	unknown	unknown	unknown	gastric+easophage	2	mpc	unknown
4171	patient772	female	60	2018/10/5 15:24	NA	1	1	1	0	0	40-60	11.7	normal	21.5	normal	8.9	normal	NA	unknown	77	unknown	unknown	unknown	breast+	unknown	unknown	unknown	unknown	unknown	unknown	unknown	uter+	unknown	unknown	unknown	unknown	unknown	unknown	unknown	unknown	unknown	unknown	unknown	unknown	unknown	breast+uter	2	mpc	live+
4174	patient773	male	79	2021/6/16 8:11	2	1	1	1	1	0	>60	12.5	normal	21	normal	12.1	normal	41.2	normal	98	unknown	unknown	unknown	unknown	crc+	unknown	unknown	unknown	unknown	unknown	unknown	unknown	unknown	unknown	unknown	unknown	unknown	unknown	unknown	unknown	unknown	unknown	unknown	unknown	unknown	crc	1	crc	live+
4178	patient774	female	70	2020/7/2 15:41	2	1	1	1	1	0	>60	37.6	normal	47.1	high	6.6	normal	NA	unknown	369	unknown	unknown	unknown	unknown	crc+	unknown	unknown	unknown	unknown	unknown	unknown	unknown	unknown	unknown	unknown	unknown	unknown	unknown	unknown	unknown	unknown	unknown	unknown	unknown	unknown	crc	1	crc	live+
4182	patient775	female	46	2019/4/18 14:19	2	1	0	0	0	0	40-60	17.2	normal	NA	unknown	5.3	normal	NA	unknown	68	unknown	unknown	unknown	unknown	crc+	unknown	unknown	unknown	unknown	unknown	unknown	unknown	unknown	unknown	unknown	unknown	unknown	unknown	unknown	unknown	unknown	unknown	unknown	unknown	unknown	crc	1	crc	unknown
4183	patient776	female	55	2021/2/22 8:51	1	1	1	0	0	0	40-60	110	high	48	high	5.5	normal	43.5	normal	104	¸¨Öú	unknown	unknown	breast+	unknown	unknown	unknown	unknown	unknown	unknown	unknown	unknown	unknown	unknown	unknown	unknown	unknown	unknown	unknown	unknown	unknown	unknown	unknown	unknown	unknown	breast	1	breast	unknown
4187	patient777	male	75	2020/7/13 14:32	3	1	1	1	1	0	>60	15.9	normal	24.9	normal	18.7	normal	NA	unknown	93	unknown	unknown	unknown	unknown	crc+	unknown	unknown	unknown	unknown	unknown	unknown	unknown	unknown	unknown	unknown	unknown	unknown	unknown	unknown	unknown	unknown	unknown	unknown	unknown	unknown	crc	1	crc	live+
4208	patient778	male	46	2021/6/3 15:48	4	1	0	0	0	0	40-60	21.5	normal	55	high	20.5	normal	26.5	low	314	unknown	unknown	unknown	unknown	unknown	unknown	unknown	liver+	unknown	unknown	unknown	unknown	unknown	unknown	unknown	unknown	unknown	unknown	unknown	unknown	unknown	unknown	unknown	unknown	unknown	liver	1	other	unknown
4210	patient779	male	70	2019/12/6 11:01	3	1	1	1	1	0	>60	10.3	normal	20.2	normal	12.6	normal	NA	unknown	75	unknown	lung+	sclc+	unknown	unknown	unknown	unknown	unknown	unknown	unknown	unknown	unknown	unknown	unknown	unknown	unknown	unknown	unknown	unknown	unknown	unknown	unknown	unknown	unknown	unknown	lung	1	lung	unknown
4211	patient780	male	46	2019/12/4 9:14	NA	1	0	0	0	0	40-60	39.3	normal	32.6	normal	10.7	normal	NA	unknown	NA	unknown	lung+	unknown	unknown	unknown	unknown	unknown	unknown	unknown	unknown	unknown	unknown	unknown	unknown	unknown	unknown	unknown	unknown	unknown	unknown	unknown	unknown	unknown	unknown	unknown	lung	1	lung	unknown
4213	patient781	female	45	2019/4/7 14:42	0	1	0	0	0	0	40-60	20.3	normal	NA	unknown	NA	unknown	NA	unknown	69	Êõºó	unknown	unknown	unknown	crc+	unknown	unknown	unknown	unknown	unknown	unknown	unknown	unknown	unknown	unknown	unknown	unknown	unknown	unknown	unknown	unknown	unknown	unknown	unknown	unknown	crc	1	crc	unknown
4214	patient782	male	77	2019/11/5 8:52	NA	1	1	1	1	0	>60	6.6	normal	NA	unknown	14.3	normal	NA	unknown	NA	unknown	unknown	unknown	unknown	unknown	unknown	gastric+	unknown	unknown	unknown	unknown	unknown	unknown	unknown	unknown	unknown	unknown	unknown	unknown	unknown	unknown	unknown	unknown	unknown	unknown	gastric	1	gastric	live+
4216	patient783	female	65	2019/7/1 8:42	1	1	1	1	0	0	>60	22	normal	33.2	normal	18.1	normal	NA	unknown	122	Î¬³Ö	unknown	unknown	breast+	unknown	unknown	unknown	unknown	unknown	unknown	unknown	unknown	unknown	unknown	unknown	unknown	unknown	unknown	unknown	unknown	unknown	unknown	unknown	unknown	unknown	breast	1	breast	unknown
4234	patient784	male	54	2020/8/4 13:29	4	1	1	0	0	0	40-60	29	normal	NA	unknown	NA	unknown	NA	unknown	117	unknown	unknown	unknown	unknown	unknown	unknown	unknown	unknown	unknown	unknown	unknown	unknown	unknown	unknown	unknown	unknown	unknown	sex+	unknown	unknown	unknown	unknown	unknown	unknown	unknown	sex	1	other	unknown
4235	patient785	male	49	2019/10/14 13:45	NA	1	0	0	0	0	40-60	28.7	normal	NA	unknown	29.1	high	NA	unknown	NA	unknown	unknown	unknown	unknown	unknown	unknown	unknown	liver+	unknown	unknown	unknown	unknown	unknown	unknown	unknown	unknown	unknown	unknown	unknown	unknown	unknown	unknown	unknown	unknown	unknown	liver	1	other	unknown
4238	patient786	male	55	2019/1/8 10:31	NA	1	1	0	0	0	40-60	59.7	high	NA	unknown	18.6	normal	NA	unknown	NA	unknown	unknown	unknown	unknown	unknown	unknown	unknown	unknown	gal.bile+	unknown	unknown	unknown	unknown	unknown	unknown	unknown	unknown	unknown	unknown	unknown	unknown	unknown	unknown	unknown	unknown	gal.bile	1	gal.bile	live+
4240	patient787	male	72	2021/9/4 12:04	2	1	1	1	1	0	>60	27.7	normal	29.2	normal	17.6	normal	37.5	normal	90	unknown	unknown	unknown	unknown	crc+	unknown	unknown	unknown	unknown	unknown	unknown	unknown	unknown	unknown	unknown	unknown	unknown	unknown	unknown	unknown	unknown	unknown	unknown	unknown	unknown	crc	1	crc	unknown
4244	patient788	male	65	2019/3/2 13:41	1	1	1	1	0	0	>60	24.5	normal	27.5	normal	19.7	normal	NA	unknown	97	unknown	lung+	sclc+	unknown	unknown	unknown	unknown	unknown	unknown	unknown	unknown	unknown	unknown	unknown	unknown	unknown	unknown	unknown	unknown	unknown	unknown	unknown	unknown	unknown	unknown	lung	1	lung	unknown
4248	patient789	female	48	2019/12/19 10:10	1	1	0	0	0	0	40-60	65.4	high	34	normal	8.6	normal	NA	unknown	306	Êõºó	unknown	unknown	unknown	unknown	unknown	unknown	unknown	unknown	pancrease+	unknown	unknown	unknown	unknown	unknown	unknown	unknown	unknown	unknown	unknown	unknown	unknown	unknown	unknown	unknown	pancrease	1	pancrease	unknown
4250	patient790	female	54	2020/12/20 14:34	1	1	1	0	0	0	40-60	21.2	normal	49	high	12.2	normal	NA	unknown	156	unknown	unknown	unknown	unknown	crc+	unknown	unknown	unknown	unknown	unknown	unknown	unknown	unknown	unknown	unknown	unknown	unknown	unknown	unknown	unknown	unknown	unknown	unknown	unknown	unknown	crc	1	crc	unknown
4257	patient791	male	49	2020/8/19 8:07	2	1	0	0	0	0	40-60	53.1	high	51.6	high	6.6	normal	NA	unknown	158	unknown	unknown	unknown	unknown	unknown	unknown	unknown	unknown	unknown	pancrease+	unknown	unknown	unknown	unknown	unknown	unknown	unknown	unknown	unknown	unknown	unknown	unknown	unknown	unknown	unknown	pancrease	1	pancrease	live+
4268	patient792	male	43	2021/3/16 15:20	2	1	0	0	0	0	40-60	17.6	normal	17.5	normal	11.6	normal	34.2	normal	55	unknown	unknown	unknown	unknown	unknown	unknown	unknown	liver+	unknown	unknown	unknown	unknown	unknown	unknown	unknown	unknown	unknown	unknown	unknown	unknown	unknown	unknown	unknown	unknown	unknown	liver	1	other	unknown
4269	patient793	female	65	2019/12/22 14:13	1	1	1	1	0	0	>60	10.4	normal	20.9	normal	9.1	normal	NA	unknown	95	¸¨Öú	unknown	unknown	unknown	unknown	unknown	gastric+	unknown	unknown	unknown	unknown	unknown	unknown	unknown	unknown	unknown	unknown	unknown	unknown	unknown	unknown	unknown	unknown	unknown	unknown	gastric	1	gastric	unknown
4270	patient794	male	58	2019/10/14 14:31	1	1	1	0	0	0	40-60	15.7	normal	19.8	normal	15.8	normal	NA	unknown	51	¸¨Öú	lung+	unknown	unknown	unknown	unknown	unknown	unknown	unknown	unknown	unknown	unknown	unknown	unknown	unknown	unknown	unknown	unknown	unknown	unknown	unknown	unknown	unknown	unknown	unknown	lung	1	lung	live+
4282	patient795	female	58	2021/9/4 8:54	1	1	1	0	0	0	40-60	13.5	normal	NA	unknown	7.6	normal	40.7	normal	NA	Î¬³Ö	unknown	unknown	unknown	crc+	unknown	unknown	unknown	unknown	unknown	unknown	unknown	unknown	unknown	unknown	unknown	unknown	unknown	unknown	unknown	unknown	unknown	unknown	unknown	unknown	crc	1	crc	live+
4284	patient796	female	49	2019/8/4 15:23	1	1	0	0	0	0	40-60	19.6	normal	12.6	normal	12.1	normal	NA	unknown	110	unknown	lung+	unknown	unknown	unknown	unknown	unknown	unknown	unknown	unknown	unknown	unknown	cervix+	unknown	unknown	unknown	unknown	unknown	unknown	unknown	unknown	unknown	unknown	unknown	unknown	lung+cervix	2	mpc	unknown
4289	patient797	male	78	2019/7/16 15:48	2	1	1	1	1	0	>60	33.7	normal	NA	unknown	8	normal	NA	unknown	123	unknown	unknown	unknown	unknown	crc+	unknown	unknown	unknown	unknown	unknown	unknown	unknown	unknown	unknown	unknown	unknown	unknown	unknown	unknown	unknown	unknown	unknown	unknown	unknown	unknown	crc	1	crc	live+
4291	patient798	male	68	2019/6/25 15:00	1	1	1	1	0	0	>60	13.6	normal	NA	unknown	8.5	normal	NA	unknown	78	unknown	lung+	unknown	unknown	unknown	unknown	unknown	unknown	unknown	unknown	unknown	unknown	unknown	unknown	unknown	unknown	unknown	unknown	unknown	unknown	unknown	unknown	unknown	unknown	unknown	lung	1	lung	unknown
4298	patient799	male	81	2021/6/14 17:31	1	1	1	1	1	1	>60	15	normal	NA	unknown	NA	unknown	40.5	normal	NA	unknown	unknown	unknown	unknown	crc+	unknown	unknown	unknown	unknown	unknown	unknown	unknown	unknown	unknown	unknown	unknown	unknown	unknown	unknown	unknown	unknown	unknown	unknown	unknown	unknown	crc	1	crc	unknown
4299	patient800	male	64	2020/7/5 7:50	1	1	1	1	0	0	>60	12	normal	14	normal	8.5	normal	NA	unknown	383	unknown	unknown	unknown	unknown	crc+	unknown	unknown	unknown	unknown	unknown	unknown	unknown	unknown	unknown	unknown	unknown	unknown	unknown	unknown	unknown	unknown	unknown	unknown	unknown	unknown	crc	1	crc	live+
4330	patient801	female	54	2019/7/15 14:42	3	1	1	0	0	0	40-60	5.1	normal	10.3	normal	8.1	normal	NA	unknown	52	unknown	unknown	unknown	unknown	unknown	unknown	unknown	unknown	unknown	unknown	unknown	unknown	unknown	unknown	unknown	unknown	unknown	unknown	unknown	unknown	unknown	unknown	unknown	thymus+	unknown	thymus	1	other	live+
4335	patient802	female	42	2021/3/22 9:22	1	1	0	0	0	0	40-60	13.5	normal	18.1	normal	12.7	normal	45.3	normal	51	unknown	unknown	unknown	unknown	unknown	unknown	unknown	unknown	unknown	unknown	unknown	unknown	cervix+	unknown	unknown	unknown	unknown	unknown	unknown	unknown	unknown	unknown	unknown	unknown	unknown	cervix	1	cervix	unknown
4336	patient803	male	72	2021/2/7 8:51	2	1	1	1	1	0	>60	30	normal	42	high	5.1	normal	40.1	normal	NA	unknown	unknown	unknown	unknown	unknown	unknown	unknown	unknown	unknown	unknown	easophage+	unknown	unknown	unknown	unknown	unknown	unknown	unknown	unknown	unknown	unknown	unknown	unknown	unknown	unknown	easophage	1	easophage	unknown
4340	patient804	male	63	2021/6/7 12:38	2	1	1	1	0	0	>60	48.3	high	39.3	high	9.3	normal	36	normal	78	¸¨Öú	unknown	unknown	unknown	crc+	unknown	unknown	unknown	unknown	unknown	unknown	unknown	unknown	unknown	unknown	unknown	unknown	unknown	unknown	unknown	unknown	unknown	unknown	unknown	unknown	crc	1	crc	unknown
4346	patient805	male	57	2019/6/25 10:09	1	1	1	0	0	0	40-60	31.3	normal	27.8	normal	10.4	normal	NA	unknown	86	unknown	lung+	unknown	unknown	unknown	unknown	unknown	unknown	unknown	unknown	unknown	unknown	unknown	unknown	unknown	unknown	unknown	unknown	unknown	unknown	unknown	unknown	unknown	unknown	unknown	lung	1	lung	unknown
4348	patient806	male	66	2021/1/2 14:34	2	1	1	1	0	0	>60	14.6	normal	23.6	normal	16.9	normal	NA	unknown	159	unknown	lung+	sclc+	unknown	unknown	unknown	unknown	unknown	unknown	unknown	unknown	unknown	unknown	unknown	unknown	unknown	unknown	unknown	unknown	unknown	unknown	unknown	unknown	unknown	unknown	lung	1	lung	unknown
4357	patient807	female	52	2020/10/8 8:14	1	1	1	0	0	0	40-60	9.7	normal	28	normal	12.2	normal	NA	unknown	82	unknown	unknown	unknown	unknown	unknown	unknown	gastric+	unknown	unknown	unknown	unknown	unknown	unknown	unknown	unknown	unknown	unknown	unknown	unknown	unknown	unknown	unknown	unknown	unknown	unknown	gastric	1	gastric	unknown
4358	patient808	male	69	2019/1/17 10:28	NA	1	1	1	0	0	>60	17.8	normal	20.3	normal	12.9	normal	NA	unknown	106	Êõºó	unknown	unknown	unknown	crc+	unknown	unknown	unknown	unknown	unknown	unknown	unknown	unknown	unknown	unknown	unknown	unknown	unknown	unknown	unknown	unknown	unknown	unknown	unknown	unknown	crc	1	crc	unknown
4359	patient809	male	68	2021/2/2 14:10	1	1	1	1	0	0	>60	17.1	normal	20.9	normal	7.7	normal	35.9	normal	90	unknown	lung+	unknown	unknown	unknown	unknown	unknown	unknown	unknown	unknown	unknown	unknown	unknown	unknown	unknown	prostate+	unknown	unknown	unknown	unknown	unknown	unknown	unknown	unknown	unknown	lung+prostate	2	mpc	unknown
4363	patient810	male	67	2019/8/28 16:21	4	1	1	1	0	0	>60	19.9	normal	41.5	high	29.5	high	NA	unknown	152	unknown	unknown	unknown	unknown	unknown	unknown	unknown	unknown	unknown	unknown	easophage+	unknown	unknown	unknown	unknown	unknown	unknown	unknown	unknown	unknown	unknown	unknown	unknown	unknown	unknown	easophage	1	easophage	live+
4364	patient811	male	67	2020/7/6 16:54	2	1	1	1	0	0	>60	19.2	normal	22.4	normal	14	normal	NA	unknown	80	unknown	unknown	unknown	unknown	crc+	unknown	unknown	unknown	unknown	unknown	unknown	unknown	unknown	unknown	unknown	unknown	unknown	unknown	unknown	unknown	unknown	unknown	unknown	unknown	unknown	crc	1	crc	live+
4380	patient812	male	68	2021/8/10 15:11	4	1	1	1	0	0	>60	24.2	normal	20.8	normal	7.7	normal	36.1	normal	59	¸¨Öú	unknown	unknown	unknown	crc+	unknown	unknown	unknown	unknown	unknown	unknown	unknown	unknown	unknown	unknown	unknown	unknown	unknown	unknown	unknown	unknown	unknown	unknown	unknown	unknown	crc	1	crc	unknown
4382	patient813	female	57	2021/3/26 13:47	2	1	1	0	0	0	40-60	366	high	2233	high	154	high	33.1	normal	NA	unknown	unknown	unknown	breast+	unknown	unknown	unknown	unknown	unknown	unknown	unknown	unknown	unknown	unknown	unknown	unknown	unknown	unknown	unknown	unknown	unknown	unknown	unknown	unknown	unknown	breast	1	breast	live+
4400	patient814	male	66	2019/5/22 16:18	1	1	1	1	0	0	>60	15.9	normal	21.3	normal	11.6	normal	NA	unknown	137	unknown	lung+	sclc+	unknown	unknown	unknown	unknown	unknown	unknown	unknown	unknown	unknown	unknown	unknown	unknown	unknown	unknown	unknown	unknown	unknown	unknown	unknown	unknown	unknown	unknown	lung	1	lung	unknown
4414	patient815	female	69	2018/11/21 9:09	0	1	1	1	0	0	>60	19.9	normal	NA	unknown	11.6	normal	NA	unknown	NA	unknown	lung+	unknown	unknown	unknown	unknown	unknown	unknown	unknown	unknown	unknown	unknown	unknown	unknown	unknown	unknown	unknown	unknown	unknown	unknown	unknown	unknown	unknown	unknown	unknown	lung	1	lung	unknown
4415	patient816	female	66	2021/7/18 11:41	2	1	1	1	0	0	>60	25	normal	NA	unknown	NA	unknown	40.6	normal	NA	unknown	unknown	unknown	unknown	crc+	unknown	unknown	unknown	unknown	unknown	unknown	unknown	unknown	unknown	unknown	unknown	unknown	unknown	unknown	unknown	unknown	unknown	unknown	unknown	unknown	crc	1	crc	unknown
4417	patient817	male	57	2020/3/8 11:26	2	1	1	0	0	0	40-60	19.4	normal	38.1	high	9.9	normal	NA	unknown	145	Êõºó	unknown	unknown	unknown	unknown	unknown	gastric+	unknown	unknown	unknown	unknown	unknown	unknown	unknown	unknown	unknown	unknown	unknown	unknown	unknown	unknown	unknown	unknown	unknown	unknown	gastric	1	gastric	live+
4419	patient818	male	73	2021/8/23 16:03	2	1	1	1	1	0	>60	10.1	normal	NA	unknown	14.9	normal	36	normal	NA	unknown	unknown	unknown	unknown	crc+	unknown	unknown	unknown	unknown	unknown	unknown	unknown	unknown	unknown	unknown	unknown	unknown	unknown	unknown	unknown	unknown	unknown	unknown	unknown	unknown	crc	1	crc	live+
4420	patient819	male	15	2019/5/16 14:46	3	0	0	0	0	0	<40	23.5	normal	63.6	high	26.3	high	NA	unknown	NA	unknown	unknown	unknown	unknown	unknown	unknown	unknown	unknown	unknown	unknown	unknown	unknown	unknown	unknown	unknown	unknown	unknown	sex+	unknown	unknown	unknown	unknown	unknown	unknown	unknown	sex	1	other	live+
4424	patient820	male	57	2019/12/22 10:21	2	1	1	0	0	0	40-60	38.5	normal	191.8	high	19	normal	NA	unknown	457	unknown	unknown	unknown	unknown	unknown	unknown	gastric+	unknown	unknown	unknown	unknown	unknown	unknown	unknown	unknown	unknown	unknown	unknown	unknown	unknown	unknown	unknown	unknown	unknown	unknown	gastric	1	gastric	live+
4429	patient821	male	66	2019/9/17 11:15	4	1	1	1	0	0	>60	10.4	normal	NA	unknown	11.4	normal	NA	unknown	134	unknown	lung+	unknown	unknown	unknown	unknown	unknown	unknown	unknown	unknown	unknown	unknown	unknown	unknown	unknown	unknown	unknown	unknown	unknown	unknown	unknown	unknown	unknown	unknown	unknown	lung	1	lung	unknown
4434	patient822	male	73	2020/7/7 7:29	1	1	1	1	1	0	>60	62.5	high	NA	unknown	14.8	normal	NA	unknown	NA	unknown	unknown	unknown	unknown	crc+	unknown	unknown	unknown	unknown	unknown	unknown	unknown	unknown	unknown	unknown	unknown	unknown	unknown	unknown	unknown	unknown	unknown	unknown	unknown	unknown	crc	1	crc	unknown
4437	patient823	female	49	2021/1/12 15:59	4	1	0	0	0	0	40-60	4.3	normal	23.8	normal	12.9	normal	38.2	normal	73	unknown	unknown	unknown	unknown	crc+	unknown	unknown	unknown	unknown	unknown	unknown	unknown	unknown	unknown	unknown	unknown	unknown	unknown	unknown	unknown	unknown	unknown	unknown	unknown	unknown	crc	1	crc	live+
4442	patient824	male	78	2021/3/18 15:06	5	1	1	1	1	0	>60	14.3	normal	35.5	high	11	normal	30.6	normal	202	unknown	lung+	unknown	unknown	unknown	unknown	unknown	unknown	unknown	unknown	unknown	unknown	unknown	unknown	unknown	unknown	unknown	unknown	unknown	unknown	unknown	unknown	unknown	unknown	unknown	lung	1	lung	unknown
4446	patient825	female	54	2019/5/26 16:02	1	1	1	0	0	0	40-60	74.7	high	30.5	normal	8.4	normal	NA	unknown	243	¸¨Öú	unknown	unknown	unknown	unknown	unknown	unknown	unknown	unknown	unknown	unknown	unknown	unknown	unknown	unknown	unknown	unknown	unknown	unknown	unknown	unknown	unknown	unknown	unknown	head+	head	1	other	unknown
4448	patient826	male	69	2020/9/22 8:42	2	1	1	1	0	0	>60	38.1	normal	40.6	high	10.4	normal	NA	unknown	72	¸¨Öú	unknown	unknown	unknown	unknown	unknown	unknown	unknown	unknown	unknown	easophage+	unknown	unknown	unknown	unknown	unknown	unknown	unknown	unknown	unknown	unknown	unknown	unknown	unknown	unknown	easophage	1	easophage	unknown
4452	patient827	female	35	2021/7/16 14:24	1	0	0	0	0	0	<40	74.6	high	103.8	high	8.8	normal	39.6	normal	61	unknown	unknown	unknown	breast+	unknown	unknown	unknown	unknown	unknown	unknown	unknown	unknown	unknown	unknown	unknown	unknown	unknown	unknown	unknown	unknown	unknown	unknown	unknown	unknown	unknown	breast	1	breast	unknown
4453	patient828	male	77	2019/10/21 10:46	NA	1	1	1	1	0	>60	14.2	normal	NA	unknown	16.9	normal	NA	unknown	NA	unknown	unknown	unknown	unknown	unknown	unknown	unknown	unknown	unknown	unknown	unknown	unknown	unknown	unknown	unknown	prostate+	unknown	unknown	unknown	unknown	unknown	unknown	unknown	unknown	unknown	prostate	1	other	unknown
4454	patient829	male	83	2019/10/6 14:07	3	1	1	1	1	1	>60	29.3	normal	64.7	high	14.2	normal	NA	unknown	247	unknown	unknown	unknown	unknown	unknown	unknown	gastric+	unknown	unknown	unknown	unknown	unknown	unknown	unknown	unknown	unknown	unknown	unknown	unknown	unknown	unknown	unknown	unknown	unknown	unknown	gastric	1	gastric	live+
4457	patient830	female	41	2021/5/27 7:32	1	1	0	0	0	0	40-60	24	normal	26	normal	28.6	high	43.5	normal	106	unknown	unknown	unknown	unknown	crc+	unknown	unknown	unknown	unknown	unknown	unknown	unknown	unknown	unknown	unknown	unknown	unknown	unknown	unknown	unknown	unknown	unknown	unknown	unknown	unknown	crc	1	crc	unknown
4461	patient831	female	66	2021/6/6 13:33	3	1	1	1	0	0	>60	8.7	normal	13.6	normal	8.8	normal	27.5	low	82	unknown	lung+	unknown	unknown	unknown	unknown	unknown	unknown	unknown	unknown	unknown	unknown	unknown	unknown	unknown	unknown	unknown	unknown	unknown	unknown	unknown	unknown	unknown	unknown	unknown	lung	1	lung	unknown
4468	patient832	female	67	2020/10/12 8:36	1	1	1	1	0	0	>60	12.4	normal	18.6	normal	8.5	normal	NA	unknown	85	unknown	unknown	unknown	unknown	crc+	unknown	unknown	unknown	unknown	unknown	unknown	unknown	unknown	unknown	unknown	unknown	unknown	unknown	unknown	unknown	unknown	unknown	unknown	unknown	unknown	crc	1	crc	unknown
4483	patient833	female	66	2019/8/7 7:58	1	1	1	1	0	0	>60	12.8	normal	28.9	normal	15.6	normal	NA	unknown	93	unknown	lung+	unknown	unknown	unknown	unknown	unknown	unknown	unknown	unknown	unknown	unknown	unknown	unknown	unknown	unknown	unknown	unknown	unknown	unknown	unknown	unknown	unknown	unknown	unknown	lung	1	lung	unknown
4485	patient834	female	71	2020/1/20 8:48	3	1	1	1	1	0	>60	NA	unknown	NA	unknown	NA	unknown	NA	unknown	NA	unknown	unknown	unknown	unknown	crc+	unknown	unknown	unknown	unknown	unknown	unknown	unknown	unknown	unknown	unknown	unknown	unknown	unknown	unknown	unknown	unknown	unknown	unknown	unknown	unknown	crc	1	crc	unknown
4490	patient835	female	67	2019/7/21 7:49	1	1	1	1	0	0	>60	8.4	normal	NA	unknown	7.1	normal	NA	unknown	78	unknown	unknown	unknown	breast+	unknown	unknown	unknown	unknown	unknown	unknown	unknown	unknown	unknown	unknown	unknown	unknown	unknown	unknown	unknown	unknown	unknown	unknown	unknown	unknown	unknown	breast	1	breast	unknown
4493	patient836	male	69	2021/7/15 16:16	1	1	1	1	0	0	>60	12.5	normal	29	normal	11.7	normal	38.4	normal	97	unknown	unknown	unknown	unknown	crc+	unknown	unknown	unknown	unknown	unknown	unknown	unknown	unknown	unknown	unknown	unknown	unknown	unknown	unknown	unknown	unknown	unknown	unknown	unknown	unknown	crc	1	crc	live+
4514	patient837	female	45	2019/7/28 8:45	1	1	0	0	0	0	40-60	103.3	high	63.5	high	8.7	normal	NA	unknown	133	Î¬³Ö	unknown	unknown	unknown	crc+	unknown	unknown	unknown	unknown	unknown	unknown	unknown	unknown	unknown	unknown	unknown	unknown	unknown	unknown	unknown	unknown	unknown	unknown	unknown	unknown	crc	1	crc	live+
4537	patient838	male	66	2020/8/15 15:36	4	1	1	1	0	0	>60	48.4	high	NA	unknown	10.8	normal	NA	unknown	369	unknown	lung+	unknown	unknown	unknown	unknown	unknown	unknown	unknown	unknown	unknown	unknown	unknown	unknown	unknown	unknown	unknown	unknown	unknown	unknown	unknown	unknown	unknown	unknown	unknown	lung	1	lung	unknown
4538	patient839	female	67	2021/6/21 14:28	1	1	1	1	0	0	>60	24.7	normal	43	high	9	normal	38.6	normal	88	¸¨Öú	lung+	unknown	unknown	unknown	unknown	unknown	unknown	unknown	unknown	unknown	unknown	unknown	unknown	unknown	unknown	unknown	unknown	unknown	unknown	unknown	unknown	unknown	unknown	unknown	lung	1	lung	unknown
4542	patient840	male	63	2021/5/30 15:26	4	1	1	1	0	0	>60	17.8	normal	15	normal	8.3	normal	32.7	normal	55	unknown	unknown	unknown	unknown	unknown	unknown	unknown	unknown	unknown	unknown	unknown	unknown	unknown	unknown	unknown	unknown	unknown	unknown	unknown	unknown	unknown	unknown	unknown	unknown	head+	head	1	other	unknown
4549	patient841	male	62	2019/12/30 16:06	1	1	1	1	0	0	>60	19.6	normal	66	high	44.7	high	32.9	normal	572	unknown	unknown	unknown	unknown	unknown	unknown	unknown	unknown	unknown	unknown	easophage+	unknown	unknown	unknown	unknown	unknown	unknown	unknown	unknown	unknown	unknown	unknown	unknown	unknown	unknown	easophage	1	easophage	live+
4557	patient842	female	81	2021/3/7 14:03	3	1	1	1	1	1	>60	16.2	normal	NA	unknown	12.1	normal	31.2	normal	NA	unknown	unknown	unknown	unknown	crc+	unknown	unknown	unknown	unknown	unknown	unknown	unknown	unknown	unknown	unknown	unknown	unknown	unknown	unknown	unknown	unknown	unknown	unknown	unknown	unknown	crc	1	crc	unknown
4563	patient843	female	57	2020/11/22 10:29	1	1	1	0	0	0	40-60	13.5	normal	22.5	normal	6.8	normal	NA	unknown	130	unknown	unknown	unknown	unknown	unknown	unknown	unknown	unknown	unknown	unknown	unknown	uter+	unknown	unknown	unknown	unknown	unknown	unknown	unknown	unknown	unknown	unknown	unknown	unknown	unknown	uter	1	other	unknown
4566	patient844	male	70	2021/6/11 8:44	2	1	1	1	1	0	>60	35.9	normal	NA	unknown	20.1	normal	41.5	normal	NA	Î¬³Ö	unknown	unknown	unknown	crc+	unknown	unknown	unknown	unknown	unknown	unknown	unknown	unknown	unknown	unknown	unknown	unknown	unknown	unknown	unknown	unknown	unknown	unknown	unknown	unknown	crc	1	crc	unknown
4569	patient845	female	58	2019/12/25 10:15	1	1	1	0	0	0	40-60	19.4	normal	26.7	normal	15.6	normal	NA	unknown	76	unknown	unknown	unknown	unknown	unknown	unknown	unknown	unknown	unknown	pancrease+	unknown	unknown	unknown	unknown	unknown	unknown	unknown	unknown	unknown	unknown	unknown	unknown	unknown	unknown	unknown	pancrease	1	pancrease	unknown
4570	patient846	female	54	2020/3/17 9:59	1	1	1	0	0	0	40-60	NA	unknown	NA	unknown	NA	unknown	NA	unknown	244	Êõºó	unknown	unknown	unknown	crc+	unknown	unknown	unknown	unknown	unknown	unknown	unknown	unknown	unknown	unknown	unknown	unknown	unknown	unknown	unknown	unknown	unknown	unknown	unknown	unknown	crc	1	crc	unknown
4571	patient847	female	55	2020/4/30 16:04	1	1	1	0	0	0	40-60	11.3	normal	18.5	normal	10.9	normal	NA	unknown	57	unknown	unknown	unknown	breast+	unknown	unknown	unknown	unknown	unknown	unknown	unknown	unknown	unknown	unknown	unknown	unknown	unknown	unknown	unknown	unknown	unknown	unknown	unknown	unknown	unknown	breast	1	breast	unknown
4573	patient848	male	48	2021/5/23 12:25	2	1	0	0	0	0	40-60	NA	unknown	NA	unknown	NA	unknown	NA	unknown	NA	¸¨Öú	unknown	unknown	unknown	crc+	unknown	unknown	unknown	unknown	unknown	unknown	unknown	unknown	unknown	unknown	unknown	unknown	unknown	unknown	unknown	unknown	unknown	unknown	unknown	unknown	crc	1	crc	live+
4583	patient849	female	66	2020/10/13 14:30	1	1	1	1	0	0	>60	19.6	normal	14.3	normal	6.3	normal	NA	unknown	46	unknown	lung+	sclc+	unknown	unknown	unknown	unknown	unknown	unknown	unknown	unknown	unknown	unknown	unknown	unknown	unknown	unknown	unknown	unknown	unknown	unknown	unknown	unknown	unknown	unknown	lung	1	lung	unknown
4592	patient850	female	64	2021/7/7 7:35	1	1	1	1	0	0	>60	9.8	normal	13.7	normal	14.8	normal	38.2	normal	65	unknown	lung+	unknown	unknown	unknown	unknown	unknown	unknown	unknown	unknown	unknown	unknown	unknown	unknown	unknown	unknown	unknown	unknown	unknown	unknown	unknown	unknown	unknown	unknown	unknown	lung	1	lung	unknown
4593	patient851	male	69	2020/5/7 10:57	1	1	1	1	0	0	>60	20.3	normal	32.9	normal	14.5	normal	NA	unknown	123	unknown	unknown	unknown	unknown	crc+	unknown	unknown	unknown	unknown	unknown	unknown	unknown	unknown	unknown	unknown	unknown	unknown	unknown	unknown	unknown	unknown	unknown	unknown	unknown	unknown	crc	1	crc	live+
4606	patient852	male	65	2020/11/19 15:00	1	1	1	1	0	0	>60	9.1	normal	174.4	high	19.2	normal	NA	unknown	64	unknown	unknown	unknown	unknown	unknown	unknown	unknown	unknown	unknown	pancrease+	unknown	unknown	unknown	unknown	unknown	unknown	unknown	unknown	unknown	unknown	unknown	unknown	unknown	unknown	unknown	pancrease	1	pancrease	live+
4616	patient853	female	72	2020/12/2 15:01	2	1	1	1	1	0	>60	13.7	normal	19.2	normal	15.9	normal	NA	unknown	100	¸¨Öú	unknown	unknown	breast+	unknown	unknown	unknown	unknown	unknown	unknown	unknown	unknown	unknown	unknown	unknown	unknown	unknown	unknown	unknown	unknown	unknown	unknown	unknown	unknown	unknown	breast	1	breast	unknown
4641	patient854	female	43	2019/5/15 14:17	1	1	0	0	0	0	40-60	54	high	18.7	normal	7.2	normal	NA	unknown	108	unknown	unknown	unknown	breast+	unknown	unknown	unknown	unknown	unknown	unknown	unknown	unknown	unknown	unknown	unknown	unknown	unknown	unknown	unknown	unknown	unknown	unknown	unknown	unknown	unknown	breast	1	breast	unknown
4650	patient855	female	39	2020/12/5 10:34	2	0	0	0	0	0	<40	26.3	normal	18.8	normal	14.7	normal	NA	unknown	49	unknown	unknown	unknown	breast+	unknown	unknown	unknown	unknown	unknown	unknown	unknown	unknown	unknown	unknown	unknown	unknown	unknown	unknown	unknown	unknown	unknown	unknown	unknown	unknown	unknown	breast	1	breast	live+
4662	patient856	female	36	2019/7/31 7:49	0	0	0	0	0	0	<40	32.9	normal	NA	unknown	15.1	normal	NA	unknown	NA	Êõºó	unknown	unknown	unknown	crc+	unknown	unknown	unknown	unknown	unknown	unknown	unknown	unknown	unknown	unknown	unknown	unknown	unknown	unknown	unknown	unknown	unknown	unknown	unknown	unknown	crc	1	crc	live+
4670	patient857	male	61	2020/9/29 14:07	2	1	1	1	0	0	>60	52	high	27	normal	8.9	normal	NA	unknown	NA	unknown	unknown	unknown	unknown	unknown	unknown	unknown	unknown	unknown	pancrease+	unknown	unknown	unknown	unknown	unknown	unknown	unknown	unknown	unknown	unknown	unknown	unknown	unknown	unknown	unknown	pancrease	1	pancrease	live+
4680	patient858	male	76	2020/11/3 16:03	5	1	1	1	1	0	>60	14.4	normal	45	high	12.5	normal	NA	unknown	99	unknown	unknown	unknown	unknown	crc+	unknown	unknown	unknown	unknown	unknown	unknown	unknown	unknown	unknown	unknown	unknown	unknown	unknown	unknown	unknown	unknown	unknown	unknown	unknown	unknown	crc	1	crc	live+
4703	patient859	female	74	2021/2/1 13:45	2	1	1	1	1	0	>60	11.9	normal	18.3	normal	5.9	normal	32.5	normal	106	¸¨Öú	unknown	unknown	breast+	unknown	unknown	unknown	unknown	unknown	unknown	unknown	unknown	unknown	unknown	unknown	unknown	unknown	unknown	unknown	unknown	unknown	unknown	unknown	unknown	unknown	breast	1	breast	unknown
4718	patient860	female	57	2020/7/3 14:36	1	1	1	0	0	0	40-60	13.8	normal	21.2	normal	10.7	normal	NA	unknown	64	unknown	unknown	unknown	unknown	unknown	unknown	gastric+	unknown	unknown	unknown	unknown	unknown	unknown	unknown	unknown	unknown	unknown	unknown	unknown	unknown	unknown	unknown	unknown	unknown	unknown	gastric	1	gastric	unknown
4726	patient861	female	59	2019/12/16 14:04	3	1	1	0	0	0	40-60	9.7	normal	15	normal	18	normal	NA	unknown	105	Î¬³Ö	unknown	unknown	unknown	unknown	unknown	unknown	unknown	unknown	unknown	unknown	unknown	unknown	unknown	unknown	unknown	unknown	unknown	unknown	unknown	unknown	unknown	unknown	unknown	unknown	unknown	1	unknown	unknown
4729	patient862	male	59	2019/10/15 9:34	2	1	1	0	0	0	40-60	13.3	normal	NA	unknown	10.3	normal	NA	unknown	NA	unknown	unknown	unknown	unknown	crc+	unknown	unknown	unknown	unknown	unknown	unknown	unknown	unknown	unknown	unknown	unknown	unknown	unknown	unknown	unknown	unknown	unknown	unknown	unknown	unknown	crc	1	crc	unknown
4730	patient863	male	71	2019/1/24 11:04	NA	1	1	1	1	0	>60	32.8	normal	57.2	high	24.5	normal	NA	unknown	99	unknown	unknown	unknown	unknown	unknown	unknown	unknown	unknown	gal.bile+	unknown	unknown	unknown	unknown	unknown	unknown	unknown	unknown	unknown	unknown	unknown	unknown	unknown	unknown	unknown	unknown	gal.bile	1	gal.bile	live+
4744	patient864	female	65	2018/9/1 14:14	NA	1	1	1	0	0	>60	22	normal	NA	unknown	9.2	normal	NA	unknown	77	unknown	unknown	unknown	breast+	unknown	unknown	unknown	unknown	unknown	unknown	unknown	unknown	unknown	unknown	unknown	unknown	unknown	unknown	unknown	unknown	unknown	unknown	unknown	unknown	unknown	breast	1	breast	unknown
4748	patient865	male	84	2019/10/12 14:27	2	1	1	1	1	1	>60	25.6	normal	21.6	normal	24.9	normal	NA	unknown	62	unknown	unknown	unknown	unknown	crc+	unknown	unknown	unknown	unknown	unknown	unknown	unknown	unknown	unknown	unknown	unknown	unknown	unknown	unknown	unknown	unknown	unknown	unknown	unknown	unknown	crc	1	crc	live+
4753	patient866	female	53	2021/6/20 15:22	1	1	1	0	0	0	40-60	34.7	normal	45.4	high	8.9	normal	31.6	normal	228	¸¨Öú	unknown	unknown	unknown	crc+	unknown	unknown	unknown	unknown	unknown	unknown	unknown	unknown	unknown	unknown	unknown	unknown	unknown	unknown	unknown	unknown	unknown	unknown	unknown	unknown	crc	1	crc	unknown
4756	patient867	female	45	2021/6/16 15:06	1	1	0	0	0	0	40-60	27.1	normal	34.2	normal	15.3	normal	38.7	normal	132	unknown	lung+	unknown	unknown	unknown	unknown	unknown	unknown	unknown	unknown	unknown	unknown	unknown	unknown	unknown	unknown	unknown	unknown	unknown	unknown	unknown	unknown	unknown	unknown	unknown	lung	1	lung	live+
4759	patient868	male	67	2019/11/25 13:50	1	1	1	1	0	0	>60	12.3	normal	17.8	normal	8.1	normal	NA	unknown	73	unknown	unknown	unknown	unknown	unknown	unknown	unknown	unknown	unknown	unknown	unknown	unknown	unknown	unknown	unknown	unknown	unknown	unknown	unknown	unknown	unknown	melanoma+	unknown	unknown	unknown	melanoma	1	other	live+
4760	patient869	female	79	2020/12/12 14:20	2	1	1	1	1	0	>60	13	normal	NA	unknown	16.2	normal	NA	unknown	NA	Î¬³Ö	unknown	unknown	unknown	crc+	unknown	unknown	unknown	unknown	unknown	unknown	unknown	unknown	unknown	unknown	unknown	unknown	unknown	unknown	unknown	unknown	unknown	unknown	unknown	unknown	crc	1	crc	live+
4764	patient870	male	69	2021/8/13 14:21	1	1	1	1	0	0	>60	24.8	normal	26.4	normal	11.2	normal	34.1	normal	56	unknown	unknown	unknown	unknown	unknown	unknown	gastric+	unknown	unknown	unknown	unknown	unknown	unknown	unknown	unknown	unknown	unknown	unknown	unknown	unknown	unknown	unknown	unknown	unknown	unknown	gastric	1	gastric	live+
4768	patient871	male	56	2019/5/16 11:43	NA	1	1	0	0	0	40-60	62.3	high	66.3	high	10.2	normal	NA	unknown	NA	unknown	unknown	unknown	unknown	unknown	unknown	unknown	unknown	unknown	unknown	unknown	unknown	unknown	unknown	unknown	unknown	unknown	unknown	unknown	unknown	unknown	unknown	unknown	thymus+	unknown	thymus	1	other	unknown
4779	patient872	female	58	2021/7/27 8:43	2	1	1	0	0	0	40-60	29	normal	29	normal	8.3	normal	45.3	normal	NA	unknown	unknown	unknown	breast+	unknown	unknown	unknown	unknown	unknown	unknown	unknown	unknown	unknown	unknown	unknown	unknown	unknown	unknown	unknown	unknown	unknown	unknown	unknown	unknown	unknown	breast	1	breast	unknown
4782	patient873	female	63	2020/12/11 8:56	1	1	1	1	0	0	>60	14.4	normal	30.5	normal	20.3	normal	NA	unknown	164	unknown	unknown	unknown	unknown	unknown	unknown	unknown	unknown	unknown	pancrease+	unknown	unknown	unknown	unknown	unknown	unknown	unknown	unknown	unknown	unknown	unknown	unknown	unknown	unknown	unknown	pancrease	1	pancrease	live+
4783	patient874	female	86	2018/11/28 12:52	2	1	1	1	1	1	>60	8.8	normal	NA	unknown	13.9	normal	NA	unknown	NA	unknown	unknown	unknown	unknown	crc+	unknown	unknown	unknown	unknown	unknown	unknown	unknown	unknown	unknown	unknown	unknown	unknown	unknown	unknown	unknown	unknown	unknown	unknown	unknown	unknown	crc	1	crc	unknown
4784	patient875	female	76	2021/1/10 10:10	1	1	1	1	1	0	>60	19.6	normal	NA	unknown	36.2	high	24.3	low	NA	Î¬³Ö	unknown	unknown	unknown	crc+	unknown	unknown	unknown	unknown	unknown	unknown	unknown	unknown	unknown	unknown	unknown	unknown	unknown	unknown	unknown	unknown	unknown	unknown	unknown	unknown	crc	1	crc	live+
4786	patient876	male	60	2020/6/24 12:30	3	1	1	1	0	0	40-60	31.3	normal	34.4	normal	15.8	normal	NA	unknown	85	unknown	unknown	unknown	unknown	crc+	unknown	unknown	unknown	unknown	unknown	unknown	unknown	unknown	unknown	unknown	unknown	unknown	unknown	unknown	unknown	unknown	unknown	unknown	unknown	unknown	crc	1	crc	unknown
4790	patient877	female	34	2019/9/26 9:27	0	0	0	0	0	0	<40	16	normal	NA	unknown	12.8	normal	NA	unknown	NA	unknown	unknown	unknown	unknown	unknown	unknown	unknown	unknown	unknown	unknown	unknown	unknown	unknown	unknown	unknown	unknown	unknown	unknown	unknown	unknown	lymphoma+	unknown	unknown	unknown	unknown	lymphoma	1	other	unknown
4791	patient878	male	64	2019/12/23 8:46	0	1	1	1	0	0	>60	59.9	high	NA	unknown	12.8	normal	NA	unknown	NA	unknown	unknown	unknown	unknown	crc+	unknown	unknown	unknown	unknown	unknown	unknown	unknown	unknown	unknown	unknown	unknown	unknown	unknown	unknown	unknown	unknown	unknown	unknown	unknown	unknown	crc	1	crc	unknown
4793	patient879	male	54	2020/4/18 14:11	1	1	1	0	0	0	40-60	NA	unknown	NA	unknown	NA	unknown	NA	unknown	99	unknown	lung+	unknown	unknown	unknown	unknown	unknown	unknown	unknown	unknown	unknown	unknown	unknown	unknown	unknown	unknown	unknown	unknown	unknown	unknown	unknown	unknown	unknown	unknown	unknown	lung	1	lung	unknown
4799	patient880	male	59	2019/2/20 14:14	0	1	1	0	0	0	40-60	17.5	normal	NA	unknown	18.5	normal	NA	unknown	57	unknown	lung+	sclc+	unknown	unknown	unknown	unknown	unknown	unknown	unknown	unknown	unknown	unknown	unknown	unknown	unknown	unknown	unknown	unknown	unknown	unknown	unknown	unknown	unknown	unknown	lung	1	lung	live+
4802	patient881	female	67	2020/7/25 14:38	2	1	1	1	0	0	>60	12.8	normal	NA	unknown	7.9	normal	NA	unknown	96	unknown	unknown	unknown	unknown	unknown	unknown	unknown	unknown	unknown	unknown	unknown	unknown	unknown	ovrian+	unknown	unknown	unknown	unknown	unknown	unknown	unknown	unknown	unknown	unknown	unknown	ovrian	1	ovrian	live+
4815	patient882	male	72	2019/4/26 11:17	NA	1	1	1	1	0	>60	10.9	normal	23.7	normal	NA	unknown	NA	unknown	NA	unknown	unknown	unknown	unknown	unknown	unknown	unknown	unknown	unknown	unknown	unknown	unknown	unknown	unknown	bladder+	unknown	unknown	unknown	unknown	unknown	unknown	unknown	unknown	unknown	unknown	bladder	1	bladder	unknown
4819	patient883	male	57	2021/6/16 11:30	2	1	1	0	0	0	40-60	43.2	high	46.1	high	12.1	normal	34.3	normal	206	unknown	unknown	unknown	unknown	crc+	unknown	unknown	unknown	unknown	unknown	unknown	unknown	unknown	unknown	unknown	unknown	unknown	unknown	unknown	unknown	unknown	unknown	unknown	unknown	unknown	crc	1	crc	live+
4839	patient884	male	60	2020/9/13 8:45	1	1	1	1	0	0	40-60	14.2	normal	24.6	normal	38.8	high	NA	unknown	132	unknown	unknown	unknown	unknown	unknown	unknown	unknown	unknown	unknown	unknown	unknown	unknown	unknown	unknown	unknown	prostate+	unknown	unknown	unknown	unknown	unknown	unknown	unknown	unknown	unknown	prostate	1	other	unknown
4840	patient885	male	70	2020/2/24 10:12	2	1	1	1	1	0	>60	39.7	normal	47.6	high	11.1	normal	NA	unknown	123	unknown	unknown	unknown	unknown	crc+	unknown	unknown	unknown	unknown	unknown	unknown	unknown	unknown	unknown	unknown	unknown	unknown	unknown	unknown	unknown	unknown	unknown	unknown	unknown	unknown	crc	1	crc	live+
4842	patient886	male	60	2019/10/13 7:49	2	1	1	1	0	0	40-60	9	normal	13.2	normal	8.7	normal	NA	unknown	78	unknown	lung+	unknown	unknown	unknown	unknown	unknown	unknown	unknown	unknown	unknown	unknown	unknown	unknown	unknown	unknown	unknown	unknown	unknown	unknown	unknown	unknown	unknown	unknown	unknown	lung	1	lung	unknown
4845	patient887	male	54	2019/10/25 15:29	2	1	1	0	0	0	40-60	14.4	normal	26.9	normal	7.9	normal	NA	unknown	63	Î¬³Ö	unknown	unknown	unknown	unknown	unknown	gastric+	unknown	unknown	unknown	unknown	unknown	unknown	unknown	unknown	unknown	unknown	unknown	unknown	unknown	unknown	unknown	unknown	unknown	unknown	gastric	1	gastric	unknown
4853	patient888	male	57	2021/7/8 7:58	1	1	1	0	0	0	40-60	31	normal	25	normal	10.1	normal	41	normal	NA	Ò»Ïß	lung+	unknown	unknown	unknown	unknown	unknown	unknown	unknown	unknown	unknown	unknown	unknown	unknown	unknown	unknown	unknown	unknown	unknown	unknown	unknown	unknown	unknown	unknown	unknown	lung	1	lung	live+
4856	patient889	female	61	2019/8/30 14:27	1	1	1	1	0	0	>60	11	normal	34	normal	8.2	normal	NA	unknown	59	Î¬³Ö	unknown	unknown	breast+	unknown	unknown	unknown	unknown	unknown	unknown	unknown	unknown	unknown	unknown	unknown	unknown	unknown	unknown	unknown	unknown	unknown	unknown	unknown	unknown	unknown	breast	1	breast	unknown
4863	patient890	female	56	2021/3/27 13:41	4	1	1	0	0	0	40-60	13	normal	11.3	normal	7.1	normal	28.1	low	109	Êõºó	unknown	unknown	unknown	unknown	unknown	unknown	unknown	unknown	unknown	unknown	unknown	unknown	unknown	unknown	unknown	unknown	unknown	unknown	unknown	unknown	unknown	sarcoma+	unknown	unknown	sarcoma	1	other	unknown
4864	patient891	male	59	2021/8/23 15:06	1	1	1	0	0	0	40-60	11.8	normal	15.9	normal	13	normal	35.8	normal	69	unknown	unknown	unknown	unknown	unknown	unknown	unknown	unknown	unknown	unknown	easophage+	unknown	unknown	unknown	unknown	unknown	unknown	unknown	unknown	unknown	unknown	unknown	unknown	unknown	unknown	easophage	1	easophage	unknown
4868	patient892	male	65	2019/7/3 8:18	1	1	1	1	0	0	>60	19.7	normal	22.6	normal	11.8	normal	NA	unknown	84	unknown	unknown	unknown	unknown	unknown	unknown	unknown	unknown	unknown	unknown	unknown	unknown	unknown	unknown	unknown	unknown	unknown	unknown	unknown	unknown	unknown	unknown	unknown	thymus+	unknown	thymus	1	other	live+
4869	patient893	female	72	2018/6/4 16:33	NA	1	1	1	1	0	>60	9	normal	NA	unknown	12.7	normal	NA	unknown	NA	unknown	unknown	unknown	unknown	crc+	unknown	unknown	unknown	unknown	unknown	unknown	unknown	unknown	unknown	unknown	unknown	unknown	unknown	unknown	unknown	unknown	unknown	unknown	unknown	unknown	crc	1	crc	unknown
4871	patient894	male	53	2020/5/5 11:05	1	1	1	0	0	0	40-60	23	normal	31	normal	4	normal	NA	unknown	89	unknown	unknown	unknown	unknown	crc+	unknown	unknown	unknown	unknown	unknown	unknown	unknown	unknown	unknown	unknown	unknown	unknown	unknown	unknown	unknown	unknown	unknown	unknown	unknown	unknown	crc	1	crc	unknown
4874	patient895	female	56	2018/6/7 14:51	NA	1	1	0	0	0	40-60	21.4	normal	NA	unknown	NA	unknown	NA	unknown	NA	Êõºó	unknown	unknown	unknown	crc+	unknown	unknown	unknown	unknown	unknown	unknown	unknown	unknown	unknown	unknown	unknown	unknown	unknown	unknown	unknown	unknown	unknown	unknown	unknown	unknown	crc	1	crc	unknown
4875	patient896	male	60	2020/6/24 15:01	2	1	1	1	0	0	40-60	13.2	normal	9.9	normal	29.1	high	NA	unknown	145	unknown	unknown	unknown	unknown	unknown	unknown	unknown	unknown	unknown	unknown	unknown	unknown	unknown	unknown	unknown	unknown	unknown	unknown	unknown	unknown	unknown	unknown	sarcoma+	unknown	unknown	sarcoma	1	other	unknown
4876	patient897	male	57	2020/7/7 15:06	1	1	1	0	0	0	40-60	24.3	normal	27.9	normal	5	normal	NA	unknown	110	unknown	unknown	unknown	unknown	crc+	unknown	unknown	unknown	unknown	unknown	unknown	unknown	unknown	unknown	unknown	unknown	unknown	unknown	unknown	unknown	unknown	unknown	unknown	unknown	unknown	crc	1	crc	live+
4889	patient898	male	57	2019/8/15 11:10	NA	1	1	0	0	0	40-60	15.2	normal	18.4	normal	27.4	high	NA	unknown	NA	Î¬³Ö	unknown	unknown	unknown	crc+	unknown	unknown	unknown	unknown	unknown	unknown	unknown	unknown	unknown	unknown	unknown	unknown	unknown	unknown	unknown	unknown	unknown	unknown	unknown	unknown	crc	1	crc	live+
4910	patient899	male	75	2019/1/17 10:17	NA	1	1	1	1	0	>60	19.7	normal	16.5	normal	14.5	normal	NA	unknown	122	unknown	lung+	sclc+	unknown	unknown	unknown	unknown	unknown	unknown	unknown	unknown	unknown	unknown	unknown	unknown	unknown	unknown	unknown	unknown	unknown	unknown	unknown	unknown	unknown	unknown	lung	1	lung	live+
4914	patient900	male	65	2020/8/4 14:02	2	1	1	1	0	0	>60	21.1	normal	28.8	normal	13.4	normal	NA	unknown	122	Î¬³Ö	lung+	unknown	unknown	unknown	unknown	unknown	unknown	unknown	unknown	unknown	unknown	unknown	unknown	unknown	unknown	unknown	unknown	unknown	unknown	unknown	unknown	unknown	unknown	unknown	lung	1	lung	live+
4919	patient901	male	61	2021/5/6 9:10	2	1	1	1	0	0	>60	17	normal	28	normal	NA	unknown	42.6	normal	NA	unknown	unknown	unknown	unknown	unknown	unknown	unknown	unknown	gal.bile+	unknown	unknown	unknown	unknown	unknown	unknown	unknown	unknown	unknown	unknown	unknown	unknown	unknown	unknown	unknown	unknown	gal.bile	1	gal.bile	live+
4923	patient902	female	70	2021/3/2 14:50	5	1	1	1	1	0	>60	13.7	normal	41.8	high	8	normal	34.4	normal	82	unknown	unknown	unknown	unknown	crc+	unknown	unknown	unknown	unknown	unknown	unknown	unknown	unknown	unknown	unknown	unknown	unknown	unknown	unknown	unknown	unknown	unknown	unknown	unknown	unknown	crc	1	crc	unknown
4932	patient903	female	50	2021/3/19 8:23	1	1	1	0	0	0	40-60	15.5	normal	20.5	normal	13.6	normal	41.7	normal	87	unknown	unknown	unknown	unknown	unknown	unknown	unknown	unknown	unknown	unknown	easophage+	unknown	unknown	unknown	unknown	unknown	unknown	unknown	unknown	unknown	unknown	unknown	unknown	unknown	unknown	easophage	1	easophage	unknown
4939	patient904	female	50	2021/8/3 15:07	0	1	1	0	0	0	40-60	44.5	high	NA	unknown	9.8	normal	35	normal	NA	Î¬³Ö	unknown	unknown	unknown	crc+	unknown	unknown	unknown	unknown	unknown	unknown	unknown	unknown	unknown	unknown	unknown	unknown	unknown	unknown	unknown	unknown	unknown	unknown	unknown	unknown	crc	1	crc	unknown
4942	patient905	female	66	2019/12/24 14:03	1	1	1	1	0	0	>60	17.7	normal	29.7	normal	6.3	normal	NA	unknown	101	unknown	unknown	unknown	breast+	unknown	unknown	unknown	unknown	unknown	unknown	unknown	unknown	unknown	unknown	unknown	unknown	unknown	unknown	unknown	unknown	unknown	unknown	unknown	unknown	unknown	breast	1	breast	unknown
4955	patient906	male	78	2020/10/14 15:11	3	1	1	1	1	0	>60	20.7	normal	46.6	high	11.3	normal	NA	unknown	353	unknown	unknown	unknown	unknown	crc+	unknown	unknown	unknown	unknown	unknown	unknown	unknown	unknown	unknown	unknown	unknown	unknown	unknown	unknown	unknown	unknown	unknown	unknown	unknown	unknown	crc	1	crc	unknown
4957	patient907	male	67	2019/6/30 8:26	1	1	1	1	0	0	>60	23	normal	28.4	normal	12.8	normal	NA	unknown	48	Î¬³Ö	unknown	unknown	unknown	unknown	unknown	gastric+	unknown	unknown	unknown	unknown	unknown	unknown	unknown	unknown	unknown	unknown	unknown	unknown	unknown	unknown	unknown	unknown	unknown	unknown	gastric	1	gastric	live+
4968	patient908	male	71	2020/11/20 11:15	2	1	1	1	1	0	>60	45.4	high	44.9	high	10.6	normal	NA	unknown	147	unknown	lung+	sclc+	unknown	unknown	unknown	unknown	unknown	unknown	unknown	unknown	unknown	unknown	unknown	unknown	unknown	unknown	unknown	unknown	unknown	unknown	unknown	unknown	unknown	unknown	lung	1	lung	live+
4969	patient909	male	59	2019/12/31 9:20	3	1	1	0	0	0	40-60	43.2	high	NA	unknown	12.4	normal	37.6	normal	NA	unknown	unknown	unknown	unknown	crc+	unknown	unknown	unknown	unknown	unknown	unknown	unknown	unknown	unknown	unknown	unknown	unknown	unknown	unknown	unknown	unknown	unknown	unknown	unknown	unknown	crc	1	crc	unknown
4971	patient910	female	69	2020/11/12 15:29	2	1	1	1	0	0	>60	10.9	normal	16.8	normal	8.5	normal	NA	unknown	77	unknown	unknown	unknown	unknown	unknown	unknown	unknown	unknown	unknown	unknown	unknown	unknown	unknown	ovrian+	unknown	unknown	unknown	unknown	unknown	unknown	unknown	unknown	unknown	unknown	unknown	ovrian	1	ovrian	unknown
4978	patient911	female	61	2019/6/8 7:53	1	1	1	1	0	0	>60	6.7	normal	21	normal	15.6	normal	NA	unknown	69	unknown	unknown	unknown	unknown	unknown	unknown	gastric+	unknown	unknown	unknown	unknown	unknown	unknown	unknown	unknown	unknown	unknown	unknown	unknown	unknown	unknown	unknown	unknown	unknown	unknown	gastric	1	gastric	unknown
4984	patient912	female	53	2021/5/1 16:06	6	1	1	0	0	0	40-60	24	normal	NA	unknown	NA	unknown	26.7	low	74	unknown	unknown	unknown	unknown	unknown	unknown	unknown	unknown	unknown	unknown	unknown	uter+	unknown	unknown	unknown	unknown	unknown	unknown	unknown	unknown	unknown	unknown	unknown	unknown	unknown	uter	1	other	unknown
4986	patient913	female	64	2021/2/23 8:29	2	1	1	1	0	0	>60	68	high	64	high	8.9	normal	40.6	normal	NA	¸¨Öú	unknown	unknown	unknown	unknown	unknown	gastric+	unknown	unknown	unknown	unknown	unknown	unknown	unknown	unknown	unknown	unknown	unknown	unknown	unknown	unknown	unknown	unknown	unknown	unknown	gastric	1	gastric	unknown
4991	patient914	female	48	2021/8/14 15:59	1	1	0	0	0	0	40-60	23.2	normal	33.2	normal	14.6	normal	40.7	normal	62	unknown	unknown	unknown	unknown	unknown	unknown	gastric+	unknown	unknown	unknown	unknown	unknown	unknown	unknown	unknown	unknown	unknown	unknown	unknown	unknown	unknown	unknown	unknown	unknown	unknown	gastric	1	gastric	unknown
5007	patient915	male	55	2021/8/20 16:00	1	1	1	0	0	0	40-60	27.6	normal	23	normal	15.2	normal	34.7	normal	127	¸¨Öú	lung+	unknown	unknown	unknown	unknown	unknown	unknown	unknown	unknown	unknown	unknown	unknown	unknown	unknown	unknown	unknown	unknown	unknown	unknown	unknown	unknown	unknown	unknown	unknown	lung	1	lung	unknown
5008	patient916	female	70	2021/8/31 13:05	5	1	1	1	1	0	>60	16.6	normal	26	normal	19.4	normal	35.5	normal	74	unknown	unknown	unknown	unknown	unknown	unknown	unknown	unknown	unknown	unknown	unknown	unknown	unknown	ovrian+	unknown	unknown	unknown	unknown	unknown	unknown	unknown	unknown	unknown	unknown	unknown	ovrian	1	ovrian	unknown
5012	patient917	female	53	2019/5/26 8:25	NA	1	1	0	0	0	40-60	20.2	normal	35.1	high	10.9	normal	NA	unknown	NA	unknown	unknown	unknown	breast+	unknown	unknown	unknown	unknown	unknown	unknown	unknown	unknown	unknown	unknown	unknown	unknown	unknown	unknown	unknown	unknown	unknown	unknown	unknown	unknown	unknown	breast	1	breast	live+
5019	patient918	male	75	2020/6/10 7:52	5	1	1	1	1	0	>60	64.6	high	192.9	high	150.2	high	NA	unknown	184	unknown	unknown	unknown	unknown	unknown	unknown	unknown	unknown	unknown	unknown	unknown	unknown	unknown	unknown	bladder+	unknown	unknown	unknown	unknown	unknown	unknown	unknown	unknown	unknown	unknown	bladder	1	bladder	unknown
5023	patient919	male	64	2018/12/7 11:07	1	1	1	1	0	0	>60	41	high	NA	unknown	11.5	normal	NA	unknown	NA	unknown	unknown	unknown	unknown	unknown	unknown	unknown	unknown	unknown	unknown	unknown	unknown	unknown	unknown	unknown	unknown	unknown	unknown	unknown	unknown	unknown	unknown	unknown	unknown	head+	head	1	other	unknown
5024	patient920	female	68	2021/5/27 15:53	1	1	1	1	0	0	>60	13	normal	20	normal	10.9	normal	39.6	normal	89	unknown	unknown	unknown	unknown	crc+	unknown	unknown	unknown	unknown	unknown	unknown	unknown	unknown	unknown	unknown	unknown	unknown	unknown	unknown	unknown	unknown	unknown	unknown	unknown	unknown	crc	1	crc	unknown
5035	patient921	male	37	2020/6/23 8:12	0	0	0	0	0	0	<40	16.2	normal	NA	unknown	10.2	normal	NA	unknown	NA	unknown	unknown	unknown	unknown	crc+	unknown	unknown	unknown	unknown	unknown	unknown	unknown	unknown	unknown	unknown	unknown	unknown	unknown	unknown	unknown	unknown	unknown	unknown	unknown	unknown	crc	1	crc	live+
5043	patient922	female	67	2021/8/4 15:14	1	1	1	1	0	0	>60	13	normal	19.1	normal	8.6	normal	34.4	normal	152	unknown	unknown	unknown	unknown	unknown	unknown	unknown	unknown	gal.bile+	unknown	unknown	unknown	unknown	unknown	unknown	unknown	unknown	unknown	unknown	unknown	unknown	unknown	unknown	unknown	unknown	gal.bile	1	gal.bile	live+
5047	patient923	male	66	2020/1/2 15:28	1	1	1	1	0	0	>60	52	high	NA	unknown	NA	unknown	22.7	low	NA	unknown	unknown	unknown	unknown	crc+	unknown	unknown	unknown	unknown	unknown	unknown	unknown	unknown	unknown	unknown	unknown	unknown	unknown	unknown	unknown	unknown	unknown	unknown	unknown	unknown	crc	1	crc	unknown
5049	patient924	male	71	2020/1/21 8:09	2	1	1	1	1	0	>60	NA	unknown	NA	unknown	NA	unknown	NA	unknown	58	unknown	unknown	unknown	unknown	crc+	unknown	unknown	unknown	unknown	unknown	unknown	unknown	unknown	unknown	unknown	unknown	unknown	unknown	unknown	unknown	unknown	unknown	unknown	unknown	unknown	crc	1	crc	live+
5073	patient925	female	58	2020/3/31 15:01	1	1	1	0	0	0	40-60	26	normal	NA	unknown	NA	unknown	NA	unknown	112	unknown	unknown	unknown	unknown	unknown	unknown	unknown	unknown	unknown	unknown	easophage+	unknown	unknown	unknown	unknown	unknown	unknown	unknown	unknown	unknown	unknown	unknown	unknown	unknown	unknown	easophage	1	easophage	unknown
5076	patient926	male	68	2019/10/1 17:18	1	1	1	1	0	0	>60	14.2	normal	92.3	high	23	normal	NA	unknown	243	unknown	lung+	unknown	unknown	unknown	unknown	unknown	unknown	unknown	unknown	unknown	unknown	unknown	unknown	unknown	unknown	unknown	unknown	unknown	unknown	unknown	unknown	unknown	unknown	unknown	lung	1	lung	live+
5080	patient927	female	58	2020/8/3 13:47	1	1	1	0	0	0	40-60	9.4	normal	15.5	normal	16.5	normal	NA	unknown	NA	unknown	unknown	unknown	unknown	unknown	unknown	unknown	unknown	unknown	unknown	unknown	unknown	unknown	ovrian+	unknown	unknown	unknown	unknown	unknown	unknown	unknown	unknown	unknown	unknown	unknown	ovrian	1	ovrian	unknown
5081	patient928	female	47	2021/4/12 8:30	2	1	0	0	0	0	40-60	38	normal	36	high	12.9	normal	46.1	normal	NA	¸¨Öú	unknown	unknown	breast+	unknown	unknown	unknown	unknown	unknown	unknown	unknown	unknown	unknown	unknown	unknown	unknown	unknown	unknown	unknown	unknown	unknown	unknown	unknown	unknown	unknown	breast	1	breast	unknown
5087	patient929	female	40	2019/1/4 8:32	NA	1	0	0	0	0	40-60	22.3	normal	36.3	high	17	normal	NA	unknown	79	unknown	unknown	unknown	unknown	crc+	unknown	unknown	unknown	unknown	unknown	unknown	unknown	unknown	unknown	unknown	unknown	unknown	unknown	unknown	unknown	unknown	unknown	unknown	unknown	unknown	crc	1	crc	live+
5090	patient930	female	65	2021/7/21 9:37	1	1	1	1	0	0	>60	13.1	normal	20.7	normal	5.9	normal	33.2	normal	144	unknown	unknown	unknown	unknown	unknown	unknown	unknown	unknown	unknown	pancrease+	unknown	unknown	unknown	unknown	unknown	unknown	unknown	unknown	unknown	unknown	unknown	unknown	unknown	unknown	unknown	pancrease	1	pancrease	unknown
5092	patient931	male	69	2019/7/23 10:12	1	1	1	1	0	0	>60	35.1	normal	20.8	normal	12.5	normal	NA	unknown	83	Î¬³Ö	unknown	unknown	unknown	unknown	unknown	unknown	unknown	unknown	unknown	unknown	unknown	unknown	unknown	unknown	unknown	unknown	unknown	NET+	unknown	unknown	unknown	unknown	unknown	unknown	NET	1	other	live+
5096	patient932	male	71	2018/8/31 8:28	NA	1	1	1	1	0	>60	16.7	normal	23.7	normal	12.7	normal	NA	unknown	56	unknown	unknown	unknown	unknown	unknown	unknown	unknown	unknown	unknown	unknown	easophage+	unknown	unknown	unknown	unknown	unknown	unknown	unknown	unknown	unknown	unknown	unknown	unknown	unknown	unknown	easophage	1	easophage	unknown
5099	patient933	female	58	2021/1/23 16:30	4	1	1	0	0	0	40-60	33.5	normal	32.3	normal	12.7	normal	21.3	low	261	unknown	unknown	unknown	unknown	unknown	unknown	unknown	unknown	unknown	unknown	unknown	unknown	cervix+	unknown	unknown	unknown	unknown	unknown	unknown	unknown	unknown	unknown	unknown	unknown	unknown	cervix	1	cervix	live+
5113	patient934	female	42	2020/6/11 10:54	1	1	0	0	0	0	40-60	12.6	normal	20.5	normal	27	high	NA	unknown	110	¸¨Öú	unknown	unknown	breast+	unknown	unknown	unknown	unknown	unknown	unknown	unknown	unknown	unknown	unknown	unknown	unknown	unknown	unknown	unknown	unknown	unknown	unknown	unknown	unknown	unknown	breast	1	breast	live+
5120	patient935	female	69	2019/5/9 8:11	1	1	1	1	0	0	>60	NA	unknown	NA	unknown	NA	unknown	NA	unknown	NA	Êõºó	unknown	unknown	unknown	unknown	unknown	unknown	unknown	gal.bile+	unknown	unknown	unknown	unknown	unknown	unknown	unknown	unknown	unknown	unknown	unknown	unknown	unknown	unknown	unknown	unknown	gal.bile	1	gal.bile	live+
5121	patient936	male	69	2019/10/30 16:50	4	1	1	1	0	0	>60	4.6	normal	30	normal	9	normal	NA	unknown	68	unknown	unknown	unknown	unknown	unknown	unknown	gastric+	unknown	unknown	unknown	unknown	unknown	unknown	unknown	unknown	unknown	unknown	unknown	unknown	unknown	unknown	unknown	unknown	unknown	unknown	gastric	1	gastric	unknown
5131	patient937	male	65	2020/6/20 9:37	5	1	1	1	0	0	>60	11.1	normal	16	normal	12.7	normal	NA	unknown	70	unknown	unknown	unknown	unknown	crc+	unknown	unknown	unknown	unknown	unknown	unknown	unknown	unknown	unknown	unknown	unknown	unknown	unknown	unknown	unknown	unknown	unknown	unknown	unknown	unknown	crc	1	crc	unknown
5135	patient938	male	55	2021/8/12 7:33	1	1	1	0	0	0	40-60	35.9	normal	27.3	normal	12.8	normal	43.9	normal	NA	unknown	unknown	unknown	unknown	crc+	unknown	unknown	unknown	unknown	unknown	unknown	unknown	unknown	unknown	unknown	unknown	unknown	unknown	unknown	unknown	unknown	unknown	unknown	unknown	unknown	crc	1	crc	unknown
5143	patient939	male	69	2021/8/28 10:47	4	1	1	1	0	0	>60	18.6	normal	23.8	normal	16.5	normal	33.1	normal	85	unknown	unknown	unknown	unknown	unknown	unknown	gastric+	unknown	unknown	unknown	unknown	unknown	unknown	unknown	unknown	unknown	unknown	unknown	unknown	unknown	unknown	unknown	unknown	unknown	unknown	gastric	1	gastric	unknown
5145	patient940	female	56	2021/3/12 13:45	2	1	1	0	0	0	40-60	6.9	normal	15.4	normal	15.7	normal	41.3	normal	49	unknown	unknown	unknown	breast+	unknown	unknown	unknown	unknown	unknown	unknown	unknown	unknown	unknown	unknown	unknown	unknown	unknown	unknown	unknown	unknown	unknown	unknown	unknown	unknown	unknown	breast	1	breast	unknown
5159	patient941	female	79	2019/6/15 15:19	2	1	1	1	1	0	>60	11.6	normal	13.4	normal	9.7	normal	NA	unknown	112	Î¬³Ö	unknown	unknown	unknown	crc+	unknown	unknown	unknown	unknown	unknown	unknown	unknown	unknown	unknown	unknown	unknown	unknown	unknown	unknown	unknown	unknown	unknown	unknown	unknown	unknown	crc	1	crc	unknown
5165	patient942	male	64	2019/5/16 7:51	1	1	1	1	0	0	>60	13.1	normal	NA	unknown	NA	unknown	NA	unknown	NA	unknown	unknown	unknown	unknown	crc+	unknown	unknown	unknown	unknown	unknown	unknown	unknown	unknown	unknown	unknown	unknown	unknown	unknown	unknown	unknown	unknown	unknown	unknown	unknown	unknown	crc	1	crc	unknown
5168	patient943	male	32	2021/5/31 14:15	1	0	0	0	0	0	<40	58.9	high	47	high	18.8	normal	46.7	normal	139	¸¨Öú	unknown	unknown	unknown	crc+	unknown	unknown	unknown	unknown	unknown	unknown	unknown	unknown	unknown	unknown	unknown	unknown	unknown	unknown	unknown	unknown	unknown	unknown	unknown	unknown	crc	1	crc	live+
5184	patient944	male	64	2020/5/22 9:59	1	1	1	1	0	0	>60	15.1	normal	17.9	normal	13	normal	NA	unknown	71	unknown	lung+	sclc+	unknown	unknown	unknown	unknown	unknown	unknown	unknown	unknown	unknown	unknown	unknown	unknown	unknown	unknown	unknown	unknown	unknown	unknown	unknown	unknown	unknown	unknown	lung	1	lung	unknown
5189	patient945	female	67	2020/1/27 9:41	1	1	1	1	0	0	>60	8.9	normal	21	normal	8.1	normal	26.2	low	327	unknown	unknown	unknown	unknown	unknown	unknown	gastric+	unknown	unknown	unknown	unknown	unknown	unknown	unknown	unknown	unknown	unknown	unknown	unknown	unknown	unknown	unknown	unknown	unknown	unknown	gastric	1	gastric	unknown
5190	patient946	female	69	2019/7/5 14:44	1	1	1	1	0	0	>60	20.3	normal	23.8	normal	13.9	normal	NA	unknown	69	unknown	lung+	unknown	unknown	crc+	unknown	unknown	unknown	unknown	unknown	unknown	unknown	unknown	unknown	unknown	unknown	unknown	unknown	unknown	unknown	unknown	unknown	unknown	unknown	unknown	lung+crc	2	mpc	unknown
5192	patient947	female	61	2020/6/17 15:01	0	1	1	1	0	0	>60	18.1	normal	NA	unknown	7.8	normal	NA	unknown	NA	unknown	unknown	unknown	unknown	crc+	unknown	unknown	unknown	unknown	unknown	unknown	unknown	unknown	unknown	unknown	unknown	unknown	unknown	unknown	unknown	unknown	unknown	unknown	unknown	unknown	crc	1	crc	live+
5193	patient948	female	72	2020/5/26 8:19	2	1	1	1	1	0	>60	23	normal	NA	unknown	27.9	high	NA	unknown	NA	unknown	unknown	unknown	unknown	crc+	unknown	unknown	unknown	unknown	unknown	unknown	unknown	unknown	unknown	unknown	unknown	unknown	unknown	unknown	unknown	unknown	unknown	unknown	unknown	unknown	crc	1	crc	live+
5196	patient949	female	50	2018/6/9 8:33	NA	1	1	0	0	0	40-60	15	normal	NA	unknown	15.1	normal	NA	unknown	NA	Êõºó	unknown	unknown	unknown	crc+	unknown	unknown	unknown	unknown	unknown	unknown	unknown	unknown	unknown	unknown	unknown	unknown	unknown	unknown	unknown	unknown	unknown	unknown	unknown	unknown	crc	1	crc	live+
5198	patient950	male	58	2021/8/12 14:35	4	1	1	0	0	0	40-60	13.3	normal	14.1	normal	20.6	normal	32.8	normal	77	unknown	unknown	unknown	unknown	unknown	unknown	gastric+	unknown	unknown	unknown	unknown	unknown	unknown	unknown	unknown	unknown	unknown	unknown	unknown	unknown	unknown	unknown	unknown	unknown	unknown	gastric	1	gastric	unknown
5203	patient951	female	72	2021/8/16 15:12	2	1	1	1	1	0	>60	22	normal	22	normal	7.4	normal	32.1	normal	125	unknown	unknown	unknown	unknown	unknown	unknown	unknown	unknown	unknown	unknown	unknown	unknown	unknown	unknown	bladder+	unknown	unknown	unknown	unknown	unknown	unknown	unknown	unknown	unknown	unknown	bladder	1	bladder	unknown
5204	patient952	male	58	2020/1/9 11:05	1	1	1	0	0	0	40-60	12.6	normal	22.8	normal	8.8	normal	NA	unknown	91	unknown	lung+	unknown	unknown	unknown	unknown	unknown	unknown	unknown	unknown	unknown	unknown	unknown	unknown	unknown	unknown	unknown	unknown	unknown	unknown	unknown	unknown	unknown	unknown	unknown	lung	1	lung	unknown
5206	patient953	male	67	2018/11/15 9:00	NA	1	1	1	0	0	>60	24.7	normal	NA	unknown	8.3	normal	NA	unknown	NA	unknown	unknown	unknown	unknown	crc+	unknown	unknown	unknown	unknown	unknown	unknown	unknown	unknown	unknown	unknown	unknown	unknown	unknown	unknown	unknown	unknown	unknown	unknown	unknown	unknown	crc	1	crc	live+
5207	patient954	female	44	2021/6/26 14:51	1	1	0	0	0	0	40-60	9.1	normal	15.6	normal	9.7	normal	32.9	normal	99	unknown	unknown	unknown	unknown	crc+	unknown	unknown	unknown	unknown	unknown	unknown	unknown	unknown	unknown	unknown	unknown	unknown	unknown	unknown	unknown	unknown	unknown	unknown	unknown	unknown	crc	1	crc	unknown
5214	patient955	male	54	2021/8/28 9:30	1	1	1	0	0	0	40-60	20	normal	51.5	high	17	normal	41.5	normal	1254	unknown	unknown	unknown	unknown	crc+	unknown	unknown	unknown	unknown	unknown	unknown	unknown	unknown	unknown	unknown	unknown	unknown	unknown	unknown	unknown	unknown	unknown	unknown	unknown	unknown	crc	1	crc	unknown
5235	patient956	female	54	2020/7/26 8:06	3	1	1	0	0	0	40-60	17.8	normal	43.7	high	9.2	normal	NA	unknown	168	unknown	unknown	unknown	breast+	unknown	unknown	unknown	unknown	unknown	unknown	unknown	unknown	unknown	unknown	unknown	unknown	unknown	unknown	unknown	unknown	unknown	unknown	unknown	unknown	unknown	breast	1	breast	live+
5249	patient957	male	68	2019/8/7 15:40	1	1	1	1	0	0	>60	73.2	high	42.2	high	10.4	normal	NA	unknown	118	Î¬³Ö	lung+	unknown	unknown	crc+	unknown	unknown	unknown	unknown	unknown	unknown	unknown	unknown	unknown	unknown	unknown	unknown	unknown	unknown	unknown	unknown	unknown	unknown	unknown	unknown	lung+crc	2	mpc	unknown
5253	patient958	male	68	2021/3/17 9:44	1	1	1	1	0	0	>60	18.1	normal	24.5	normal	8	normal	42.3	normal	74	unknown	unknown	unknown	unknown	crc+	unknown	unknown	unknown	unknown	unknown	unknown	unknown	unknown	unknown	unknown	unknown	unknown	unknown	unknown	unknown	unknown	unknown	unknown	unknown	unknown	crc	1	crc	live+
5257	patient959	male	69	2021/8/17 13:53	1	1	1	1	0	0	>60	13.6	normal	22.6	normal	8.2	normal	40	normal	83	¸¨Öú	lung+	unknown	unknown	unknown	unknown	unknown	unknown	unknown	unknown	unknown	unknown	unknown	unknown	unknown	unknown	unknown	unknown	unknown	unknown	unknown	unknown	unknown	unknown	unknown	lung	1	lung	unknown
5258	patient960	female	71	2020/12/29 14:28	2	1	1	1	1	0	>60	8.9	normal	24	normal	14.6	normal	NA	unknown	73	unknown	unknown	unknown	unknown	crc+	unknown	unknown	unknown	unknown	unknown	unknown	unknown	unknown	unknown	unknown	unknown	unknown	unknown	unknown	unknown	unknown	unknown	unknown	unknown	unknown	crc	1	crc	unknown
5268	patient961	male	57	2021/7/19 15:10	1	1	1	0	0	0	40-60	22.1	normal	20.1	normal	5.9	normal	41.3	normal	75	Ò»Ïß	lung+	sclc+	unknown	unknown	unknown	unknown	unknown	unknown	unknown	unknown	unknown	unknown	unknown	unknown	unknown	unknown	unknown	unknown	unknown	unknown	unknown	unknown	unknown	unknown	lung	1	lung	unknown
5272	patient962	male	58	2018/9/30 14:03	NA	1	1	0	0	0	40-60	8.7	normal	12.4	normal	20	normal	NA	unknown	75	unknown	unknown	unknown	unknown	unknown	unknown	gastric+	unknown	unknown	unknown	unknown	unknown	unknown	unknown	unknown	unknown	unknown	unknown	unknown	unknown	unknown	unknown	unknown	unknown	unknown	gastric	1	gastric	live+
5276	patient963	female	71	2021/6/8 14:36	1	1	1	1	1	0	>60	11.6	normal	NA	unknown	12.8	normal	40.3	normal	NA	Î¬³Ö	unknown	unknown	unknown	crc+	unknown	unknown	unknown	unknown	unknown	unknown	unknown	unknown	unknown	unknown	unknown	unknown	unknown	unknown	unknown	unknown	unknown	unknown	unknown	unknown	crc	1	crc	unknown
5278	patient964	male	44	2019/10/21 10:01	NA	1	0	0	0	0	40-60	18.7	normal	NA	unknown	11.7	normal	NA	unknown	NA	unknown	lung+	unknown	unknown	unknown	unknown	unknown	unknown	unknown	unknown	unknown	unknown	unknown	unknown	unknown	unknown	unknown	unknown	unknown	unknown	unknown	unknown	unknown	unknown	unknown	lung	1	lung	unknown
5279	patient965	female	39	2018/11/24 13:32	NA	0	0	0	0	0	<40	15	normal	NA	unknown	7.9	normal	NA	unknown	NA	unknown	unknown	unknown	breast+	unknown	unknown	unknown	unknown	unknown	unknown	unknown	unknown	unknown	unknown	unknown	unknown	unknown	unknown	unknown	unknown	unknown	unknown	unknown	unknown	unknown	breast	1	breast	unknown
5294	patient966	male	68	2021/1/29 8:37	0	1	1	1	0	0	>60	19.6	normal	NA	unknown	6.7	normal	34.9	normal	NA	Î¬³Ö	unknown	unknown	unknown	crc+	unknown	unknown	unknown	unknown	unknown	unknown	unknown	unknown	unknown	unknown	unknown	unknown	unknown	unknown	unknown	unknown	unknown	unknown	unknown	unknown	crc	1	crc	unknown
5296	patient967	male	62	2019/8/2 8:22	1	1	1	1	0	0	>60	10.9	normal	15.5	normal	7.4	normal	NA	unknown	55	unknown	unknown	unknown	unknown	unknown	unknown	unknown	unknown	unknown	unknown	unknown	unknown	unknown	unknown	unknown	unknown	unknown	unknown	unknown	unknown	unknown	melanoma+	unknown	unknown	unknown	melanoma	1	other	unknown
5297	patient968	female	63	2019/7/22 8:42	1	1	1	1	0	0	>60	50.4	high	72	high	16.7	normal	NA	unknown	112	unknown	unknown	unknown	unknown	crc+	unknown	unknown	unknown	unknown	unknown	unknown	unknown	unknown	unknown	unknown	unknown	unknown	unknown	unknown	unknown	unknown	unknown	unknown	unknown	unknown	crc	1	crc	unknown
5306	patient969	female	69	2019/11/1 8:59	1	1	1	1	0	0	>60	4.6	normal	7.3	normal	7.2	normal	NA	unknown	89	unknown	unknown	unknown	unknown	unknown	unknown	unknown	unknown	unknown	unknown	unknown	unknown	unknown	ovrian+	unknown	unknown	unknown	unknown	unknown	unknown	unknown	unknown	unknown	unknown	unknown	ovrian	1	ovrian	unknown
5312	patient970	female	51	2019/2/12 11:25	NA	1	1	0	0	0	40-60	18.1	normal	36.1	high	12.6	normal	NA	unknown	72	unknown	unknown	unknown	unknown	unknown	unknown	unknown	unknown	unknown	unknown	unknown	uter+	unknown	unknown	unknown	unknown	unknown	unknown	unknown	unknown	unknown	unknown	unknown	unknown	unknown	uter	1	other	live+
5314	patient971	female	66	2020/4/18 10:43	1	1	1	1	0	0	>60	10.6	normal	23.6	normal	12.8	normal	NA	unknown	71	unknown	unknown	unknown	unknown	unknown	unknown	unknown	unknown	unknown	pancrease+	unknown	unknown	unknown	unknown	unknown	unknown	unknown	unknown	unknown	unknown	unknown	unknown	unknown	unknown	unknown	pancrease	1	pancrease	live+
5316	patient972	male	63	2020/5/2 16:46	1	1	1	1	0	0	>60	17	normal	NA	unknown	7	normal	NA	unknown	61	unknown	lung+	unknown	unknown	unknown	unknown	unknown	unknown	unknown	unknown	unknown	unknown	unknown	unknown	unknown	unknown	unknown	unknown	unknown	unknown	unknown	unknown	unknown	unknown	unknown	lung	1	lung	unknown
5321	patient973	male	65	2019/8/10 15:14	0	1	1	1	0	0	>60	16.6	normal	23.5	normal	4.4	normal	NA	unknown	155	Î¬³Ö	unknown	unknown	unknown	unknown	unknown	unknown	unknown	unknown	unknown	unknown	unknown	unknown	unknown	unknown	unknown	unknown	unknown	unknown	unknown	unknown	unknown	unknown	unknown	unknown	unknown	1	unknown	unknown
5327	patient974	female	48	2018/12/4 8:43	NA	1	0	0	0	0	40-60	63	high	46	high	13.7	normal	NA	unknown	113	unknown	unknown	unknown	breast+	unknown	unknown	unknown	unknown	unknown	unknown	unknown	unknown	unknown	unknown	unknown	unknown	unknown	unknown	unknown	unknown	unknown	unknown	unknown	unknown	unknown	breast	1	breast	unknown
5330	patient975	male	76	2021/4/15 12:51	2	1	1	1	1	0	>60	61.5	high	27.3	normal	9.4	normal	31	normal	142	unknown	unknown	unknown	unknown	unknown	unknown	unknown	unknown	gal.bile+	unknown	unknown	unknown	unknown	unknown	unknown	unknown	unknown	unknown	unknown	unknown	unknown	unknown	unknown	unknown	unknown	gal.bile	1	gal.bile	live+
5336	patient976	female	78	2019/11/20 8:57	6	1	1	1	1	0	>60	8.5	normal	NA	unknown	7.7	normal	NA	unknown	NA	¸¨Öú	unknown	unknown	unknown	crc+	unknown	unknown	unknown	unknown	unknown	unknown	unknown	unknown	unknown	unknown	unknown	unknown	unknown	unknown	unknown	unknown	unknown	unknown	unknown	unknown	crc	1	crc	unknown
5337	patient977	male	64	2020/12/19 13:44	1	1	1	1	0	0	>60	15.1	normal	23.2	normal	15	normal	NA	unknown	93	unknown	unknown	unknown	unknown	crc+	unknown	unknown	unknown	unknown	unknown	unknown	unknown	unknown	unknown	unknown	unknown	unknown	unknown	unknown	unknown	unknown	unknown	unknown	unknown	unknown	crc	1	crc	unknown
5340	patient978	female	53	2018/11/13 10:32	NA	1	1	0	0	0	40-60	15.8	normal	15.5	normal	12.9	normal	NA	unknown	80	Êõºó	unknown	unknown	unknown	crc+	unknown	unknown	unknown	unknown	unknown	unknown	unknown	unknown	ovrian+	unknown	unknown	unknown	unknown	unknown	unknown	unknown	unknown	unknown	unknown	unknown	crc+ovrian	2	mpc	unknown
5341	patient979	male	65	2021/9/4 15:37	1	1	1	1	0	0	>60	13.1	normal	16.7	normal	10.2	normal	40.9	normal	59	¸¨Öú	unknown	unknown	unknown	unknown	unknown	unknown	unknown	unknown	unknown	easophage+	unknown	unknown	unknown	unknown	unknown	unknown	unknown	unknown	unknown	unknown	unknown	unknown	unknown	unknown	easophage	1	easophage	unknown
5343	patient980	male	63	2018/9/7 11:00	NA	1	1	1	0	0	>60	21	normal	NA	unknown	21	normal	NA	unknown	NA	Êõºó	unknown	unknown	unknown	crc+	unknown	unknown	unknown	unknown	unknown	unknown	unknown	unknown	unknown	unknown	unknown	unknown	unknown	unknown	unknown	unknown	unknown	unknown	unknown	unknown	crc	1	crc	unknown
5344	patient981	male	69	2020/6/22 8:00	2	1	1	1	0	0	>60	50.2	high	175.9	high	72.5	high	NA	unknown	271	unknown	unknown	unknown	unknown	unknown	unknown	unknown	unknown	unknown	unknown	unknown	unknown	unknown	unknown	unknown	unknown	unknown	unknown	unknown	unknown	unknown	unknown	unknown	unknown	unknown	unknown	1	unknown	live+
5348	patient982	female	53	2018/9/17 7:49	NA	1	1	0	0	0	40-60	20.5	normal	NA	unknown	10.6	normal	NA	unknown	NA	unknown	unknown	unknown	unknown	crc+	unknown	unknown	unknown	unknown	unknown	unknown	unknown	unknown	unknown	unknown	unknown	unknown	unknown	unknown	unknown	unknown	unknown	unknown	unknown	unknown	crc	1	crc	live+
5350	patient983	male	70	2020/9/9 14:07	4	1	1	1	1	0	>60	26	normal	22	normal	13.9	normal	NA	unknown	95	unknown	lung+	unknown	unknown	unknown	unknown	unknown	unknown	unknown	unknown	unknown	unknown	unknown	unknown	unknown	unknown	unknown	unknown	unknown	unknown	unknown	unknown	unknown	unknown	unknown	lung	1	lung	unknown
5351	patient984	male	66	2020/5/26 17:05	1	1	1	1	0	0	>60	17.8	normal	72.8	high	49.4	high	NA	unknown	288	unknown	unknown	unknown	unknown	crc+	unknown	unknown	unknown	unknown	unknown	unknown	unknown	unknown	unknown	unknown	unknown	renal+	unknown	unknown	unknown	unknown	unknown	unknown	unknown	unknown	crc+renal	2	mpc	live+
5367	patient985	male	42	2020/9/26 15:39	1	1	0	0	0	0	40-60	5.2	normal	10.6	normal	5.3	normal	NA	unknown	70	unknown	unknown	unknown	unknown	unknown	unknown	unknown	unknown	unknown	unknown	unknown	unknown	unknown	unknown	unknown	unknown	unknown	sex+	unknown	unknown	unknown	unknown	unknown	unknown	unknown	sex	1	other	unknown
5377	patient986	male	60	2019/1/8 8:30	NA	1	1	1	0	0	40-60	14.9	normal	17.8	normal	8.8	normal	NA	unknown	61	unknown	unknown	unknown	unknown	unknown	unknown	unknown	unknown	unknown	unknown	easophage+	unknown	unknown	unknown	unknown	unknown	unknown	unknown	unknown	unknown	unknown	unknown	unknown	unknown	unknown	easophage	1	easophage	live+
5379	patient987	male	67	2020/4/11 14:37	2	1	1	1	0	0	>60	25.9	normal	23.6	normal	8.2	normal	NA	unknown	97	unknown	unknown	unknown	unknown	unknown	unknown	unknown	unknown	unknown	unknown	unknown	unknown	unknown	unknown	unknown	unknown	unknown	unknown	unknown	unknown	unknown	unknown	unknown	unknown	unknown	unknown	1	unknown	unknown
5381	patient988	male	69	2021/6/7 16:12	1	1	1	1	0	0	>60	17.8	normal	15.4	normal	12.4	normal	37.5	normal	85	unknown	unknown	unknown	unknown	unknown	unknown	unknown	unknown	unknown	unknown	easophage+	unknown	unknown	unknown	unknown	unknown	unknown	unknown	unknown	unknown	unknown	unknown	unknown	unknown	unknown	easophage	1	easophage	unknown
5382	patient989	male	51	2019/4/16 16:13	1	1	1	0	0	0	40-60	8.2	normal	16.1	normal	16.7	normal	NA	unknown	51	unknown	unknown	unknown	unknown	unknown	unknown	unknown	unknown	unknown	pancrease+	unknown	unknown	unknown	unknown	unknown	unknown	unknown	unknown	unknown	unknown	unknown	unknown	unknown	unknown	unknown	pancrease	1	pancrease	live+
5385	patient990	female	52	2020/12/4 8:37	1	1	1	0	0	0	40-60	16.1	normal	30	normal	14.4	normal	NA	unknown	77	Êõºó	unknown	unknown	breast+	unknown	unknown	unknown	unknown	unknown	unknown	unknown	unknown	unknown	unknown	unknown	unknown	unknown	unknown	unknown	unknown	unknown	unknown	unknown	unknown	unknown	breast	1	breast	live+
5386	patient991	female	75	2021/4/29 14:59	5	1	1	1	1	0	>60	12.5	normal	27	normal	8	normal	42.1	normal	90	unknown	lung+	unknown	unknown	crc+	unknown	unknown	unknown	unknown	unknown	unknown	unknown	unknown	unknown	unknown	unknown	unknown	unknown	unknown	unknown	unknown	unknown	unknown	unknown	unknown	lung+crc	2	mpc	unknown
5390	patient992	female	54	2019/1/5 14:14	NA	1	1	0	0	0	40-60	23	normal	27	normal	9.2	normal	NA	unknown	64	Êõºó	unknown	unknown	unknown	unknown	unknown	unknown	unknown	unknown	unknown	unknown	unknown	unknown	ovrian+	unknown	unknown	unknown	unknown	unknown	unknown	unknown	unknown	unknown	unknown	unknown	ovrian	1	ovrian	unknown
5392	patient993	female	45	2019/9/2 8:18	1	1	0	0	0	0	40-60	9.6	normal	24.2	normal	9.2	normal	NA	unknown	58	Êõºó	unknown	unknown	breast+	unknown	unknown	unknown	unknown	unknown	unknown	unknown	unknown	unknown	unknown	unknown	unknown	unknown	unknown	unknown	unknown	unknown	unknown	unknown	unknown	unknown	breast	1	breast	unknown
5393	patient994	female	39	2021/6/13 9:43	4	0	0	0	0	0	<40	25	normal	26	normal	8	normal	47.1	normal	NA	unknown	unknown	unknown	breast+	unknown	unknown	unknown	unknown	unknown	unknown	unknown	unknown	unknown	unknown	unknown	unknown	unknown	unknown	unknown	unknown	unknown	unknown	unknown	unknown	unknown	breast	1	breast	unknown
5400	patient995	male	69	2021/9/6 8:41	1	1	1	1	0	0	>60	40.1	high	47.7	high	9.6	normal	36	normal	182	¸¨Öú	unknown	unknown	unknown	crc+	unknown	unknown	unknown	unknown	unknown	unknown	unknown	unknown	unknown	unknown	unknown	unknown	unknown	unknown	unknown	unknown	unknown	unknown	unknown	unknown	crc	1	crc	live+
5403	patient996	female	62	2019/9/25 8:18	1	1	1	1	0	0	>60	19.4	normal	28	normal	19	normal	NA	unknown	50	unknown	unknown	unknown	breast+	unknown	unknown	unknown	unknown	unknown	unknown	unknown	unknown	unknown	unknown	unknown	unknown	unknown	unknown	unknown	unknown	unknown	unknown	unknown	unknown	unknown	breast	1	breast	live+
5405	patient997	male	68	2019/10/7 8:43	1	1	1	1	0	0	>60	14.6	normal	29.2	normal	16.4	normal	NA	unknown	100	Î¬³Ö	unknown	unknown	unknown	crc+	unknown	unknown	unknown	unknown	unknown	unknown	unknown	unknown	unknown	unknown	unknown	unknown	unknown	unknown	unknown	unknown	unknown	unknown	unknown	unknown	crc	1	crc	live+
5419	patient998	female	55	2019/10/29 10:04	1	1	1	0	0	0	40-60	9.6	normal	16.6	normal	10.1	normal	NA	unknown	54	unknown	unknown	unknown	breast+	unknown	unknown	unknown	unknown	unknown	unknown	unknown	unknown	unknown	unknown	unknown	unknown	unknown	unknown	unknown	unknown	unknown	unknown	unknown	unknown	unknown	breast	1	breast	unknown
5421	patient999	female	54	2021/1/30 9:08	1	1	1	0	0	0	40-60	12.6	normal	NA	unknown	15.8	normal	45.1	normal	NA	Î¬³Ö	unknown	unknown	unknown	crc+	unknown	unknown	unknown	unknown	unknown	unknown	unknown	unknown	unknown	unknown	unknown	unknown	unknown	unknown	unknown	unknown	unknown	unknown	unknown	unknown	crc	1	crc	unknown
5423	patient1000	female	57	2020/10/3 9:48	1	1	1	0	0	0	40-60	23.4	normal	33.7	normal	11.4	normal	NA	unknown	170	unknown	unknown	unknown	unknown	unknown	unknown	unknown	unknown	unknown	pancrease+	unknown	unknown	unknown	unknown	unknown	unknown	unknown	unknown	unknown	unknown	unknown	unknown	unknown	unknown	unknown	pancrease	1	pancrease	live+
5441	patient1001	female	68	2019/11/15 15:21	4	1	1	1	0	0	>60	12	normal	NA	unknown	9.5	normal	NA	unknown	61	unknown	unknown	unknown	unknown	crc+	unknown	unknown	unknown	unknown	unknown	unknown	unknown	unknown	unknown	unknown	unknown	unknown	unknown	unknown	unknown	unknown	unknown	unknown	unknown	unknown	crc	1	crc	unknown
5443	patient1002	female	74	2021/2/24 14:58	3	1	1	1	1	0	>60	13.2	normal	21.4	normal	7.6	normal	36.4	normal	97	unknown	unknown	unknown	breast+	unknown	unknown	unknown	unknown	unknown	unknown	unknown	unknown	unknown	unknown	unknown	unknown	unknown	unknown	unknown	unknown	unknown	unknown	unknown	unknown	unknown	breast	1	breast	live+
5444	patient1003	female	65	2018/6/22 14:26	NA	1	1	1	0	0	>60	12.4	normal	NA	unknown	NA	unknown	NA	unknown	94	unknown	unknown	unknown	unknown	unknown	unknown	unknown	unknown	unknown	unknown	unknown	unknown	cervix+	unknown	unknown	unknown	unknown	unknown	unknown	unknown	unknown	unknown	unknown	unknown	unknown	cervix	1	cervix	unknown
5463	patient1004	female	43	2019/9/6 8:23	NA	1	0	0	0	0	40-60	11.9	normal	24.8	normal	21.1	normal	NA	unknown	NA	Î¬³Ö	unknown	unknown	unknown	unknown	unknown	gastric+	unknown	unknown	unknown	unknown	unknown	unknown	unknown	unknown	unknown	unknown	unknown	unknown	unknown	unknown	unknown	unknown	unknown	unknown	gastric	1	gastric	unknown
5471	patient1005	female	67	2021/2/28 14:41	1	1	1	1	0	0	>60	6.8	normal	13	normal	17.9	normal	34.3	normal	88	Î¬³Ö	unknown	unknown	breast+	unknown	unknown	unknown	unknown	unknown	unknown	unknown	unknown	unknown	unknown	unknown	unknown	unknown	unknown	unknown	unknown	unknown	unknown	unknown	unknown	unknown	breast	1	breast	unknown
5500	patient1006	female	57	2021/8/27 15:46	1	1	1	0	0	0	40-60	21.7	normal	25.4	normal	12	normal	37.5	normal	65	unknown	lung+	unknown	unknown	unknown	unknown	unknown	unknown	unknown	unknown	unknown	unknown	unknown	unknown	unknown	unknown	unknown	unknown	unknown	unknown	unknown	unknown	unknown	unknown	unknown	lung	1	lung	live+
5505	patient1007	female	66	2020/5/7 11:08	1	1	1	1	0	0	>60	11.4	normal	15.9	normal	11.9	normal	NA	unknown	183	unknown	lung+	sclc+	unknown	unknown	unknown	unknown	unknown	unknown	unknown	unknown	unknown	unknown	unknown	unknown	unknown	unknown	unknown	unknown	unknown	unknown	unknown	unknown	unknown	unknown	lung	1	lung	unknown
5512	patient1008	female	54	2020/12/12 9:15	1	1	1	0	0	0	40-60	16.3	normal	22.3	normal	7.7	normal	NA	unknown	79	unknown	lung+	unknown	unknown	unknown	unknown	unknown	unknown	unknown	unknown	unknown	unknown	unknown	unknown	unknown	unknown	unknown	unknown	unknown	unknown	unknown	unknown	unknown	unknown	unknown	lung	1	lung	unknown
5517	patient1009	female	60	2021/3/15 17:00	2	1	1	1	0	0	40-60	10.7	normal	18.1	normal	9.2	normal	36.7	normal	81	unknown	unknown	unknown	unknown	crc+	unknown	unknown	unknown	unknown	unknown	unknown	unknown	unknown	unknown	unknown	unknown	unknown	unknown	unknown	unknown	unknown	unknown	unknown	unknown	unknown	crc	1	crc	unknown
5520	patient1010	female	62	2018/8/23 10:43	NA	1	1	1	0	0	>60	15	normal	NA	unknown	12	normal	NA	unknown	59	unknown	unknown	unknown	unknown	unknown	unknown	unknown	unknown	unknown	unknown	unknown	uter+	unknown	unknown	unknown	unknown	unknown	unknown	unknown	unknown	unknown	unknown	unknown	unknown	unknown	uter	1	other	unknown
5522	patient1011	female	64	2018/9/25 17:15	NA	1	1	1	0	0	>60	14.8	normal	22.3	normal	9.4	normal	NA	unknown	239	unknown	unknown	unknown	breast+	unknown	unknown	unknown	unknown	unknown	unknown	unknown	unknown	unknown	unknown	unknown	unknown	unknown	unknown	unknown	unknown	unknown	unknown	unknown	unknown	unknown	breast	1	breast	unknown
5525	patient1012	male	76	2020/7/23 14:16	5	1	1	1	1	0	>60	7.6	normal	20.3	normal	16	normal	NA	unknown	163	unknown	unknown	unknown	unknown	unknown	unknown	gastric+	unknown	unknown	unknown	unknown	unknown	unknown	unknown	unknown	unknown	unknown	unknown	unknown	unknown	unknown	unknown	unknown	unknown	unknown	gastric	1	gastric	live+
5531	patient1013	male	62	2020/7/16 14:48	1	1	1	1	0	0	>60	13	normal	30	normal	10.9	normal	NA	unknown	127	unknown	unknown	unknown	unknown	crc+	unknown	unknown	unknown	unknown	unknown	unknown	unknown	unknown	unknown	unknown	unknown	unknown	unknown	unknown	unknown	unknown	unknown	unknown	unknown	unknown	crc	1	crc	live+
5534	patient1014	female	73	2021/6/9 15:30	2	1	1	1	1	0	>60	36.4	normal	NA	unknown	8.5	normal	36.7	normal	NA	Î¬³Ö	unknown	unknown	unknown	unknown	unknown	unknown	unknown	unknown	unknown	unknown	unknown	unknown	unknown	unknown	unknown	unknown	unknown	unknown	unknown	unknown	unknown	unknown	unknown	unknown	unknown	1	unknown	unknown
5539	patient1015	female	50	2021/5/10 8:23	1	1	1	0	0	0	40-60	50.4	high	70	high	20.5	normal	39.1	normal	90	unknown	unknown	unknown	breast+	unknown	unknown	unknown	unknown	unknown	unknown	unknown	unknown	unknown	unknown	unknown	unknown	unknown	unknown	unknown	unknown	unknown	unknown	unknown	unknown	unknown	breast	1	breast	unknown
5544	patient1016	male	55	2021/5/4 12:37	2	1	1	0	0	0	40-60	41	high	20.5	normal	8.4	normal	42.6	normal	73	Î¬³Ö	unknown	unknown	unknown	unknown	unknown	unknown	unknown	unknown	unknown	unknown	unknown	unknown	unknown	unknown	unknown	unknown	unknown	unknown	unknown	unknown	unknown	sarcoma+	unknown	unknown	sarcoma	1	other	unknown
5548	patient1017	male	46	2021/2/7 8:39	0	1	0	0	0	0	40-60	27.7	normal	NA	unknown	10	normal	43.2	normal	NA	unknown	unknown	unknown	unknown	crc+	unknown	unknown	unknown	unknown	unknown	unknown	unknown	unknown	unknown	unknown	unknown	unknown	unknown	unknown	unknown	unknown	unknown	unknown	unknown	unknown	crc	1	crc	unknown
5553	patient1018	male	75	2021/4/17 10:26	2	1	1	1	1	0	>60	18.3	normal	36.1	high	6.8	normal	33.6	normal	171	unknown	unknown	unknown	unknown	unknown	unknown	unknown	unknown	unknown	unknown	unknown	unknown	unknown	unknown	bladder+	unknown	unknown	unknown	unknown	unknown	unknown	unknown	unknown	unknown	unknown	bladder	1	bladder	live+
5562	patient1019	male	45	2020/2/29 13:39	1	1	0	0	0	0	40-60	21.3	normal	22	normal	8.6	normal	NA	unknown	110	unknown	unknown	unknown	unknown	unknown	unknown	unknown	unknown	unknown	unknown	unknown	unknown	unknown	unknown	unknown	unknown	unknown	unknown	unknown	unknown	unknown	unknown	unknown	unknown	head+	head	1	other	unknown
5564	patient1020	male	61	2019/11/12 11:08	1	1	1	1	0	0	>60	39	normal	29	normal	11.2	normal	NA	unknown	134	unknown	unknown	unknown	unknown	unknown	unknown	unknown	unknown	unknown	pancrease+	unknown	unknown	unknown	unknown	unknown	unknown	unknown	unknown	unknown	unknown	unknown	unknown	unknown	unknown	unknown	pancrease	1	pancrease	unknown
5572	patient1021	male	72	2020/6/16 14:34	2	1	1	1	1	0	>60	11.5	normal	25.3	normal	12.8	normal	NA	unknown	64	unknown	unknown	unknown	unknown	crc+	unknown	unknown	unknown	unknown	unknown	unknown	unknown	unknown	unknown	unknown	unknown	unknown	unknown	unknown	unknown	unknown	unknown	unknown	unknown	unknown	crc	1	crc	unknown
5580	patient1022	male	37	2021/7/2 10:24	4	0	0	0	0	0	<40	77	high	61	high	5.9	normal	44.6	normal	NA	¸¨Öú	unknown	unknown	unknown	crc+	unknown	unknown	unknown	unknown	unknown	unknown	unknown	unknown	unknown	unknown	unknown	unknown	unknown	unknown	unknown	unknown	unknown	unknown	unknown	unknown	crc	1	crc	live+
5585	patient1023	male	73	2020/10/31 14:25	2	1	1	1	1	0	>60	25.6	normal	38.1	high	11.5	normal	NA	unknown	145	unknown	unknown	unknown	unknown	unknown	unknown	unknown	unknown	unknown	unknown	unknown	unknown	unknown	unknown	unknown	unknown	unknown	unknown	unknown	unknown	lymphoma+	unknown	unknown	unknown	unknown	lymphoma	1	other	unknown
5587	patient1024	male	60	2020/10/8 9:31	3	1	1	1	0	0	40-60	8.7	normal	16	normal	9.1	normal	NA	unknown	74	unknown	lung+	unknown	unknown	unknown	unknown	unknown	unknown	unknown	unknown	unknown	unknown	unknown	unknown	unknown	unknown	unknown	unknown	unknown	unknown	unknown	unknown	unknown	unknown	unknown	lung	1	lung	live+
5594	patient1025	female	50	2018/9/10 7:58	NA	1	1	0	0	0	40-60	23	normal	28	normal	10.9	normal	NA	unknown	63	unknown	unknown	unknown	breast+	unknown	unknown	unknown	unknown	unknown	unknown	unknown	unknown	unknown	unknown	unknown	unknown	unknown	unknown	unknown	unknown	unknown	unknown	unknown	unknown	unknown	breast	1	breast	unknown
5602	patient1026	male	68	2019/5/25 8:16	1	1	1	1	0	0	>60	4.2	normal	11.6	normal	7.7	normal	NA	unknown	26	Î¬³Ö	lung+	unknown	unknown	unknown	unknown	unknown	unknown	unknown	unknown	unknown	unknown	unknown	unknown	unknown	unknown	unknown	unknown	unknown	unknown	unknown	unknown	unknown	unknown	unknown	lung	1	lung	unknown
5604	patient1027	male	61	2019/5/23 15:50	2	1	1	1	0	0	>60	10.2	normal	NA	unknown	12.9	normal	21.6	low	63	unknown	unknown	unknown	unknown	unknown	unknown	gastric+	unknown	unknown	unknown	unknown	unknown	unknown	unknown	unknown	unknown	unknown	unknown	unknown	unknown	unknown	unknown	unknown	unknown	unknown	gastric	1	gastric	unknown
5612	patient1028	female	41	2020/2/19 8:30	1	1	0	0	0	0	40-60	12.7	normal	23	normal	16.2	normal	NA	unknown	121	unknown	unknown	unknown	breast+	unknown	unknown	unknown	unknown	unknown	unknown	unknown	unknown	unknown	unknown	unknown	unknown	unknown	unknown	unknown	unknown	unknown	unknown	unknown	unknown	unknown	breast	1	breast	unknown
5614	patient1029	female	56	2021/8/24 16:29	1	1	1	0	0	0	40-60	27.3	normal	31.1	normal	32	high	42.6	normal	86	¸¨Öú	unknown	unknown	unknown	crc+	unknown	unknown	unknown	unknown	unknown	unknown	unknown	unknown	unknown	unknown	unknown	unknown	unknown	unknown	unknown	unknown	unknown	unknown	unknown	unknown	crc	1	crc	unknown
5619	patient1030	female	56	2021/8/31 13:01	1	1	1	0	0	0	40-60	19.4	normal	25.5	normal	13.3	normal	44.8	normal	77	¸¨Öú	unknown	unknown	breast+	unknown	unknown	unknown	unknown	unknown	unknown	unknown	unknown	unknown	unknown	unknown	unknown	unknown	unknown	unknown	unknown	unknown	unknown	unknown	unknown	unknown	breast	1	breast	unknown
5622	patient1031	female	71	2021/3/12 12:46	2	1	1	1	1	0	>60	19.2	normal	27.3	normal	8.6	normal	30.9	normal	174	¸¨Öú	unknown	unknown	unknown	crc+	unknown	unknown	unknown	unknown	unknown	unknown	unknown	unknown	unknown	unknown	unknown	unknown	unknown	unknown	unknown	unknown	unknown	unknown	unknown	unknown	crc	1	crc	unknown
5624	patient1032	male	53	2020/1/31 13:56	1	1	1	0	0	0	40-60	12.8	normal	16.6	normal	9.3	normal	NA	unknown	69	unknown	unknown	unknown	unknown	crc+	unknown	unknown	unknown	unknown	unknown	unknown	unknown	unknown	unknown	unknown	unknown	unknown	unknown	unknown	unknown	unknown	unknown	unknown	unknown	unknown	crc	1	crc	live+
5628	patient1033	male	62	2019/11/26 15:30	3	1	1	1	0	0	>60	6	normal	48.5	high	28	high	NA	unknown	141	unknown	unknown	unknown	unknown	crc+	unknown	unknown	unknown	unknown	unknown	unknown	unknown	unknown	unknown	unknown	unknown	unknown	unknown	unknown	unknown	unknown	unknown	unknown	unknown	unknown	crc	1	crc	live+
5637	patient1034	female	67	2020/6/18 14:17	4	1	1	1	0	0	>60	12.4	normal	22.8	normal	13.4	normal	NA	unknown	186	unknown	unknown	unknown	unknown	unknown	unknown	unknown	unknown	unknown	unknown	unknown	uter+	unknown	unknown	unknown	unknown	unknown	unknown	unknown	unknown	unknown	unknown	unknown	unknown	unknown	uter	1	other	live+
5641	patient1035	female	69	2021/7/14 15:20	2	1	1	1	0	0	>60	12.6	normal	37.8	high	16.3	normal	40.6	normal	151	unknown	unknown	unknown	unknown	unknown	unknown	gastric+	unknown	unknown	unknown	unknown	unknown	unknown	unknown	unknown	unknown	unknown	unknown	unknown	unknown	unknown	unknown	unknown	unknown	unknown	gastric	1	gastric	live+
5647	patient1036	male	65	2020/8/11 8:17	1	1	1	1	0	0	>60	9.9	normal	NA	unknown	19	normal	NA	unknown	NA	Î¬³Ö	unknown	unknown	unknown	crc+	unknown	unknown	unknown	unknown	unknown	unknown	unknown	unknown	unknown	unknown	unknown	unknown	unknown	unknown	unknown	unknown	unknown	unknown	unknown	unknown	crc	1	crc	unknown
5653	patient1037	male	49	2019/1/1 8:26	1	1	0	0	0	0	40-60	26	normal	35	normal	12.9	normal	NA	unknown	178	unknown	unknown	unknown	unknown	crc+	unknown	unknown	unknown	unknown	unknown	unknown	unknown	unknown	unknown	unknown	unknown	unknown	unknown	unknown	unknown	unknown	unknown	unknown	unknown	unknown	crc	1	crc	unknown
5656	patient1038	male	57	2021/2/6 8:24	1	1	1	0	0	0	40-60	25.8	normal	34.6	normal	12.5	normal	40.3	normal	121	unknown	unknown	unknown	unknown	crc+	unknown	unknown	unknown	unknown	unknown	unknown	unknown	unknown	unknown	unknown	unknown	unknown	unknown	unknown	unknown	unknown	unknown	unknown	unknown	unknown	crc	1	crc	unknown
5674	patient1039	male	65	2021/3/3 14:53	3	1	1	1	0	0	>60	18	normal	27.4	normal	11.9	normal	30.6	normal	112	unknown	unknown	unknown	unknown	unknown	unknown	unknown	unknown	unknown	unknown	unknown	unknown	unknown	unknown	unknown	unknown	unknown	unknown	unknown	unknown	unknown	unknown	unknown	unknown	head+	head	1	other	unknown
5675	patient1040	male	54	2018/11/14 15:22	NA	1	1	0	0	0	40-60	20	normal	NA	unknown	9.5	normal	NA	unknown	106	unknown	unknown	unknown	unknown	crc+	unknown	unknown	unknown	unknown	unknown	unknown	unknown	unknown	unknown	unknown	unknown	unknown	unknown	unknown	unknown	unknown	unknown	unknown	unknown	unknown	crc	1	crc	live+
5677	patient1041	female	61	2019/4/7 13:49	0	1	1	1	0	0	>60	16.7	normal	NA	unknown	NA	unknown	NA	unknown	NA	Êõºó	unknown	unknown	unknown	crc+	unknown	gastric+	unknown	unknown	unknown	unknown	unknown	unknown	unknown	unknown	unknown	unknown	unknown	unknown	unknown	unknown	unknown	unknown	unknown	unknown	crc+gastric	2	mpc	unknown
5678	patient1042	female	69	2021/5/16 14:38	2	1	1	1	0	0	>60	13.5	normal	18	normal	7.9	normal	37.3	normal	93	unknown	unknown	unknown	unknown	unknown	unknown	unknown	unknown	unknown	unknown	unknown	unknown	cervix+	unknown	unknown	unknown	unknown	unknown	unknown	unknown	unknown	unknown	unknown	unknown	unknown	cervix	1	cervix	unknown
5682	patient1043	male	80	2021/8/10 19:13	1	1	1	1	1	1	>60	22.8	normal	50.3	high	22.6	normal	39.9	normal	81	unknown	unknown	unknown	unknown	unknown	unknown	unknown	unknown	unknown	unknown	unknown	unknown	unknown	unknown	unknown	prostate+	unknown	unknown	unknown	unknown	unknown	unknown	unknown	unknown	unknown	prostate	1	other	unknown
5683	patient1044	female	75	2019/11/12 16:03	2	1	1	1	1	0	>60	59.3	high	52.2	high	13.3	normal	NA	unknown	83	Î¬³Ö	unknown	unknown	unknown	crc+	unknown	unknown	unknown	unknown	unknown	unknown	unknown	unknown	unknown	unknown	unknown	unknown	unknown	unknown	unknown	unknown	unknown	unknown	unknown	unknown	crc	1	crc	unknown
5696	patient1045	male	70	2020/8/28 14:46	3	1	1	1	1	0	>60	17.4	normal	27.4	normal	37	high	NA	unknown	117	unknown	unknown	unknown	unknown	crc+	unknown	unknown	unknown	unknown	unknown	unknown	unknown	unknown	unknown	unknown	unknown	unknown	unknown	unknown	unknown	unknown	unknown	unknown	unknown	unknown	crc	1	crc	live+
5708	patient1046	male	55	2020/6/8 7:56	1	1	1	0	0	0	40-60	17.9	normal	21.6	normal	16.9	normal	NA	unknown	149	unknown	unknown	unknown	unknown	unknown	unknown	unknown	unknown	unknown	unknown	unknown	unknown	unknown	unknown	unknown	unknown	unknown	unknown	unknown	unknown	lymphoma+	unknown	unknown	unknown	unknown	lymphoma	1	other	unknown
5716	patient1047	female	44	2019/4/12 10:29	1	1	0	0	0	0	40-60	30.3	normal	33.2	normal	12.4	normal	NA	unknown	91	unknown	unknown	unknown	breast+	unknown	unknown	unknown	unknown	unknown	unknown	unknown	unknown	unknown	unknown	unknown	unknown	unknown	unknown	unknown	unknown	unknown	unknown	unknown	unknown	unknown	breast	1	breast	unknown
5718	patient1048	male	82	2021/5/4 9:44	1	1	1	1	1	1	>60	29	normal	NA	unknown	NA	unknown	38.2	normal	NA	unknown	unknown	unknown	unknown	crc+	unknown	unknown	unknown	unknown	unknown	unknown	unknown	unknown	unknown	unknown	unknown	unknown	unknown	unknown	unknown	unknown	unknown	unknown	unknown	unknown	crc	1	crc	live+
5720	patient1049	male	69	2021/8/6 15:19	4	1	1	1	0	0	>60	57	high	46.1	high	9.2	normal	23.9	low	118	unknown	lung+	unknown	unknown	unknown	unknown	unknown	unknown	unknown	unknown	unknown	unknown	unknown	unknown	unknown	unknown	unknown	unknown	unknown	unknown	unknown	unknown	unknown	unknown	unknown	lung	1	lung	unknown
5721	patient1050	female	58	2021/7/13 9:11	2	1	1	0	0	0	40-60	14.3	normal	21.2	normal	10.7	normal	42.9	normal	124	unknown	lung+	sclc+	unknown	unknown	unknown	unknown	unknown	unknown	unknown	unknown	unknown	unknown	unknown	unknown	unknown	unknown	unknown	unknown	unknown	unknown	unknown	unknown	unknown	unknown	lung	1	lung	unknown
5725	patient1051	male	67	2020/9/15 16:48	2	1	1	1	0	0	>60	20	normal	26.3	normal	17.6	normal	NA	unknown	105	unknown	unknown	unknown	unknown	unknown	unknown	unknown	liver+	unknown	unknown	unknown	unknown	unknown	unknown	unknown	unknown	unknown	unknown	unknown	unknown	unknown	unknown	unknown	unknown	unknown	liver	1	other	unknown
5726	patient1052	female	65	2019/6/13 10:01	0	1	1	1	0	0	>60	19.3	normal	26.5	normal	15.7	normal	NA	unknown	123	Êõºó	unknown	unknown	breast+	unknown	unknown	unknown	unknown	unknown	unknown	unknown	unknown	unknown	unknown	unknown	unknown	unknown	unknown	unknown	unknown	unknown	unknown	unknown	unknown	unknown	breast	1	breast	unknown
5728	patient1053	female	79	2020/11/6 8:17	2	1	1	1	1	0	>60	NA	unknown	NA	unknown	NA	unknown	NA	unknown	NA	Î¬³Ö	unknown	unknown	unknown	crc+	unknown	unknown	unknown	unknown	unknown	unknown	unknown	unknown	unknown	unknown	unknown	unknown	unknown	unknown	unknown	unknown	unknown	unknown	unknown	unknown	crc	1	crc	unknown
5731	patient1054	female	67	2019/12/6 10:26	NA	1	1	1	0	0	>60	14.3	normal	26.9	normal	10.3	normal	NA	unknown	NA	unknown	lung+	unknown	unknown	unknown	unknown	unknown	unknown	unknown	unknown	unknown	unknown	unknown	unknown	unknown	unknown	unknown	unknown	unknown	unknown	unknown	unknown	unknown	unknown	unknown	lung	1	lung	unknown
5732	patient1055	female	70	2021/7/6 8:25	2	1	1	1	1	0	>60	41.2	high	NA	unknown	12.2	normal	38	normal	NA	Î¬³Ö	unknown	unknown	unknown	crc+	unknown	unknown	unknown	unknown	unknown	unknown	unknown	unknown	unknown	unknown	unknown	unknown	unknown	unknown	unknown	unknown	unknown	unknown	unknown	unknown	crc	1	crc	live+
5736	patient1056	female	45	2020/3/9 8:37	1	1	0	0	0	0	40-60	9.4	normal	22.6	normal	7.6	normal	NA	unknown	67	unknown	unknown	unknown	unknown	unknown	unknown	unknown	unknown	unknown	unknown	unknown	unknown	unknown	ovrian+	unknown	unknown	unknown	unknown	unknown	unknown	unknown	unknown	unknown	unknown	unknown	ovrian	1	ovrian	live+
5753	patient1057	female	54	2019/10/20 14:16	2	1	1	0	0	0	40-60	20.7	normal	21.3	normal	9	normal	NA	unknown	73	unknown	unknown	unknown	unknown	unknown	unknown	unknown	unknown	unknown	unknown	unknown	unknown	cervix+	unknown	unknown	unknown	unknown	unknown	unknown	unknown	unknown	unknown	unknown	unknown	unknown	cervix	1	cervix	unknown
5758	patient1058	male	58	2021/2/18 16:17	2	1	1	0	0	0	40-60	24.8	normal	29.2	normal	14.3	normal	33.5	normal	106	unknown	lung+	unknown	unknown	unknown	unknown	unknown	unknown	unknown	unknown	unknown	unknown	unknown	unknown	unknown	unknown	unknown	unknown	unknown	unknown	unknown	unknown	unknown	unknown	unknown	lung	1	lung	live+
5760	patient1059	male	62	2020/8/29 15:19	1	1	1	1	0	0	>60	14.7	normal	19.6	normal	15.5	normal	NA	unknown	106	unknown	lung+	unknown	unknown	unknown	unknown	unknown	unknown	unknown	unknown	unknown	unknown	unknown	unknown	unknown	unknown	unknown	unknown	unknown	unknown	unknown	unknown	unknown	unknown	unknown	lung	1	lung	unknown
5764	patient1060	male	55	2018/6/14 7:55	NA	1	1	0	0	0	40-60	38.8	normal	36.9	high	14	normal	NA	unknown	130	unknown	unknown	unknown	unknown	unknown	unknown	gastric+	unknown	unknown	unknown	unknown	unknown	unknown	unknown	unknown	unknown	unknown	unknown	unknown	unknown	unknown	unknown	unknown	unknown	unknown	gastric	1	gastric	unknown
5765	patient1061	male	69	2020/1/30 11:01	1	1	1	1	0	0	>60	15	normal	NA	unknown	9.9	normal	NA	unknown	NA	¸¨Öú	unknown	unknown	unknown	crc+	unknown	unknown	unknown	unknown	unknown	unknown	unknown	unknown	unknown	unknown	unknown	unknown	unknown	unknown	unknown	unknown	unknown	unknown	unknown	unknown	crc	1	crc	unknown
5767	patient1062	male	76	2021/8/18 10:04	2	1	1	1	1	0	>60	34.9	normal	NA	unknown	12.5	normal	44.7	normal	NA	Î¬³Ö	unknown	unknown	unknown	crc+	unknown	unknown	unknown	unknown	unknown	unknown	unknown	unknown	unknown	unknown	unknown	unknown	unknown	unknown	unknown	unknown	unknown	unknown	unknown	unknown	crc	1	crc	unknown
5771	patient1063	female	65	2021/7/27 9:42	2	1	1	1	0	0	>60	47.6	high	64.4	high	12.8	normal	35.8	normal	227	unknown	unknown	unknown	unknown	unknown	unknown	unknown	liver+	unknown	unknown	unknown	unknown	unknown	unknown	unknown	unknown	unknown	unknown	unknown	unknown	unknown	unknown	sarcoma+	unknown	unknown	liver+sarcoma	2	mpc	unknown
5772	patient1064	male	68	2020/7/19 7:53	2	1	1	1	0	0	>60	8.4	normal	NA	unknown	22.9	normal	NA	unknown	NA	unknown	lung+	unknown	unknown	unknown	unknown	unknown	unknown	unknown	unknown	unknown	unknown	unknown	unknown	unknown	unknown	unknown	unknown	unknown	unknown	unknown	unknown	unknown	unknown	unknown	lung	1	lung	unknown
5777	patient1065	male	71	2019/7/29 15:00	2	1	1	1	1	0	>60	41.5	high	37.7	high	11.9	normal	NA	unknown	65	Î¬³Ö	lung+	sclc+	unknown	unknown	unknown	unknown	unknown	unknown	unknown	unknown	unknown	unknown	unknown	unknown	unknown	unknown	unknown	unknown	unknown	unknown	unknown	unknown	unknown	unknown	lung	1	lung	unknown
5781	patient1066	male	61	2018/9/13 8:18	NA	1	1	1	0	0	>60	23	normal	NA	unknown	22	normal	NA	unknown	NA	unknown	unknown	unknown	unknown	crc+	unknown	unknown	unknown	unknown	unknown	unknown	unknown	unknown	unknown	unknown	unknown	unknown	unknown	unknown	unknown	unknown	unknown	unknown	unknown	unknown	crc	1	crc	unknown
5793	patient1067	male	64	2020/3/26 14:38	2	1	1	1	0	0	>60	32.8	normal	23.2	normal	8.8	normal	NA	unknown	119	unknown	lung+	unknown	unknown	unknown	unknown	unknown	unknown	unknown	unknown	easophage+	unknown	unknown	unknown	unknown	unknown	unknown	unknown	unknown	unknown	unknown	unknown	unknown	unknown	unknown	lung+easophage	2	mpc	unknown
5795	patient1068	male	71	2021/5/10 14:46	2	1	1	1	1	0	>60	12.3	normal	16	normal	8.4	normal	39.6	normal	87	unknown	lung+	unknown	unknown	unknown	unknown	unknown	unknown	unknown	unknown	unknown	unknown	unknown	unknown	unknown	unknown	unknown	unknown	unknown	unknown	unknown	unknown	unknown	unknown	unknown	lung	1	lung	unknown
5800	patient1069	female	58	2021/8/22 8:50	1	1	1	0	0	0	40-60	12.1	normal	NA	unknown	5.8	normal	37.9	normal	NA	unknown	unknown	unknown	unknown	crc+	unknown	unknown	unknown	unknown	unknown	unknown	unknown	unknown	unknown	unknown	unknown	unknown	unknown	unknown	unknown	unknown	unknown	unknown	unknown	unknown	crc	1	crc	unknown
5803	patient1070	male	63	2021/6/20 8:34	1	1	1	1	0	0	>60	21.9	normal	NA	unknown	13.3	normal	41.5	normal	NA	unknown	unknown	unknown	unknown	crc+	unknown	unknown	unknown	unknown	unknown	unknown	unknown	unknown	unknown	unknown	unknown	unknown	unknown	unknown	unknown	unknown	unknown	unknown	unknown	unknown	crc	1	crc	unknown
5810	patient1071	female	63	2021/8/13 10:59	1	1	1	1	0	0	>60	14.9	normal	23.6	normal	14	normal	42.2	normal	74	¸¨Öú	unknown	unknown	breast+	unknown	unknown	unknown	unknown	unknown	unknown	unknown	unknown	unknown	unknown	unknown	unknown	unknown	unknown	unknown	unknown	unknown	unknown	unknown	unknown	unknown	breast	1	breast	unknown
5811	patient1072	female	71	2019/9/24 15:37	1	1	1	1	1	0	>60	12.4	normal	19.2	normal	8.9	normal	NA	unknown	121	unknown	unknown	unknown	unknown	crc+	unknown	unknown	unknown	unknown	unknown	unknown	uter+	unknown	unknown	unknown	unknown	unknown	unknown	unknown	unknown	unknown	unknown	unknown	unknown	unknown	crc+uter	2	mpc	unknown
5817	patient1073	male	63	2021/8/14 14:37	4	1	1	1	0	0	>60	11.6	normal	21	normal	22.3	normal	29.9	low	86	unknown	unknown	unknown	unknown	crc+	unknown	unknown	unknown	unknown	unknown	unknown	unknown	unknown	unknown	unknown	unknown	unknown	unknown	unknown	unknown	unknown	unknown	unknown	unknown	unknown	crc	1	crc	unknown
5819	patient1074	male	71	2020/6/17 10:21	2	1	1	1	1	0	>60	8.7	normal	15.1	normal	11.4	normal	NA	unknown	79	Î¬³Ö	unknown	unknown	unknown	crc+	unknown	unknown	unknown	unknown	unknown	unknown	unknown	unknown	unknown	unknown	unknown	unknown	unknown	unknown	unknown	unknown	unknown	unknown	unknown	unknown	crc	1	crc	unknown
5820	patient1075	male	57	2020/5/11 14:46	2	1	1	0	0	0	40-60	7.5	normal	27.3	normal	7.6	normal	NA	unknown	811	unknown	unknown	unknown	unknown	unknown	unknown	gastric+	unknown	unknown	unknown	unknown	unknown	unknown	unknown	unknown	unknown	unknown	unknown	unknown	unknown	unknown	unknown	unknown	unknown	unknown	gastric	1	gastric	live+
5821	patient1076	male	44	2021/7/26 14:11	1	1	0	0	0	0	40-60	19.9	normal	23.1	normal	9	normal	36.7	normal	111	unknown	unknown	unknown	unknown	unknown	unknown	unknown	unknown	unknown	unknown	unknown	unknown	unknown	unknown	unknown	unknown	unknown	unknown	unknown	unknown	unknown	unknown	sarcoma+	unknown	unknown	sarcoma	1	other	unknown
5823	patient1077	male	66	2021/9/6 8:47	1	1	1	1	0	0	>60	27.8	normal	NA	unknown	13.4	normal	41.4	normal	NA	¸¨Öú	unknown	unknown	unknown	crc+	unknown	unknown	unknown	unknown	unknown	unknown	unknown	unknown	unknown	unknown	unknown	unknown	unknown	unknown	unknown	unknown	unknown	unknown	unknown	unknown	crc	1	crc	unknown
5825	patient1078	female	65	2020/10/6 14:28	1	1	1	1	0	0	>60	12.1	normal	13.4	normal	8	normal	NA	unknown	162	unknown	unknown	unknown	unknown	crc+	unknown	unknown	unknown	unknown	unknown	unknown	unknown	unknown	unknown	unknown	unknown	unknown	unknown	unknown	unknown	unknown	unknown	unknown	unknown	unknown	crc	1	crc	unknown
5845	patient1079	male	69	2020/4/12 8:09	1	1	1	1	0	0	>60	NA	unknown	NA	unknown	NA	unknown	NA	unknown	NA	Î¬³Ö	unknown	unknown	unknown	crc+	unknown	unknown	unknown	unknown	unknown	unknown	unknown	unknown	unknown	unknown	unknown	unknown	unknown	unknown	unknown	unknown	unknown	unknown	unknown	unknown	crc	1	crc	unknown
5847	patient1080	female	68	2021/8/26 9:30	4	1	1	1	0	0	>60	14.8	normal	22.9	normal	6.1	normal	36.7	normal	58	unknown	lung+	unknown	unknown	unknown	unknown	unknown	unknown	unknown	unknown	unknown	unknown	unknown	unknown	unknown	unknown	unknown	unknown	unknown	unknown	unknown	unknown	unknown	unknown	unknown	lung	1	lung	live+
5852	patient1081	male	69	2019/2/13 11:15	1	1	1	1	0	0	>60	15.3	normal	19.3	normal	15	normal	NA	unknown	71	Î¬³Ö	unknown	unknown	unknown	crc+	unknown	unknown	unknown	unknown	unknown	unknown	unknown	unknown	unknown	unknown	unknown	unknown	unknown	unknown	unknown	unknown	unknown	unknown	unknown	unknown	crc	1	crc	unknown
5855	patient1082	male	68	2020/3/12 17:48	1	1	1	1	0	0	>60	24.5	normal	45.3	high	16.9	normal	NA	unknown	122	unknown	unknown	unknown	unknown	unknown	unknown	gastric+	unknown	unknown	unknown	unknown	unknown	unknown	unknown	unknown	unknown	unknown	unknown	unknown	unknown	unknown	unknown	unknown	unknown	unknown	gastric	1	gastric	unknown
5865	patient1083	female	37	2021/3/11 14:42	0	0	0	0	0	0	<40	34.8	normal	NA	unknown	5.3	normal	32	normal	NA	unknown	unknown	unknown	unknown	crc+	unknown	unknown	unknown	unknown	unknown	unknown	unknown	unknown	unknown	unknown	unknown	unknown	unknown	unknown	unknown	unknown	unknown	unknown	unknown	unknown	crc	1	crc	unknown
5867	patient1084	female	45	2021/9/3 14:14	1	1	0	0	0	0	40-60	13.4	normal	27	normal	10.4	normal	38.2	normal	54	unknown	unknown	unknown	unknown	crc+	unknown	unknown	unknown	unknown	unknown	unknown	unknown	unknown	unknown	unknown	unknown	unknown	unknown	unknown	unknown	unknown	unknown	unknown	unknown	unknown	crc	1	crc	unknown
5877	patient1085	female	62	2020/12/17 8:55	2	1	1	1	0	0	>60	8.4	normal	NA	unknown	18.3	normal	NA	unknown	NA	unknown	unknown	unknown	breast+	unknown	unknown	unknown	unknown	unknown	unknown	unknown	unknown	unknown	unknown	bladder+	unknown	unknown	unknown	unknown	unknown	unknown	unknown	unknown	unknown	unknown	breast+bladder	2	mpc	unknown
5880	patient1086	female	65	2020/12/30 8:45	1	1	1	1	0	0	>60	12.5	normal	25.3	normal	16.5	normal	NA	unknown	58	unknown	unknown	unknown	unknown	unknown	unknown	unknown	unknown	unknown	pancrease+	unknown	unknown	unknown	unknown	unknown	unknown	unknown	unknown	unknown	unknown	unknown	unknown	unknown	unknown	unknown	pancrease	1	pancrease	live+
5886	patient1087	male	62	2019/5/25 9:36	1	1	1	1	0	0	>60	61.7	high	39.8	high	13.7	normal	NA	unknown	36	Î¬³Ö	lung+	sclc+	unknown	unknown	unknown	unknown	unknown	unknown	unknown	unknown	unknown	unknown	unknown	unknown	unknown	unknown	unknown	unknown	unknown	unknown	unknown	unknown	unknown	unknown	lung	1	lung	unknown
5894	patient1088	female	57	2021/5/26 8:45	1	1	1	0	0	0	40-60	150	high	30	normal	10.2	normal	39.3	normal	130	¸¨Öú	lung+	unknown	unknown	unknown	unknown	unknown	unknown	unknown	unknown	unknown	unknown	unknown	unknown	unknown	unknown	unknown	unknown	unknown	unknown	unknown	unknown	unknown	unknown	unknown	lung	1	lung	unknown
5899	patient1089	female	62	2021/7/23 10:21	1	1	1	1	0	0	>60	74	high	22.2	normal	9.4	normal	38.9	normal	80	¸¨Öú	unknown	unknown	unknown	crc+	unknown	unknown	unknown	unknown	unknown	unknown	unknown	unknown	unknown	unknown	unknown	unknown	unknown	unknown	unknown	unknown	unknown	unknown	unknown	unknown	crc	1	crc	unknown
5900	patient1090	male	37	2020/7/28 13:05	3	0	0	0	0	0	<40	38.5	normal	24.3	normal	12.9	normal	NA	unknown	93	unknown	unknown	unknown	unknown	crc+	unknown	unknown	unknown	unknown	unknown	unknown	unknown	unknown	unknown	unknown	unknown	unknown	unknown	unknown	unknown	unknown	unknown	unknown	unknown	unknown	crc	1	crc	unknown
5902	patient1091	male	73	2020/2/18 15:45	3	1	1	1	1	0	>60	11	normal	22	normal	10.5	normal	NA	unknown	132	unknown	unknown	unknown	unknown	unknown	unknown	gastric+	unknown	unknown	unknown	unknown	unknown	unknown	unknown	unknown	unknown	unknown	unknown	unknown	unknown	unknown	unknown	unknown	unknown	unknown	gastric	1	gastric	live+
5909	patient1092	female	54	2021/4/9 14:48	1	1	1	0	0	0	40-60	16.2	normal	13.9	normal	10.4	normal	41.2	normal	74	unknown	unknown	unknown	unknown	unknown	unknown	unknown	unknown	unknown	pancrease+	unknown	unknown	unknown	unknown	unknown	unknown	unknown	unknown	unknown	unknown	unknown	unknown	unknown	unknown	unknown	pancrease	1	pancrease	unknown
5917	patient1093	male	64	2021/7/4 13:21	3	1	1	1	0	0	>60	38.3	normal	NA	unknown	121.4	high	36.8	normal	NA	unknown	unknown	unknown	unknown	crc+	unknown	unknown	unknown	unknown	unknown	unknown	unknown	unknown	unknown	unknown	unknown	unknown	unknown	unknown	unknown	unknown	unknown	unknown	unknown	unknown	crc	1	crc	unknown
5919	patient1094	female	75	2021/7/11 14:43	2	1	1	1	1	0	>60	17.6	normal	31.5	normal	15.4	normal	30.3	normal	114	unknown	lung+	unknown	unknown	unknown	unknown	unknown	unknown	unknown	unknown	unknown	unknown	unknown	unknown	unknown	unknown	unknown	unknown	unknown	unknown	unknown	unknown	unknown	unknown	unknown	lung	1	lung	live+
5937	patient1095	male	66	2021/1/21 13:57	2	1	1	1	0	0	>60	20.8	normal	33.5	normal	19	normal	33.5	normal	52	unknown	unknown	unknown	unknown	crc+	unknown	unknown	unknown	unknown	unknown	unknown	unknown	unknown	unknown	unknown	unknown	unknown	unknown	unknown	unknown	unknown	unknown	unknown	unknown	unknown	crc	1	crc	unknown
5939	patient1096	male	71	2021/2/6 16:22	1	1	1	1	1	0	>60	28.1	normal	22.8	normal	8.7	normal	36.6	normal	56	unknown	unknown	unknown	unknown	crc+	unknown	unknown	unknown	unknown	unknown	unknown	unknown	unknown	unknown	unknown	unknown	unknown	unknown	unknown	unknown	unknown	unknown	unknown	unknown	unknown	crc	1	crc	unknown
5941	patient1097	female	62	2019/6/28 14:17	1	1	1	1	0	0	>60	16.1	normal	NA	unknown	10.6	normal	NA	unknown	89	Êõºó	unknown	unknown	unknown	unknown	unknown	unknown	unknown	unknown	unknown	unknown	unknown	unknown	unknown	bladder+	unknown	unknown	unknown	unknown	unknown	unknown	unknown	unknown	unknown	unknown	bladder	1	bladder	live+
5953	patient1098	male	50	2020/4/6 14:29	1	1	1	0	0	0	40-60	8.4	normal	8.4	normal	12.7	normal	NA	unknown	77	unknown	lung+	unknown	unknown	unknown	unknown	unknown	unknown	unknown	unknown	unknown	unknown	unknown	unknown	unknown	unknown	unknown	unknown	unknown	unknown	unknown	unknown	unknown	unknown	unknown	lung	1	lung	unknown
5964	patient1099	male	48	2020/6/19 16:41	1	1	0	0	0	0	40-60	12.3	normal	13	normal	9.4	normal	NA	unknown	90	unknown	lung+	sclc+	unknown	unknown	unknown	unknown	unknown	unknown	unknown	unknown	unknown	unknown	unknown	unknown	unknown	unknown	unknown	unknown	unknown	unknown	unknown	unknown	unknown	unknown	lung	1	lung	live+
5967	patient1100	female	59	2021/5/25 9:18	1	1	1	0	0	0	40-60	13.2	normal	23.1	normal	26.8	high	42.2	normal	NA	unknown	unknown	unknown	breast+	unknown	unknown	unknown	unknown	unknown	unknown	unknown	unknown	unknown	unknown	unknown	unknown	unknown	unknown	unknown	unknown	unknown	unknown	unknown	unknown	unknown	breast	1	breast	unknown
5969	patient1101	male	64	2020/1/21 14:36	1	1	1	1	0	0	>60	39	normal	26	normal	20.4	normal	NA	unknown	NA	unknown	unknown	unknown	unknown	unknown	unknown	unknown	unknown	unknown	unknown	easophage+	unknown	unknown	unknown	unknown	unknown	unknown	unknown	unknown	unknown	unknown	unknown	unknown	unknown	unknown	easophage	1	easophage	unknown
5976	patient1102	female	54	2021/4/7 10:06	1	1	1	0	0	0	40-60	12.8	normal	11.8	normal	5.5	normal	36.2	normal	73	Î¬³Ö	unknown	unknown	breast+	unknown	unknown	unknown	unknown	unknown	unknown	unknown	unknown	unknown	unknown	unknown	unknown	unknown	unknown	unknown	unknown	unknown	unknown	unknown	unknown	unknown	breast	1	breast	unknown
5978	patient1103	male	76	2018/9/2 9:17	NA	1	1	1	1	0	>60	10.8	normal	19.4	normal	16.3	normal	33.6	normal	58	unknown	unknown	unknown	unknown	unknown	unknown	gastric+	unknown	unknown	unknown	unknown	unknown	unknown	unknown	unknown	unknown	unknown	unknown	unknown	unknown	unknown	unknown	unknown	unknown	unknown	gastric	1	gastric	live+
5979	patient1104	male	54	2021/1/15 8:28	1	1	1	0	0	0	40-60	35	normal	NA	unknown	11.7	normal	43.4	normal	NA	Î¬³Ö	unknown	unknown	unknown	crc+	unknown	unknown	unknown	unknown	unknown	unknown	unknown	unknown	unknown	unknown	unknown	unknown	unknown	unknown	unknown	unknown	unknown	unknown	unknown	unknown	crc	1	crc	live+
5990	patient1105	female	64	2021/8/6 10:02	1	1	1	1	0	0	>60	34.2	normal	39.5	high	9.5	normal	41.8	normal	109	¸¨Öú	unknown	unknown	unknown	crc+	unknown	unknown	unknown	unknown	unknown	unknown	unknown	unknown	unknown	unknown	unknown	unknown	unknown	unknown	unknown	unknown	unknown	unknown	unknown	unknown	crc	1	crc	unknown
5993	patient1106	female	53	2019/3/4 14:03	1	1	1	0	0	0	40-60	14.1	normal	21.6	normal	10.5	normal	NA	unknown	83	unknown	unknown	unknown	unknown	unknown	unknown	unknown	unknown	unknown	unknown	unknown	unknown	unknown	unknown	unknown	unknown	unknown	unknown	unknown	unknown	unknown	unknown	unknown	thymus+	unknown	thymus	1	other	unknown
5998	patient1107	male	46	2020/11/25 10:58	1	1	0	0	0	0	40-60	97.9	high	78.9	high	13	normal	NA	unknown	96	unknown	unknown	unknown	unknown	unknown	unknown	unknown	unknown	unknown	unknown	unknown	unknown	unknown	unknown	bladder+	unknown	unknown	unknown	unknown	unknown	unknown	unknown	unknown	unknown	unknown	bladder	1	bladder	unknown
6000	patient1108	male	53	2021/8/30 14:27	3	1	1	0	0	0	40-60	9.7	normal	22.2	normal	10.2	normal	32.1	normal	65	unknown	unknown	unknown	unknown	crc+	unknown	unknown	unknown	unknown	unknown	unknown	unknown	unknown	unknown	unknown	unknown	unknown	unknown	unknown	unknown	unknown	unknown	unknown	unknown	unknown	crc	1	crc	unknown
6009	patient1109	male	67	2021/8/10 8:56	2	1	1	1	0	0	>60	19.8	normal	19	normal	14.8	normal	38.1	normal	95	unknown	unknown	unknown	unknown	crc+	unknown	unknown	unknown	unknown	unknown	unknown	unknown	unknown	unknown	unknown	unknown	unknown	unknown	unknown	unknown	unknown	unknown	unknown	unknown	unknown	crc	1	crc	live+
6014	patient1110	male	74	2021/6/30 14:33	3	1	1	1	1	0	>60	33.8	normal	NA	unknown	17	normal	48.6	normal	NA	unknown	unknown	unknown	unknown	unknown	unknown	unknown	unknown	unknown	unknown	unknown	unknown	unknown	unknown	unknown	unknown	unknown	unknown	NET+	unknown	unknown	unknown	unknown	unknown	unknown	NET	1	other	live+
6015	patient1111	female	67	2021/8/30 14:59	1	1	1	1	0	0	>60	11.9	normal	16.3	normal	9.2	normal	39.1	normal	89	¸¨Öú	lung+	unknown	unknown	unknown	unknown	unknown	unknown	unknown	unknown	unknown	unknown	unknown	unknown	unknown	unknown	unknown	unknown	unknown	unknown	unknown	unknown	unknown	unknown	unknown	lung	1	lung	unknown
6016	patient1112	female	42	2021/6/20 15:01	1	1	0	0	0	0	40-60	15.6	normal	28	normal	13	normal	43.1	normal	76	unknown	unknown	unknown	unknown	unknown	unknown	unknown	unknown	gal.bile+	unknown	unknown	unknown	unknown	unknown	unknown	unknown	unknown	unknown	unknown	unknown	unknown	unknown	unknown	unknown	unknown	gal.bile	1	gal.bile	unknown
6025	patient1113	male	30	2019/2/4 13:27	2	0	0	0	0	0	<40	10.5	normal	224.6	high	17	normal	NA	unknown	120	unknown	unknown	unknown	unknown	unknown	unknown	unknown	unknown	unknown	unknown	unknown	unknown	unknown	unknown	unknown	unknown	unknown	unknown	unknown	unknown	unknown	unknown	unknown	unknown	unknown	unknown	1	unknown	unknown
6027	patient1114	female	72	2021/3/3 8:15	2	1	1	1	1	0	>60	23.3	normal	NA	unknown	35.1	high	36.8	normal	NA	unknown	unknown	unknown	unknown	crc+	unknown	unknown	unknown	unknown	unknown	unknown	unknown	unknown	unknown	unknown	unknown	unknown	unknown	unknown	unknown	unknown	unknown	unknown	unknown	unknown	crc	1	crc	unknown
6032	patient1115	male	66	2021/6/25 14:35	1	1	1	1	0	0	>60	53.1	high	59	high	14.3	normal	35.2	normal	69	unknown	lung+	unknown	unknown	unknown	unknown	unknown	unknown	unknown	unknown	unknown	unknown	unknown	unknown	unknown	unknown	unknown	unknown	unknown	unknown	unknown	unknown	unknown	unknown	unknown	lung	1	lung	unknown
6034	patient1116	male	66	2020/9/28 8:50	0	1	1	1	0	0	>60	37	normal	NA	unknown	NA	unknown	NA	unknown	NA	Î¬³Ö	unknown	unknown	unknown	unknown	unknown	unknown	unknown	unknown	unknown	unknown	unknown	unknown	unknown	unknown	unknown	unknown	unknown	unknown	unknown	unknown	unknown	unknown	unknown	unknown	unknown	1	unknown	live+
6037	patient1117	male	66	2021/8/5 15:36	1	1	1	1	0	0	>60	18.6	normal	20.3	normal	9.3	normal	42.6	normal	115	¸¨Öú	lung+	unknown	unknown	unknown	unknown	unknown	unknown	unknown	unknown	unknown	unknown	unknown	unknown	unknown	unknown	unknown	unknown	NET+	unknown	unknown	unknown	unknown	unknown	unknown	lung+NET	2	mpc	unknown
6040	patient1118	male	66	2021/5/29 7:59	0	1	1	1	0	0	>60	12	normal	NA	unknown	18	normal	44.4	normal	NA	unknown	unknown	unknown	unknown	crc+	unknown	unknown	unknown	unknown	unknown	unknown	unknown	unknown	unknown	unknown	unknown	unknown	unknown	unknown	unknown	unknown	unknown	unknown	unknown	unknown	crc	1	crc	live+
6043	patient1119	male	57	2021/1/5 10:48	0	1	1	0	0	0	40-60	69.8	high	NA	unknown	21.3	normal	34.7	normal	NA	Î¬³Ö	unknown	unknown	unknown	crc+	unknown	unknown	unknown	unknown	unknown	unknown	unknown	unknown	unknown	unknown	unknown	unknown	unknown	unknown	unknown	unknown	unknown	unknown	unknown	unknown	crc	1	crc	live+
6051	patient1120	female	45	2021/2/4 10:50	1	1	0	0	0	0	40-60	NA	unknown	NA	unknown	NA	unknown	NA	unknown	NA	unknown	unknown	unknown	unknown	unknown	unknown	unknown	unknown	unknown	unknown	unknown	unknown	cervix+	unknown	unknown	unknown	unknown	unknown	unknown	unknown	unknown	unknown	unknown	unknown	unknown	cervix	1	cervix	unknown
6057	patient1121	male	65	2020/3/9 15:52	1	1	1	1	0	0	>60	19.2	normal	43.9	high	40.9	high	NA	unknown	296	unknown	unknown	unknown	unknown	unknown	unknown	gastric+	unknown	unknown	unknown	unknown	unknown	unknown	unknown	unknown	unknown	unknown	unknown	unknown	unknown	unknown	unknown	unknown	unknown	unknown	gastric	1	gastric	unknown
6058	patient1122	male	65	2021/8/30 15:07	1	1	1	1	0	0	>60	NA	unknown	NA	unknown	NA	unknown	NA	unknown	82	unknown	lung+	unknown	unknown	unknown	unknown	unknown	unknown	unknown	unknown	unknown	unknown	unknown	unknown	unknown	unknown	unknown	unknown	unknown	unknown	unknown	unknown	unknown	unknown	unknown	lung	1	lung	unknown
6063	patient1123	female	72	2020/1/16 14:54	2	1	1	1	1	0	>60	22.9	normal	33.9	normal	19.3	normal	NA	unknown	133	unknown	unknown	unknown	unknown	crc+	unknown	unknown	unknown	unknown	unknown	unknown	unknown	unknown	unknown	unknown	unknown	unknown	unknown	unknown	unknown	unknown	unknown	unknown	unknown	unknown	crc	1	crc	live+
6085	patient1124	male	53	2020/8/23 14:21	2	1	1	0	0	0	40-60	8.3	normal	11.9	normal	15.5	normal	NA	unknown	147	unknown	unknown	unknown	unknown	unknown	unknown	unknown	unknown	unknown	unknown	unknown	unknown	unknown	unknown	unknown	prostate+	unknown	unknown	unknown	unknown	unknown	unknown	unknown	unknown	unknown	prostate	1	other	unknown
6091	patient1125	male	69	2021/7/6 17:13	1	1	1	1	0	0	>60	5.9	normal	18.4	normal	8	normal	38	normal	69	unknown	unknown	unknown	unknown	unknown	unknown	gastric+	unknown	unknown	unknown	unknown	unknown	unknown	unknown	unknown	unknown	unknown	unknown	NET+	unknown	unknown	unknown	unknown	unknown	unknown	gastric+NET	2	mpc	unknown
6095	patient1126	male	53	2019/11/4 8:59	2	1	1	0	0	0	40-60	17.5	normal	19.4	normal	10.3	normal	NA	unknown	48	unknown	unknown	unknown	unknown	unknown	unknown	unknown	unknown	unknown	unknown	unknown	unknown	unknown	unknown	unknown	unknown	unknown	unknown	unknown	unknown	unknown	melanoma+	unknown	unknown	unknown	melanoma	1	other	unknown
6098	patient1127	male	62	2021/8/18 14:18	1	1	1	1	0	0	>60	NA	unknown	NA	unknown	NA	unknown	NA	unknown	223	¸¨Öú	lung+	unknown	unknown	unknown	unknown	unknown	unknown	unknown	unknown	unknown	unknown	unknown	unknown	unknown	unknown	unknown	unknown	unknown	unknown	unknown	unknown	unknown	unknown	unknown	lung	1	lung	unknown
6101	patient1128	female	68	2021/6/28 16:57	1	1	1	1	0	0	>60	19.6	normal	22.9	normal	10.7	normal	34.4	normal	83	¸¨Öú	unknown	unknown	unknown	unknown	unknown	unknown	unknown	gal.bile+	unknown	unknown	unknown	unknown	unknown	unknown	unknown	unknown	unknown	unknown	unknown	unknown	unknown	unknown	unknown	unknown	gal.bile	1	gal.bile	unknown
6105	patient1129	male	68	2021/6/15 15:37	2	1	1	1	0	0	>60	17.7	normal	27.9	normal	13.4	normal	34.5	normal	140	Î¬³Ö	unknown	unknown	unknown	unknown	unknown	gastric+	unknown	unknown	unknown	unknown	unknown	unknown	unknown	unknown	unknown	unknown	unknown	unknown	unknown	unknown	unknown	unknown	unknown	unknown	gastric	1	gastric	unknown
6112	patient1130	male	63	2020/12/26 10:52	1	1	1	1	0	0	>60	15	normal	19	normal	13.1	normal	NA	unknown	NA	unknown	unknown	unknown	unknown	unknown	unknown	unknown	unknown	unknown	unknown	unknown	unknown	unknown	unknown	unknown	unknown	unknown	unknown	unknown	unknown	unknown	unknown	unknown	thymus+	unknown	thymus	1	other	unknown
6118	patient1131	male	61	2021/2/1 15:12	1	1	1	1	0	0	>60	26.4	normal	27.8	normal	15.6	normal	40.1	normal	112	unknown	unknown	unknown	unknown	crc+	unknown	unknown	unknown	unknown	unknown	unknown	unknown	unknown	unknown	unknown	unknown	unknown	unknown	unknown	unknown	unknown	unknown	unknown	unknown	unknown	crc	1	crc	unknown
6120	patient1132	female	36	2020/5/11 15:44	2	0	0	0	0	0	<40	5.9	normal	16.7	normal	10.5	normal	NA	unknown	135	unknown	unknown	unknown	unknown	crc+	unknown	unknown	unknown	unknown	unknown	unknown	unknown	unknown	unknown	unknown	unknown	unknown	unknown	unknown	unknown	unknown	unknown	unknown	unknown	unknown	crc	1	crc	unknown
6125	patient1133	male	73	2020/3/28 9:18	3	1	1	1	1	0	>60	22.3	normal	27.1	normal	8	normal	NA	unknown	76	unknown	unknown	unknown	unknown	unknown	unknown	unknown	unknown	unknown	unknown	easophage+	unknown	unknown	unknown	unknown	unknown	unknown	unknown	unknown	unknown	unknown	unknown	unknown	unknown	unknown	easophage	1	easophage	unknown
6127	patient1134	male	57	2020/8/27 15:07	1	1	1	0	0	0	40-60	25.9	normal	44.1	high	17.7	normal	NA	unknown	405	unknown	unknown	unknown	unknown	crc+	unknown	unknown	unknown	unknown	unknown	unknown	unknown	unknown	unknown	unknown	unknown	unknown	unknown	unknown	unknown	unknown	unknown	unknown	unknown	unknown	crc	1	crc	live+
6142	patient1135	male	76	2021/4/2 9:46	4	1	1	1	1	0	>60	12.1	normal	NA	unknown	12.7	normal	30.4	normal	NA	unknown	unknown	unknown	unknown	crc+	unknown	unknown	unknown	unknown	unknown	unknown	unknown	unknown	unknown	unknown	unknown	unknown	unknown	unknown	unknown	unknown	unknown	unknown	unknown	unknown	crc	1	crc	unknown
6143	patient1136	male	88	2020/6/26 8:40	2	1	1	1	1	1	>60	19	normal	26	normal	NA	unknown	NA	unknown	NA	unknown	unknown	unknown	unknown	crc+	unknown	unknown	unknown	unknown	unknown	unknown	unknown	unknown	unknown	unknown	unknown	unknown	unknown	unknown	unknown	unknown	unknown	unknown	unknown	unknown	crc	1	crc	unknown
6144	patient1137	female	53	2021/5/10 15:18	1	1	1	0	0	0	40-60	37.2	normal	24.8	normal	8.7	normal	32.8	normal	64	unknown	unknown	unknown	unknown	unknown	unknown	unknown	unknown	unknown	unknown	unknown	unknown	cervix+	unknown	unknown	unknown	unknown	unknown	unknown	unknown	unknown	unknown	unknown	unknown	unknown	cervix	1	cervix	unknown
6147	patient1138	female	68	2019/6/26 15:08	3	1	1	1	0	0	>60	6.4	normal	14.3	normal	9.9	normal	NA	unknown	51	unknown	unknown	unknown	unknown	crc+	unknown	unknown	unknown	unknown	unknown	unknown	unknown	unknown	unknown	unknown	unknown	unknown	unknown	unknown	unknown	unknown	unknown	unknown	unknown	unknown	crc	1	crc	unknown
6155	patient1139	male	69	2021/7/10 14:41	0	1	1	1	0	0	>60	28	normal	NA	unknown	9.7	normal	39.3	normal	NA	unknown	unknown	unknown	unknown	crc+	unknown	unknown	unknown	unknown	unknown	unknown	unknown	unknown	unknown	unknown	unknown	unknown	unknown	unknown	unknown	unknown	unknown	unknown	unknown	unknown	crc	1	crc	live+
6156	patient1140	female	70	2020/9/22 10:47	3	1	1	1	1	0	>60	16.4	normal	33.8	normal	9.3	normal	NA	unknown	111	unknown	unknown	unknown	breast+	unknown	unknown	unknown	unknown	unknown	unknown	unknown	unknown	unknown	unknown	unknown	unknown	unknown	unknown	unknown	unknown	unknown	unknown	unknown	unknown	unknown	breast	1	breast	unknown
6157	patient1141	female	57	2021/3/31 14:42	1	1	1	0	0	0	40-60	12.6	normal	17.3	normal	12.3	normal	40.5	normal	99	unknown	unknown	unknown	breast+	unknown	unknown	unknown	unknown	unknown	unknown	unknown	unknown	unknown	unknown	unknown	unknown	unknown	unknown	unknown	unknown	unknown	unknown	unknown	unknown	unknown	breast	1	breast	unknown
6158	patient1142	male	71	2018/9/11 8:10	NA	1	1	1	1	0	>60	26	normal	21	normal	9.5	normal	NA	unknown	122	unknown	unknown	unknown	unknown	crc+	unknown	unknown	unknown	unknown	unknown	unknown	unknown	unknown	unknown	unknown	unknown	unknown	unknown	unknown	unknown	unknown	unknown	unknown	unknown	unknown	crc	1	crc	unknown
6162	patient1143	male	68	2018/10/21 8:32	NA	1	1	1	0	0	>60	18.3	normal	NA	unknown	NA	unknown	NA	unknown	NA	unknown	unknown	unknown	unknown	crc+	unknown	unknown	unknown	unknown	unknown	unknown	unknown	unknown	unknown	unknown	unknown	unknown	unknown	unknown	unknown	unknown	unknown	unknown	unknown	unknown	crc	1	crc	unknown
6163	patient1144	male	70	2021/8/21 14:54	5	1	1	1	1	0	>60	12.1	normal	18.4	normal	5.4	normal	29	low	80	unknown	lung+	unknown	unknown	unknown	unknown	unknown	unknown	unknown	unknown	unknown	unknown	unknown	unknown	unknown	unknown	unknown	unknown	unknown	unknown	unknown	unknown	unknown	unknown	unknown	lung	1	lung	unknown
6172	patient1145	female	70	2020/3/18 13:52	2	1	1	1	1	0	>60	10.6	normal	24.6	normal	11.9	normal	NA	unknown	157	unknown	unknown	unknown	unknown	unknown	unknown	unknown	unknown	gal.bile+	unknown	unknown	unknown	unknown	unknown	unknown	unknown	unknown	unknown	unknown	unknown	unknown	unknown	unknown	unknown	unknown	gal.bile	1	gal.bile	live+
6175	patient1146	male	72	2020/10/31 20:46	2	1	1	1	1	0	>60	19.8	normal	NA	unknown	15.9	normal	NA	unknown	NA	unknown	unknown	unknown	unknown	unknown	unknown	unknown	unknown	unknown	unknown	unknown	unknown	unknown	unknown	unknown	prostate+	unknown	unknown	unknown	unknown	unknown	unknown	unknown	unknown	unknown	prostate	1	other	unknown
6176	patient1147	female	70	2019/6/11 8:12	2	1	1	1	1	0	>60	10.3	normal	19.6	normal	15	normal	NA	unknown	73	unknown	unknown	unknown	unknown	crc+	unknown	unknown	unknown	unknown	unknown	unknown	unknown	unknown	unknown	unknown	unknown	unknown	unknown	unknown	unknown	unknown	unknown	unknown	unknown	unknown	crc	1	crc	unknown
6178	patient1148	female	76	2021/6/15 14:21	5	1	1	1	1	0	>60	12.2	normal	19.5	normal	10.3	normal	32.6	normal	55	unknown	unknown	unknown	unknown	unknown	unknown	unknown	unknown	unknown	unknown	easophage+	unknown	unknown	unknown	unknown	unknown	unknown	unknown	unknown	unknown	unknown	unknown	unknown	unknown	unknown	easophage	1	easophage	unknown
6182	patient1149	male	52	2021/5/3 8:58	1	1	1	0	0	0	40-60	10.5	normal	NA	unknown	21.1	normal	37.9	normal	NA	unknown	unknown	unknown	unknown	crc+	unknown	unknown	unknown	unknown	unknown	unknown	unknown	unknown	unknown	unknown	unknown	unknown	unknown	unknown	unknown	unknown	unknown	unknown	unknown	unknown	crc	1	crc	unknown
6184	patient1150	male	53	2019/4/27 15:52	1	1	1	0	0	0	40-60	7.1	normal	NA	unknown	15.9	normal	NA	unknown	79	unknown	unknown	unknown	unknown	unknown	unknown	unknown	unknown	unknown	unknown	unknown	unknown	unknown	unknown	unknown	unknown	renal+	unknown	unknown	unknown	unknown	unknown	unknown	unknown	unknown	renal	1	other	live+
6185	patient1151	female	57	2021/3/10 11:26	5	1	1	0	0	0	40-60	21.6	normal	25.1	normal	9	normal	35.4	normal	81	unknown	unknown	unknown	unknown	unknown	unknown	gastric+	unknown	unknown	unknown	unknown	unknown	unknown	unknown	unknown	unknown	unknown	unknown	unknown	unknown	unknown	unknown	unknown	unknown	unknown	gastric	1	gastric	unknown
6192	patient1152	female	80	2018/12/10 13:55	2	1	1	1	1	1	>60	31	normal	NA	unknown	9	normal	NA	unknown	NA	¸¨Öú	unknown	unknown	unknown	crc+	unknown	unknown	unknown	unknown	unknown	unknown	unknown	unknown	unknown	unknown	unknown	unknown	unknown	unknown	unknown	unknown	unknown	unknown	unknown	unknown	crc	1	crc	live+
6199	patient1153	female	64	2021/3/26 15:15	2	1	1	1	0	0	>60	17.5	normal	28.9	normal	12.7	normal	41.3	normal	111	unknown	lung+	unknown	unknown	unknown	unknown	unknown	unknown	unknown	unknown	unknown	unknown	unknown	unknown	unknown	unknown	unknown	unknown	unknown	unknown	unknown	unknown	unknown	unknown	unknown	lung	1	lung	unknown
6210	patient1154	male	61	2019/6/4 14:32	1	1	1	1	0	0	>60	28.2	normal	NA	unknown	13.6	normal	NA	unknown	NA	unknown	unknown	unknown	unknown	unknown	unknown	unknown	unknown	unknown	pancrease+	unknown	unknown	unknown	unknown	unknown	unknown	unknown	unknown	unknown	unknown	unknown	unknown	unknown	unknown	unknown	pancrease	1	pancrease	unknown
6218	patient1155	male	78	2021/3/11 11:24	2	1	1	1	1	0	>60	10.9	normal	NA	unknown	18.6	normal	32.8	normal	NA	unknown	unknown	unknown	unknown	crc+	unknown	unknown	unknown	unknown	unknown	unknown	unknown	unknown	unknown	unknown	prostate+	unknown	unknown	unknown	unknown	unknown	unknown	unknown	unknown	unknown	crc+prostate	2	mpc	unknown
6227	patient1156	male	60	2021/8/27 8:42	2	1	1	1	0	0	40-60	8.6	normal	NA	unknown	31.2	high	41.5	normal	NA	Î¬³Ö	unknown	unknown	unknown	crc+	unknown	unknown	unknown	unknown	unknown	unknown	unknown	unknown	unknown	unknown	unknown	renal+	unknown	unknown	unknown	unknown	unknown	unknown	unknown	unknown	crc+renal	2	mpc	unknown
6229	patient1157	female	72	2020/12/8 7:10	3	1	1	1	1	0	>60	15	normal	NA	unknown	16.4	normal	NA	unknown	NA	unknown	unknown	unknown	unknown	crc+	unknown	unknown	unknown	unknown	unknown	unknown	unknown	unknown	unknown	unknown	unknown	unknown	unknown	unknown	unknown	unknown	unknown	unknown	unknown	unknown	crc	1	crc	unknown
6233	patient1158	female	78	2021/9/4 8:47	3	1	1	1	1	0	>60	12.6	normal	NA	unknown	11.8	normal	29.4	low	NA	unknown	lung+	unknown	unknown	crc+	unknown	unknown	unknown	unknown	unknown	unknown	unknown	unknown	unknown	unknown	unknown	unknown	unknown	unknown	unknown	unknown	unknown	unknown	unknown	unknown	lung+crc	2	mpc	unknown
6235	patient1159	male	75	2020/8/8 15:09	2	1	1	1	1	0	>60	9.8	normal	18.6	normal	11.5	normal	NA	unknown	83	unknown	unknown	unknown	unknown	crc+	unknown	unknown	unknown	unknown	unknown	unknown	unknown	unknown	unknown	unknown	unknown	unknown	unknown	unknown	unknown	unknown	unknown	unknown	unknown	unknown	crc	1	crc	unknown
6242	patient1160	female	56	2021/4/5 14:31	1	1	1	0	0	0	40-60	34.1	normal	24.1	normal	9	normal	37.8	normal	57	unknown	unknown	unknown	unknown	unknown	unknown	gastric+	unknown	unknown	unknown	unknown	unknown	unknown	unknown	unknown	unknown	unknown	unknown	unknown	unknown	unknown	unknown	unknown	unknown	unknown	gastric	1	gastric	unknown
6244	patient1161	male	44	2020/1/8 9:35	1	1	0	0	0	0	40-60	36.1	normal	22.8	normal	15.4	normal	NA	unknown	70	unknown	unknown	unknown	unknown	crc+	unknown	unknown	unknown	unknown	unknown	unknown	unknown	unknown	unknown	unknown	unknown	unknown	unknown	unknown	unknown	unknown	unknown	unknown	unknown	unknown	crc	1	crc	unknown
6251	patient1162	male	59	2021/2/2 15:02	1	1	1	0	0	0	40-60	28.6	normal	31.3	normal	12.8	normal	38.3	normal	125	unknown	unknown	unknown	unknown	crc+	unknown	unknown	unknown	unknown	unknown	unknown	unknown	unknown	unknown	unknown	unknown	unknown	unknown	unknown	unknown	unknown	unknown	unknown	unknown	unknown	crc	1	crc	live+
6257	patient1163	male	70	2021/6/16 14:38	2	1	1	1	1	0	>60	15.9	normal	24.5	normal	7.1	normal	37.3	normal	75	unknown	unknown	unknown	unknown	unknown	unknown	unknown	unknown	unknown	unknown	easophage+	unknown	unknown	unknown	unknown	unknown	unknown	unknown	unknown	unknown	unknown	unknown	unknown	unknown	unknown	easophage	1	easophage	unknown
6258	patient1164	male	62	2019/11/19 15:01	1	1	1	1	0	0	>60	28.1	normal	23.9	normal	8.1	normal	NA	unknown	56	unknown	lung+	sclc+	unknown	unknown	unknown	unknown	unknown	unknown	unknown	unknown	unknown	unknown	unknown	unknown	unknown	unknown	unknown	unknown	unknown	unknown	unknown	unknown	unknown	unknown	lung	1	lung	unknown
6262	patient1165	female	49	2021/6/14 8:29	1	1	0	0	0	0	40-60	54.3	high	52.8	high	8.4	normal	42	normal	120	unknown	unknown	unknown	unknown	crc+	unknown	unknown	unknown	unknown	unknown	unknown	unknown	unknown	unknown	unknown	unknown	unknown	unknown	unknown	unknown	unknown	unknown	unknown	unknown	unknown	crc	1	crc	live+
6283	patient1166	female	87	2021/3/14 15:17	2	1	1	1	1	1	>60	7.6	normal	9.7	normal	11.7	normal	38.1	normal	105	unknown	unknown	unknown	unknown	unknown	unknown	gastric+	unknown	unknown	unknown	unknown	unknown	unknown	unknown	unknown	unknown	unknown	unknown	unknown	unknown	unknown	unknown	unknown	unknown	unknown	gastric	1	gastric	unknown
6284	patient1167	female	67	2020/11/14 8:19	0	1	1	1	0	0	>60	26.1	normal	NA	unknown	9.4	normal	NA	unknown	NA	unknown	unknown	unknown	unknown	crc+	unknown	unknown	unknown	unknown	unknown	unknown	unknown	unknown	unknown	unknown	unknown	unknown	unknown	unknown	gist+	unknown	unknown	unknown	unknown	unknown	crc+gist	2	mpc	unknown
6285	patient1168	male	66	2021/3/22 9:07	1	1	1	1	0	0	>60	14.9	normal	35.6	high	7.5	normal	37.2	normal	159	unknown	lung+	unknown	unknown	unknown	unknown	unknown	unknown	unknown	unknown	unknown	unknown	unknown	unknown	unknown	unknown	unknown	unknown	unknown	unknown	unknown	unknown	unknown	unknown	unknown	lung	1	lung	unknown
6293	patient1169	female	69	2020/4/15 14:59	1	1	1	1	0	0	>60	13.4	normal	15.5	normal	17	normal	NA	unknown	112	unknown	unknown	unknown	unknown	unknown	unknown	unknown	unknown	unknown	unknown	unknown	unknown	unknown	unknown	bladder+	unknown	unknown	unknown	unknown	unknown	unknown	unknown	unknown	unknown	unknown	bladder	1	bladder	unknown
6308	patient1170	male	56	2019/11/12 15:15	1	1	1	0	0	0	40-60	39.4	normal	34.2	normal	14.5	normal	NA	unknown	237	unknown	unknown	unknown	unknown	unknown	unknown	unknown	liver+	unknown	unknown	unknown	unknown	unknown	unknown	unknown	unknown	unknown	unknown	unknown	unknown	unknown	unknown	unknown	unknown	unknown	liver	1	other	unknown
6313	patient1171	male	63	2018/8/19 11:34	NA	1	1	1	0	0	>60	8.7	normal	24.8	normal	NA	unknown	NA	unknown	179	unknown	unknown	unknown	unknown	crc+	unknown	unknown	unknown	unknown	unknown	unknown	unknown	unknown	unknown	unknown	unknown	unknown	unknown	unknown	unknown	unknown	unknown	unknown	unknown	unknown	crc	1	crc	unknown
6315	patient1172	male	65	2021/8/24 14:50	1	1	1	1	0	0	>60	15.4	normal	20.5	normal	14.5	normal	40.7	normal	49	unknown	unknown	unknown	unknown	crc+	unknown	unknown	unknown	unknown	unknown	unknown	unknown	unknown	unknown	unknown	unknown	unknown	unknown	unknown	unknown	unknown	unknown	unknown	unknown	unknown	crc	1	crc	live+
6330	patient1173	female	65	2019/8/19 15:15	2	1	1	1	0	0	>60	11.7	normal	34.1	normal	15.4	normal	NA	unknown	175	unknown	unknown	unknown	unknown	crc+	unknown	unknown	unknown	unknown	unknown	unknown	unknown	unknown	unknown	unknown	unknown	unknown	unknown	unknown	unknown	unknown	unknown	unknown	unknown	unknown	crc	1	crc	live+
6336	patient1174	female	66	2019/6/6 14:03	2	1	1	1	0	0	>60	7.4	normal	15.5	normal	8.7	normal	NA	unknown	66	unknown	lung+	sclc+	unknown	unknown	unknown	unknown	unknown	unknown	unknown	unknown	unknown	unknown	unknown	unknown	unknown	unknown	unknown	unknown	unknown	unknown	unknown	unknown	unknown	unknown	lung	1	lung	unknown
6339	patient1175	male	74	2021/5/17 14:29	3	1	1	1	1	0	>60	12.8	normal	18	normal	14.4	normal	39.8	normal	77	unknown	unknown	unknown	unknown	unknown	unknown	unknown	unknown	unknown	pancrease+	unknown	unknown	unknown	unknown	unknown	unknown	unknown	unknown	unknown	unknown	unknown	unknown	unknown	unknown	unknown	pancrease	1	pancrease	unknown
6345	patient1176	male	70	2020/4/10 15:02	2	1	1	1	1	0	>60	31.4	normal	65.6	high	17.5	normal	NA	unknown	224	unknown	unknown	unknown	unknown	crc+	unknown	unknown	unknown	unknown	unknown	unknown	unknown	unknown	unknown	unknown	unknown	unknown	unknown	unknown	unknown	unknown	unknown	unknown	unknown	unknown	crc	1	crc	unknown
6360	patient1177	female	55	2020/4/18 14:22	1	1	1	0	0	0	40-60	19.5	normal	18.3	normal	13.3	normal	NA	unknown	102	¸¨Öú	unknown	unknown	unknown	crc+	unknown	unknown	unknown	unknown	unknown	unknown	unknown	unknown	unknown	unknown	unknown	unknown	unknown	unknown	unknown	unknown	unknown	unknown	unknown	unknown	crc	1	crc	unknown
6361	patient1178	male	72	2020/11/17 15:15	2	1	1	1	1	0	>60	44	high	34	normal	4.1	normal	NA	unknown	79	unknown	lung+	sclc+	unknown	unknown	unknown	unknown	unknown	unknown	unknown	unknown	unknown	unknown	unknown	unknown	unknown	unknown	unknown	unknown	unknown	unknown	unknown	unknown	unknown	unknown	lung	1	lung	unknown
6366	patient1179	female	57	2021/5/1 8:37	1	1	1	0	0	0	40-60	9.5	normal	28.2	normal	9.6	normal	35.1	normal	58	unknown	unknown	unknown	breast+	unknown	unknown	unknown	unknown	unknown	unknown	unknown	unknown	unknown	unknown	unknown	unknown	unknown	unknown	unknown	unknown	unknown	unknown	unknown	unknown	unknown	breast	1	breast	unknown
6382	patient1180	male	91	2019/2/11 15:07	2	1	1	1	1	1	>60	40.5	high	70	high	16.9	normal	NA	unknown	301	unknown	unknown	unknown	unknown	unknown	unknown	unknown	unknown	unknown	unknown	unknown	unknown	unknown	unknown	bladder+	unknown	unknown	unknown	unknown	unknown	unknown	unknown	unknown	unknown	unknown	bladder	1	bladder	unknown
6384	patient1181	male	73	2019/12/13 8:12	1	1	1	1	1	0	>60	17.3	normal	NA	unknown	9.9	normal	NA	unknown	NA	¸¨Öú	unknown	unknown	unknown	crc+	unknown	unknown	unknown	unknown	unknown	unknown	unknown	unknown	unknown	unknown	unknown	unknown	unknown	unknown	unknown	unknown	unknown	unknown	unknown	unknown	crc	1	crc	live+
6393	patient1182	male	64	2021/8/25 14:31	1	1	1	1	0	0	>60	12.6	normal	17.1	normal	11.6	normal	38.4	normal	75	¸¨Öú	lung+	unknown	unknown	unknown	unknown	unknown	unknown	unknown	unknown	unknown	unknown	unknown	unknown	unknown	unknown	unknown	unknown	unknown	unknown	unknown	unknown	unknown	unknown	unknown	lung	1	lung	unknown
6394	patient1183	male	57	2019/2/10 10:56	1	1	1	0	0	0	40-60	55.8	high	34.2	normal	13.6	normal	NA	unknown	238	unknown	lung+	sclc+	unknown	unknown	unknown	unknown	unknown	unknown	unknown	unknown	unknown	unknown	unknown	unknown	unknown	unknown	unknown	unknown	unknown	unknown	unknown	unknown	unknown	unknown	lung	1	lung	unknown
6398	patient1184	female	82	2021/2/16 12:24	4	1	1	1	1	1	>60	14.2	normal	24.1	normal	7.6	normal	32	normal	120	unknown	unknown	unknown	unknown	unknown	unknown	unknown	unknown	unknown	unknown	unknown	unknown	unknown	unknown	bladder+	unknown	unknown	unknown	unknown	unknown	unknown	unknown	unknown	unknown	unknown	bladder	1	bladder	unknown
6405	patient1185	female	47	2019/12/25 8:55	1	1	0	0	0	0	40-60	15.5	normal	20.3	normal	7.1	normal	NA	unknown	84	unknown	unknown	unknown	breast+	unknown	unknown	unknown	unknown	unknown	unknown	unknown	unknown	unknown	unknown	unknown	unknown	unknown	unknown	unknown	unknown	unknown	unknown	unknown	unknown	unknown	breast	1	breast	unknown
6406	patient1186	male	58	2021/8/16 14:06	1	1	1	0	0	0	40-60	13.7	normal	36.4	high	17.8	normal	37.2	normal	81	¸¨Öú	unknown	unknown	unknown	crc+	unknown	unknown	unknown	unknown	unknown	unknown	unknown	unknown	unknown	unknown	unknown	unknown	unknown	unknown	unknown	unknown	unknown	unknown	unknown	unknown	crc	1	crc	unknown
6411	patient1187	male	56	2019/10/12 9:46	1	1	1	0	0	0	40-60	44	high	48.6	high	22.5	normal	NA	unknown	204	unknown	unknown	unknown	unknown	crc+	unknown	unknown	unknown	unknown	unknown	unknown	unknown	unknown	unknown	unknown	unknown	unknown	unknown	unknown	unknown	unknown	unknown	unknown	unknown	unknown	crc	1	crc	live+
6417	patient1188	female	66	2019/5/15 15:19	1	1	1	1	0	0	>60	8.7	normal	14.4	normal	7.4	normal	NA	unknown	79	Î¬³Ö	unknown	unknown	unknown	unknown	unknown	unknown	unknown	unknown	unknown	unknown	unknown	unknown	ovrian+	unknown	unknown	unknown	unknown	unknown	unknown	unknown	unknown	unknown	unknown	unknown	ovrian	1	ovrian	unknown
6421	patient1189	male	62	2021/8/16 11:38	1	1	1	1	0	0	>60	87.2	high	53.4	high	17.3	normal	37.4	normal	91	¸¨Öú	lung+	unknown	unknown	unknown	unknown	unknown	unknown	unknown	unknown	unknown	unknown	unknown	unknown	unknown	unknown	unknown	unknown	unknown	unknown	unknown	unknown	unknown	unknown	unknown	lung	1	lung	unknown
6425	patient1190	male	69	2021/2/18 13:40	1	1	1	1	0	0	>60	11	normal	16.7	normal	14.5	normal	39.3	normal	70	unknown	unknown	unknown	unknown	unknown	unknown	unknown	unknown	unknown	unknown	easophage+	unknown	unknown	unknown	unknown	unknown	unknown	unknown	unknown	unknown	unknown	unknown	unknown	unknown	unknown	easophage	1	easophage	unknown
6427	patient1191	female	59	2019/10/18 9:11	1	1	1	0	0	0	40-60	15.4	normal	28.7	normal	NA	unknown	NA	unknown	107	unknown	unknown	unknown	breast+	unknown	unknown	unknown	unknown	unknown	unknown	unknown	unknown	unknown	unknown	unknown	unknown	unknown	unknown	unknown	unknown	unknown	unknown	unknown	unknown	unknown	breast	1	breast	unknown
6428	patient1192	male	68	2020/4/7 8:45	1	1	1	1	0	0	>60	8.4	normal	15.9	normal	8.5	normal	NA	unknown	77	unknown	unknown	unknown	unknown	unknown	unknown	gastric+	unknown	unknown	unknown	unknown	unknown	unknown	unknown	unknown	unknown	unknown	unknown	unknown	unknown	unknown	unknown	unknown	unknown	unknown	gastric	1	gastric	unknown
6433	patient1193	female	55	2018/10/16 14:05	NA	1	1	0	0	0	40-60	26.3	normal	NA	unknown	NA	unknown	NA	unknown	NA	unknown	unknown	unknown	unknown	crc+	unknown	unknown	unknown	unknown	unknown	unknown	unknown	cervix+	unknown	unknown	unknown	unknown	unknown	unknown	unknown	unknown	unknown	unknown	unknown	unknown	crc+cervix	2	mpc	unknown
6436	patient1194	female	62	2019/3/1 15:04	3	1	1	1	0	0	>60	19.5	normal	NA	unknown	12.4	normal	NA	unknown	NA	unknown	unknown	unknown	unknown	crc+	unknown	unknown	unknown	unknown	unknown	unknown	unknown	unknown	unknown	unknown	unknown	unknown	unknown	unknown	unknown	unknown	unknown	unknown	unknown	unknown	crc	1	crc	unknown
6438	patient1195	female	41	2020/2/27 12:20	0	1	0	0	0	0	40-60	3.1	normal	12.1	normal	5.8	normal	NA	unknown	177	unknown	unknown	unknown	unknown	crc+	unknown	unknown	unknown	unknown	unknown	unknown	unknown	unknown	unknown	unknown	unknown	unknown	unknown	unknown	unknown	unknown	unknown	unknown	unknown	unknown	crc	1	crc	live+
6451	patient1196	female	81	2021/6/8 8:34	6	1	1	1	1	1	>60	20	normal	NA	unknown	NA	unknown	26.1	low	NA	unknown	unknown	unknown	unknown	crc+	unknown	unknown	unknown	unknown	unknown	unknown	unknown	unknown	unknown	unknown	unknown	unknown	unknown	unknown	unknown	unknown	unknown	unknown	unknown	unknown	crc	1	crc	unknown
6453	patient1197	female	65	2021/6/18 10:11	1	1	1	1	0	0	>60	36.3	normal	26	normal	14.3	normal	31.7	normal	49	unknown	unknown	unknown	breast+	unknown	unknown	unknown	unknown	unknown	unknown	unknown	unknown	unknown	unknown	unknown	unknown	unknown	unknown	unknown	unknown	unknown	unknown	unknown	unknown	unknown	breast	1	breast	unknown
6459	patient1198	male	60	2020/4/17 14:08	2	1	1	1	0	0	40-60	11	normal	19.9	normal	12.9	normal	NA	unknown	105	Êõºó	unknown	unknown	unknown	unknown	unknown	gastric+	unknown	unknown	unknown	unknown	unknown	unknown	unknown	unknown	unknown	unknown	unknown	unknown	unknown	unknown	unknown	unknown	unknown	unknown	gastric	1	gastric	unknown
6461	patient1199	male	67	2021/8/5 13:39	3	1	1	1	0	0	>60	NA	unknown	NA	unknown	NA	unknown	NA	unknown	116	¸¨Öú	lung+	unknown	unknown	unknown	unknown	unknown	unknown	unknown	unknown	unknown	unknown	unknown	unknown	unknown	unknown	unknown	unknown	unknown	unknown	unknown	unknown	unknown	unknown	unknown	lung	1	lung	unknown
6465	patient1200	male	68	2019/10/6 8:09	1	1	1	1	0	0	>60	18.8	normal	NA	unknown	15	normal	NA	unknown	97	unknown	lung+	unknown	unknown	unknown	unknown	unknown	unknown	unknown	unknown	unknown	unknown	unknown	unknown	unknown	unknown	unknown	unknown	unknown	unknown	unknown	unknown	unknown	unknown	unknown	lung	1	lung	live+
6476	patient1201	female	60	2020/6/12 8:20	1	1	1	1	0	0	40-60	33.2	normal	19.7	normal	11.8	normal	NA	unknown	148	¸¨Öú	unknown	unknown	breast+	unknown	unknown	unknown	unknown	unknown	unknown	unknown	unknown	unknown	unknown	unknown	unknown	unknown	unknown	unknown	unknown	unknown	unknown	unknown	unknown	unknown	breast	1	breast	unknown
6483	patient1202	female	47	2019/9/15 11:06	1	1	0	0	0	0	40-60	10.9	normal	22.4	normal	10.3	normal	NA	unknown	87	unknown	unknown	unknown	breast+	unknown	unknown	unknown	unknown	unknown	unknown	unknown	unknown	unknown	unknown	unknown	unknown	unknown	unknown	unknown	unknown	unknown	unknown	unknown	unknown	unknown	breast	1	breast	unknown
6492	patient1203	female	70	2020/12/15 15:07	5	1	1	1	1	0	>60	19	normal	40.5	high	16.6	normal	NA	unknown	137	unknown	unknown	unknown	unknown	unknown	unknown	unknown	unknown	gal.bile+	unknown	unknown	unknown	unknown	unknown	unknown	unknown	unknown	unknown	unknown	unknown	unknown	unknown	unknown	unknown	unknown	gal.bile	1	gal.bile	unknown
6493	patient1204	male	72	2020/8/11 11:32	3	1	1	1	1	0	>60	17.9	normal	18.4	normal	11.5	normal	NA	unknown	84	unknown	lung+	unknown	unknown	unknown	unknown	unknown	unknown	unknown	unknown	unknown	unknown	unknown	unknown	unknown	unknown	unknown	unknown	unknown	unknown	unknown	unknown	unknown	unknown	unknown	lung	1	lung	unknown
6497	patient1205	male	66	2019/12/9 15:23	1	1	1	1	0	0	>60	9.7	normal	25.8	normal	13.4	normal	NA	unknown	89	unknown	lung+	unknown	unknown	unknown	unknown	unknown	unknown	unknown	unknown	unknown	unknown	unknown	unknown	unknown	unknown	unknown	unknown	unknown	unknown	unknown	unknown	unknown	unknown	unknown	lung	1	lung	unknown
6498	patient1206	male	50	2021/8/25 16:46	2	1	1	0	0	0	40-60	8.3	normal	15.2	normal	9.1	normal	40.3	normal	68	unknown	unknown	unknown	unknown	crc+	unknown	unknown	unknown	unknown	unknown	unknown	unknown	unknown	unknown	unknown	unknown	unknown	unknown	unknown	unknown	unknown	unknown	unknown	unknown	unknown	crc	1	crc	unknown
6499	patient1207	female	59	2021/7/4 16:52	4	1	1	0	0	0	40-60	19.9	normal	22.4	normal	5.3	normal	42.1	normal	86	unknown	unknown	unknown	breast+	unknown	unknown	unknown	unknown	unknown	unknown	unknown	unknown	unknown	ovrian+	unknown	unknown	unknown	unknown	unknown	unknown	unknown	unknown	unknown	unknown	unknown	breast+ovrian	2	mpc	live+
6504	patient1208	male	71	2019/8/22 7:25	1	1	1	1	1	0	>60	11.5	normal	NA	unknown	8.9	normal	NA	unknown	NA	Êõºó	unknown	unknown	unknown	crc+	unknown	unknown	unknown	unknown	unknown	unknown	unknown	unknown	unknown	unknown	unknown	unknown	unknown	unknown	unknown	unknown	unknown	unknown	unknown	unknown	crc	1	crc	unknown
6505	patient1209	female	48	2021/7/23 9:31	1	1	0	0	0	0	40-60	21	normal	41	high	13.1	normal	41.2	normal	NA	unknown	unknown	unknown	breast+	unknown	unknown	unknown	unknown	unknown	unknown	unknown	unknown	unknown	unknown	unknown	unknown	unknown	unknown	unknown	unknown	unknown	unknown	unknown	unknown	unknown	breast	1	breast	unknown
6516	patient1210	male	70	2018/9/16 14:43	NA	1	1	1	1	0	>60	15.7	normal	NA	unknown	8.2	normal	NA	unknown	79	unknown	unknown	unknown	unknown	unknown	unknown	unknown	unknown	unknown	unknown	unknown	unknown	unknown	unknown	bladder+	unknown	unknown	unknown	unknown	unknown	unknown	unknown	unknown	unknown	unknown	bladder	1	bladder	live+
6518	patient1211	female	47	2021/6/4 15:15	0	1	0	0	0	0	40-60	12.4	normal	19	normal	6.4	normal	41.3	normal	84	unknown	unknown	unknown	breast+	unknown	unknown	unknown	unknown	unknown	unknown	unknown	unknown	unknown	unknown	unknown	unknown	unknown	unknown	unknown	unknown	unknown	unknown	unknown	unknown	unknown	breast	1	breast	live+
6526	patient1212	male	74	2019/3/30 9:18	1	1	1	1	1	0	>60	18.8	normal	NA	unknown	12.2	normal	NA	unknown	NA	unknown	unknown	unknown	unknown	crc+	unknown	unknown	unknown	unknown	unknown	unknown	unknown	unknown	unknown	unknown	unknown	unknown	unknown	unknown	unknown	unknown	unknown	unknown	unknown	unknown	crc	1	crc	unknown
6527	patient1213	male	56	2020/11/17 10:39	1	1	1	0	0	0	40-60	30.9	normal	17.8	normal	16	normal	NA	unknown	86	unknown	lung+	unknown	unknown	unknown	unknown	unknown	unknown	unknown	unknown	unknown	unknown	unknown	unknown	unknown	unknown	unknown	unknown	unknown	unknown	unknown	unknown	unknown	unknown	unknown	lung	1	lung	live+
6534	patient1214	male	83	2019/5/3 15:12	2	1	1	1	1	1	>60	22.7	normal	45.9	high	8.3	normal	NA	unknown	125	Î¬³Ö	lung+	sclc+	unknown	unknown	unknown	unknown	unknown	unknown	unknown	unknown	unknown	unknown	unknown	unknown	unknown	unknown	unknown	unknown	unknown	unknown	unknown	unknown	unknown	unknown	lung	1	lung	unknown
6535	patient1215	female	61	2018/12/14 10:30	NA	1	1	1	0	0	>60	14	normal	NA	unknown	8.1	normal	NA	unknown	NA	unknown	unknown	unknown	unknown	crc+	unknown	unknown	unknown	unknown	unknown	unknown	unknown	unknown	unknown	unknown	unknown	unknown	unknown	unknown	unknown	unknown	unknown	unknown	unknown	unknown	crc	1	crc	unknown
6542	patient1216	female	32	2020/2/25 10:25	1	0	0	0	0	0	<40	6.6	normal	15.7	normal	10.5	normal	NA	unknown	128	unknown	unknown	unknown	unknown	unknown	unknown	gastric+	unknown	unknown	unknown	unknown	unknown	unknown	unknown	unknown	unknown	unknown	unknown	unknown	unknown	unknown	unknown	unknown	unknown	unknown	gastric	1	gastric	unknown
6544	patient1217	male	67	2021/7/3 10:35	1	1	1	1	0	0	>60	52.8	high	35.7	high	8	normal	38.2	normal	98	unknown	lung+	unknown	unknown	unknown	unknown	unknown	unknown	unknown	unknown	unknown	unknown	unknown	unknown	unknown	unknown	unknown	unknown	unknown	unknown	unknown	unknown	unknown	unknown	unknown	lung	1	lung	unknown
6546	patient1218	female	68	2021/1/5 13:48	2	1	1	1	0	0	>60	9	normal	19.6	normal	8.3	normal	36.4	normal	92	unknown	unknown	unknown	breast+	unknown	unknown	unknown	unknown	unknown	unknown	unknown	unknown	unknown	unknown	unknown	unknown	unknown	unknown	unknown	unknown	unknown	unknown	unknown	unknown	unknown	breast	1	breast	unknown
[truncated: 323 more rows]
[truncated: 108 more columns]
