# Supplementary material for: The predictive model for risk of chemotherapy-induced thrombocytopenia based on antineoplastic drugs for solid tumors in eastern China
Source: Sci Rep. 2023 Feb 23;13:3185. doi: 10.1038/s41598-023-27824-9 (PMC9950128; doi:10.1038/s41598-023-27824-9)
Supplement: Supplementary file 2 — Supplementary Information 2. [file 41598_2023_27824_MOESM2_ESM.zip]

Archive with 4 entries (4 files):
- data-原始.csv
- Table1.docx
- Table2.docx
- Table3.docx
