# Supplementary material for: The predictive model for risk of chemotherapy-induced thrombocytopenia based on antineoplastic drugs for solid tumors in eastern China
Source: Sci Rep. 2023 Feb 23;13:3185. doi: 10.1038/s41598-023-27824-9 (PMC9950128; doi:10.1038/s41598-023-27824-9)
Supplement: Supplementary file 2 — Supplementary Information 2. [file 41598_2023_27824_MOESM2_ESM.zip › data-原始.csv]

»¼Õß±àºÅ	ÐÔ±ð	ÈëÔºÄêÁä	ÈëÔºÈÕÆÚ	×¡ÔººÅÁ÷Ë®ºÅ	NRS2002ÆÀ·Ö	age.40	age.50	age.60	age.70	age.80	age.cat	alt	alt.cat	ast	ast.cat	tbil	tbil.cat	alb	alb.cat	alp	xs	lung	sclc	breast	crc	appendix	gastric	liver	gal.bile	pancrease	easophage	uter	cervix	ovrian	bladder	prostate	renal	sex	NET	gist	lymphoma	melanoma	sarcoma	thymus	head	site	site.n	site.cat	live.meta
1	Å®	57	2021/3/20 8:25	827099	1	1	1	0	0	0	40-60	16.2	normal	12.4	normal	9.6	normal	44.1	normal	103	Î¬³Ö	unknown	unknown	unknown	unknown	unknown	unknown	unknown	unknown	unknown	unknown	unknown	unknown	ovrian+	unknown	unknown	unknown	unknown	unknown	unknown	unknown	unknown	unknown	unknown	unknown	ovrian	1	ovrian	unknown
2	ÄÐ	67	2021/8/26 13:50	1863069	2	1	1	1	0	0	>60	59.3	high	75.3	high	16.5	normal	33.6	normal	140	unknown	unknown	unknown	unknown	crc+	unknown	unknown	unknown	unknown	unknown	unknown	unknown	unknown	unknown	unknown	unknown	unknown	unknown	unknown	unknown	unknown	unknown	unknown	unknown	unknown	crc	1	crc	live+
3	ÄÐ	69	2021/2/21 15:26	818037	2	1	1	1	0	0	>60	17.6	normal	27.6	normal	12.3	normal	37.7	normal	119	unknown	unknown	unknown	unknown	crc+	unknown	unknown	unknown	unknown	unknown	unknown	unknown	unknown	unknown	unknown	unknown	unknown	unknown	unknown	unknown	unknown	unknown	unknown	unknown	unknown	crc	1	crc	live+
4	ÄÐ	69	2019/12/1 14:53	662994	1	1	1	1	0	0	>60	19.6	normal	27.1	normal	22.1	normal	NA	unknown	122	unknown	unknown	unknown	unknown	unknown	unknown	unknown	unknown	unknown	unknown	unknown	unknown	unknown	unknown	unknown	unknown	unknown	unknown	unknown	unknown	unknown	unknown	unknown	unknown	unknown	unknown	1	unknown	live+
5	Å®	73	2021/6/6 7:51	1801047	2	1	1	1	1	0	>60	9.6	normal	NA	unknown	12.1	normal	40.4	normal	NA	Î¬³Ö	unknown	unknown	unknown	crc+	unknown	unknown	unknown	unknown	unknown	unknown	unknown	unknown	unknown	unknown	unknown	unknown	unknown	unknown	unknown	unknown	unknown	unknown	unknown	unknown	crc	1	crc	live+
6	Å®	59	2021/8/12 11:11	1842174	2	1	1	0	0	0	40-60	16.1	normal	34	normal	11.8	normal	33.5	normal	114	unknown	lung+	unknown	unknown	unknown	unknown	unknown	unknown	unknown	unknown	unknown	unknown	unknown	unknown	unknown	unknown	unknown	unknown	unknown	unknown	unknown	unknown	unknown	unknown	unknown	lung	1	lung	unknown
7	Å®	72	2019/6/7 14:59	581834	2	1	1	1	1	0	>60	8.7	normal	24.9	normal	12.4	normal	NA	unknown	123	unknown	unknown	unknown	unknown	unknown	unknown	gastric+	unknown	unknown	unknown	unknown	unknown	unknown	unknown	unknown	unknown	unknown	unknown	unknown	unknown	unknown	unknown	unknown	unknown	unknown	gastric	1	gastric	live+
8	ÄÐ	63	2021/5/5 12:24	845832	1	1	1	1	0	0	>60	13.8	normal	15	normal	11.6	normal	36.1	normal	58	unknown	unknown	unknown	unknown	unknown	unknown	unknown	unknown	unknown	unknown	unknown	unknown	unknown	unknown	unknown	prostate+	unknown	unknown	unknown	unknown	unknown	unknown	unknown	unknown	unknown	prostate	1	other	unknown
9	Å®	72	2020/10/20 16:15	777381	2	1	1	1	1	0	>60	10.2	normal	17.6	normal	6.7	normal	NA	unknown	71	¸¨Öú	unknown	unknown	unknown	crc+	unknown	unknown	unknown	unknown	unknown	unknown	unknown	unknown	unknown	unknown	unknown	unknown	unknown	unknown	unknown	unknown	unknown	unknown	unknown	unknown	crc	1	crc	unknown
10	Å®	91	2019/2/13 9:36	527762	3	1	1	1	1	1	>60	14.3	normal	NA	unknown	NA	unknown	NA	unknown	NA	unknown	unknown	unknown	unknown	crc+	unknown	unknown	unknown	unknown	unknown	unknown	unknown	unknown	unknown	unknown	unknown	unknown	unknown	unknown	unknown	unknown	unknown	unknown	unknown	unknown	crc	1	crc	unknown
11	ÄÐ	78	2018/11/12 9:04	489909	NA	1	1	1	1	0	>60	23.5	normal	NA	unknown	348.4	high	NA	unknown	848	unknown	unknown	unknown	unknown	crc+	unknown	unknown	unknown	unknown	unknown	unknown	unknown	unknown	unknown	unknown	unknown	unknown	unknown	unknown	unknown	unknown	unknown	unknown	unknown	unknown	crc	1	crc	live+
12	ÄÐ	70	2021/4/25 14:39	841935	2	1	1	1	1	0	>60	39.2	normal	30.8	normal	4.4	normal	40.4	normal	70	¸¨Öú	lung+	unknown	unknown	unknown	unknown	unknown	unknown	unknown	unknown	unknown	unknown	unknown	unknown	unknown	unknown	unknown	unknown	unknown	unknown	unknown	unknown	unknown	unknown	unknown	lung	1	lung	unknown
13	ÄÐ	64	2019/12/28 14:07	674068	1	1	1	1	0	0	>60	14.9	normal	19.9	normal	8.9	normal	35.7	normal	55	unknown	lung+	sclc+	unknown	unknown	unknown	unknown	unknown	unknown	unknown	unknown	unknown	unknown	unknown	unknown	unknown	unknown	unknown	unknown	unknown	unknown	unknown	unknown	unknown	unknown	lung	1	lung	unknown
14	ÄÐ	81	2020/1/13 16:21	680322	2	1	1	1	1	1	>60	21.8	normal	34.3	normal	16.4	normal	NA	unknown	116	unknown	lung+	unknown	unknown	unknown	unknown	gastric+	unknown	unknown	unknown	unknown	unknown	unknown	unknown	unknown	unknown	unknown	unknown	unknown	unknown	unknown	unknown	unknown	unknown	unknown	lung+gastric	2	mpc	unknown
15	Å®	72	2020/10/16 9:09	776371	2	1	1	1	1	0	>60	6.9	normal	13.6	normal	13.5	normal	NA	unknown	75	unknown	unknown	unknown	breast+	unknown	unknown	unknown	unknown	unknown	unknown	unknown	unknown	unknown	unknown	unknown	unknown	unknown	unknown	unknown	unknown	unknown	unknown	unknown	unknown	unknown	breast	1	breast	unknown
16	Å®	50	2021/7/28 15:30	1833231	1	1	1	0	0	0	40-60	42	high	NA	unknown	NA	unknown	39.2	normal	132	unknown	unknown	unknown	breast+	unknown	unknown	unknown	unknown	unknown	unknown	unknown	unknown	unknown	unknown	unknown	unknown	unknown	unknown	unknown	unknown	unknown	unknown	unknown	unknown	unknown	breast	1	breast	live+
17	ÄÐ	64	2021/8/18 15:10	1847169	1	1	1	1	0	0	>60	28	normal	50.6	high	22.2	normal	37.9	normal	105	unknown	unknown	unknown	unknown	crc+	unknown	unknown	unknown	unknown	unknown	unknown	unknown	unknown	unknown	unknown	unknown	unknown	unknown	unknown	unknown	unknown	unknown	unknown	unknown	unknown	crc	1	crc	live+
18	ÄÐ	80	2018/10/15 8:49	477679	NA	1	1	1	1	1	>60	15	normal	17	normal	12	normal	NA	unknown	113	unknown	unknown	unknown	unknown	unknown	unknown	unknown	unknown	unknown	pancrease+	unknown	unknown	unknown	unknown	unknown	unknown	unknown	unknown	unknown	unknown	unknown	unknown	unknown	unknown	unknown	pancrease	1	pancrease	unknown
19	Å®	41	2021/5/27 9:20	1796034	1	1	0	0	0	0	40-60	7	normal	29	normal	17.5	normal	43.8	normal	120	unknown	unknown	unknown	breast+	unknown	unknown	unknown	unknown	unknown	unknown	unknown	unknown	unknown	unknown	unknown	unknown	unknown	unknown	unknown	unknown	unknown	unknown	unknown	unknown	unknown	breast	1	breast	live+
20	ÄÐ	70	2020/9/16 14:12	766012	5	1	1	1	1	0	>60	12.1	normal	23.4	normal	10.4	normal	NA	unknown	134	unknown	lung+	unknown	unknown	unknown	unknown	unknown	unknown	unknown	unknown	unknown	unknown	unknown	unknown	unknown	unknown	unknown	unknown	unknown	unknown	unknown	unknown	unknown	unknown	unknown	lung	1	lung	live+
21	ÄÐ	64	2021/8/20 14:14	1851190	1	1	1	1	0	0	>60	13.1	normal	14.1	normal	9.3	normal	35.6	normal	70	unknown	unknown	unknown	unknown	unknown	unknown	unknown	unknown	unknown	unknown	unknown	unknown	unknown	unknown	bladder+	unknown	unknown	unknown	unknown	unknown	unknown	unknown	unknown	unknown	unknown	bladder	1	bladder	unknown
22	ÄÐ	58	2019/10/9 18:52	639011	1	1	1	0	0	0	40-60	50.4	high	NA	unknown	NA	unknown	NA	unknown	NA	unknown	unknown	unknown	unknown	crc+	unknown	unknown	unknown	unknown	unknown	unknown	unknown	unknown	unknown	unknown	unknown	unknown	unknown	unknown	unknown	unknown	unknown	unknown	unknown	unknown	crc	1	crc	live+
23	ÄÐ	54	2020/7/26 7:47	745660	1	1	1	0	0	0	40-60	29.3	normal	42	high	12.1	normal	NA	unknown	145	unknown	unknown	unknown	unknown	crc+	unknown	unknown	unknown	unknown	unknown	unknown	unknown	unknown	unknown	unknown	unknown	unknown	unknown	unknown	unknown	unknown	unknown	unknown	unknown	unknown	crc	1	crc	live+
24	ÄÐ	62	2020/2/28 10:53	690276	1	1	1	1	0	0	>60	17.7	normal	20.7	normal	19.9	normal	NA	unknown	94	unknown	unknown	unknown	unknown	unknown	unknown	unknown	unknown	unknown	pancrease+	unknown	unknown	unknown	unknown	unknown	unknown	unknown	unknown	unknown	unknown	unknown	unknown	unknown	unknown	unknown	pancrease	1	pancrease	unknown
25	ÄÐ	58	2018/8/29 10:04	456467	NA	1	1	0	0	0	40-60	12	normal	NA	unknown	35.2	high	NA	unknown	150	Êõºó	unknown	unknown	unknown	unknown	unknown	gastric+	unknown	unknown	unknown	unknown	unknown	unknown	unknown	unknown	unknown	unknown	unknown	unknown	unknown	unknown	unknown	unknown	unknown	unknown	gastric	1	gastric	unknown
26	ÄÐ	53	2021/8/21 14:25	1853106	1	1	1	0	0	0	40-60	32	normal	23.7	normal	11.6	normal	36.7	normal	86	unknown	lung+	unknown	unknown	unknown	unknown	unknown	unknown	unknown	unknown	unknown	unknown	unknown	unknown	unknown	unknown	unknown	unknown	unknown	unknown	unknown	unknown	unknown	unknown	unknown	lung	1	lung	unknown
27	ÄÐ	55	2020/6/14 7:37	729192	1	1	1	0	0	0	40-60	13.9	normal	NA	unknown	8.2	normal	NA	unknown	NA	Î¬³Ö	lung+	unknown	unknown	crc+	unknown	unknown	unknown	unknown	unknown	unknown	unknown	unknown	unknown	unknown	unknown	unknown	unknown	unknown	unknown	unknown	unknown	unknown	unknown	unknown	lung+crc	2	mpc	unknown
28	ÄÐ	60	2021/7/21 8:19	1828023	1	1	1	1	0	0	40-60	14.3	normal	24.8	normal	16	normal	41.5	normal	60	Êõºó	unknown	unknown	unknown	unknown	unknown	unknown	unknown	unknown	pancrease+	unknown	unknown	unknown	unknown	unknown	unknown	unknown	unknown	unknown	unknown	unknown	unknown	unknown	unknown	unknown	pancrease	1	pancrease	unknown
29	Å®	59	2021/8/18 8:21	1846487	1	1	1	0	0	0	40-60	23.2	normal	24.6	normal	8.1	normal	40.4	normal	73	unknown	unknown	unknown	unknown	crc+	unknown	unknown	unknown	unknown	unknown	unknown	unknown	unknown	unknown	unknown	unknown	unknown	unknown	unknown	unknown	unknown	unknown	unknown	unknown	unknown	crc	1	crc	unknown
30	ÄÐ	68	2021/5/9 8:53	847201	1	1	1	1	0	0	>60	17.9	normal	40.4	high	15.7	normal	36.2	normal	92	unknown	lung+	sclc+	unknown	unknown	unknown	unknown	unknown	unknown	unknown	unknown	unknown	unknown	unknown	unknown	unknown	unknown	unknown	unknown	unknown	unknown	unknown	unknown	unknown	unknown	lung	1	lung	live+
31	Å®	64	2019/11/7 14:04	653311	NA	1	1	1	0	0	>60	18.9	normal	41.9	high	17.8	normal	NA	unknown	56	¸¨Öú	unknown	unknown	unknown	crc+	unknown	unknown	unknown	unknown	unknown	unknown	unknown	unknown	unknown	unknown	unknown	unknown	unknown	unknown	unknown	unknown	unknown	unknown	unknown	unknown	crc	1	crc	unknown
32	Å®	73	2021/6/20 9:59	1809457	2	1	1	1	1	0	>60	12.1	normal	20.4	normal	19	normal	44.4	normal	93	¸¨Öú	lung+	unknown	unknown	unknown	unknown	unknown	unknown	unknown	unknown	unknown	unknown	unknown	unknown	unknown	unknown	unknown	unknown	unknown	unknown	unknown	unknown	unknown	unknown	unknown	lung	1	lung	unknown
33	Å®	73	2021/3/21 13:41	828754	2	1	1	1	1	0	>60	15.3	normal	23.8	normal	9	normal	36.3	normal	58	Î¬³Ö	lung+	unknown	unknown	unknown	unknown	unknown	unknown	unknown	unknown	unknown	unknown	unknown	unknown	unknown	unknown	unknown	unknown	unknown	unknown	unknown	unknown	unknown	unknown	unknown	lung	1	lung	unknown
34	Å®	75	2021/7/30 14:52	1834446	5	1	1	1	1	0	>60	40.9	high	33.2	normal	16.4	normal	37.8	normal	52	unknown	lung+	unknown	unknown	unknown	unknown	unknown	unknown	unknown	unknown	unknown	unknown	unknown	unknown	unknown	unknown	unknown	unknown	unknown	unknown	unknown	unknown	unknown	unknown	unknown	lung	1	lung	unknown
35	ÄÐ	61	2019/10/9 14:55	640811	1	1	1	1	0	0	>60	12.2	normal	15.1	normal	9	normal	NA	unknown	229	unknown	lung+	sclc+	unknown	unknown	unknown	unknown	unknown	unknown	unknown	unknown	unknown	unknown	unknown	unknown	unknown	unknown	unknown	unknown	unknown	unknown	unknown	unknown	unknown	unknown	lung	1	lung	live+
36	Å®	38	2020/6/28 9:07	733460	0	0	0	0	0	0	<40	18.4	normal	NA	unknown	11.2	normal	NA	unknown	NA	unknown	unknown	unknown	unknown	unknown	unknown	unknown	unknown	unknown	unknown	unknown	unknown	unknown	unknown	unknown	unknown	unknown	unknown	unknown	gist+	unknown	unknown	unknown	unknown	unknown	gist	1	other	unknown
37	ÄÐ	63	2021/8/31 11:07	1872602	2	1	1	1	0	0	>60	29.1	normal	NA	unknown	10.6	normal	33.7	normal	NA	Î¬³Ö	unknown	unknown	unknown	crc+	unknown	unknown	unknown	unknown	unknown	unknown	unknown	unknown	unknown	unknown	unknown	unknown	unknown	unknown	unknown	unknown	unknown	unknown	unknown	unknown	crc	1	crc	unknown
38	Å®	66	2021/7/20 14:54	1825170	1	1	1	1	0	0	>60	17.5	normal	27.4	normal	16	normal	40.4	normal	96	¸¨Öú	unknown	unknown	unknown	unknown	unknown	unknown	unknown	unknown	pancrease+	unknown	unknown	unknown	unknown	unknown	unknown	unknown	unknown	unknown	unknown	unknown	unknown	unknown	unknown	unknown	pancrease	1	pancrease	unknown
39	Å®	55	2021/5/6 8:15	846042	4	1	1	0	0	0	40-60	NA	unknown	NA	unknown	NA	unknown	NA	unknown	NA	unknown	unknown	unknown	unknown	crc+	unknown	unknown	unknown	unknown	unknown	unknown	unknown	unknown	unknown	unknown	unknown	unknown	unknown	unknown	unknown	unknown	unknown	unknown	unknown	unknown	crc	1	crc	unknown
40	Å®	69	2021/5/5 9:28	845674	1	1	1	1	0	0	>60	61.3	high	35.1	high	6.8	normal	39.1	normal	220	unknown	unknown	unknown	unknown	crc+	unknown	unknown	unknown	unknown	unknown	unknown	unknown	unknown	unknown	unknown	unknown	unknown	unknown	unknown	unknown	unknown	unknown	unknown	unknown	unknown	crc	1	crc	unknown
41	ÄÐ	65	2019/7/4 11:16	595128	1	1	1	1	0	0	>60	7.9	normal	21.3	normal	7.1	normal	NA	unknown	80	unknown	unknown	unknown	unknown	crc+	unknown	unknown	unknown	unknown	unknown	unknown	unknown	unknown	unknown	unknown	unknown	unknown	unknown	unknown	unknown	unknown	unknown	unknown	thymus+	unknown	crc+thymus	2	mpc	unknown
42	ÄÐ	55	2019/1/18 15:07	518568	NA	1	1	0	0	0	40-60	16.7	normal	20	normal	10.5	normal	NA	unknown	67	unknown	unknown	unknown	unknown	crc+	unknown	unknown	unknown	unknown	unknown	unknown	unknown	unknown	unknown	unknown	unknown	unknown	unknown	unknown	unknown	unknown	unknown	unknown	unknown	unknown	crc	1	crc	live+
43	Å®	56	2020/4/17 14:11	708657	1	1	1	0	0	0	40-60	14.1	normal	21.6	normal	7.9	normal	NA	unknown	83	unknown	unknown	unknown	unknown	unknown	unknown	unknown	unknown	unknown	unknown	unknown	unknown	cervix+	unknown	unknown	unknown	unknown	unknown	unknown	unknown	unknown	unknown	unknown	unknown	unknown	cervix	1	cervix	unknown
44	ÄÐ	69	2018/12/1 10:47	498384	NA	1	1	1	0	0	>60	6	normal	15	normal	9.6	normal	NA	unknown	73	unknown	lung+	unknown	unknown	unknown	unknown	unknown	unknown	unknown	unknown	easophage+	unknown	unknown	unknown	unknown	unknown	unknown	unknown	unknown	unknown	unknown	unknown	unknown	unknown	unknown	lung+easophage	2	mpc	unknown
45	ÄÐ	80	2021/8/21 12:04	1852924	2	1	1	1	1	1	>60	5.5	normal	10.9	normal	9.8	normal	38.6	normal	53	unknown	lung+	unknown	unknown	unknown	unknown	unknown	unknown	unknown	unknown	unknown	unknown	unknown	unknown	unknown	unknown	unknown	unknown	unknown	unknown	unknown	unknown	unknown	unknown	unknown	lung	1	lung	unknown
46	ÄÐ	68	2021/7/30 11:17	1834333	1	1	1	1	0	0	>60	20.2	normal	20.1	normal	8.5	normal	36.6	normal	98	unknown	lung+	unknown	unknown	unknown	unknown	unknown	unknown	unknown	unknown	unknown	unknown	unknown	unknown	unknown	unknown	unknown	unknown	unknown	unknown	unknown	unknown	unknown	unknown	unknown	lung	1	lung	unknown
47	ÄÐ	57	2020/4/16 15:01	708307	2	1	1	0	0	0	40-60	9.5	normal	29.4	normal	8.8	normal	NA	unknown	81	unknown	lung+	sclc+	unknown	unknown	unknown	unknown	unknown	unknown	unknown	unknown	unknown	unknown	unknown	unknown	unknown	unknown	unknown	unknown	unknown	unknown	unknown	unknown	unknown	unknown	lung	1	lung	unknown
48	Å®	33	2021/8/12 9:17	1841996	1	0	0	0	0	0	<40	19.1	normal	45.4	high	19.5	normal	35.6	normal	68	¸¨Öú	unknown	unknown	unknown	crc+	unknown	unknown	unknown	unknown	unknown	unknown	unknown	unknown	unknown	unknown	unknown	unknown	unknown	unknown	unknown	unknown	unknown	unknown	unknown	unknown	crc	1	crc	unknown
49	Å®	55	2021/6/7 9:12	1801596	1	1	1	0	0	0	40-60	30.9	normal	NA	unknown	8.6	normal	39.9	normal	NA	Î¬³Ö	unknown	unknown	unknown	crc+	unknown	unknown	unknown	unknown	unknown	unknown	unknown	unknown	unknown	unknown	unknown	unknown	unknown	unknown	unknown	unknown	unknown	unknown	unknown	unknown	crc	1	crc	unknown
50	ÄÐ	71	2020/12/29 9:23	801172	2	1	1	1	1	0	>60	24.7	normal	28.8	normal	32.2	high	NA	unknown	118	unknown	lung+	unknown	unknown	unknown	unknown	unknown	unknown	unknown	unknown	unknown	unknown	unknown	unknown	unknown	unknown	unknown	unknown	unknown	unknown	unknown	unknown	unknown	unknown	unknown	lung	1	lung	unknown
51	ÄÐ	73	2019/10/1 7:54	637008	1	1	1	1	1	0	>60	14.6	normal	33.1	normal	14.9	normal	NA	unknown	43	unknown	lung+	sclc+	unknown	unknown	unknown	unknown	unknown	unknown	unknown	unknown	unknown	unknown	unknown	unknown	unknown	unknown	unknown	unknown	unknown	unknown	unknown	unknown	unknown	unknown	lung	1	lung	unknown
52	Å®	56	2019/9/1 16:13	623703	1	1	1	0	0	0	40-60	11.5	normal	19.8	normal	7.6	normal	NA	unknown	106	Î¬³Ö	unknown	unknown	unknown	crc+	unknown	unknown	unknown	unknown	unknown	unknown	unknown	unknown	unknown	unknown	unknown	unknown	unknown	unknown	unknown	unknown	unknown	unknown	unknown	unknown	crc	1	crc	live+
53	ÄÐ	70	2020/12/7 14:13	794110	2	1	1	1	1	0	>60	10.5	normal	16	normal	8.6	normal	NA	unknown	77	¸¨Öú	lung+	unknown	unknown	unknown	unknown	unknown	unknown	unknown	unknown	unknown	unknown	unknown	unknown	unknown	unknown	unknown	unknown	unknown	unknown	unknown	unknown	unknown	unknown	head+	lung+head	2	mpc	unknown
54	Å®	67	2021/5/29 9:27	1797088	2	1	1	1	0	0	>60	11	normal	18	normal	16.2	normal	38	normal	82	unknown	unknown	unknown	breast+	crc+	unknown	unknown	unknown	unknown	unknown	unknown	unknown	unknown	unknown	unknown	unknown	unknown	unknown	unknown	unknown	unknown	unknown	unknown	unknown	unknown	breast+crc	2	mpc	live+
55	ÄÐ	55	2021/7/29 15:20	1832685	1	1	1	0	0	0	40-60	48.3	high	25.7	normal	17.4	normal	41.9	normal	81	¸¨Öú	lung+	unknown	unknown	unknown	unknown	unknown	unknown	unknown	unknown	unknown	unknown	unknown	unknown	unknown	unknown	unknown	unknown	unknown	unknown	unknown	unknown	unknown	unknown	unknown	lung	1	lung	unknown
56	Å®	65	2019/7/10 16:36	598382	1	1	1	1	0	0	>60	44.1	high	53.7	high	5.5	normal	NA	unknown	123	unknown	unknown	unknown	unknown	unknown	unknown	unknown	unknown	unknown	pancrease+	unknown	unknown	unknown	unknown	unknown	unknown	unknown	unknown	unknown	unknown	unknown	unknown	unknown	unknown	unknown	pancrease	1	pancrease	unknown
57	ÄÐ	43	2021/2/9 10:12	814519	0	1	0	0	0	0	40-60	NA	unknown	NA	unknown	NA	unknown	NA	unknown	NA	unknown	unknown	unknown	unknown	crc+	unknown	unknown	unknown	unknown	unknown	unknown	unknown	unknown	unknown	unknown	unknown	unknown	unknown	unknown	unknown	unknown	unknown	unknown	unknown	unknown	crc	1	crc	unknown
58	Å®	52	2021/6/7 8:13	1801459	1	1	1	0	0	0	40-60	15	normal	22.4	normal	16.4	normal	39.1	normal	95	unknown	unknown	unknown	unknown	crc+	unknown	unknown	unknown	unknown	unknown	unknown	unknown	unknown	unknown	unknown	unknown	unknown	unknown	unknown	unknown	unknown	unknown	unknown	unknown	unknown	crc	1	crc	live+
59	ÄÐ	66	2021/7/8 11:42	1820851	1	1	1	1	0	0	>60	23.1	normal	32.6	normal	8.4	normal	32.1	normal	117	unknown	lung+	unknown	unknown	crc+	unknown	unknown	unknown	unknown	unknown	unknown	unknown	unknown	unknown	unknown	unknown	unknown	unknown	unknown	unknown	unknown	unknown	unknown	unknown	unknown	lung+crc	2	mpc	live+
60	ÄÐ	72	2020/3/18 8:47	696688	2	1	1	1	1	0	>60	5.9	normal	14.7	normal	9.1	normal	NA	unknown	99	unknown	lung+	unknown	unknown	unknown	unknown	unknown	unknown	unknown	unknown	easophage+	unknown	unknown	unknown	unknown	unknown	unknown	unknown	unknown	unknown	unknown	unknown	unknown	unknown	unknown	lung+easophage	2	mpc	live+
61	ÄÐ	64	2020/5/6 15:01	715407	1	1	1	1	0	0	>60	10.5	normal	19.3	normal	17.8	normal	NA	unknown	107	unknown	unknown	unknown	unknown	unknown	unknown	unknown	unknown	unknown	unknown	easophage+	unknown	unknown	unknown	unknown	unknown	unknown	unknown	unknown	unknown	unknown	unknown	unknown	unknown	unknown	easophage	1	easophage	live+
62	ÄÐ	73	2020/2/29 10:12	690492	2	1	1	1	1	0	>60	15.7	normal	22	normal	17.5	normal	NA	unknown	94	unknown	unknown	unknown	unknown	unknown	unknown	unknown	unknown	unknown	unknown	unknown	unknown	unknown	unknown	unknown	unknown	unknown	unknown	unknown	unknown	unknown	unknown	unknown	unknown	head+	head	1	other	unknown
63	ÄÐ	30	2021/3/1 8:40	820875	4	0	0	0	0	0	<40	54.3	high	29.4	normal	16.9	normal	44.3	normal	77	¶þÏß	unknown	unknown	unknown	crc+	unknown	unknown	unknown	unknown	unknown	unknown	unknown	unknown	unknown	unknown	unknown	unknown	unknown	unknown	unknown	unknown	unknown	unknown	unknown	unknown	crc	1	crc	unknown
64	ÄÐ	53	2019/10/8 15:03	640008	4	1	1	0	0	0	40-60	49.2	high	128.5	high	113.6	high	NA	unknown	695	unknown	unknown	unknown	unknown	crc+	unknown	unknown	unknown	unknown	unknown	unknown	unknown	unknown	unknown	unknown	unknown	unknown	unknown	unknown	unknown	unknown	unknown	unknown	unknown	unknown	crc	1	crc	live+
65	Å®	49	2021/9/3 11:22	1878805	1	1	0	0	0	0	40-60	16	normal	NA	unknown	NA	unknown	40.1	normal	NA	Î¬³Ö	unknown	unknown	unknown	crc+	unknown	unknown	unknown	unknown	unknown	unknown	unknown	unknown	unknown	unknown	unknown	unknown	unknown	unknown	unknown	unknown	unknown	unknown	unknown	unknown	crc	1	crc	unknown
66	Å®	73	2021/4/23 9:56	841197	5	1	1	1	1	0	>60	8.3	normal	17.2	normal	16.7	normal	31.9	normal	74	unknown	lung+	unknown	unknown	unknown	unknown	unknown	unknown	unknown	unknown	unknown	unknown	unknown	unknown	unknown	unknown	unknown	unknown	unknown	unknown	unknown	unknown	unknown	unknown	unknown	lung	1	lung	live+
67	ÄÐ	67	2018/8/29 14:37	456287	NA	1	1	1	0	0	>60	31	normal	33	normal	7.4	normal	NA	unknown	117	unknown	lung+	unknown	unknown	unknown	unknown	unknown	unknown	unknown	unknown	unknown	unknown	unknown	unknown	unknown	unknown	unknown	unknown	unknown	unknown	unknown	unknown	unknown	unknown	unknown	lung	1	lung	unknown
68	Å®	62	2019/4/26 11:04	562262	NA	1	1	1	0	0	>60	30.7	normal	41.9	high	NA	unknown	NA	unknown	NA	unknown	unknown	unknown	breast+	unknown	unknown	unknown	unknown	unknown	unknown	unknown	unknown	unknown	unknown	unknown	unknown	unknown	unknown	unknown	unknown	unknown	unknown	unknown	unknown	unknown	breast	1	breast	live+
69	Å®	46	2019/9/24 8:35	633882	1	1	0	0	0	0	40-60	92.4	high	38.1	high	8.3	normal	NA	unknown	118	Î¬³Ö	unknown	unknown	breast+	unknown	unknown	unknown	unknown	unknown	unknown	unknown	unknown	unknown	unknown	unknown	unknown	unknown	unknown	unknown	unknown	unknown	unknown	unknown	unknown	unknown	breast	1	breast	unknown
70	ÄÐ	56	2021/5/24 15:00	1795048	1	1	1	0	0	0	40-60	14.3	normal	25.5	normal	15.7	normal	35.5	normal	86	unknown	unknown	unknown	unknown	unknown	unknown	gastric+	unknown	unknown	unknown	unknown	unknown	unknown	unknown	unknown	unknown	unknown	unknown	unknown	unknown	unknown	unknown	unknown	unknown	unknown	gastric	1	gastric	live+
71	Å®	48	2020/4/14 9:33	707146	1	1	0	0	0	0	40-60	50.7	high	40.7	high	6.5	normal	NA	unknown	133	unknown	unknown	unknown	unknown	crc+	unknown	unknown	unknown	unknown	unknown	unknown	unknown	unknown	unknown	unknown	unknown	unknown	unknown	unknown	unknown	unknown	unknown	unknown	unknown	unknown	crc	1	crc	unknown
72	ÄÐ	55	2020/10/30 13:53	781319	1	1	1	0	0	0	40-60	33.4	normal	34.3	normal	10.3	normal	NA	unknown	87	unknown	unknown	unknown	unknown	crc+	unknown	unknown	unknown	unknown	unknown	unknown	unknown	unknown	unknown	unknown	unknown	unknown	unknown	unknown	unknown	unknown	unknown	unknown	unknown	unknown	crc	1	crc	unknown
73	ÄÐ	69	2019/11/19 14:52	658172	0	1	1	1	0	0	>60	13	normal	NA	unknown	11.6	normal	NA	unknown	NA	unknown	unknown	unknown	unknown	crc+	unknown	unknown	unknown	unknown	unknown	unknown	unknown	unknown	unknown	unknown	unknown	unknown	unknown	unknown	unknown	unknown	unknown	unknown	unknown	unknown	crc	1	crc	unknown
74	ÄÐ	81	2021/4/12 15:39	836989	3	1	1	1	1	1	>60	7.9	normal	15.6	normal	10.4	normal	35.5	normal	61	unknown	lung+	unknown	unknown	unknown	unknown	unknown	unknown	unknown	unknown	unknown	unknown	unknown	unknown	unknown	unknown	unknown	unknown	unknown	unknown	unknown	unknown	unknown	unknown	unknown	lung	1	lung	unknown
75	ÄÐ	67	2021/7/29 15:28	1833844	2	1	1	1	0	0	>60	49	high	NA	unknown	NA	unknown	29.7	low	NA	unknown	unknown	unknown	unknown	unknown	appendix+	unknown	unknown	unknown	unknown	unknown	unknown	unknown	unknown	unknown	unknown	unknown	unknown	unknown	unknown	unknown	unknown	unknown	unknown	unknown	appendix	1	other	unknown
76	ÄÐ	59	2020/6/3 16:35	725761	2	1	1	0	0	0	40-60	145	high	353	high	219.3	high	NA	unknown	485	unknown	unknown	unknown	unknown	crc+	unknown	unknown	unknown	unknown	unknown	unknown	unknown	unknown	unknown	unknown	unknown	unknown	unknown	unknown	unknown	unknown	unknown	unknown	unknown	unknown	crc	1	crc	live+
77	ÄÐ	55	2019/6/1 15:32	579028	1	1	1	0	0	0	40-60	33	normal	90.1	high	70.5	high	NA	unknown	NA	unknown	unknown	unknown	unknown	unknown	unknown	unknown	unknown	unknown	unknown	unknown	unknown	unknown	unknown	unknown	unknown	unknown	unknown	unknown	unknown	unknown	unknown	sarcoma+	unknown	unknown	sarcoma	1	other	unknown
78	ÄÐ	70	2021/4/12 12:31	836846	5	1	1	1	1	0	>60	30.1	normal	27	normal	7	normal	36.7	normal	103	unknown	unknown	unknown	unknown	unknown	unknown	unknown	unknown	unknown	pancrease+	unknown	unknown	unknown	unknown	unknown	unknown	unknown	unknown	unknown	unknown	unknown	unknown	unknown	unknown	unknown	pancrease	1	pancrease	live+
79	ÄÐ	66	2020/12/2 12:06	792449	1	1	1	1	0	0	>60	15	normal	27	normal	5.9	normal	NA	unknown	NA	unknown	lung+	unknown	unknown	unknown	unknown	unknown	unknown	unknown	unknown	unknown	unknown	unknown	unknown	unknown	unknown	unknown	unknown	unknown	unknown	unknown	unknown	unknown	unknown	unknown	lung	1	lung	unknown
80	ÄÐ	55	2021/5/8 15:59	847104	1	1	1	0	0	0	40-60	20.2	normal	18.9	normal	6.3	normal	35.3	normal	160	unknown	unknown	unknown	unknown	unknown	unknown	unknown	unknown	unknown	pancrease+	unknown	unknown	unknown	unknown	unknown	unknown	unknown	unknown	unknown	unknown	unknown	unknown	unknown	unknown	unknown	pancrease	1	pancrease	live+
81	ÄÐ	63	2020/1/21 10:45	683071	1	1	1	1	0	0	>60	14	normal	NA	unknown	17.8	normal	NA	unknown	265	unknown	unknown	unknown	unknown	crc+	unknown	unknown	unknown	unknown	unknown	unknown	unknown	unknown	unknown	unknown	unknown	unknown	unknown	unknown	unknown	unknown	unknown	unknown	unknown	unknown	crc	1	crc	unknown
82	Å®	65	2021/8/30 14:47	1870993	1	1	1	1	0	0	>60	18.5	normal	30.5	normal	10.5	normal	37.2	normal	137	unknown	unknown	unknown	unknown	crc+	unknown	unknown	unknown	unknown	unknown	unknown	unknown	unknown	unknown	unknown	unknown	unknown	unknown	unknown	unknown	unknown	unknown	unknown	unknown	unknown	crc	1	crc	unknown
83	Å®	64	2019/8/9 15:19	613197	4	1	1	1	0	0	>60	23.2	normal	56.9	high	27.5	high	NA	unknown	425	unknown	unknown	unknown	unknown	unknown	unknown	unknown	unknown	unknown	unknown	unknown	unknown	unknown	unknown	unknown	unknown	unknown	unknown	unknown	unknown	unknown	melanoma+	unknown	unknown	unknown	melanoma	1	other	live+
84	ÄÐ	70	2019/7/27 15:55	606880	2	1	1	1	1	0	>60	18.8	normal	25.3	normal	9.5	normal	NA	unknown	78	unknown	lung+	sclc+	unknown	unknown	unknown	unknown	unknown	unknown	unknown	unknown	unknown	unknown	unknown	unknown	unknown	unknown	unknown	unknown	unknown	unknown	unknown	unknown	unknown	unknown	lung	1	lung	unknown
85	ÄÐ	63	2021/4/15 15:35	838266	1	1	1	1	0	0	>60	47	high	95.7	high	19	normal	36.5	normal	238	unknown	unknown	unknown	unknown	unknown	unknown	unknown	liver+	unknown	unknown	unknown	unknown	unknown	unknown	unknown	unknown	unknown	unknown	unknown	unknown	unknown	unknown	unknown	unknown	unknown	liver	1	other	unknown
86	Å®	43	2021/5/20 14:39	1793832	1	1	0	0	0	0	40-60	17.3	normal	21.9	normal	10.6	normal	39.2	normal	53	unknown	lung+	unknown	unknown	unknown	unknown	unknown	unknown	unknown	unknown	unknown	unknown	unknown	unknown	unknown	unknown	unknown	unknown	unknown	unknown	unknown	unknown	unknown	unknown	unknown	lung	1	lung	unknown
87	ÄÐ	62	2021/5/7 14:13	846697	4	1	1	1	0	0	>60	15	normal	16	normal	9.6	normal	36.6	normal	70	Ò»Ïß	lung+	unknown	unknown	unknown	unknown	unknown	unknown	unknown	unknown	unknown	unknown	unknown	unknown	unknown	unknown	unknown	unknown	unknown	unknown	unknown	unknown	unknown	unknown	unknown	lung	1	lung	unknown
88	ÄÐ	55	2020/8/31 16:13	760327	2	1	1	0	0	0	40-60	23.7	normal	40.4	high	14.2	normal	NA	unknown	99	Êõºó	lung+	unknown	unknown	crc+	unknown	unknown	unknown	unknown	unknown	unknown	unknown	unknown	unknown	unknown	unknown	unknown	unknown	unknown	unknown	unknown	unknown	unknown	unknown	unknown	lung+crc	2	mpc	unknown
89	ÄÐ	54	2020/9/9 8:59	763278	2	1	1	0	0	0	40-60	17.2	normal	17.1	normal	8.5	normal	NA	unknown	74	unknown	unknown	unknown	unknown	unknown	unknown	unknown	unknown	unknown	unknown	unknown	unknown	unknown	unknown	unknown	unknown	unknown	unknown	NET+	unknown	unknown	unknown	unknown	unknown	unknown	NET	1	other	live+
90	ÄÐ	52	2019/12/9 10:09	666330	1	1	1	0	0	0	40-60	19	normal	24	normal	8.7	normal	NA	unknown	102	unknown	unknown	unknown	unknown	unknown	unknown	unknown	unknown	unknown	unknown	unknown	unknown	unknown	unknown	unknown	unknown	unknown	unknown	unknown	unknown	unknown	unknown	unknown	unknown	head+	head	1	other	unknown
91	Å®	71	2020/9/24 10:00	767865	3	1	1	1	1	0	>60	13.4	normal	23.3	normal	6.4	normal	NA	unknown	99	unknown	lung+	unknown	unknown	unknown	unknown	unknown	unknown	unknown	unknown	unknown	unknown	unknown	unknown	unknown	unknown	unknown	unknown	unknown	unknown	unknown	unknown	unknown	unknown	unknown	lung	1	lung	unknown
92	ÄÐ	67	2020/10/29 14:12	780675	4	1	1	1	0	0	>60	11.3	normal	16.5	normal	12.1	normal	NA	unknown	68	unknown	unknown	unknown	unknown	unknown	unknown	gastric+	unknown	unknown	unknown	unknown	unknown	unknown	unknown	unknown	unknown	unknown	unknown	unknown	unknown	unknown	unknown	unknown	unknown	unknown	gastric	1	gastric	live+
93	Å®	74	2021/8/12 14:42	1842290	3	1	1	1	1	0	>60	9.5	normal	12.1	normal	12.7	normal	22.2	low	85	unknown	unknown	unknown	unknown	crc+	unknown	unknown	unknown	unknown	unknown	unknown	unknown	unknown	unknown	unknown	unknown	unknown	unknown	unknown	unknown	unknown	unknown	unknown	unknown	unknown	crc	1	crc	unknown
94	Å®	54	2020/6/26 15:18	734038	1	1	1	0	0	0	40-60	17.5	normal	35.1	high	11.7	normal	NA	unknown	111	¸¨Öú	unknown	unknown	breast+	unknown	unknown	unknown	unknown	unknown	unknown	unknown	unknown	unknown	unknown	unknown	unknown	unknown	unknown	unknown	unknown	unknown	unknown	unknown	unknown	unknown	breast	1	breast	unknown
95	ÄÐ	60	2021/9/4 14:16	1880923	1	1	1	1	0	0	40-60	6.2	normal	16.6	normal	9.1	normal	37.9	normal	112	unknown	unknown	unknown	unknown	unknown	unknown	unknown	unknown	unknown	unknown	unknown	unknown	unknown	unknown	unknown	unknown	unknown	unknown	unknown	unknown	unknown	unknown	unknown	thymus+	unknown	thymus	1	other	live+
96	Å®	55	2019/3/18 8:56	543813	0	1	1	0	0	0	40-60	11.6	normal	20.8	normal	12.1	normal	NA	unknown	137	unknown	unknown	unknown	unknown	crc+	unknown	unknown	unknown	unknown	unknown	unknown	unknown	unknown	unknown	unknown	unknown	unknown	unknown	unknown	unknown	unknown	unknown	unknown	unknown	unknown	crc	1	crc	unknown
97	Å®	60	2020/8/20 14:12	756421	1	1	1	1	0	0	40-60	36.8	normal	36.4	high	13	normal	NA	unknown	104	¸¨Öú	unknown	unknown	unknown	unknown	unknown	unknown	unknown	unknown	unknown	unknown	uter+	unknown	unknown	unknown	unknown	unknown	unknown	unknown	unknown	unknown	unknown	unknown	unknown	unknown	uter	1	other	unknown
98	ÄÐ	57	2020/9/20 14:20	767228	0	1	1	0	0	0	40-60	14.2	normal	17.7	normal	7.4	normal	NA	unknown	84	unknown	lung+	unknown	unknown	unknown	unknown	unknown	unknown	unknown	unknown	unknown	unknown	unknown	unknown	unknown	unknown	unknown	unknown	unknown	unknown	unknown	unknown	unknown	unknown	unknown	lung	1	lung	unknown
99	ÄÐ	61	2020/8/24 9:15	757584	1	1	1	1	0	0	>60	20.7	normal	26.5	normal	12.6	normal	NA	unknown	103	unknown	unknown	unknown	unknown	crc+	unknown	unknown	unknown	unknown	unknown	unknown	unknown	unknown	unknown	unknown	unknown	unknown	unknown	unknown	unknown	unknown	unknown	unknown	unknown	unknown	crc	1	crc	live+
100	ÄÐ	72	2021/7/20 11:13	1827109	2	1	1	1	1	0	>60	20.2	normal	21.9	normal	12.3	normal	40.3	normal	119	unknown	unknown	unknown	unknown	crc+	unknown	unknown	unknown	unknown	unknown	unknown	unknown	unknown	unknown	unknown	unknown	unknown	unknown	unknown	unknown	unknown	unknown	unknown	unknown	unknown	crc	1	crc	unknown
101	Å®	47	2019/7/1 11:14	590579	0	1	0	0	0	0	40-60	8.2	normal	NA	unknown	9	normal	NA	unknown	NA	unknown	unknown	unknown	unknown	crc+	unknown	unknown	unknown	unknown	unknown	unknown	unknown	unknown	unknown	unknown	unknown	unknown	unknown	unknown	unknown	unknown	unknown	unknown	unknown	unknown	crc	1	crc	unknown
102	ÄÐ	58	2020/2/7 8:57	685642	1	1	1	0	0	0	40-60	8.6	normal	13.2	normal	10.8	normal	NA	unknown	143	unknown	unknown	unknown	unknown	crc+	unknown	unknown	unknown	unknown	unknown	unknown	unknown	unknown	unknown	unknown	unknown	unknown	unknown	unknown	unknown	unknown	unknown	unknown	unknown	unknown	crc	1	crc	live+
103	Å®	66	2019/12/16 14:29	669350	2	1	1	1	0	0	>60	28.6	normal	61.7	high	23.5	normal	NA	unknown	83	unknown	unknown	unknown	breast+	unknown	unknown	unknown	unknown	unknown	unknown	unknown	unknown	unknown	unknown	unknown	unknown	unknown	unknown	unknown	unknown	unknown	unknown	unknown	unknown	unknown	breast	1	breast	live+
104	Å®	52	2019/11/25 8:52	659635	NA	1	1	0	0	0	40-60	15.1	normal	24	normal	14.9	normal	NA	unknown	129	Êõºó	unknown	unknown	unknown	crc+	unknown	unknown	unknown	unknown	unknown	unknown	unknown	unknown	unknown	unknown	unknown	unknown	unknown	unknown	unknown	unknown	unknown	unknown	unknown	unknown	crc	1	crc	unknown
105	ÄÐ	60	2021/8/1 10:03	1835211	1	1	1	1	0	0	40-60	28	normal	25.8	normal	13.7	normal	40.2	normal	77	¸¨Öú	unknown	unknown	unknown	crc+	unknown	unknown	unknown	unknown	unknown	unknown	unknown	unknown	unknown	unknown	unknown	unknown	unknown	unknown	unknown	unknown	unknown	unknown	unknown	unknown	crc	1	crc	unknown
106	Å®	65	2021/7/23 9:19	1829925	4	1	1	1	0	0	>60	17	normal	27.6	normal	9	normal	40.1	normal	74	Êõºó	unknown	unknown	breast+	unknown	unknown	unknown	unknown	unknown	unknown	unknown	unknown	unknown	unknown	unknown	unknown	unknown	unknown	unknown	unknown	unknown	unknown	unknown	unknown	unknown	breast	1	breast	unknown
107	ÄÐ	79	2020/1/6 8:10	677232	2	1	1	1	1	0	>60	64.1	high	NA	unknown	21.2	normal	NA	unknown	NA	unknown	unknown	unknown	unknown	crc+	unknown	unknown	unknown	unknown	unknown	unknown	unknown	unknown	unknown	unknown	unknown	unknown	unknown	unknown	unknown	unknown	unknown	unknown	unknown	unknown	crc	1	crc	live+
108	ÄÐ	72	2019/8/11 7:50	613688	2	1	1	1	1	0	>60	7.3	normal	20.1	normal	11.2	normal	NA	unknown	97	unknown	lung+	unknown	unknown	unknown	unknown	unknown	unknown	unknown	unknown	unknown	unknown	unknown	unknown	unknown	unknown	renal+	unknown	unknown	unknown	unknown	unknown	unknown	unknown	unknown	lung+renal	2	mpc	unknown
109	ÄÐ	52	2019/9/7 14:30	626431	1	1	1	0	0	0	40-60	14.8	normal	17.7	normal	11.9	normal	NA	unknown	83	unknown	unknown	unknown	unknown	unknown	unknown	unknown	unknown	unknown	unknown	unknown	unknown	unknown	unknown	unknown	unknown	unknown	unknown	unknown	unknown	unknown	unknown	unknown	unknown	unknown	unknown	1	unknown	unknown
110	Å®	52	2020/9/24 9:29	768684	1	1	1	0	0	0	40-60	29.3	normal	46.4	high	18.9	normal	NA	unknown	66	unknown	unknown	unknown	unknown	unknown	unknown	unknown	liver+	unknown	unknown	unknown	unknown	unknown	unknown	unknown	unknown	unknown	unknown	unknown	unknown	unknown	unknown	unknown	unknown	unknown	liver	1	other	unknown
111	ÄÐ	66	2019/10/6 9:06	639051	4	1	1	1	0	0	>60	14.1	normal	46.4	high	35.3	high	NA	unknown	NA	unknown	unknown	unknown	unknown	unknown	unknown	gastric+	unknown	unknown	unknown	unknown	unknown	unknown	unknown	unknown	unknown	unknown	unknown	unknown	unknown	unknown	unknown	unknown	unknown	unknown	gastric	1	gastric	live+
112	Å®	79	2020/5/15 17:34	718974	3	1	1	1	1	0	>60	6.1	normal	19.7	normal	23.1	normal	NA	unknown	231	unknown	unknown	unknown	unknown	crc+	unknown	unknown	unknown	unknown	unknown	unknown	unknown	unknown	unknown	unknown	unknown	unknown	unknown	unknown	unknown	unknown	unknown	unknown	unknown	unknown	crc	1	crc	live+
113	Å®	68	2018/7/31 12:51	444283	NA	1	1	1	0	0	>60	13	normal	NA	unknown	9.7	normal	NA	unknown	NA	unknown	unknown	unknown	unknown	unknown	unknown	unknown	unknown	unknown	unknown	unknown	unknown	cervix+	unknown	unknown	unknown	unknown	unknown	unknown	unknown	unknown	unknown	unknown	unknown	unknown	cervix	1	cervix	unknown
114	Å®	57	2021/5/15 8:15	849579	0	1	1	0	0	0	40-60	14.3	normal	NA	unknown	13.3	normal	NA	unknown	NA	unknown	unknown	unknown	unknown	crc+	unknown	unknown	unknown	unknown	unknown	unknown	unknown	unknown	unknown	unknown	unknown	unknown	unknown	unknown	unknown	unknown	unknown	unknown	unknown	unknown	crc	1	crc	live+
115	Å®	60	2020/11/7 14:40	784013	1	1	1	1	0	0	40-60	12.1	normal	17.9	normal	12.1	normal	NA	unknown	66	unknown	lung+	unknown	unknown	unknown	unknown	unknown	unknown	unknown	unknown	unknown	unknown	unknown	unknown	unknown	unknown	unknown	unknown	unknown	unknown	unknown	unknown	unknown	unknown	unknown	lung	1	lung	unknown
116	ÄÐ	59	2020/7/30 8:14	746915	2	1	1	0	0	0	40-60	16.2	normal	20	normal	10.6	normal	NA	unknown	100	unknown	lung+	unknown	unknown	unknown	unknown	unknown	unknown	unknown	unknown	unknown	unknown	unknown	unknown	unknown	unknown	unknown	unknown	unknown	unknown	unknown	unknown	unknown	unknown	unknown	lung	1	lung	unknown
117	ÄÐ	76	2021/7/8 9:40	1820576	4	1	1	1	1	0	>60	16.1	normal	NA	unknown	22.3	normal	39.3	normal	NA	¸¨Öú	unknown	unknown	unknown	crc+	unknown	unknown	unknown	unknown	unknown	unknown	unknown	unknown	unknown	unknown	unknown	unknown	unknown	unknown	unknown	unknown	unknown	unknown	unknown	unknown	crc	1	crc	unknown
118	Å®	75	2019/1/18 14:45	518555	NA	1	1	1	1	0	>60	9	normal	NA	unknown	17.7	normal	NA	unknown	88	unknown	unknown	unknown	unknown	unknown	unknown	gastric+	unknown	unknown	unknown	unknown	unknown	unknown	unknown	unknown	unknown	unknown	unknown	unknown	unknown	unknown	unknown	unknown	unknown	unknown	gastric	1	gastric	live+
119	Å®	68	2020/11/16 15:05	785809	1	1	1	1	0	0	>60	23.9	normal	NA	unknown	6.5	normal	NA	unknown	NA	unknown	unknown	unknown	unknown	unknown	unknown	unknown	unknown	unknown	unknown	unknown	unknown	unknown	unknown	unknown	unknown	unknown	sex+	unknown	unknown	unknown	unknown	unknown	unknown	unknown	sex	1	other	unknown
120	ÄÐ	56	2021/9/8 11:25	1886768	1	1	1	0	0	0	40-60	5.2	normal	14.2	normal	13.7	normal	32.8	normal	62	unknown	unknown	unknown	unknown	unknown	unknown	unknown	unknown	unknown	unknown	unknown	unknown	unknown	unknown	bladder+	unknown	unknown	unknown	unknown	unknown	unknown	unknown	unknown	unknown	unknown	bladder	1	bladder	unknown
121	ÄÐ	79	2018/11/17 7:42	491437	NA	1	1	1	1	0	>60	23	normal	NA	unknown	16.8	normal	NA	unknown	NA	unknown	unknown	unknown	unknown	crc+	unknown	unknown	unknown	unknown	unknown	unknown	unknown	unknown	unknown	unknown	unknown	unknown	unknown	unknown	unknown	unknown	unknown	unknown	unknown	unknown	crc	1	crc	live+
122	ÄÐ	76	2021/4/3 15:39	833397	2	1	1	1	1	0	>60	10.6	normal	33	normal	6.2	normal	36.8	normal	72	Î¬³Ö	lung+	unknown	unknown	unknown	unknown	unknown	unknown	unknown	unknown	easophage+	unknown	unknown	unknown	unknown	unknown	unknown	unknown	unknown	unknown	unknown	unknown	unknown	unknown	unknown	lung+easophage	2	mpc	unknown
123	Å®	55	2020/3/21 13:44	698022	1	1	1	0	0	0	40-60	15	normal	18.3	normal	8.1	normal	NA	unknown	106	unknown	lung+	sclc+	unknown	unknown	unknown	unknown	unknown	unknown	unknown	unknown	unknown	unknown	unknown	unknown	unknown	unknown	unknown	unknown	unknown	unknown	unknown	unknown	unknown	unknown	lung	1	lung	unknown
124	Å®	62	2021/4/20 18:02	840214	1	1	1	1	0	0	>60	36.3	normal	45.5	high	11.4	normal	36.8	normal	113	unknown	unknown	unknown	unknown	crc+	unknown	unknown	unknown	unknown	unknown	unknown	unknown	unknown	unknown	unknown	unknown	unknown	unknown	unknown	unknown	unknown	unknown	unknown	unknown	unknown	crc	1	crc	unknown
125	ÄÐ	61	2019/5/17 17:16	572397	1	1	1	1	0	0	>60	8.8	normal	14	normal	6.8	normal	NA	unknown	72	unknown	unknown	unknown	unknown	unknown	unknown	unknown	unknown	unknown	unknown	unknown	unknown	unknown	unknown	bladder+	unknown	unknown	unknown	unknown	unknown	unknown	unknown	unknown	unknown	unknown	bladder	1	bladder	unknown
126	ÄÐ	58	2020/3/30 9:04	701122	1	1	1	0	0	0	40-60	29	normal	116	high	608	high	NA	unknown	604	unknown	unknown	unknown	unknown	unknown	unknown	unknown	unknown	gal.bile+	unknown	unknown	unknown	unknown	unknown	unknown	unknown	unknown	unknown	unknown	unknown	unknown	unknown	unknown	unknown	unknown	gal.bile	1	gal.bile	live+
127	ÄÐ	70	2021/3/14 14:06	826131	2	1	1	1	1	0	>60	17.5	normal	29.5	normal	11.3	normal	39.7	normal	86	unknown	lung+	sclc+	unknown	unknown	unknown	unknown	unknown	unknown	unknown	unknown	unknown	unknown	unknown	unknown	unknown	unknown	unknown	unknown	unknown	unknown	unknown	unknown	unknown	unknown	lung	1	lung	live+
128	Å®	57	2021/2/15 8:28	814946	1	1	1	0	0	0	40-60	35.4	normal	32.5	normal	10.4	normal	47.9	normal	88	¸¨Öú	unknown	unknown	unknown	unknown	unknown	unknown	unknown	unknown	unknown	unknown	unknown	unknown	ovrian+	unknown	unknown	unknown	unknown	unknown	unknown	unknown	unknown	unknown	unknown	unknown	ovrian	1	ovrian	unknown
129	ÄÐ	43	2019/10/14 15:45	643056	4	1	0	0	0	0	40-60	30.2	normal	NA	unknown	12.9	normal	NA	unknown	116	unknown	unknown	unknown	unknown	crc+	unknown	unknown	unknown	unknown	unknown	unknown	unknown	unknown	unknown	unknown	unknown	unknown	unknown	unknown	unknown	unknown	unknown	unknown	unknown	unknown	crc	1	crc	unknown
130	ÄÐ	78	2019/8/31 16:23	623171	4	1	1	1	1	0	>60	7.4	normal	NA	unknown	NA	unknown	NA	unknown	NA	unknown	unknown	unknown	unknown	crc+	unknown	unknown	unknown	unknown	unknown	unknown	unknown	unknown	unknown	unknown	unknown	unknown	unknown	unknown	unknown	unknown	unknown	unknown	unknown	unknown	crc	1	crc	unknown
131	Å®	55	2020/6/17 15:23	730931	4	1	1	0	0	0	40-60	20.6	normal	29.5	normal	9.5	normal	NA	unknown	133	unknown	unknown	unknown	unknown	crc+	unknown	unknown	unknown	unknown	unknown	unknown	unknown	unknown	unknown	unknown	unknown	unknown	unknown	unknown	unknown	unknown	unknown	unknown	unknown	unknown	crc	1	crc	live+
132	Å®	66	2019/9/8 8:55	625847	3	1	1	1	0	0	>60	6.7	normal	NA	unknown	9.6	normal	NA	unknown	NA	unknown	unknown	unknown	unknown	unknown	unknown	unknown	unknown	unknown	unknown	unknown	uter+	unknown	unknown	unknown	unknown	unknown	unknown	unknown	unknown	unknown	unknown	unknown	unknown	unknown	uter	1	other	unknown
133	ÄÐ	66	2021/6/27 15:03	1813700	2	1	1	1	0	0	>60	58.9	high	30.5	normal	5.5	normal	34.3	normal	66	¸¨Öú	lung+	unknown	unknown	unknown	unknown	unknown	unknown	unknown	unknown	unknown	unknown	unknown	unknown	unknown	unknown	unknown	unknown	unknown	unknown	unknown	unknown	unknown	unknown	unknown	lung	1	lung	unknown
134	Å®	63	2020/1/3 13:26	676443	1	1	1	1	0	0	>60	19.8	normal	26.4	normal	14.4	normal	44.9	normal	92	unknown	unknown	unknown	unknown	unknown	unknown	unknown	unknown	unknown	unknown	unknown	unknown	unknown	ovrian+	unknown	unknown	unknown	unknown	unknown	unknown	unknown	unknown	unknown	unknown	unknown	ovrian	1	ovrian	unknown
135	ÄÐ	66	2021/8/28 8:16	1866418	1	1	1	1	0	0	>60	20.9	normal	NA	unknown	7.2	normal	41	normal	NA	unknown	unknown	unknown	unknown	crc+	unknown	unknown	unknown	unknown	unknown	unknown	unknown	unknown	unknown	unknown	unknown	unknown	unknown	unknown	unknown	unknown	unknown	unknown	unknown	unknown	crc	1	crc	unknown
136	ÄÐ	72	2021/7/5 18:26	1818827	5	1	1	1	1	0	>60	56.7	high	63.6	high	35.9	high	37.7	normal	70	¸¨Öú	unknown	unknown	unknown	crc+	unknown	unknown	unknown	unknown	unknown	unknown	unknown	unknown	unknown	unknown	unknown	unknown	unknown	unknown	unknown	unknown	unknown	unknown	unknown	unknown	crc	1	crc	unknown
137	ÄÐ	62	2020/10/18 9:29	776895	1	1	1	1	0	0	>60	9.6	normal	17.8	normal	17.6	normal	NA	unknown	112	unknown	unknown	unknown	unknown	unknown	unknown	gastric+	unknown	unknown	unknown	unknown	unknown	unknown	unknown	unknown	unknown	renal+	unknown	unknown	unknown	unknown	unknown	unknown	unknown	unknown	gastric+renal	2	mpc	unknown
138	Å®	77	2021/2/21 12:49	817957	3	1	1	1	1	0	>60	10.9	normal	21.9	normal	11.7	normal	35.7	normal	61	unknown	lung+	unknown	unknown	unknown	unknown	unknown	unknown	unknown	unknown	unknown	unknown	unknown	unknown	unknown	unknown	unknown	unknown	unknown	unknown	unknown	unknown	unknown	unknown	unknown	lung	1	lung	unknown
139	ÄÐ	70	2021/7/25 13:56	1829794	2	1	1	1	1	0	>60	26.8	normal	NA	unknown	10	normal	38.4	normal	NA	unknown	unknown	unknown	unknown	unknown	unknown	unknown	unknown	unknown	unknown	unknown	unknown	unknown	unknown	bladder+	unknown	unknown	unknown	unknown	unknown	unknown	unknown	unknown	unknown	unknown	bladder	1	bladder	unknown
140	ÄÐ	52	2021/7/2 9:44	1816753	1	1	1	0	0	0	40-60	20.8	normal	NA	unknown	15	normal	42.5	normal	NA	Î¬³Ö	unknown	unknown	unknown	crc+	unknown	unknown	unknown	unknown	unknown	unknown	unknown	unknown	unknown	unknown	unknown	unknown	unknown	unknown	unknown	unknown	unknown	unknown	unknown	unknown	crc	1	crc	unknown
141	ÄÐ	72	2020/7/22 11:20	744432	5	1	1	1	1	0	>60	NA	unknown	NA	unknown	NA	unknown	NA	unknown	NA	unknown	unknown	unknown	unknown	unknown	unknown	gastric+	unknown	unknown	unknown	unknown	unknown	unknown	unknown	unknown	unknown	unknown	unknown	unknown	unknown	unknown	unknown	unknown	unknown	unknown	gastric	1	gastric	unknown
142	ÄÐ	53	2020/12/5 15:26	793497	2	1	1	0	0	0	40-60	9.6	normal	17	normal	12.4	normal	NA	unknown	113	unknown	unknown	unknown	unknown	unknown	unknown	unknown	unknown	unknown	unknown	unknown	unknown	unknown	unknown	unknown	unknown	unknown	unknown	unknown	unknown	unknown	unknown	unknown	unknown	unknown	unknown	1	unknown	unknown
143	ÄÐ	53	2021/3/27 16:20	831044	2	1	1	0	0	0	40-60	38.7	normal	22.7	normal	6.6	normal	36.6	normal	82	¸¨Öú	unknown	unknown	unknown	unknown	unknown	unknown	unknown	unknown	unknown	unknown	unknown	unknown	unknown	unknown	unknown	unknown	unknown	unknown	unknown	unknown	unknown	sarcoma+	unknown	unknown	sarcoma	1	other	unknown
144	ÄÐ	69	2021/7/12 8:21	1822788	0	1	1	1	0	0	>60	15.7	normal	NA	unknown	10.4	normal	35.8	normal	NA	Î¬³Ö	unknown	unknown	unknown	crc+	unknown	unknown	unknown	unknown	unknown	unknown	unknown	unknown	unknown	unknown	unknown	unknown	unknown	unknown	unknown	unknown	unknown	unknown	unknown	unknown	crc	1	crc	live+
145	ÄÐ	69	2021/8/19 8:31	1848565	1	1	1	1	0	0	>60	68.2	high	45	high	15.2	normal	40.1	normal	122	Ò»Ïß	lung+	sclc+	unknown	unknown	unknown	unknown	unknown	unknown	unknown	unknown	unknown	unknown	unknown	unknown	unknown	unknown	unknown	unknown	unknown	unknown	unknown	unknown	unknown	unknown	lung	1	lung	unknown
146	Å®	69	2018/9/10 14:25	462419	NA	1	1	1	0	0	>60	9	normal	14	normal	5.2	normal	NA	unknown	91	unknown	lung+	sclc+	unknown	unknown	unknown	unknown	unknown	unknown	unknown	unknown	unknown	unknown	unknown	unknown	unknown	unknown	unknown	unknown	unknown	unknown	unknown	unknown	unknown	unknown	lung	1	lung	unknown
147	ÄÐ	73	2019/9/14 8:02	628485	NA	1	1	1	1	0	>60	16.9	normal	NA	unknown	NA	unknown	NA	unknown	NA	Î¬³Ö	unknown	unknown	unknown	unknown	unknown	unknown	unknown	unknown	pancrease+	unknown	unknown	unknown	unknown	unknown	unknown	unknown	unknown	unknown	unknown	unknown	unknown	unknown	unknown	unknown	pancrease	1	pancrease	live+
148	Å®	80	2019/11/29 10:45	662291	4	1	1	1	1	1	>60	23.7	normal	74.7	high	13	normal	NA	unknown	351	unknown	unknown	unknown	unknown	unknown	unknown	gastric+	unknown	unknown	unknown	unknown	unknown	unknown	unknown	unknown	unknown	unknown	unknown	unknown	unknown	unknown	unknown	unknown	unknown	unknown	gastric	1	gastric	live+
149	ÄÐ	64	2021/8/27 15:07	1865205	1	1	1	1	0	0	>60	22.4	normal	15.8	normal	12.3	normal	36.2	normal	93	¸¨Öú	lung+	unknown	unknown	unknown	unknown	unknown	unknown	unknown	unknown	unknown	unknown	unknown	unknown	unknown	unknown	unknown	unknown	unknown	unknown	unknown	unknown	unknown	unknown	unknown	lung	1	lung	unknown
150	Å®	39	2019/7/2 14:55	593131	NA	0	0	0	0	0	<40	9.6	normal	17.2	normal	8.8	normal	NA	unknown	NA	unknown	unknown	unknown	breast+	unknown	unknown	unknown	unknown	unknown	unknown	unknown	unknown	unknown	unknown	unknown	unknown	unknown	unknown	unknown	unknown	unknown	unknown	unknown	unknown	unknown	breast	1	breast	unknown
151	ÄÐ	69	2021/3/10 9:18	824582	3	1	1	1	0	0	>60	7.6	normal	16.1	normal	10.3	normal	36.3	normal	73	Î¬³Ö	unknown	unknown	unknown	unknown	unknown	unknown	unknown	unknown	unknown	easophage+	unknown	unknown	unknown	unknown	unknown	unknown	unknown	unknown	unknown	unknown	unknown	unknown	unknown	unknown	easophage	1	easophage	unknown
152	ÄÐ	56	2021/3/15 10:48	826479	1	1	1	0	0	0	40-60	24.5	normal	21.7	normal	10.9	normal	47.1	normal	71	unknown	lung+	unknown	unknown	unknown	unknown	unknown	unknown	unknown	unknown	unknown	unknown	unknown	unknown	unknown	unknown	unknown	unknown	unknown	unknown	unknown	unknown	unknown	unknown	unknown	lung	1	lung	unknown
153	ÄÐ	42	2019/12/22 8:26	671390	0	1	0	0	0	0	40-60	57.4	high	NA	unknown	10.1	normal	NA	unknown	NA	Êõºó	unknown	unknown	unknown	crc+	unknown	unknown	unknown	unknown	unknown	unknown	unknown	unknown	unknown	unknown	unknown	unknown	unknown	unknown	unknown	unknown	unknown	unknown	unknown	unknown	crc	1	crc	unknown
154	ÄÐ	54	2019/5/7 13:38	567151	0	1	1	0	0	0	40-60	28	normal	22.4	normal	6.4	normal	NA	unknown	107	unknown	lung+	sclc+	unknown	unknown	unknown	unknown	unknown	unknown	unknown	unknown	unknown	unknown	unknown	unknown	unknown	unknown	unknown	unknown	unknown	unknown	unknown	unknown	unknown	unknown	lung	1	lung	unknown
155	ÄÐ	63	2020/1/10 13:05	679171	2	1	1	1	0	0	>60	10	normal	13	normal	12.3	normal	NA	unknown	195	unknown	unknown	unknown	unknown	crc+	unknown	unknown	unknown	unknown	unknown	unknown	unknown	unknown	unknown	unknown	unknown	unknown	unknown	unknown	unknown	unknown	unknown	unknown	unknown	unknown	crc	1	crc	live+
156	ÄÐ	66	2021/5/14 15:29	849504	1	1	1	1	0	0	>60	38.6	normal	41.3	high	13.5	normal	36.6	normal	110	unknown	unknown	unknown	unknown	crc+	unknown	unknown	unknown	unknown	unknown	unknown	unknown	unknown	unknown	unknown	unknown	unknown	unknown	unknown	unknown	unknown	unknown	unknown	unknown	unknown	crc	1	crc	live+
157	ÄÐ	74	2021/7/27 14:47	1831882	2	1	1	1	1	0	>60	24.5	normal	29.6	normal	10.4	normal	34.8	normal	169	unknown	unknown	unknown	unknown	unknown	unknown	unknown	unknown	unknown	unknown	unknown	unknown	unknown	unknown	unknown	prostate+	unknown	unknown	unknown	unknown	unknown	unknown	unknown	unknown	unknown	prostate	1	other	unknown
158	Å®	61	2021/8/2 12:04	1835543	1	1	1	1	0	0	>60	11.9	normal	14.2	normal	8.1	normal	34.6	normal	66	¸¨Öú	unknown	unknown	breast+	unknown	unknown	unknown	unknown	unknown	unknown	unknown	unknown	unknown	unknown	unknown	unknown	unknown	unknown	unknown	unknown	unknown	unknown	unknown	unknown	unknown	breast	1	breast	unknown
159	ÄÐ	77	2021/4/12 10:26	836673	3	1	1	1	1	0	>60	20	normal	32	normal	10.8	normal	35.2	normal	93	unknown	lung+	unknown	unknown	unknown	unknown	unknown	unknown	unknown	unknown	unknown	unknown	unknown	unknown	unknown	unknown	unknown	unknown	unknown	unknown	unknown	unknown	unknown	unknown	unknown	lung	1	lung	unknown
160	ÄÐ	58	2020/10/5 8:52	772038	1	1	1	0	0	0	40-60	23.3	normal	NA	unknown	9.4	normal	NA	unknown	NA	Î¬³Ö	unknown	unknown	unknown	crc+	unknown	unknown	unknown	unknown	unknown	unknown	unknown	unknown	unknown	unknown	unknown	unknown	unknown	unknown	unknown	unknown	unknown	unknown	unknown	unknown	crc	1	crc	unknown
161	ÄÐ	73	2021/3/5 17:11	823104	2	1	1	1	1	0	>60	45.7	high	36.2	high	12	normal	37	normal	78	unknown	lung+	unknown	unknown	unknown	unknown	unknown	unknown	unknown	unknown	unknown	unknown	unknown	unknown	unknown	unknown	unknown	unknown	unknown	unknown	unknown	unknown	unknown	unknown	unknown	lung	1	lung	unknown
162	Å®	53	2020/9/18 14:20	766734	2	1	1	0	0	0	40-60	10.5	normal	22.8	normal	7.3	normal	NA	unknown	58	¸¨Öú	unknown	unknown	breast+	unknown	unknown	unknown	unknown	unknown	unknown	unknown	unknown	unknown	unknown	unknown	unknown	unknown	unknown	unknown	unknown	unknown	unknown	unknown	unknown	unknown	breast	1	breast	unknown
163	Å®	69	2020/7/4 17:01	737079	1	1	1	1	0	0	>60	16.9	normal	22.4	normal	15.9	normal	NA	unknown	103	¸¨Öú	lung+	unknown	unknown	unknown	unknown	unknown	unknown	unknown	unknown	unknown	unknown	unknown	unknown	unknown	unknown	unknown	unknown	unknown	unknown	unknown	unknown	unknown	unknown	unknown	lung	1	lung	unknown
164	ÄÐ	62	2021/8/5 9:28	1837900	1	1	1	1	0	0	>60	23.1	normal	20.7	normal	7.6	normal	46.7	normal	65	¸¨Öú	unknown	unknown	unknown	unknown	unknown	unknown	unknown	unknown	unknown	unknown	unknown	unknown	unknown	bladder+	unknown	unknown	unknown	unknown	unknown	unknown	unknown	unknown	unknown	unknown	bladder	1	bladder	unknown
165	ÄÐ	64	2020/11/26 14:22	790570	4	1	1	1	0	0	>60	6.3	normal	9.4	normal	9.7	normal	NA	unknown	96	unknown	unknown	unknown	unknown	unknown	unknown	unknown	unknown	unknown	unknown	easophage+	unknown	unknown	unknown	unknown	unknown	unknown	unknown	unknown	unknown	unknown	unknown	unknown	unknown	unknown	easophage	1	easophage	live+
166	ÄÐ	63	2019/12/1 10:18	662636	NA	1	1	1	0	0	>60	31.9	normal	NA	unknown	15.1	normal	NA	unknown	NA	unknown	unknown	unknown	breast+	unknown	unknown	unknown	unknown	unknown	unknown	unknown	unknown	unknown	unknown	unknown	unknown	unknown	unknown	unknown	unknown	unknown	unknown	unknown	unknown	unknown	breast	1	breast	live+
167	ÄÐ	65	2018/8/16 10:48	451584	NA	1	1	1	0	0	>60	2.4	normal	16.1	normal	17.6	normal	NA	unknown	89	unknown	unknown	unknown	unknown	unknown	unknown	unknown	liver+	unknown	unknown	unknown	unknown	unknown	unknown	unknown	unknown	unknown	unknown	unknown	unknown	unknown	unknown	unknown	unknown	unknown	liver	1	other	unknown
168	ÄÐ	72	2020/5/16 18:30	719255	NA	1	1	1	1	0	>60	10.8	normal	NA	unknown	20.2	normal	NA	unknown	NA	unknown	unknown	unknown	unknown	crc+	unknown	unknown	unknown	unknown	unknown	unknown	unknown	unknown	unknown	unknown	unknown	unknown	unknown	unknown	unknown	unknown	unknown	unknown	unknown	unknown	crc	1	crc	live+
169	ÄÐ	62	2021/5/8 8:26	846896	0	1	1	1	0	0	>60	23.7	normal	NA	unknown	5.6	normal	37.7	normal	NA	Î¬³Ö	unknown	unknown	unknown	crc+	unknown	unknown	unknown	unknown	unknown	unknown	unknown	unknown	unknown	unknown	unknown	unknown	unknown	unknown	unknown	unknown	unknown	unknown	unknown	unknown	crc	1	crc	live+
170	ÄÐ	48	2021/8/27 15:15	1865221	1	1	0	0	0	0	40-60	15.1	normal	23.1	normal	12.1	normal	38	normal	64	Êõºó	unknown	unknown	unknown	unknown	unknown	unknown	unknown	unknown	unknown	unknown	unknown	unknown	unknown	unknown	unknown	unknown	sex+	unknown	unknown	unknown	unknown	unknown	unknown	unknown	sex	1	other	unknown
171	ÄÐ	53	2021/8/25 16:08	1861322	1	1	1	0	0	0	40-60	8.2	normal	NA	unknown	14.3	normal	40.1	normal	NA	Î¬³Ö	unknown	unknown	unknown	crc+	unknown	unknown	unknown	unknown	unknown	unknown	unknown	unknown	unknown	unknown	unknown	unknown	unknown	unknown	unknown	unknown	unknown	unknown	unknown	unknown	crc	1	crc	unknown
172	ÄÐ	64	2021/7/9 16:27	1821314	4	1	1	1	0	0	>60	15.9	normal	21	normal	23	normal	29.5	low	189	unknown	unknown	unknown	unknown	unknown	unknown	unknown	unknown	unknown	unknown	unknown	unknown	unknown	unknown	unknown	unknown	unknown	unknown	unknown	unknown	unknown	unknown	sarcoma+	unknown	unknown	sarcoma	1	other	unknown
173	ÄÐ	74	2019/6/18 15:35	585778	2	1	1	1	1	0	>60	10.5	normal	NA	unknown	15	normal	NA	unknown	NA	unknown	lung+	sclc+	unknown	unknown	unknown	unknown	unknown	unknown	unknown	unknown	unknown	unknown	unknown	unknown	unknown	unknown	unknown	unknown	unknown	unknown	unknown	unknown	unknown	unknown	lung	1	lung	unknown
174	Å®	57	2021/8/14 14:19	1840332	1	1	1	0	0	0	40-60	26.2	normal	27.5	normal	6.2	normal	35.5	normal	149	unknown	unknown	unknown	unknown	unknown	unknown	unknown	unknown	unknown	unknown	unknown	unknown	cervix+	unknown	unknown	unknown	unknown	unknown	unknown	unknown	unknown	unknown	unknown	unknown	unknown	cervix	1	cervix	unknown
175	Å®	66	2020/3/27 14:37	700454	2	1	1	1	0	0	>60	115.5	high	380.4	high	282	high	NA	unknown	519	unknown	unknown	unknown	unknown	unknown	unknown	unknown	unknown	gal.bile+	unknown	unknown	unknown	unknown	unknown	unknown	unknown	unknown	unknown	unknown	unknown	unknown	unknown	unknown	unknown	unknown	gal.bile	1	gal.bile	live+
176	Å®	57	2019/6/12 15:11	584291	1	1	1	0	0	0	40-60	23	normal	23.4	normal	24.8	normal	NA	unknown	87	unknown	unknown	unknown	unknown	unknown	unknown	unknown	unknown	gal.bile+	unknown	unknown	unknown	unknown	unknown	unknown	unknown	unknown	unknown	unknown	unknown	unknown	unknown	unknown	unknown	unknown	gal.bile	1	gal.bile	unknown
177	Å®	56	2020/5/17 14:28	719417	1	1	1	0	0	0	40-60	111.9	high	60.4	high	31.7	high	NA	unknown	240	unknown	unknown	unknown	unknown	crc+	unknown	unknown	unknown	unknown	unknown	unknown	unknown	unknown	unknown	unknown	unknown	unknown	unknown	unknown	unknown	unknown	unknown	unknown	unknown	unknown	crc	1	crc	live+
178	ÄÐ	68	2021/1/18 12:56	807893	1	1	1	1	0	0	>60	15.8	normal	26	normal	10.7	normal	33.7	normal	96	unknown	lung+	unknown	unknown	unknown	unknown	unknown	unknown	unknown	unknown	unknown	unknown	unknown	unknown	unknown	unknown	unknown	unknown	unknown	unknown	unknown	unknown	unknown	unknown	unknown	lung	1	lung	live+
179	ÄÐ	64	2020/6/19 14:16	731455	2	1	1	1	0	0	>60	7.4	normal	17.6	normal	23.8	normal	NA	unknown	100	unknown	unknown	unknown	unknown	crc+	unknown	unknown	unknown	unknown	unknown	unknown	unknown	unknown	unknown	unknown	unknown	unknown	unknown	unknown	unknown	unknown	unknown	unknown	unknown	unknown	crc	1	crc	unknown
180	Å®	55	2019/12/29 13:41	673317	1	1	1	0	0	0	40-60	4.9	normal	12.4	normal	7.7	normal	36.8	normal	59	unknown	unknown	unknown	unknown	unknown	unknown	unknown	unknown	unknown	unknown	unknown	unknown	cervix+	unknown	unknown	unknown	unknown	unknown	unknown	unknown	unknown	unknown	unknown	unknown	unknown	cervix	1	cervix	unknown
181	ÄÐ	72	2021/8/11 14:50	1840897	2	1	1	1	1	0	>60	21.4	normal	27.3	normal	8.6	normal	33.6	normal	80	unknown	lung+	unknown	unknown	unknown	unknown	unknown	unknown	unknown	unknown	unknown	unknown	unknown	unknown	unknown	unknown	unknown	unknown	unknown	unknown	unknown	unknown	unknown	unknown	unknown	lung	1	lung	unknown
182	ÄÐ	43	2020/10/31 7:49	781447	0	1	0	0	0	0	40-60	14	normal	NA	unknown	16.2	normal	NA	unknown	NA	unknown	unknown	unknown	unknown	unknown	unknown	unknown	unknown	unknown	unknown	unknown	unknown	unknown	unknown	unknown	unknown	unknown	unknown	unknown	gist+	unknown	unknown	unknown	unknown	unknown	gist	1	other	unknown
183	Å®	66	2020/8/7 15:03	750900	2	1	1	1	0	0	>60	10.6	normal	15.5	normal	7.3	normal	NA	unknown	245	unknown	unknown	unknown	breast+	unknown	unknown	unknown	unknown	unknown	unknown	unknown	unknown	unknown	unknown	unknown	unknown	unknown	unknown	unknown	unknown	unknown	unknown	unknown	unknown	unknown	breast	1	breast	unknown
184	Å®	67	2020/6/13 15:23	729375	1	1	1	1	0	0	>60	120.1	high	191.5	high	22.3	normal	NA	unknown	364	unknown	unknown	unknown	unknown	unknown	unknown	unknown	unknown	unknown	unknown	unknown	unknown	unknown	ovrian+	unknown	unknown	unknown	unknown	unknown	unknown	unknown	unknown	unknown	unknown	unknown	ovrian	1	ovrian	live+
185	Å®	65	2021/5/25 15:48	1795553	1	1	1	1	0	0	>60	10	normal	21.2	normal	6.2	normal	40	normal	44	Êõºó	unknown	unknown	unknown	unknown	unknown	unknown	unknown	unknown	unknown	unknown	unknown	unknown	ovrian+	unknown	unknown	unknown	unknown	unknown	unknown	unknown	unknown	unknown	unknown	unknown	ovrian	1	ovrian	unknown
186	ÄÐ	70	2021/7/6 14:07	1819301	2	1	1	1	1	0	>60	22.3	normal	NA	unknown	18.7	normal	35.6	normal	NA	Î¬³Ö	unknown	unknown	unknown	crc+	unknown	unknown	unknown	unknown	unknown	unknown	unknown	unknown	unknown	unknown	unknown	unknown	unknown	unknown	unknown	unknown	unknown	unknown	unknown	unknown	crc	1	crc	live+
187	Å®	60	2019/8/13 8:45	614737	NA	1	1	1	0	0	40-60	21.5	normal	NA	unknown	12.5	normal	NA	unknown	NA	unknown	lung+	unknown	unknown	unknown	unknown	unknown	unknown	unknown	unknown	unknown	unknown	unknown	unknown	unknown	unknown	unknown	unknown	unknown	unknown	unknown	unknown	unknown	unknown	unknown	lung	1	lung	unknown
188	ÄÐ	72	2021/6/28 14:48	1814371	2	1	1	1	1	0	>60	13.1	normal	14	normal	27.7	high	23.2	low	80	unknown	unknown	unknown	unknown	crc+	unknown	unknown	unknown	unknown	unknown	unknown	unknown	unknown	unknown	unknown	unknown	unknown	unknown	unknown	unknown	unknown	unknown	unknown	unknown	unknown	crc	1	crc	live+
189	Å®	64	2018/7/14 10:16	436653	NA	1	1	1	0	0	>60	15.6	normal	31.1	normal	14.5	normal	NA	unknown	107	unknown	unknown	unknown	unknown	unknown	unknown	unknown	unknown	unknown	unknown	unknown	unknown	unknown	unknown	unknown	unknown	unknown	unknown	unknown	unknown	unknown	unknown	unknown	unknown	unknown	unknown	1	unknown	unknown
190	Å®	68	2021/6/26 13:53	1813229	1	1	1	1	0	0	>60	6.6	normal	15.4	normal	7	normal	35.6	normal	64	unknown	unknown	unknown	unknown	unknown	unknown	unknown	unknown	unknown	unknown	unknown	uter+	unknown	unknown	unknown	unknown	unknown	unknown	unknown	unknown	unknown	unknown	unknown	unknown	unknown	uter	1	other	unknown
191	Å®	46	2021/1/22 14:13	809375	1	1	0	0	0	0	40-60	9.5	normal	22.8	normal	4.8	normal	24.5	low	83	unknown	unknown	unknown	unknown	unknown	unknown	gastric+	unknown	unknown	unknown	unknown	unknown	unknown	unknown	unknown	unknown	unknown	unknown	unknown	unknown	unknown	unknown	unknown	unknown	unknown	gastric	1	gastric	unknown
192	ÄÐ	57	2019/12/31 9:01	675020	1	1	1	0	0	0	40-60	14.4	normal	21.1	normal	9.5	normal	40.7	normal	87	unknown	unknown	unknown	unknown	unknown	unknown	unknown	unknown	unknown	unknown	easophage+	unknown	unknown	unknown	bladder+	unknown	unknown	unknown	unknown	unknown	unknown	unknown	unknown	unknown	unknown	easophage+bladder	2	mpc	unknown
193	Å®	65	2021/5/14 16:26	849517	1	1	1	1	0	0	>60	12.4	normal	17.3	normal	10.5	normal	35.8	normal	102	unknown	lung+	unknown	unknown	unknown	unknown	unknown	unknown	unknown	unknown	unknown	unknown	unknown	unknown	unknown	unknown	unknown	unknown	unknown	unknown	unknown	unknown	unknown	unknown	unknown	lung	1	lung	unknown
194	ÄÐ	74	2021/2/5 15:47	813874	2	1	1	1	1	0	>60	28.2	normal	35.4	high	15.4	normal	42	normal	113	unknown	unknown	unknown	unknown	crc+	unknown	unknown	unknown	unknown	unknown	unknown	unknown	unknown	unknown	unknown	unknown	unknown	unknown	unknown	unknown	unknown	unknown	unknown	unknown	unknown	crc	1	crc	live+
195	ÄÐ	63	2021/1/5 8:29	803267	NA	1	1	1	0	0	>60	15.5	normal	NA	unknown	8.3	normal	40.9	normal	NA	Î¬³Ö	unknown	unknown	unknown	crc+	unknown	unknown	unknown	unknown	unknown	unknown	unknown	unknown	unknown	unknown	unknown	unknown	unknown	unknown	unknown	unknown	unknown	unknown	unknown	unknown	crc	1	crc	live+
196	Å®	52	2019/10/27 8:30	648438	1	1	1	0	0	0	40-60	35.9	normal	40.5	high	22.1	normal	NA	unknown	144	unknown	unknown	unknown	unknown	crc+	unknown	unknown	unknown	unknown	unknown	unknown	unknown	unknown	unknown	unknown	unknown	unknown	unknown	unknown	unknown	unknown	unknown	unknown	unknown	unknown	crc	1	crc	unknown
197	ÄÐ	59	2019/9/2 15:54	624259	1	1	1	0	0	0	40-60	62	high	45.6	high	11.2	normal	NA	unknown	100	unknown	unknown	unknown	unknown	crc+	unknown	unknown	unknown	unknown	unknown	unknown	unknown	unknown	unknown	unknown	unknown	unknown	unknown	unknown	unknown	unknown	unknown	unknown	unknown	unknown	crc	1	crc	live+
198	ÄÐ	54	2020/3/27 13:38	699233	1	1	1	0	0	0	40-60	42	high	39.7	high	12.2	normal	NA	unknown	121	unknown	unknown	unknown	unknown	crc+	unknown	unknown	unknown	unknown	unknown	unknown	unknown	unknown	unknown	unknown	unknown	unknown	unknown	unknown	unknown	unknown	unknown	unknown	unknown	unknown	crc	1	crc	live+
199	Å®	62	2019/9/28 15:16	636016	0	1	1	1	0	0	>60	9.2	normal	16.2	normal	6.8	normal	NA	unknown	34	unknown	unknown	unknown	unknown	unknown	unknown	unknown	unknown	unknown	unknown	unknown	uter+	unknown	unknown	unknown	unknown	unknown	unknown	unknown	unknown	unknown	unknown	unknown	unknown	unknown	uter	1	other	unknown
200	Å®	66	2020/11/25 8:34	789966	1	1	1	1	0	0	>60	28.4	normal	34.1	normal	10.4	normal	NA	unknown	190	unknown	lung+	unknown	unknown	unknown	unknown	unknown	unknown	unknown	unknown	unknown	unknown	unknown	unknown	unknown	unknown	unknown	unknown	unknown	unknown	unknown	unknown	unknown	unknown	unknown	lung	1	lung	unknown
201	ÄÐ	22	2018/9/13 15:15	464161	NA	0	0	0	0	0	<40	34	normal	23	normal	6.8	normal	NA	unknown	109	unknown	unknown	unknown	unknown	unknown	unknown	unknown	unknown	unknown	unknown	unknown	unknown	unknown	unknown	unknown	unknown	unknown	unknown	unknown	unknown	unknown	unknown	unknown	unknown	unknown	unknown	1	unknown	unknown
202	Å®	70	2021/1/12 15:02	805948	6	1	1	1	1	0	>60	5	normal	NA	unknown	10.9	normal	24.5	low	98	unknown	unknown	unknown	unknown	unknown	unknown	unknown	unknown	unknown	pancrease+	unknown	unknown	unknown	unknown	unknown	unknown	unknown	unknown	unknown	unknown	unknown	unknown	unknown	unknown	unknown	pancrease	1	pancrease	unknown
203	Å®	65	2020/6/24 11:16	730735	4	1	1	1	0	0	>60	9.3	normal	NA	unknown	14	normal	NA	unknown	NA	¸¨Öú	unknown	unknown	unknown	crc+	unknown	unknown	unknown	unknown	unknown	unknown	unknown	unknown	unknown	unknown	unknown	unknown	unknown	unknown	unknown	unknown	unknown	unknown	unknown	unknown	crc	1	crc	unknown
204	Å®	65	2021/8/26 13:39	1863072	1	1	1	1	0	0	>60	12.7	normal	26	normal	14.6	normal	34.7	normal	140	unknown	lung+	unknown	unknown	unknown	unknown	gastric+	unknown	unknown	unknown	unknown	unknown	unknown	unknown	unknown	unknown	unknown	unknown	unknown	unknown	unknown	unknown	unknown	unknown	unknown	lung+gastric	2	mpc	unknown
205	ÄÐ	42	2020/4/12 9:08	706174	2	1	0	0	0	0	40-60	46	high	NA	unknown	18.7	normal	NA	unknown	NA	¸¨Öú	unknown	unknown	unknown	crc+	unknown	unknown	unknown	unknown	unknown	unknown	unknown	unknown	unknown	unknown	unknown	unknown	unknown	unknown	unknown	unknown	unknown	unknown	unknown	unknown	crc	1	crc	live+
206	Å®	61	2019/2/24 14:44	533396	1	1	1	1	0	0	>60	42.2	high	NA	unknown	24.2	normal	NA	unknown	108	unknown	unknown	unknown	unknown	unknown	unknown	gastric+	unknown	unknown	unknown	unknown	unknown	unknown	unknown	unknown	unknown	unknown	unknown	unknown	unknown	unknown	unknown	unknown	unknown	unknown	gastric	1	gastric	unknown
207	Å®	50	2019/11/18 16:49	657895	2	1	1	0	0	0	40-60	14.1	normal	24.1	normal	8.2	normal	NA	unknown	313	unknown	unknown	unknown	breast+	unknown	unknown	unknown	unknown	unknown	unknown	unknown	unknown	unknown	unknown	unknown	unknown	unknown	unknown	unknown	unknown	unknown	unknown	unknown	unknown	unknown	breast	1	breast	unknown
208	ÄÐ	57	2021/8/8 9:30	1839520	1	1	1	0	0	0	40-60	14.2	normal	19.5	normal	10.9	normal	39.1	normal	101	Ò»Ïß	unknown	unknown	unknown	crc+	unknown	unknown	unknown	unknown	unknown	unknown	unknown	unknown	unknown	unknown	unknown	unknown	unknown	unknown	unknown	unknown	unknown	unknown	unknown	unknown	crc	1	crc	live+
209	Å®	71	2020/12/6 16:51	793775	2	1	1	1	1	0	>60	16.6	normal	19.5	normal	10	normal	NA	unknown	141	unknown	unknown	unknown	unknown	crc+	unknown	unknown	unknown	unknown	unknown	unknown	uter+	unknown	unknown	unknown	unknown	unknown	unknown	unknown	unknown	unknown	unknown	unknown	unknown	unknown	crc+uter	2	mpc	live+
210	Å®	35	2021/5/6 9:46	846142	1	0	0	0	0	0	<40	NA	unknown	NA	unknown	NA	unknown	NA	unknown	NA	unknown	unknown	unknown	breast+	unknown	unknown	unknown	unknown	unknown	unknown	unknown	unknown	unknown	unknown	unknown	unknown	unknown	unknown	unknown	unknown	unknown	unknown	unknown	unknown	unknown	breast	1	breast	unknown
211	Å®	56	2021/1/24 11:27	809812	1	1	1	0	0	0	40-60	18.9	normal	27.2	normal	5.4	normal	41.5	normal	92	Î¬³Ö	unknown	unknown	unknown	unknown	unknown	unknown	unknown	unknown	unknown	unknown	unknown	unknown	unknown	unknown	unknown	unknown	unknown	unknown	unknown	unknown	unknown	sarcoma+	unknown	unknown	sarcoma	1	other	unknown
212	Å®	34	2021/7/14 10:40	1824410	4	0	0	0	0	0	<40	181.4	high	336.3	high	28.2	high	34.5	normal	392	unknown	unknown	unknown	breast+	unknown	unknown	unknown	unknown	unknown	unknown	unknown	unknown	unknown	unknown	unknown	unknown	unknown	unknown	unknown	unknown	unknown	unknown	unknown	unknown	unknown	breast	1	breast	live+
213	ÄÐ	60	2020/12/1 13:09	791659	3	1	1	1	0	0	40-60	10	normal	NA	unknown	11.4	normal	NA	unknown	140	unknown	unknown	unknown	unknown	unknown	unknown	unknown	unknown	unknown	unknown	easophage+	unknown	unknown	unknown	unknown	unknown	unknown	unknown	unknown	unknown	unknown	unknown	unknown	unknown	unknown	easophage	1	easophage	live+
214	ÄÐ	68	2021/8/22 15:28	1855084	2	1	1	1	0	0	>60	12.9	normal	30.4	normal	10.8	normal	30.1	normal	98	Ò»Ïß	unknown	unknown	unknown	unknown	unknown	gastric+	unknown	unknown	unknown	unknown	unknown	unknown	unknown	unknown	unknown	unknown	unknown	unknown	unknown	unknown	unknown	unknown	unknown	unknown	gastric	1	gastric	unknown
215	ÄÐ	53	2018/6/8 7:47	420736	NA	1	1	0	0	0	40-60	99.2	high	37.3	high	12.2	normal	NA	unknown	77	unknown	unknown	unknown	unknown	unknown	unknown	unknown	unknown	unknown	unknown	unknown	unknown	unknown	unknown	unknown	unknown	unknown	unknown	unknown	unknown	unknown	melanoma+	unknown	unknown	unknown	melanoma	1	other	unknown
216	Å®	63	2021/7/18 14:47	1826596	4	1	1	1	0	0	>60	88.1	high	72	high	5.9	normal	30.9	normal	136	unknown	unknown	unknown	unknown	unknown	unknown	unknown	unknown	unknown	pancrease+	unknown	unknown	unknown	unknown	unknown	unknown	unknown	unknown	unknown	unknown	unknown	unknown	unknown	unknown	unknown	pancrease	1	pancrease	unknown
217	ÄÐ	57	2020/4/25 8:52	711681	1	1	1	0	0	0	40-60	16.9	normal	33.9	normal	10.8	normal	NA	unknown	151	unknown	lung+	unknown	unknown	unknown	unknown	unknown	unknown	unknown	unknown	unknown	unknown	unknown	unknown	unknown	unknown	unknown	unknown	unknown	unknown	unknown	unknown	unknown	unknown	unknown	lung	1	lung	live+
218	Å®	46	2018/12/20 11:49	505635	NA	1	0	0	0	0	40-60	34	normal	35	normal	10.7	normal	NA	unknown	60	unknown	unknown	unknown	breast+	unknown	unknown	unknown	unknown	unknown	unknown	unknown	unknown	unknown	unknown	unknown	unknown	unknown	unknown	unknown	unknown	unknown	unknown	unknown	unknown	unknown	breast	1	breast	unknown
219	ÄÐ	69	2021/9/3 8:05	1878380	1	1	1	1	0	0	>60	62.1	high	NA	unknown	8.6	normal	39.2	normal	NA	unknown	unknown	unknown	unknown	crc+	unknown	unknown	unknown	unknown	unknown	unknown	unknown	unknown	unknown	unknown	unknown	unknown	unknown	unknown	unknown	unknown	unknown	unknown	unknown	unknown	crc	1	crc	live+
220	Å®	68	2019/7/7 14:53	596513	4	1	1	1	0	0	>60	18.1	normal	39.4	high	66.2	high	NA	unknown	200	unknown	unknown	unknown	unknown	crc+	unknown	unknown	unknown	unknown	unknown	unknown	unknown	unknown	unknown	unknown	unknown	unknown	unknown	unknown	unknown	unknown	unknown	unknown	unknown	unknown	crc	1	crc	unknown
221	Å®	80	2020/9/2 15:57	760966	3	1	1	1	1	1	>60	10	normal	NA	unknown	NA	unknown	NA	unknown	NA	unknown	unknown	unknown	unknown	unknown	unknown	unknown	unknown	unknown	unknown	unknown	unknown	cervix+	unknown	unknown	unknown	unknown	unknown	unknown	unknown	unknown	unknown	unknown	unknown	unknown	cervix	1	cervix	unknown
222	Å®	67	2021/2/16 8:24	815544	1	1	1	1	0	0	>60	20.3	normal	34.1	normal	12.9	normal	37.2	normal	93	¸¨Öú	unknown	unknown	unknown	crc+	unknown	unknown	unknown	unknown	unknown	unknown	unknown	unknown	unknown	unknown	unknown	unknown	unknown	unknown	unknown	unknown	unknown	unknown	unknown	unknown	crc	1	crc	unknown
223	ÄÐ	50	2021/5/6 10:00	845958	1	1	1	0	0	0	40-60	12.5	normal	17.2	normal	17.9	normal	37.7	normal	82	unknown	unknown	unknown	unknown	crc+	appendix+	unknown	unknown	unknown	unknown	unknown	unknown	unknown	unknown	unknown	unknown	unknown	unknown	unknown	unknown	unknown	unknown	unknown	unknown	unknown	crc+appendix	2	mpc	unknown
224	Å®	63	2020/9/9 10:03	763338	2	1	1	1	0	0	>60	35.8	normal	43.1	high	10.4	normal	NA	unknown	164	unknown	unknown	unknown	breast+	unknown	unknown	unknown	unknown	unknown	unknown	unknown	unknown	unknown	unknown	unknown	unknown	unknown	unknown	unknown	unknown	unknown	unknown	unknown	unknown	unknown	breast	1	breast	unknown
225	ÄÐ	63	2020/4/16 8:56	704302	NA	1	1	1	0	0	>60	19.3	normal	NA	unknown	20.9	normal	NA	unknown	NA	unknown	unknown	unknown	unknown	crc+	unknown	unknown	unknown	unknown	unknown	unknown	unknown	unknown	unknown	unknown	unknown	unknown	unknown	unknown	unknown	unknown	unknown	unknown	unknown	unknown	crc	1	crc	unknown
226	ÄÐ	68	2021/1/18 8:22	807612	NA	1	1	1	0	0	>60	54.7	high	NA	unknown	12.6	normal	38.9	normal	NA	Î¬³Ö	unknown	unknown	unknown	crc+	unknown	unknown	unknown	unknown	unknown	unknown	unknown	unknown	unknown	unknown	unknown	unknown	unknown	unknown	unknown	unknown	unknown	unknown	unknown	unknown	crc	1	crc	live+
227	Å®	63	2020/12/22 8:54	798787	2	1	1	1	0	0	>60	16.5	normal	20.4	normal	13.2	normal	NA	unknown	62	unknown	unknown	unknown	breast+	unknown	unknown	unknown	unknown	unknown	unknown	unknown	unknown	unknown	unknown	unknown	unknown	unknown	unknown	unknown	unknown	unknown	unknown	unknown	unknown	unknown	breast	1	breast	live+
228	Å®	64	2021/6/15 7:59	1806431	1	1	1	1	0	0	>60	10.7	normal	16.1	normal	8	normal	44.4	normal	118	unknown	unknown	unknown	unknown	unknown	unknown	unknown	unknown	unknown	unknown	unknown	unknown	unknown	ovrian+	unknown	unknown	unknown	unknown	unknown	unknown	unknown	unknown	unknown	unknown	unknown	ovrian	1	ovrian	unknown
229	Å®	79	2020/4/30 16:45	713689	1	1	1	1	1	0	>60	13.5	normal	NA	unknown	12.1	normal	NA	unknown	53	unknown	unknown	unknown	unknown	crc+	unknown	unknown	unknown	unknown	unknown	unknown	unknown	unknown	unknown	unknown	unknown	unknown	unknown	unknown	unknown	unknown	unknown	unknown	unknown	unknown	crc	1	crc	unknown
230	ÄÐ	70	2020/5/21 10:13	720967	3	1	1	1	1	0	>60	14.1	normal	23.2	normal	8.8	normal	NA	unknown	130	unknown	unknown	unknown	unknown	unknown	unknown	unknown	unknown	unknown	unknown	unknown	unknown	unknown	unknown	unknown	prostate+	unknown	unknown	unknown	unknown	unknown	unknown	unknown	unknown	unknown	prostate	1	other	unknown
231	Å®	65	2019/7/19 14:13	602000	2	1	1	1	0	0	>60	59.4	high	48.7	high	12.8	normal	NA	unknown	70	unknown	unknown	unknown	unknown	crc+	unknown	unknown	unknown	unknown	unknown	unknown	unknown	unknown	unknown	unknown	unknown	unknown	unknown	unknown	unknown	unknown	unknown	unknown	unknown	unknown	crc	1	crc	unknown
232	ÄÐ	74	2019/8/13 16:27	615158	3	1	1	1	1	0	>60	39.3	normal	43.1	high	10.8	normal	NA	unknown	66	unknown	lung+	sclc+	unknown	unknown	unknown	unknown	unknown	unknown	unknown	unknown	unknown	unknown	unknown	unknown	unknown	unknown	unknown	unknown	unknown	unknown	unknown	unknown	unknown	unknown	lung	1	lung	unknown
233	ÄÐ	71	2020/10/28 15:02	780503	3	1	1	1	1	0	>60	7.9	normal	14.8	normal	4.8	normal	NA	unknown	82	unknown	unknown	unknown	unknown	unknown	unknown	unknown	unknown	unknown	unknown	easophage+	unknown	unknown	unknown	unknown	unknown	unknown	unknown	unknown	unknown	unknown	unknown	unknown	unknown	unknown	easophage	1	easophage	unknown
234	ÄÐ	67	2021/5/20 14:17	1793808	1	1	1	1	0	0	>60	73.5	high	140	high	17.9	normal	29.9	low	314	unknown	unknown	unknown	unknown	unknown	unknown	gastric+	unknown	unknown	unknown	unknown	unknown	unknown	unknown	unknown	unknown	unknown	unknown	unknown	unknown	unknown	unknown	unknown	unknown	unknown	gastric	1	gastric	live+
235	ÄÐ	66	2021/1/13 13:36	806336	2	1	1	1	0	0	>60	12.3	normal	18.9	normal	9.4	normal	36.7	normal	77	unknown	unknown	unknown	unknown	unknown	unknown	unknown	unknown	gal.bile+	unknown	unknown	unknown	unknown	unknown	unknown	unknown	unknown	unknown	unknown	unknown	unknown	unknown	unknown	unknown	unknown	gal.bile	1	gal.bile	unknown
236	ÄÐ	31	2020/4/13 9:53	706628	1	0	0	0	0	0	<40	32.3	normal	22.8	normal	12.1	normal	NA	unknown	81	unknown	unknown	unknown	unknown	unknown	unknown	unknown	unknown	unknown	unknown	unknown	unknown	unknown	unknown	unknown	unknown	unknown	unknown	unknown	unknown	unknown	unknown	unknown	unknown	unknown	unknown	1	unknown	unknown
237	ÄÐ	64	2020/10/20 11:10	777755	1	1	1	1	0	0	>60	11.1	normal	23.7	normal	11.4	normal	NA	unknown	96	unknown	unknown	unknown	unknown	unknown	unknown	gastric+	unknown	unknown	unknown	unknown	unknown	unknown	unknown	unknown	unknown	unknown	unknown	unknown	unknown	unknown	unknown	unknown	unknown	unknown	gastric	1	gastric	unknown
238	Å®	55	2021/3/9 9:03	824257	2	1	1	0	0	0	40-60	20.3	normal	27.5	normal	13.6	normal	41.9	normal	64	unknown	lung+	unknown	unknown	unknown	unknown	unknown	unknown	unknown	unknown	unknown	unknown	unknown	unknown	unknown	unknown	unknown	unknown	unknown	unknown	unknown	unknown	unknown	unknown	unknown	lung	1	lung	live+
239	ÄÐ	72	2020/3/24 15:33	699267	2	1	1	1	1	0	>60	22.4	normal	41.9	high	16.1	normal	NA	unknown	106	unknown	unknown	unknown	unknown	crc+	unknown	unknown	unknown	unknown	unknown	unknown	unknown	unknown	unknown	unknown	unknown	unknown	unknown	unknown	unknown	unknown	unknown	unknown	unknown	unknown	crc	1	crc	live+
240	ÄÐ	58	2021/6/18 16:17	1808769	1	1	1	0	0	0	40-60	8.4	normal	17.4	normal	8.6	normal	39.1	normal	57	unknown	lung+	sclc+	unknown	unknown	unknown	unknown	unknown	unknown	unknown	unknown	unknown	unknown	unknown	unknown	unknown	unknown	unknown	unknown	unknown	unknown	unknown	unknown	unknown	unknown	lung	1	lung	live+
241	ÄÐ	74	2021/7/24 7:37	1830424	5	1	1	1	1	0	>60	39.8	normal	NA	unknown	14.8	normal	32.7	normal	NA	unknown	unknown	unknown	unknown	crc+	unknown	unknown	unknown	unknown	unknown	unknown	unknown	unknown	unknown	unknown	unknown	unknown	unknown	unknown	unknown	unknown	unknown	unknown	unknown	unknown	crc	1	crc	live+
242	Å®	71	2019/8/20 14:17	618301	3	1	1	1	1	0	>60	21.5	normal	23.1	normal	8.1	normal	NA	unknown	117	Î¬³Ö	lung+	unknown	unknown	unknown	unknown	unknown	unknown	unknown	unknown	unknown	unknown	unknown	unknown	unknown	unknown	unknown	unknown	unknown	unknown	unknown	unknown	unknown	unknown	unknown	lung	1	lung	unknown
243	Å®	56	2019/8/20 8:20	618004	1	1	1	0	0	0	40-60	6	normal	13.8	normal	6.5	normal	NA	unknown	60	Î¬³Ö	unknown	unknown	unknown	crc+	unknown	unknown	unknown	unknown	unknown	unknown	unknown	unknown	unknown	unknown	unknown	unknown	unknown	unknown	unknown	unknown	unknown	unknown	unknown	unknown	crc	1	crc	unknown
244	ÄÐ	57	2019/11/26 10:24	660943	2	1	1	0	0	0	40-60	16.1	normal	24	normal	11.1	normal	NA	unknown	81	unknown	unknown	unknown	unknown	unknown	unknown	unknown	unknown	unknown	unknown	unknown	unknown	unknown	unknown	unknown	unknown	unknown	unknown	unknown	unknown	unknown	unknown	sarcoma+	unknown	unknown	sarcoma	1	other	unknown
245	Å®	44	2021/6/19 8:09	1808903	2	1	0	0	0	0	40-60	35	normal	22.4	normal	8.9	normal	42.4	normal	87	unknown	unknown	unknown	unknown	unknown	unknown	unknown	unknown	unknown	unknown	unknown	unknown	unknown	ovrian+	unknown	unknown	unknown	unknown	unknown	unknown	unknown	unknown	unknown	unknown	unknown	ovrian	1	ovrian	unknown
246	Å®	62	2019/2/20 14:32	531557	0	1	1	1	0	0	>60	8	normal	27	normal	10.5	normal	NA	unknown	172	unknown	lung+	unknown	unknown	unknown	unknown	unknown	unknown	unknown	unknown	unknown	unknown	unknown	unknown	unknown	unknown	unknown	unknown	unknown	unknown	unknown	unknown	unknown	unknown	unknown	lung	1	lung	unknown
247	Å®	68	2021/7/15 9:34	1825014	4	1	1	1	0	0	>60	42.8	high	30.9	normal	7.1	normal	33.4	normal	114	unknown	unknown	unknown	unknown	crc+	unknown	unknown	unknown	unknown	unknown	unknown	unknown	unknown	unknown	unknown	unknown	unknown	unknown	unknown	unknown	unknown	unknown	unknown	unknown	unknown	crc	1	crc	unknown
248	ÄÐ	48	2019/12/24 15:00	672481	2	1	0	0	0	0	40-60	17.5	normal	17.9	normal	5.8	normal	NA	unknown	54	unknown	lung+	sclc+	unknown	unknown	unknown	unknown	unknown	unknown	unknown	unknown	unknown	unknown	unknown	unknown	unknown	unknown	unknown	unknown	unknown	unknown	unknown	unknown	unknown	unknown	lung	1	lung	unknown
249	ÄÐ	78	2021/1/5 13:35	803447	2	1	1	1	1	0	>60	12.5	normal	44.7	high	7.9	normal	31.1	normal	85	unknown	lung+	unknown	unknown	unknown	unknown	unknown	unknown	unknown	unknown	unknown	unknown	unknown	unknown	unknown	unknown	unknown	unknown	unknown	unknown	unknown	unknown	unknown	unknown	unknown	lung	1	lung	unknown
250	ÄÐ	75	2019/11/22 10:02	659332	2	1	1	1	1	0	>60	24.8	normal	43	high	18.8	normal	NA	unknown	89	unknown	unknown	unknown	unknown	unknown	unknown	gastric+	unknown	unknown	unknown	unknown	unknown	unknown	unknown	unknown	unknown	unknown	unknown	unknown	unknown	unknown	unknown	unknown	unknown	unknown	gastric	1	gastric	live+
251	Å®	57	2021/6/27 15:41	1813729	2	1	1	0	0	0	40-60	32.1	normal	42.4	high	8.6	normal	34.9	normal	94	¸¨Öú	unknown	unknown	unknown	crc+	unknown	unknown	unknown	unknown	unknown	unknown	unknown	unknown	unknown	unknown	unknown	unknown	unknown	unknown	unknown	unknown	unknown	unknown	unknown	unknown	crc	1	crc	live+
252	ÄÐ	64	2020/4/10 9:53	705634	1	1	1	1	0	0	>60	50.7	high	43.4	high	25.8	high	NA	unknown	517	unknown	unknown	unknown	unknown	unknown	unknown	unknown	unknown	unknown	pancrease+	unknown	unknown	unknown	unknown	unknown	unknown	unknown	unknown	unknown	unknown	unknown	unknown	unknown	unknown	unknown	pancrease	1	pancrease	live+
253	Å®	74	2020/7/21 8:25	743789	2	1	1	1	1	0	>60	18.8	normal	20.4	normal	12.4	normal	35.6	normal	80	¸¨Öú	unknown	unknown	unknown	unknown	unknown	unknown	unknown	unknown	unknown	unknown	unknown	unknown	unknown	unknown	unknown	unknown	unknown	unknown	unknown	unknown	unknown	sarcoma+	unknown	unknown	sarcoma	1	other	unknown
254	Å®	69	2021/5/26 8:25	1795707	1	1	1	1	0	0	>60	11.3	normal	16.9	normal	17.5	normal	40.7	normal	68	unknown	unknown	unknown	unknown	unknown	unknown	unknown	unknown	unknown	unknown	unknown	unknown	cervix+	unknown	unknown	unknown	unknown	unknown	unknown	unknown	unknown	unknown	unknown	unknown	unknown	cervix	1	cervix	unknown
255	ÄÐ	51	2020/11/29 11:02	791253	2	1	1	0	0	0	40-60	23.3	normal	20.9	normal	10.7	normal	NA	unknown	107	Êõºó	lung+	sclc+	unknown	unknown	unknown	unknown	unknown	unknown	unknown	unknown	unknown	unknown	unknown	unknown	unknown	unknown	unknown	unknown	unknown	unknown	unknown	unknown	unknown	unknown	lung	1	lung	unknown
256	Å®	63	2020/5/6 8:19	715461	1	1	1	1	0	0	>60	11.2	normal	NA	unknown	6.8	normal	NA	unknown	242	unknown	unknown	unknown	unknown	crc+	unknown	unknown	unknown	unknown	unknown	unknown	unknown	unknown	unknown	unknown	unknown	unknown	unknown	unknown	unknown	unknown	unknown	unknown	unknown	unknown	crc	1	crc	unknown
257	Å®	35	2020/5/20 18:09	720794	1	0	0	0	0	0	<40	50.7	high	38.1	high	13.4	normal	NA	unknown	127	unknown	unknown	unknown	unknown	unknown	unknown	unknown	unknown	unknown	unknown	unknown	unknown	cervix+	unknown	unknown	unknown	unknown	unknown	unknown	unknown	unknown	unknown	unknown	unknown	unknown	cervix	1	cervix	unknown
258	ÄÐ	61	2020/9/12 14:11	764469	2	1	1	1	0	0	>60	26.2	normal	19.8	normal	8.8	normal	NA	unknown	61	unknown	lung+	unknown	unknown	unknown	unknown	unknown	unknown	unknown	unknown	unknown	unknown	unknown	unknown	unknown	unknown	unknown	unknown	unknown	unknown	unknown	unknown	unknown	unknown	unknown	lung	1	lung	unknown
259	ÄÐ	75	2019/10/26 14:57	648306	3	1	1	1	1	0	>60	14.9	normal	26.6	normal	10.7	normal	NA	unknown	63	unknown	unknown	unknown	unknown	crc+	unknown	unknown	unknown	unknown	unknown	unknown	unknown	unknown	unknown	unknown	unknown	unknown	unknown	unknown	unknown	unknown	unknown	unknown	unknown	unknown	crc	1	crc	live+
260	Å®	39	2021/2/16 11:40	815747	5	0	0	0	0	0	<40	16.7	normal	31.8	normal	5.1	normal	31.8	normal	109	unknown	unknown	unknown	breast+	unknown	unknown	unknown	unknown	unknown	unknown	unknown	unknown	unknown	unknown	unknown	unknown	unknown	unknown	unknown	unknown	unknown	unknown	unknown	unknown	unknown	breast	1	breast	live+
261	ÄÐ	61	2018/9/9 7:47	461607	NA	1	1	1	0	0	>60	19	normal	27	normal	17.3	normal	NA	unknown	110	unknown	unknown	unknown	unknown	unknown	unknown	gastric+	unknown	unknown	unknown	unknown	unknown	unknown	unknown	unknown	unknown	unknown	unknown	unknown	unknown	unknown	unknown	unknown	unknown	unknown	gastric	1	gastric	live+
262	Å®	69	2020/10/8 15:42	773482	1	1	1	1	0	0	>60	10	normal	24.7	normal	9.6	normal	NA	unknown	81	unknown	unknown	unknown	unknown	crc+	unknown	unknown	unknown	unknown	unknown	unknown	unknown	unknown	unknown	unknown	unknown	unknown	unknown	unknown	unknown	unknown	unknown	unknown	unknown	unknown	crc	1	crc	unknown
263	Å®	53	2018/8/8 9:27	447508	NA	1	1	0	0	0	40-60	12.6	normal	16.9	normal	7.2	normal	NA	unknown	80	Êõºó	unknown	unknown	breast+	unknown	unknown	unknown	unknown	unknown	unknown	unknown	unknown	unknown	unknown	unknown	unknown	unknown	unknown	unknown	unknown	unknown	unknown	unknown	unknown	unknown	breast	1	breast	unknown
264	ÄÐ	55	2021/8/26 15:42	1863304	4	1	1	0	0	0	40-60	23	normal	28	normal	8.8	normal	32.7	normal	117	¸¨Öú	unknown	unknown	unknown	unknown	unknown	unknown	unknown	gal.bile+	unknown	unknown	unknown	unknown	unknown	unknown	unknown	unknown	unknown	unknown	unknown	unknown	unknown	unknown	unknown	unknown	gal.bile	1	gal.bile	unknown
265	Å®	58	2020/6/23 9:55	732839	1	1	1	0	0	0	40-60	18.7	normal	49.5	high	6.6	normal	NA	unknown	119	¸¨Öú	unknown	unknown	breast+	unknown	unknown	unknown	unknown	unknown	unknown	unknown	unknown	unknown	unknown	unknown	unknown	unknown	unknown	unknown	unknown	unknown	unknown	unknown	unknown	unknown	breast	1	breast	unknown
266	Å®	59	2021/4/27 14:53	842356	4	1	1	0	0	0	40-60	26	normal	23	normal	18.2	normal	20.5	low	NA	unknown	unknown	unknown	unknown	unknown	unknown	unknown	unknown	unknown	unknown	unknown	unknown	unknown	ovrian+	unknown	unknown	unknown	unknown	unknown	unknown	unknown	unknown	unknown	unknown	unknown	ovrian	1	ovrian	unknown
267	ÄÐ	73	2021/7/6 7:49	1819123	3	1	1	1	1	0	>60	14.9	normal	22.5	normal	13.2	normal	38.8	normal	82	¸¨Öú	lung+	unknown	unknown	unknown	unknown	unknown	unknown	unknown	unknown	unknown	unknown	unknown	unknown	unknown	unknown	unknown	unknown	unknown	unknown	unknown	unknown	unknown	unknown	unknown	lung	1	lung	unknown
268	Å®	73	2019/5/15 9:29	571123	2	1	1	1	1	0	>60	9	normal	NA	unknown	NA	unknown	NA	unknown	140	unknown	unknown	unknown	unknown	unknown	unknown	gastric+	unknown	unknown	unknown	unknown	unknown	unknown	unknown	unknown	unknown	unknown	unknown	unknown	unknown	unknown	unknown	unknown	unknown	unknown	gastric	1	gastric	live+
269	ÄÐ	66	2021/8/22 14:26	1854968	2	1	1	1	0	0	>60	8.2	normal	12.3	normal	7.1	normal	36.5	normal	79	unknown	unknown	unknown	unknown	unknown	unknown	gastric+	unknown	unknown	unknown	unknown	unknown	unknown	unknown	bladder+	unknown	unknown	unknown	unknown	unknown	unknown	unknown	unknown	unknown	unknown	gastric+bladder	2	mpc	unknown
270	Å®	64	2021/6/17 9:24	1807851	1	1	1	1	0	0	>60	24	normal	33	normal	12.3	normal	40.2	normal	NA	unknown	unknown	unknown	unknown	unknown	unknown	unknown	unknown	unknown	unknown	easophage+	unknown	unknown	unknown	unknown	unknown	unknown	unknown	unknown	unknown	unknown	unknown	unknown	unknown	unknown	easophage	1	easophage	live+
271	ÄÐ	69	2020/1/20 11:06	682803	1	1	1	1	0	0	>60	8.1	normal	21.4	normal	7.8	normal	NA	unknown	NA	unknown	unknown	unknown	unknown	unknown	unknown	unknown	unknown	unknown	unknown	unknown	unknown	unknown	unknown	unknown	prostate+	unknown	unknown	unknown	unknown	unknown	unknown	unknown	unknown	unknown	prostate	1	other	unknown
272	Å®	68	2020/6/17 15:28	730934	1	1	1	1	0	0	>60	27.3	normal	21.9	normal	9.1	normal	NA	unknown	137	¸¨Öú	unknown	unknown	breast+	unknown	unknown	unknown	unknown	unknown	unknown	unknown	unknown	unknown	unknown	unknown	unknown	unknown	unknown	unknown	unknown	unknown	unknown	unknown	unknown	unknown	breast	1	breast	unknown
273	ÄÐ	48	2019/7/3 15:35	594736	1	1	0	0	0	0	40-60	15.5	normal	18.6	normal	6.8	normal	NA	unknown	101	unknown	unknown	unknown	unknown	unknown	unknown	unknown	unknown	unknown	unknown	easophage+	unknown	unknown	unknown	unknown	unknown	unknown	unknown	unknown	unknown	unknown	unknown	unknown	unknown	unknown	easophage	1	easophage	unknown
274	Å®	53	2021/8/11 8:30	1840986	1	1	1	0	0	0	40-60	20.8	normal	23.7	normal	6.6	normal	34.4	normal	85	Êõºó	unknown	unknown	unknown	unknown	unknown	unknown	unknown	unknown	unknown	unknown	unknown	unknown	ovrian+	unknown	unknown	unknown	unknown	unknown	unknown	unknown	unknown	unknown	unknown	unknown	ovrian	1	ovrian	unknown
275	ÄÐ	54	2021/1/10 12:49	805039	0	1	1	0	0	0	40-60	10.3	normal	NA	unknown	14.1	normal	39.5	normal	NA	Î¬³Ö	unknown	unknown	unknown	crc+	unknown	unknown	unknown	unknown	unknown	unknown	unknown	unknown	unknown	unknown	unknown	unknown	unknown	unknown	unknown	unknown	unknown	unknown	unknown	unknown	crc	1	crc	live+
276	Å®	54	2020/6/14 14:11	729575	2	1	1	0	0	0	40-60	32.9	normal	28.4	normal	7.6	normal	NA	unknown	144	unknown	unknown	unknown	unknown	unknown	unknown	unknown	unknown	unknown	unknown	unknown	uter+	unknown	unknown	unknown	unknown	unknown	unknown	unknown	unknown	unknown	unknown	unknown	unknown	unknown	uter	1	other	unknown
277	Å®	50	2020/5/14 11:06	718564	1	1	1	0	0	0	40-60	11	normal	23.7	normal	11.3	normal	NA	unknown	1087	unknown	unknown	unknown	breast+	unknown	unknown	unknown	unknown	unknown	unknown	unknown	unknown	unknown	unknown	unknown	unknown	unknown	unknown	unknown	unknown	unknown	unknown	unknown	unknown	unknown	breast	1	breast	live+
278	ÄÐ	50	2019/10/20 14:12	645533	1	1	1	0	0	0	40-60	30.7	normal	35.4	high	12.5	normal	NA	unknown	118	unknown	unknown	unknown	unknown	crc+	unknown	unknown	unknown	unknown	unknown	unknown	unknown	unknown	unknown	unknown	unknown	unknown	unknown	unknown	unknown	unknown	unknown	unknown	unknown	unknown	crc	1	crc	unknown
279	ÄÐ	48	2020/7/3 14:29	736374	1	1	0	0	0	0	40-60	33	normal	NA	unknown	NA	unknown	NA	unknown	139	unknown	unknown	unknown	unknown	crc+	unknown	unknown	unknown	unknown	unknown	unknown	unknown	unknown	unknown	unknown	unknown	unknown	unknown	unknown	unknown	unknown	unknown	unknown	unknown	unknown	crc	1	crc	unknown
280	Å®	52	2021/8/30 15:01	1871014	1	1	1	0	0	0	40-60	13.6	normal	17.9	normal	12.1	normal	40.5	normal	87	¸¨Öú	lung+	unknown	unknown	unknown	unknown	unknown	unknown	unknown	unknown	unknown	unknown	unknown	unknown	unknown	unknown	unknown	unknown	unknown	unknown	unknown	unknown	unknown	unknown	unknown	lung	1	lung	unknown
281	Å®	63	2021/8/23 15:31	1857225	1	1	1	1	0	0	>60	11.8	normal	27.2	normal	10	normal	33.4	normal	65	unknown	lung+	unknown	unknown	unknown	unknown	unknown	unknown	unknown	unknown	unknown	unknown	unknown	unknown	unknown	unknown	unknown	unknown	unknown	unknown	unknown	unknown	unknown	unknown	unknown	lung	1	lung	unknown
282	ÄÐ	57	2020/8/12 15:14	753078	4	1	1	0	0	0	40-60	15.4	normal	20	normal	7.9	normal	NA	unknown	128	Êõºó	unknown	unknown	unknown	unknown	unknown	unknown	unknown	gal.bile+	unknown	unknown	unknown	unknown	unknown	unknown	unknown	unknown	unknown	unknown	unknown	unknown	unknown	unknown	unknown	unknown	gal.bile	1	gal.bile	live+
283	ÄÐ	66	2020/5/6 14:41	715701	2	1	1	1	0	0	>60	16.8	normal	21.3	normal	15.2	normal	NA	unknown	57	unknown	unknown	unknown	unknown	unknown	unknown	unknown	unknown	unknown	unknown	easophage+	unknown	unknown	unknown	unknown	unknown	unknown	unknown	unknown	unknown	unknown	unknown	unknown	unknown	unknown	easophage	1	easophage	unknown
284	ÄÐ	69	2020/10/14 9:10	775555	2	1	1	1	0	0	>60	30.4	normal	28.2	normal	9	normal	NA	unknown	82	unknown	lung+	unknown	unknown	unknown	unknown	unknown	unknown	unknown	unknown	unknown	unknown	unknown	unknown	unknown	unknown	unknown	unknown	unknown	unknown	unknown	unknown	unknown	unknown	unknown	lung	1	lung	unknown
285	ÄÐ	71	2021/4/5 8:26	833764	1	1	1	1	1	0	>60	43.5	high	NA	unknown	13.3	normal	43.3	normal	NA	Î¬³Ö	unknown	unknown	unknown	crc+	unknown	unknown	unknown	unknown	unknown	unknown	unknown	unknown	unknown	unknown	unknown	unknown	unknown	unknown	unknown	unknown	unknown	unknown	unknown	unknown	crc	1	crc	live+
286	Å®	70	2018/6/26 9:41	428217	NA	1	1	1	1	0	>60	43.5	high	28.1	normal	20.5	normal	NA	unknown	271	unknown	unknown	unknown	unknown	unknown	unknown	unknown	unknown	unknown	unknown	unknown	unknown	cervix+	unknown	unknown	unknown	unknown	unknown	unknown	unknown	unknown	unknown	unknown	unknown	unknown	cervix	1	cervix	unknown
287	ÄÐ	46	2021/9/8 14:34	1888993	1	1	0	0	0	0	40-60	13	normal	30	normal	6.4	normal	37.5	normal	NA	unknown	lung+	sclc+	unknown	unknown	unknown	unknown	unknown	unknown	unknown	unknown	unknown	unknown	unknown	unknown	unknown	unknown	unknown	unknown	unknown	unknown	unknown	unknown	unknown	unknown	lung	1	lung	unknown
288	ÄÐ	43	2019/10/23 8:17	646188	1	1	0	0	0	0	40-60	18.5	normal	24.5	normal	11.9	normal	NA	unknown	82	Î¬³Ö	unknown	unknown	unknown	unknown	unknown	unknown	unknown	unknown	unknown	easophage+	unknown	unknown	unknown	unknown	unknown	unknown	unknown	unknown	unknown	unknown	unknown	unknown	unknown	unknown	easophage	1	easophage	live+
289	Å®	70	2021/8/29 9:58	1868485	2	1	1	1	1	0	>60	8.6	normal	16.4	normal	8.9	normal	36.6	normal	105	unknown	unknown	unknown	unknown	unknown	unknown	unknown	unknown	unknown	unknown	unknown	unknown	unknown	ovrian+	unknown	unknown	unknown	unknown	unknown	unknown	unknown	unknown	unknown	unknown	unknown	ovrian	1	ovrian	unknown
290	Å®	52	2019/5/30 7:54	576994	NA	1	1	0	0	0	40-60	14.1	normal	23.9	normal	17.3	normal	NA	unknown	NA	unknown	unknown	unknown	breast+	unknown	unknown	unknown	unknown	unknown	unknown	unknown	unknown	unknown	unknown	unknown	unknown	unknown	unknown	unknown	unknown	unknown	unknown	unknown	unknown	unknown	breast	1	breast	unknown
291	ÄÐ	74	2021/1/11 15:16	805651	2	1	1	1	1	0	>60	17.8	normal	23.8	normal	11.9	normal	33	normal	102	unknown	unknown	unknown	unknown	crc+	unknown	unknown	unknown	unknown	unknown	unknown	unknown	unknown	unknown	unknown	unknown	unknown	unknown	unknown	unknown	unknown	unknown	unknown	unknown	unknown	crc	1	crc	unknown
292	ÄÐ	73	2021/7/19 9:05	1827086	2	1	1	1	1	0	>60	59.3	high	41.8	high	14.6	normal	38	normal	110	¸¨Öú	lung+	unknown	unknown	unknown	unknown	unknown	unknown	unknown	unknown	unknown	unknown	unknown	unknown	unknown	unknown	unknown	unknown	unknown	unknown	unknown	unknown	unknown	unknown	unknown	lung	1	lung	unknown
293	ÄÐ	63	2021/9/7 13:59	1886941	4	1	1	1	0	0	>60	27	normal	23.5	normal	5.6	normal	38.4	normal	101	unknown	lung+	sclc+	unknown	unknown	unknown	unknown	unknown	unknown	unknown	unknown	unknown	unknown	unknown	unknown	unknown	unknown	unknown	unknown	unknown	unknown	unknown	unknown	unknown	unknown	lung	1	lung	unknown
294	ÄÐ	60	2019/12/16 10:07	669127	1	1	1	1	0	0	40-60	14.2	normal	NA	unknown	9	normal	NA	unknown	NA	unknown	unknown	unknown	unknown	unknown	unknown	unknown	unknown	unknown	unknown	unknown	unknown	unknown	unknown	unknown	unknown	unknown	unknown	unknown	gist+	unknown	unknown	unknown	unknown	unknown	gist	1	other	live+
295	ÄÐ	67	2019/9/5 15:16	625723	1	1	1	1	0	0	>60	62.1	high	46.7	high	6.2	normal	NA	unknown	201	unknown	unknown	unknown	unknown	unknown	unknown	unknown	unknown	unknown	unknown	unknown	unknown	unknown	unknown	unknown	unknown	unknown	unknown	NET+	unknown	unknown	unknown	unknown	unknown	unknown	NET	1	other	unknown
296	Å®	58	2019/11/26 8:50	660845	2	1	1	0	0	0	40-60	23.7	normal	36.6	high	28.8	high	NA	unknown	67	Î¬³Ö	unknown	unknown	unknown	crc+	unknown	unknown	unknown	unknown	unknown	unknown	unknown	unknown	unknown	unknown	unknown	unknown	unknown	unknown	unknown	unknown	unknown	unknown	unknown	unknown	crc	1	crc	unknown
297	ÄÐ	69	2019/11/4 8:24	651619	1	1	1	1	0	0	>60	34.8	normal	NA	unknown	11.2	normal	NA	unknown	NA	unknown	unknown	unknown	unknown	crc+	unknown	unknown	unknown	unknown	unknown	unknown	unknown	unknown	unknown	unknown	unknown	unknown	unknown	unknown	unknown	unknown	unknown	unknown	unknown	unknown	crc	1	crc	live+
298	ÄÐ	71	2020/6/11 14:56	728754	2	1	1	1	1	0	>60	10.8	normal	26.7	normal	12	normal	NA	unknown	94	unknown	unknown	unknown	unknown	unknown	unknown	gastric+	unknown	unknown	unknown	unknown	unknown	unknown	unknown	unknown	unknown	unknown	unknown	unknown	unknown	unknown	unknown	unknown	unknown	unknown	gastric	1	gastric	live+
299	ÄÐ	84	2019/5/29 10:04	577513	1	1	1	1	1	1	>60	16	normal	NA	unknown	10.5	normal	NA	unknown	NA	unknown	unknown	unknown	unknown	crc+	unknown	unknown	unknown	unknown	unknown	unknown	unknown	unknown	unknown	unknown	unknown	unknown	unknown	unknown	unknown	unknown	unknown	unknown	unknown	unknown	crc	1	crc	live+
300	ÄÐ	56	2019/6/10 9:51	582817	1	1	1	0	0	0	40-60	26.1	normal	32.2	normal	22	normal	NA	unknown	104	unknown	unknown	unknown	unknown	unknown	unknown	unknown	unknown	gal.bile+	unknown	unknown	unknown	unknown	unknown	unknown	unknown	unknown	unknown	unknown	unknown	unknown	unknown	unknown	unknown	unknown	gal.bile	1	gal.bile	unknown
301	Å®	65	2018/12/25 9:03	508120	1	1	1	1	0	0	>60	63.6	high	NA	unknown	13.5	normal	NA	unknown	NA	unknown	unknown	unknown	breast+	unknown	unknown	unknown	unknown	unknown	unknown	unknown	unknown	unknown	unknown	unknown	unknown	unknown	unknown	unknown	unknown	unknown	unknown	unknown	unknown	unknown	breast	1	breast	live+
302	Å®	50	2020/3/23 9:12	698481	0	1	1	0	0	0	40-60	20.7	normal	NA	unknown	22.8	normal	NA	unknown	NA	¸¨Öú	unknown	unknown	unknown	crc+	unknown	unknown	unknown	unknown	unknown	unknown	unknown	unknown	unknown	unknown	unknown	unknown	unknown	unknown	unknown	unknown	unknown	unknown	unknown	unknown	crc	1	crc	live+
303	Å®	53	2020/6/11 8:44	728539	1	1	1	0	0	0	40-60	37	normal	90.6	high	17.3	normal	NA	unknown	496	unknown	unknown	unknown	breast+	unknown	unknown	unknown	unknown	unknown	unknown	unknown	unknown	unknown	unknown	unknown	unknown	unknown	unknown	unknown	unknown	unknown	unknown	unknown	unknown	unknown	breast	1	breast	live+
304	ÄÐ	70	2019/12/12 8:35	667677	1	1	1	1	1	0	>60	26.9	normal	NA	unknown	7.9	normal	NA	unknown	NA	Êõºó	lung+	unknown	unknown	crc+	unknown	unknown	unknown	unknown	unknown	unknown	unknown	unknown	unknown	unknown	unknown	unknown	unknown	unknown	unknown	unknown	unknown	unknown	unknown	unknown	lung+crc	2	mpc	unknown
305	Å®	53	2021/2/24 10:27	819030	0	1	1	0	0	0	40-60	41.7	high	47	high	13.3	normal	37	normal	364	Î¬³Ö	unknown	unknown	unknown	crc+	unknown	unknown	unknown	unknown	unknown	unknown	unknown	unknown	unknown	unknown	unknown	unknown	unknown	unknown	unknown	unknown	unknown	unknown	unknown	unknown	crc	1	crc	unknown
306	ÄÐ	70	2020/8/28 15:06	759411	3	1	1	1	1	0	>60	14	normal	15	normal	20.4	normal	NA	unknown	64	unknown	unknown	unknown	unknown	crc+	unknown	unknown	unknown	unknown	unknown	unknown	unknown	unknown	unknown	unknown	unknown	unknown	unknown	unknown	unknown	unknown	unknown	unknown	unknown	unknown	crc	1	crc	unknown
307	Å®	54	2021/6/1 13:57	1798217	3	1	1	0	0	0	40-60	140.2	high	339.5	high	250	high	24.3	low	607	unknown	unknown	unknown	breast+	unknown	unknown	unknown	unknown	unknown	unknown	unknown	unknown	unknown	unknown	unknown	unknown	unknown	unknown	unknown	unknown	unknown	unknown	unknown	unknown	unknown	breast	1	breast	live+
308	ÄÐ	52	2021/8/5 16:25	1838320	1	1	1	0	0	0	40-60	22.4	normal	17.4	normal	11.8	normal	40.7	normal	81	unknown	lung+	unknown	unknown	unknown	unknown	unknown	unknown	unknown	unknown	unknown	unknown	unknown	unknown	unknown	unknown	unknown	unknown	unknown	unknown	unknown	unknown	unknown	unknown	unknown	lung	1	lung	unknown
309	Å®	63	2020/5/24 8:30	721786	2	1	1	1	0	0	>60	6.8	normal	12.8	normal	7.1	normal	NA	unknown	120	unknown	unknown	unknown	unknown	unknown	unknown	unknown	unknown	unknown	unknown	unknown	unknown	unknown	ovrian+	unknown	unknown	unknown	unknown	unknown	unknown	unknown	unknown	unknown	unknown	unknown	ovrian	1	ovrian	unknown
310	ÄÐ	70	2020/12/28 14:59	801000	3	1	1	1	1	0	>60	34.7	normal	55.6	high	11.7	normal	NA	unknown	48	unknown	lung+	unknown	unknown	unknown	unknown	unknown	unknown	unknown	unknown	unknown	unknown	unknown	unknown	unknown	unknown	unknown	unknown	unknown	unknown	unknown	unknown	unknown	unknown	unknown	lung	1	lung	live+
311	ÄÐ	78	2021/5/8 14:07	847037	2	1	1	1	1	0	>60	31.3	normal	35	normal	13.8	normal	32.9	normal	119	unknown	unknown	unknown	unknown	unknown	unknown	unknown	unknown	unknown	unknown	unknown	unknown	unknown	unknown	bladder+	unknown	unknown	unknown	unknown	unknown	unknown	unknown	unknown	unknown	unknown	bladder	1	bladder	live+
312	Å®	66	2021/1/28 16:03	810520	1	1	1	1	0	0	>60	35	normal	NA	unknown	11.7	normal	35	normal	114	¸¨Öú	unknown	unknown	breast+	unknown	unknown	unknown	unknown	unknown	unknown	unknown	unknown	unknown	unknown	unknown	unknown	unknown	unknown	unknown	unknown	unknown	unknown	unknown	unknown	unknown	breast	1	breast	unknown
313	Å®	45	2019/2/14 11:18	528509	0	1	0	0	0	0	40-60	59.5	high	93.7	high	16.4	normal	NA	unknown	160	unknown	unknown	unknown	unknown	unknown	unknown	unknown	unknown	unknown	unknown	unknown	unknown	cervix+	unknown	unknown	unknown	unknown	unknown	unknown	unknown	unknown	unknown	unknown	unknown	unknown	cervix	1	cervix	live+
314	Å®	51	2019/9/4 9:52	624918	NA	1	1	0	0	0	40-60	33.4	normal	54.6	high	12.6	normal	NA	unknown	NA	unknown	unknown	unknown	breast+	unknown	unknown	unknown	unknown	unknown	unknown	unknown	unknown	unknown	unknown	unknown	unknown	unknown	unknown	unknown	unknown	unknown	unknown	unknown	unknown	unknown	breast	1	breast	unknown
315	Å®	50	2019/5/13 11:22	569978	NA	1	1	0	0	0	40-60	12.6	normal	22.7	normal	NA	unknown	NA	unknown	NA	Î¬³Ö	unknown	unknown	unknown	crc+	unknown	unknown	unknown	unknown	unknown	unknown	unknown	unknown	unknown	unknown	unknown	unknown	unknown	unknown	unknown	unknown	unknown	unknown	unknown	unknown	crc	1	crc	unknown
316	Å®	68	2019/7/11 15:59	598867	1	1	1	1	0	0	>60	22.7	normal	31.6	normal	10.6	normal	NA	unknown	135	unknown	unknown	unknown	unknown	unknown	unknown	unknown	unknown	unknown	unknown	unknown	unknown	unknown	unknown	unknown	unknown	unknown	unknown	unknown	unknown	unknown	melanoma+	unknown	unknown	unknown	melanoma	1	other	unknown
317	Å®	44	2021/3/31 15:35	832487	4	1	0	0	0	0	40-60	75	high	481	high	155.3	high	25.5	low	NA	unknown	unknown	unknown	breast+	unknown	unknown	unknown	unknown	unknown	unknown	unknown	unknown	unknown	unknown	unknown	unknown	unknown	unknown	unknown	unknown	unknown	unknown	unknown	unknown	unknown	breast	1	breast	live+
318	ÄÐ	59	2021/5/31 14:29	1798074	1	1	1	0	0	0	40-60	27.1	normal	42	high	28.3	high	37.4	normal	75	unknown	unknown	unknown	unknown	crc+	unknown	unknown	unknown	unknown	unknown	unknown	unknown	unknown	unknown	unknown	unknown	unknown	unknown	unknown	unknown	unknown	unknown	unknown	unknown	unknown	crc	1	crc	live+
319	ÄÐ	71	2021/7/4 16:25	1818027	2	1	1	1	1	0	>60	15	normal	19.4	normal	4	normal	30.9	normal	90	¸¨Öú	unknown	unknown	unknown	unknown	unknown	unknown	unknown	unknown	unknown	unknown	unknown	unknown	unknown	unknown	unknown	unknown	unknown	unknown	unknown	unknown	unknown	unknown	unknown	head+	head	1	other	unknown
320	ÄÐ	52	2021/8/19 8:20	1848562	1	1	1	0	0	0	40-60	NA	unknown	NA	unknown	NA	unknown	NA	unknown	NA	Êõºó	unknown	unknown	unknown	unknown	unknown	unknown	unknown	unknown	pancrease+	unknown	unknown	unknown	unknown	unknown	unknown	unknown	unknown	unknown	unknown	unknown	unknown	unknown	unknown	unknown	pancrease	1	pancrease	unknown
321	ÄÐ	68	2018/12/29 10:45	509860	NA	1	1	1	0	0	>60	9.8	normal	NA	unknown	8	normal	31.5	normal	NA	unknown	unknown	unknown	unknown	crc+	unknown	unknown	unknown	unknown	unknown	unknown	unknown	unknown	unknown	unknown	unknown	unknown	unknown	unknown	unknown	unknown	unknown	unknown	unknown	unknown	crc	1	crc	unknown
322	ÄÐ	65	2019/11/17 13:49	657262	1	1	1	1	0	0	>60	42.7	high	32.5	normal	10.4	normal	NA	unknown	63	unknown	unknown	unknown	unknown	crc+	unknown	unknown	unknown	unknown	unknown	unknown	unknown	unknown	unknown	unknown	unknown	unknown	unknown	unknown	unknown	unknown	unknown	unknown	unknown	unknown	crc	1	crc	unknown
323	Å®	50	2021/8/27 15:29	1865251	1	1	1	0	0	0	40-60	11.3	normal	14.8	normal	7.1	normal	36.2	normal	69	Ò»Ïß	unknown	unknown	unknown	unknown	unknown	unknown	unknown	unknown	unknown	unknown	unknown	unknown	ovrian+	unknown	unknown	unknown	unknown	unknown	unknown	unknown	unknown	unknown	unknown	unknown	ovrian	1	ovrian	unknown
324	ÄÐ	69	2020/10/26 15:58	779796	2	1	1	1	0	0	>60	28	normal	33	normal	7.5	normal	NA	unknown	176	¸¨Öú	unknown	unknown	unknown	unknown	unknown	unknown	unknown	unknown	unknown	unknown	unknown	unknown	unknown	unknown	unknown	unknown	unknown	unknown	unknown	unknown	unknown	unknown	unknown	head+	head	1	other	unknown
325	ÄÐ	75	2019/3/4 11:26	537362	3	1	1	1	1	0	>60	54.4	high	101.6	high	20.3	normal	NA	unknown	559	unknown	lung+	sclc+	unknown	unknown	unknown	unknown	unknown	unknown	unknown	unknown	unknown	unknown	unknown	unknown	unknown	unknown	unknown	unknown	unknown	unknown	unknown	unknown	unknown	unknown	lung	1	lung	live+
326	Å®	45	2019/6/5 10:49	580734	NA	1	0	0	0	0	40-60	56.6	high	96.2	high	10.2	normal	NA	unknown	NA	unknown	unknown	unknown	breast+	unknown	unknown	unknown	unknown	unknown	unknown	unknown	unknown	unknown	unknown	unknown	unknown	unknown	unknown	unknown	unknown	unknown	unknown	unknown	unknown	unknown	breast	1	breast	live+
327	ÄÐ	72	2018/10/3 15:52	472820	NA	1	1	1	1	0	>60	30	normal	NA	unknown	10.4	normal	NA	unknown	NA	unknown	unknown	unknown	unknown	crc+	unknown	unknown	unknown	unknown	unknown	unknown	unknown	unknown	unknown	unknown	unknown	unknown	unknown	unknown	unknown	unknown	unknown	unknown	unknown	unknown	crc	1	crc	live+
328	ÄÐ	76	2021/6/11 16:33	1804797	5	1	1	1	1	0	>60	19	normal	16	normal	9.2	normal	23.2	low	174	unknown	unknown	unknown	unknown	unknown	unknown	gastric+	unknown	unknown	unknown	unknown	unknown	unknown	unknown	unknown	unknown	renal+	unknown	unknown	unknown	unknown	unknown	unknown	unknown	unknown	gastric+renal	2	mpc	unknown
329	ÄÐ	51	2019/12/12 8:59	667719	NA	1	1	0	0	0	40-60	NA	unknown	NA	unknown	NA	unknown	NA	unknown	NA	unknown	unknown	unknown	unknown	unknown	unknown	gastric+	unknown	unknown	unknown	unknown	unknown	unknown	unknown	unknown	unknown	unknown	unknown	unknown	unknown	unknown	unknown	unknown	unknown	unknown	gastric	1	gastric	unknown
330	Å®	50	2021/5/25 14:21	1795105	0	1	1	0	0	0	40-60	25	normal	NA	unknown	NA	unknown	30.8	normal	NA	unknown	unknown	unknown	unknown	unknown	unknown	unknown	unknown	unknown	unknown	unknown	unknown	unknown	unknown	bladder+	unknown	unknown	unknown	unknown	unknown	unknown	unknown	unknown	unknown	unknown	bladder	1	bladder	unknown
331	ÄÐ	68	2019/5/30 15:11	577261	1	1	1	1	0	0	>60	16.4	normal	21.7	normal	9.4	normal	NA	unknown	90	Î¬³Ö	lung+	unknown	unknown	unknown	unknown	unknown	unknown	unknown	unknown	unknown	unknown	unknown	unknown	unknown	unknown	unknown	unknown	unknown	unknown	unknown	unknown	unknown	unknown	unknown	lung	1	lung	unknown
332	Å®	62	2020/4/22 14:07	710728	1	1	1	1	0	0	>60	18.4	normal	22.2	normal	11.9	normal	NA	unknown	93	unknown	unknown	unknown	unknown	crc+	unknown	unknown	unknown	unknown	unknown	unknown	unknown	unknown	unknown	unknown	unknown	unknown	unknown	unknown	unknown	unknown	unknown	unknown	unknown	unknown	crc	1	crc	unknown
333	Å®	60	2019/11/6 8:55	652777	1	1	1	1	0	0	40-60	13.2	normal	23.6	normal	18.2	normal	NA	unknown	54	Î¬³Ö	unknown	unknown	breast+	unknown	unknown	unknown	unknown	unknown	unknown	unknown	unknown	unknown	unknown	unknown	unknown	unknown	unknown	unknown	unknown	unknown	unknown	unknown	unknown	unknown	breast	1	breast	unknown
334	ÄÐ	63	2021/4/7 15:18	834313	1	1	1	1	0	0	>60	15.3	normal	22.6	normal	11.5	normal	36.8	normal	59	Î¬³Ö	lung+	sclc+	unknown	unknown	unknown	unknown	unknown	unknown	unknown	unknown	unknown	unknown	unknown	unknown	unknown	unknown	unknown	unknown	unknown	unknown	unknown	unknown	unknown	unknown	lung	1	lung	unknown
335	ÄÐ	79	2020/10/22 15:30	778648	2	1	1	1	1	0	>60	13	normal	NA	unknown	14.8	normal	NA	unknown	NA	unknown	unknown	unknown	unknown	crc+	unknown	gastric+	unknown	unknown	unknown	unknown	unknown	unknown	unknown	unknown	unknown	unknown	unknown	unknown	unknown	unknown	unknown	unknown	unknown	unknown	crc+gastric	2	mpc	unknown
336	ÄÐ	56	2020/1/18 9:21	682179	2	1	1	0	0	0	40-60	9	normal	12	normal	8.6	normal	NA	unknown	241	unknown	unknown	unknown	unknown	crc+	unknown	unknown	unknown	unknown	unknown	unknown	unknown	unknown	unknown	unknown	unknown	unknown	unknown	unknown	unknown	unknown	unknown	unknown	unknown	unknown	crc	1	crc	live+
337	ÄÐ	53	2019/12/10 13:33	666978	1	1	1	0	0	0	40-60	9.1	normal	NA	unknown	NA	unknown	NA	unknown	NA	unknown	lung+	unknown	unknown	unknown	unknown	unknown	unknown	unknown	unknown	unknown	unknown	unknown	unknown	unknown	unknown	unknown	unknown	NET+	unknown	unknown	unknown	unknown	unknown	unknown	lung+NET	2	mpc	live+
338	ÄÐ	56	2021/6/26 14:03	1813231	1	1	1	0	0	0	40-60	27.6	normal	25.6	normal	7.6	normal	39.5	normal	102	unknown	unknown	unknown	unknown	unknown	unknown	unknown	unknown	unknown	unknown	easophage+	unknown	unknown	unknown	unknown	unknown	unknown	unknown	unknown	unknown	unknown	unknown	unknown	unknown	head+	easophage+head	2	mpc	unknown
339	Å®	56	2019/7/13 8:36	598700	0	1	1	0	0	0	40-60	39.8	normal	NA	unknown	9.8	normal	NA	unknown	NA	unknown	unknown	unknown	unknown	crc+	unknown	unknown	unknown	unknown	unknown	unknown	unknown	unknown	unknown	unknown	unknown	unknown	unknown	unknown	unknown	unknown	unknown	unknown	unknown	unknown	crc	1	crc	unknown
340	ÄÐ	62	2019/12/6 10:36	665382	2	1	1	1	0	0	>60	10.8	normal	NA	unknown	7.6	normal	NA	unknown	88	Î¬³Ö	unknown	unknown	unknown	crc+	unknown	unknown	unknown	unknown	unknown	unknown	unknown	unknown	unknown	unknown	unknown	unknown	unknown	unknown	unknown	unknown	unknown	unknown	unknown	unknown	crc	1	crc	unknown
341	Å®	54	2021/3/2 14:32	821684	1	1	1	0	0	0	40-60	21.7	normal	24.3	normal	21.9	normal	41.7	normal	99	unknown	unknown	unknown	unknown	unknown	unknown	unknown	unknown	gal.bile+	unknown	unknown	unknown	unknown	unknown	unknown	unknown	unknown	unknown	unknown	unknown	unknown	unknown	unknown	unknown	unknown	gal.bile	1	gal.bile	live+
342	ÄÐ	71	2021/8/26 12:23	1862995	5	1	1	1	1	0	>60	7	normal	12.8	normal	7.2	normal	32.8	normal	71	unknown	unknown	unknown	unknown	unknown	unknown	unknown	unknown	unknown	unknown	easophage+	unknown	unknown	unknown	unknown	unknown	unknown	unknown	unknown	unknown	unknown	unknown	unknown	unknown	unknown	easophage	1	easophage	unknown
343	Å®	54	2021/8/26 15:23	1860844	1	1	1	0	0	0	40-60	29	normal	24.6	normal	13	normal	38.4	normal	53	unknown	unknown	unknown	unknown	unknown	appendix+	unknown	unknown	unknown	unknown	unknown	unknown	unknown	unknown	unknown	unknown	unknown	unknown	unknown	unknown	unknown	unknown	unknown	unknown	unknown	appendix	1	other	unknown
344	ÄÐ	74	2019/8/18 14:38	617192	3	1	1	1	1	0	>60	8.6	normal	33.3	normal	8.6	normal	NA	unknown	758	unknown	unknown	unknown	unknown	unknown	unknown	unknown	unknown	unknown	unknown	unknown	unknown	unknown	unknown	unknown	prostate+	unknown	unknown	unknown	unknown	unknown	unknown	unknown	unknown	unknown	prostate	1	other	unknown
345	ÄÐ	68	2021/1/19 8:54	808118	1	1	1	1	0	0	>60	15.7	normal	22.3	normal	8.6	normal	33	normal	70	unknown	unknown	unknown	unknown	crc+	unknown	unknown	unknown	unknown	unknown	unknown	unknown	unknown	unknown	unknown	unknown	unknown	unknown	unknown	unknown	unknown	unknown	unknown	unknown	unknown	crc	1	crc	unknown
346	ÄÐ	81	2021/7/28 8:17	1832802	2	1	1	1	1	1	>60	16.7	normal	NA	unknown	25.9	high	44.5	normal	NA	Î¬³Ö	unknown	unknown	unknown	unknown	unknown	unknown	unknown	unknown	unknown	unknown	unknown	unknown	unknown	unknown	unknown	unknown	unknown	NET+	unknown	unknown	unknown	unknown	unknown	unknown	NET	1	other	live+
347	ÄÐ	62	2020/6/27 14:08	734292	1	1	1	1	0	0	>60	11.8	normal	18.3	normal	7.2	normal	NA	unknown	100	unknown	lung+	sclc+	unknown	unknown	unknown	unknown	unknown	unknown	unknown	unknown	unknown	unknown	unknown	unknown	unknown	unknown	unknown	unknown	unknown	unknown	unknown	unknown	unknown	unknown	lung	1	lung	unknown
348	Å®	66	2021/8/30 14:53	1871005	1	1	1	1	0	0	>60	10.7	normal	16.3	normal	7.8	normal	37.9	normal	83	¸¨Öú	unknown	unknown	breast+	unknown	unknown	unknown	unknown	unknown	unknown	unknown	unknown	unknown	unknown	unknown	unknown	unknown	unknown	unknown	unknown	unknown	unknown	unknown	unknown	unknown	breast	1	breast	unknown
349	ÄÐ	62	2020/8/31 8:50	760018	3	1	1	1	0	0	>60	28.4	normal	32	normal	48.1	high	NA	unknown	363	unknown	unknown	unknown	unknown	crc+	unknown	unknown	unknown	unknown	unknown	unknown	unknown	unknown	unknown	unknown	unknown	unknown	unknown	unknown	unknown	unknown	unknown	unknown	unknown	unknown	crc	1	crc	live+
350	ÄÐ	40	2021/2/25 13:46	819797	1	1	0	0	0	0	40-60	67.5	high	62.3	high	10.2	normal	37.9	normal	161	Î¬³Ö	unknown	unknown	unknown	unknown	unknown	gastric+	unknown	unknown	unknown	unknown	unknown	unknown	unknown	unknown	unknown	unknown	unknown	unknown	unknown	unknown	unknown	unknown	unknown	unknown	gastric	1	gastric	unknown
351	ÄÐ	68	2020/3/24 16:26	699274	1	1	1	1	0	0	>60	8.4	normal	15.3	normal	7.8	normal	NA	unknown	98	unknown	lung+	unknown	unknown	unknown	unknown	unknown	unknown	unknown	unknown	unknown	unknown	unknown	unknown	unknown	unknown	unknown	unknown	unknown	unknown	unknown	unknown	unknown	unknown	unknown	lung	1	lung	unknown
352	Å®	52	2021/7/22 16:36	1829667	1	1	1	0	0	0	40-60	10.4	normal	32.5	normal	11.5	normal	37.3	normal	77	unknown	unknown	unknown	unknown	crc+	unknown	unknown	unknown	unknown	unknown	unknown	unknown	unknown	unknown	unknown	unknown	unknown	unknown	unknown	unknown	unknown	unknown	unknown	unknown	unknown	crc	1	crc	unknown
353	Å®	65	2020/1/30 14:02	684507	1	1	1	1	0	0	>60	18.9	normal	21.5	normal	9.6	normal	NA	unknown	69	unknown	lung+	sclc+	unknown	unknown	unknown	unknown	unknown	unknown	unknown	unknown	unknown	unknown	unknown	unknown	unknown	unknown	unknown	unknown	unknown	unknown	unknown	unknown	unknown	unknown	lung	1	lung	unknown
354	Å®	74	2019/2/23 14:11	533010	2	1	1	1	1	0	>60	42.9	high	NA	unknown	12.2	normal	NA	unknown	185	unknown	unknown	unknown	unknown	unknown	unknown	unknown	unknown	unknown	unknown	unknown	unknown	unknown	ovrian+	unknown	unknown	unknown	unknown	unknown	unknown	unknown	unknown	unknown	unknown	unknown	ovrian	1	ovrian	live+
355	Å®	66	2021/1/30 12:30	811907	2	1	1	1	0	0	>60	10.3	normal	15.5	normal	8.5	normal	41.8	normal	54	unknown	lung+	unknown	unknown	unknown	unknown	unknown	unknown	unknown	unknown	unknown	unknown	unknown	unknown	unknown	unknown	unknown	unknown	unknown	unknown	unknown	unknown	unknown	unknown	unknown	lung	1	lung	unknown
356	ÄÐ	53	2020/10/20 9:27	777643	0	1	1	0	0	0	40-60	14	normal	NA	unknown	10.8	normal	NA	unknown	NA	Î¬³Ö	unknown	unknown	unknown	crc+	unknown	unknown	unknown	unknown	unknown	unknown	unknown	unknown	unknown	unknown	unknown	unknown	unknown	unknown	unknown	unknown	unknown	unknown	unknown	unknown	crc	1	crc	live+
357	ÄÐ	73	2020/6/27 16:55	734301	2	1	1	1	1	0	>60	17.6	normal	26.6	normal	11.7	normal	NA	unknown	101	unknown	unknown	unknown	unknown	unknown	unknown	gastric+	unknown	unknown	unknown	unknown	unknown	unknown	unknown	unknown	unknown	unknown	unknown	unknown	unknown	unknown	unknown	unknown	unknown	unknown	gastric	1	gastric	unknown
358	ÄÐ	61	2020/3/1 9:57	690703	4	1	1	1	0	0	>60	6.7	normal	16.3	normal	16.9	normal	NA	unknown	67	unknown	unknown	unknown	unknown	unknown	unknown	unknown	unknown	unknown	pancrease+	unknown	unknown	unknown	unknown	unknown	unknown	unknown	unknown	unknown	unknown	unknown	unknown	unknown	unknown	unknown	pancrease	1	pancrease	unknown
359	ÄÐ	78	2021/7/6 23:27	1819799	4	1	1	1	1	0	>60	30.3	normal	23.4	normal	14	normal	29.8	low	87	unknown	unknown	unknown	unknown	crc+	unknown	unknown	unknown	unknown	unknown	unknown	unknown	unknown	unknown	unknown	unknown	unknown	unknown	unknown	unknown	unknown	unknown	unknown	unknown	unknown	crc	1	crc	live+
360	ÄÐ	71	2021/9/7 14:13	1886948	2	1	1	1	1	0	>60	16.8	normal	27.7	normal	22	normal	30.8	normal	101	unknown	unknown	unknown	unknown	unknown	unknown	gastric+	unknown	unknown	unknown	unknown	unknown	unknown	unknown	unknown	unknown	unknown	unknown	unknown	unknown	unknown	unknown	unknown	unknown	unknown	gastric	1	gastric	unknown
361	ÄÐ	67	2021/5/3 16:06	844979	4	1	1	1	0	0	>60	NA	unknown	NA	unknown	NA	unknown	NA	unknown	NA	unknown	unknown	unknown	unknown	crc+	unknown	unknown	unknown	unknown	unknown	unknown	unknown	unknown	unknown	unknown	unknown	unknown	unknown	unknown	unknown	unknown	unknown	unknown	unknown	unknown	crc	1	crc	unknown
362	ÄÐ	62	2019/3/12 15:08	533040	1	1	1	1	0	0	>60	41.9	high	42.4	high	22	normal	NA	unknown	94	unknown	unknown	unknown	unknown	unknown	unknown	gastric+	unknown	unknown	unknown	unknown	unknown	unknown	unknown	unknown	unknown	unknown	unknown	unknown	unknown	unknown	unknown	unknown	unknown	unknown	gastric	1	gastric	unknown
363	ÄÐ	67	2021/1/18 8:45	807611	1	1	1	1	0	0	>60	11.9	normal	19.7	normal	11.5	normal	41.4	normal	88	unknown	unknown	unknown	unknown	crc+	unknown	unknown	unknown	unknown	unknown	unknown	unknown	unknown	unknown	unknown	unknown	unknown	unknown	unknown	unknown	unknown	unknown	unknown	unknown	unknown	crc	1	crc	live+
364	ÄÐ	69	2020/7/2 14:56	736434	4	1	1	1	0	0	>60	13.8	normal	19	normal	8.5	normal	NA	unknown	107	unknown	lung+	sclc+	unknown	unknown	unknown	unknown	unknown	unknown	unknown	unknown	unknown	unknown	unknown	unknown	unknown	unknown	unknown	unknown	unknown	unknown	unknown	unknown	unknown	unknown	lung	1	lung	unknown
365	ÄÐ	69	2019/11/22 9:11	659262	1	1	1	1	0	0	>60	31.4	normal	24.1	normal	17.2	normal	NA	unknown	51	unknown	lung+	unknown	unknown	unknown	unknown	unknown	unknown	unknown	unknown	unknown	unknown	unknown	unknown	unknown	unknown	unknown	unknown	unknown	unknown	unknown	unknown	unknown	unknown	unknown	lung	1	lung	unknown
366	Å®	46	2021/1/14 8:19	806500	1	1	0	0	0	0	40-60	12.6	normal	NA	unknown	17.4	normal	39.9	normal	NA	unknown	unknown	unknown	unknown	crc+	unknown	unknown	unknown	unknown	unknown	unknown	unknown	unknown	unknown	unknown	unknown	unknown	unknown	unknown	unknown	unknown	unknown	unknown	unknown	unknown	crc	1	crc	unknown
367	Å®	54	2019/8/22 8:04	619049	1	1	1	0	0	0	40-60	28.3	normal	24.7	normal	7.4	normal	NA	unknown	97	unknown	unknown	unknown	breast+	unknown	unknown	unknown	unknown	unknown	unknown	unknown	unknown	unknown	unknown	unknown	unknown	unknown	unknown	unknown	unknown	unknown	unknown	unknown	unknown	unknown	breast	1	breast	unknown
368	Å®	52	2018/10/22 15:53	480773	NA	1	1	0	0	0	40-60	26	normal	NA	unknown	13.3	normal	NA	unknown	319	unknown	unknown	unknown	unknown	unknown	unknown	gastric+	unknown	unknown	unknown	unknown	unknown	unknown	unknown	unknown	unknown	unknown	unknown	unknown	unknown	unknown	unknown	unknown	unknown	unknown	gastric	1	gastric	unknown
369	Å®	53	2021/4/27 14:14	842823	2	1	1	0	0	0	40-60	11.9	normal	17.3	normal	32.9	high	35.8	normal	64	unknown	unknown	unknown	unknown	unknown	unknown	gastric+	unknown	unknown	unknown	unknown	unknown	unknown	unknown	unknown	unknown	unknown	unknown	unknown	unknown	unknown	unknown	unknown	unknown	unknown	gastric	1	gastric	live+
370	ÄÐ	63	2018/7/25 10:53	441598	NA	1	1	1	0	0	>60	23	normal	34.3	normal	15.7	normal	NA	unknown	147	unknown	unknown	unknown	unknown	crc+	unknown	unknown	unknown	unknown	unknown	unknown	unknown	unknown	unknown	unknown	unknown	unknown	unknown	unknown	gist+	unknown	unknown	unknown	unknown	unknown	crc+gist	2	mpc	unknown
371	Å®	59	2019/10/19 14:27	645251	1	1	1	0	0	0	40-60	35.4	normal	22.5	normal	6.6	normal	NA	unknown	75	unknown	unknown	unknown	unknown	crc+	unknown	unknown	unknown	unknown	unknown	unknown	unknown	unknown	unknown	unknown	unknown	unknown	unknown	unknown	unknown	unknown	unknown	unknown	unknown	unknown	crc	1	crc	unknown
372	Å®	44	2021/8/18 15:09	1847198	1	1	0	0	0	0	40-60	11.9	normal	18.3	normal	7	normal	36.6	normal	51	Êõºó	unknown	unknown	unknown	unknown	unknown	unknown	unknown	unknown	unknown	unknown	uter+	unknown	unknown	unknown	unknown	unknown	unknown	unknown	unknown	unknown	unknown	unknown	unknown	unknown	uter	1	other	unknown
373	ÄÐ	76	2021/4/24 9:12	841534	3	1	1	1	1	0	>60	24	normal	130	high	47	high	32.6	normal	235	unknown	unknown	unknown	unknown	unknown	unknown	gastric+	unknown	unknown	unknown	unknown	unknown	unknown	unknown	unknown	unknown	unknown	unknown	unknown	unknown	unknown	unknown	unknown	unknown	unknown	gastric	1	gastric	unknown
374	Å®	54	2021/7/8 15:34	1821013	1	1	1	0	0	0	40-60	27.4	normal	24.4	normal	5.7	normal	37.9	normal	61	unknown	unknown	unknown	unknown	unknown	unknown	unknown	unknown	unknown	unknown	unknown	unknown	unknown	unknown	unknown	unknown	unknown	unknown	unknown	unknown	unknown	unknown	sarcoma+	unknown	unknown	sarcoma	1	other	unknown
375	ÄÐ	61	2020/12/12 8:47	795715	1	1	1	1	0	0	>60	12.7	normal	18.7	normal	11	normal	NA	unknown	101	unknown	unknown	unknown	unknown	crc+	unknown	unknown	unknown	unknown	unknown	unknown	unknown	unknown	unknown	unknown	unknown	unknown	unknown	unknown	unknown	unknown	unknown	unknown	unknown	unknown	crc	1	crc	live+
376	ÄÐ	62	2020/7/12 15:27	740228	1	1	1	1	0	0	>60	16.3	normal	26.1	normal	10.3	normal	NA	unknown	83	unknown	unknown	unknown	unknown	unknown	unknown	unknown	unknown	unknown	unknown	unknown	unknown	unknown	unknown	bladder+	unknown	unknown	unknown	unknown	unknown	unknown	unknown	unknown	unknown	unknown	bladder	1	bladder	unknown
377	ÄÐ	75	2018/10/3 14:39	472761	NA	1	1	1	1	0	>60	22	normal	NA	unknown	14.6	normal	NA	unknown	90	Êõºó	unknown	unknown	unknown	unknown	unknown	unknown	unknown	unknown	unknown	unknown	unknown	unknown	unknown	unknown	unknown	unknown	unknown	unknown	unknown	unknown	unknown	unknown	thymus+	unknown	thymus	1	other	unknown
378	Å®	48	2019/6/6 14:46	581342	1	1	0	0	0	0	40-60	38	normal	29.7	normal	8.3	normal	NA	unknown	187	unknown	unknown	unknown	unknown	unknown	unknown	unknown	unknown	unknown	unknown	unknown	unknown	unknown	unknown	unknown	unknown	unknown	unknown	unknown	unknown	unknown	unknown	unknown	unknown	unknown	unknown	1	unknown	unknown
379	ÄÐ	68	2021/8/17 17:22	1845482	0	1	1	1	0	0	>60	24.9	normal	24.4	normal	21	normal	38.9	normal	52	Ò»Ïß	unknown	unknown	unknown	unknown	unknown	unknown	unknown	gal.bile+	unknown	unknown	unknown	unknown	unknown	unknown	unknown	unknown	unknown	unknown	unknown	unknown	unknown	unknown	unknown	unknown	gal.bile	1	gal.bile	unknown
380	ÄÐ	65	2021/3/15 17:24	826430	4	1	1	1	0	0	>60	300.8	high	371.3	high	268.8	high	27.3	low	461	unknown	unknown	unknown	unknown	crc+	unknown	unknown	unknown	unknown	unknown	unknown	unknown	unknown	unknown	unknown	unknown	unknown	unknown	unknown	unknown	unknown	unknown	unknown	unknown	unknown	crc	1	crc	live+
381	ÄÐ	92	2021/9/3 10:32	1878698	2	1	1	1	1	1	>60	20.9	normal	27.5	normal	11.2	normal	34	normal	68	unknown	lung+	unknown	unknown	unknown	unknown	unknown	unknown	unknown	unknown	unknown	unknown	unknown	unknown	unknown	unknown	unknown	unknown	unknown	unknown	unknown	unknown	unknown	unknown	unknown	lung	1	lung	unknown
382	Å®	73	2019/4/16 8:40	557242	2	1	1	1	1	0	>60	4.4	normal	NA	unknown	11.6	normal	NA	unknown	NA	Î¬³Ö	unknown	unknown	unknown	crc+	unknown	unknown	unknown	unknown	unknown	unknown	unknown	unknown	unknown	unknown	unknown	unknown	unknown	unknown	unknown	unknown	unknown	unknown	unknown	unknown	crc	1	crc	live+
383	Å®	79	2019/12/15 8:53	668703	2	1	1	1	1	0	>60	8.8	normal	20	normal	7.2	normal	NA	unknown	61	unknown	unknown	unknown	unknown	crc+	unknown	unknown	unknown	unknown	unknown	unknown	unknown	unknown	unknown	unknown	unknown	unknown	unknown	unknown	unknown	unknown	unknown	unknown	unknown	unknown	crc	1	crc	unknown
384	Å®	54	2019/8/11 16:37	613969	2	1	1	0	0	0	40-60	11.4	normal	25.3	normal	18.2	normal	NA	unknown	210	unknown	lung+	unknown	breast+	unknown	unknown	unknown	unknown	unknown	unknown	unknown	unknown	unknown	unknown	unknown	unknown	unknown	unknown	unknown	unknown	unknown	unknown	unknown	unknown	unknown	lung+breast	2	mpc	unknown
385	Å®	45	2021/7/17 10:47	1826060	2	1	0	0	0	0	40-60	6.3	normal	17.3	normal	6.9	normal	28.3	low	52	unknown	unknown	unknown	unknown	unknown	unknown	unknown	unknown	unknown	unknown	unknown	unknown	unknown	ovrian+	unknown	unknown	unknown	unknown	unknown	unknown	unknown	unknown	unknown	unknown	unknown	ovrian	1	ovrian	unknown
386	ÄÐ	73	2020/7/10 15:16	739455	4	1	1	1	1	0	>60	14.5	normal	15.8	normal	7.6	normal	NA	unknown	52	unknown	lung+	sclc+	unknown	unknown	unknown	unknown	unknown	unknown	unknown	unknown	unknown	unknown	unknown	unknown	unknown	unknown	unknown	unknown	unknown	unknown	unknown	unknown	unknown	unknown	lung	1	lung	unknown
387	ÄÐ	52	2021/9/3 9:57	1878618	1	1	1	0	0	0	40-60	21.9	normal	33.3	normal	12.2	normal	34.7	normal	98	unknown	unknown	unknown	unknown	unknown	unknown	gastric+	unknown	unknown	unknown	unknown	unknown	unknown	unknown	unknown	unknown	unknown	unknown	unknown	unknown	unknown	unknown	unknown	unknown	unknown	gastric	1	gastric	live+
388	ÄÐ	54	2020/10/6 8:35	772287	1	1	1	0	0	0	40-60	NA	unknown	NA	unknown	NA	unknown	NA	unknown	NA	unknown	lung+	unknown	unknown	unknown	unknown	unknown	unknown	unknown	unknown	unknown	unknown	unknown	unknown	unknown	unknown	unknown	unknown	unknown	unknown	unknown	unknown	unknown	unknown	unknown	lung	1	lung	unknown
389	ÄÐ	64	2019/1/9 16:17	514720	1	1	1	1	0	0	>60	20.9	normal	NA	unknown	79.1	high	NA	unknown	105	unknown	unknown	unknown	unknown	unknown	unknown	unknown	unknown	unknown	unknown	unknown	unknown	unknown	unknown	unknown	unknown	unknown	unknown	unknown	unknown	unknown	melanoma+	unknown	unknown	unknown	melanoma	1	other	unknown
390	ÄÐ	70	2021/7/18 8:02	1826505	2	1	1	1	1	0	>60	19.6	normal	22.4	normal	11.8	normal	35.5	normal	96	unknown	unknown	unknown	unknown	unknown	unknown	unknown	unknown	unknown	unknown	easophage+	unknown	unknown	unknown	unknown	unknown	unknown	unknown	unknown	unknown	unknown	unknown	unknown	unknown	unknown	easophage	1	easophage	unknown
391	Å®	45	2021/8/13 9:40	1841109	1	1	0	0	0	0	40-60	24.3	normal	20.2	normal	14.3	normal	45.4	normal	54	¸¨Öú	unknown	unknown	breast+	unknown	unknown	unknown	unknown	unknown	unknown	unknown	unknown	unknown	unknown	unknown	unknown	unknown	unknown	unknown	unknown	unknown	unknown	unknown	unknown	unknown	breast	1	breast	unknown
392	ÄÐ	66	2020/5/19 7:34	719757	1	1	1	1	0	0	>60	15	normal	NA	unknown	NA	unknown	NA	unknown	NA	¸¨Öú	unknown	unknown	unknown	crc+	unknown	unknown	unknown	unknown	unknown	unknown	unknown	unknown	unknown	unknown	unknown	unknown	unknown	unknown	unknown	unknown	unknown	unknown	unknown	unknown	crc	1	crc	unknown
393	ÄÐ	68	2021/5/26 8:51	1795729	1	1	1	1	0	0	>60	69	high	121	high	29.2	high	NA	unknown	781	unknown	unknown	unknown	unknown	crc+	unknown	unknown	unknown	unknown	unknown	unknown	unknown	unknown	unknown	unknown	unknown	unknown	unknown	unknown	unknown	unknown	unknown	unknown	unknown	unknown	crc	1	crc	live+
394	Å®	28	2020/3/22 14:03	698296	1	0	0	0	0	0	<40	58.8	high	22.2	normal	9	normal	NA	unknown	226	Êõºó	unknown	unknown	unknown	unknown	unknown	unknown	unknown	unknown	unknown	unknown	unknown	unknown	unknown	unknown	unknown	unknown	unknown	unknown	unknown	unknown	unknown	sarcoma+	unknown	unknown	sarcoma	1	other	unknown
395	Å®	68	2020/3/2 8:47	689102	1	1	1	1	0	0	>60	42.7	high	41.2	high	11.6	normal	NA	unknown	58	unknown	lung+	sclc+	unknown	unknown	unknown	unknown	unknown	unknown	unknown	unknown	unknown	unknown	unknown	unknown	unknown	unknown	unknown	unknown	unknown	unknown	unknown	unknown	unknown	unknown	lung	1	lung	unknown
396	Å®	65	2019/11/6 8:49	652763	1	1	1	1	0	0	>60	7	normal	NA	unknown	12.3	normal	NA	unknown	111	unknown	unknown	unknown	unknown	crc+	unknown	unknown	unknown	unknown	unknown	unknown	unknown	unknown	unknown	unknown	unknown	unknown	unknown	unknown	unknown	unknown	unknown	unknown	unknown	unknown	crc	1	crc	unknown
397	ÄÐ	73	2019/7/18 8:58	600759	2	1	1	1	1	0	>60	133.2	high	85.1	high	20.6	normal	NA	unknown	133	Î¬³Ö	unknown	unknown	unknown	crc+	unknown	unknown	unknown	unknown	unknown	unknown	unknown	unknown	unknown	unknown	unknown	unknown	unknown	unknown	unknown	unknown	unknown	unknown	unknown	unknown	crc	1	crc	unknown
398	Å®	58	2020/11/16 8:30	786700	1	1	1	0	0	0	40-60	55.9	high	NA	unknown	12.9	normal	NA	unknown	NA	Î¬³Ö	unknown	unknown	unknown	crc+	unknown	unknown	unknown	unknown	unknown	unknown	unknown	unknown	unknown	unknown	unknown	unknown	unknown	unknown	unknown	unknown	unknown	unknown	unknown	unknown	crc	1	crc	unknown
399	Å®	74	2019/12/13 9:24	668162	2	1	1	1	1	0	>60	20.1	normal	24.8	normal	8.6	normal	NA	unknown	166	unknown	unknown	unknown	unknown	crc+	unknown	unknown	unknown	unknown	unknown	unknown	unknown	unknown	unknown	unknown	unknown	unknown	unknown	unknown	unknown	unknown	unknown	unknown	unknown	unknown	crc	1	crc	live+
400	Å®	53	2019/11/26 14:07	661111	1	1	1	0	0	0	40-60	20.3	normal	NA	unknown	NA	unknown	NA	unknown	141	¸¨Öú	unknown	unknown	breast+	unknown	unknown	unknown	unknown	unknown	unknown	unknown	unknown	unknown	unknown	unknown	unknown	unknown	unknown	unknown	unknown	unknown	unknown	unknown	unknown	unknown	breast	1	breast	unknown
401	ÄÐ	52	2021/8/30 17:21	1871297	1	1	1	0	0	0	40-60	39.7	normal	41.3	high	12.8	normal	43.3	normal	81	unknown	unknown	unknown	unknown	crc+	unknown	unknown	unknown	unknown	unknown	unknown	unknown	unknown	unknown	unknown	unknown	unknown	unknown	unknown	unknown	unknown	unknown	unknown	unknown	unknown	crc	1	crc	unknown
402	Å®	55	2020/9/20 16:09	767286	0	1	1	0	0	0	40-60	16	normal	58.5	high	9.6	normal	NA	unknown	51	unknown	unknown	unknown	unknown	crc+	unknown	unknown	unknown	unknown	unknown	unknown	unknown	unknown	unknown	unknown	unknown	unknown	unknown	unknown	unknown	unknown	unknown	unknown	unknown	unknown	crc	1	crc	unknown
403	Å®	51	2020/3/2 12:59	690962	1	1	1	0	0	0	40-60	41.9	high	79.2	high	17.3	normal	NA	unknown	702	unknown	unknown	unknown	breast+	unknown	unknown	unknown	unknown	unknown	unknown	unknown	unknown	unknown	unknown	unknown	unknown	unknown	unknown	unknown	unknown	unknown	unknown	unknown	unknown	unknown	breast	1	breast	live+
404	ÄÐ	73	2021/6/16 16:33	1807213	1	1	1	1	1	0	>60	15.4	normal	NA	unknown	8.4	normal	31.9	normal	NA	Î¬³Ö	unknown	unknown	unknown	crc+	unknown	unknown	unknown	unknown	unknown	unknown	unknown	unknown	unknown	unknown	unknown	unknown	unknown	unknown	unknown	unknown	unknown	unknown	unknown	unknown	crc	1	crc	unknown
405	Å®	59	2021/8/1 9:57	1835209	1	1	1	0	0	0	40-60	9.8	normal	16.7	normal	22	normal	36.1	normal	88	unknown	unknown	unknown	unknown	unknown	unknown	unknown	unknown	unknown	pancrease+	unknown	unknown	unknown	unknown	unknown	unknown	unknown	unknown	unknown	unknown	unknown	unknown	unknown	unknown	unknown	pancrease	1	pancrease	unknown
406	Å®	66	2021/2/8 13:43	814394	2	1	1	1	0	0	>60	35	normal	NA	unknown	7	normal	32.7	normal	NA	¸¨Öú	unknown	unknown	unknown	unknown	unknown	unknown	unknown	unknown	unknown	unknown	unknown	unknown	unknown	bladder+	unknown	unknown	unknown	unknown	unknown	unknown	unknown	unknown	unknown	unknown	bladder	1	bladder	unknown
407	Å®	62	2019/12/18 14:48	670286	1	1	1	1	0	0	>60	23.3	normal	14.6	normal	11.1	normal	NA	unknown	84	unknown	unknown	unknown	unknown	unknown	unknown	unknown	unknown	unknown	unknown	unknown	unknown	cervix+	unknown	unknown	unknown	unknown	unknown	unknown	unknown	unknown	unknown	unknown	unknown	unknown	cervix	1	cervix	unknown
408	Å®	51	2021/8/9 9:05	1840038	1	1	1	0	0	0	40-60	50.5	high	NA	unknown	7.5	normal	46.5	normal	NA	Î¬³Ö	unknown	unknown	unknown	crc+	unknown	unknown	unknown	unknown	unknown	unknown	unknown	unknown	unknown	unknown	unknown	unknown	unknown	unknown	unknown	unknown	unknown	unknown	unknown	unknown	crc	1	crc	live+
409	ÄÐ	61	2019/5/26 9:09	575975	2	1	1	1	0	0	>60	NA	unknown	NA	unknown	NA	unknown	NA	unknown	99	unknown	unknown	unknown	unknown	crc+	unknown	unknown	unknown	unknown	unknown	unknown	unknown	unknown	unknown	unknown	unknown	unknown	unknown	unknown	unknown	unknown	unknown	unknown	unknown	unknown	crc	1	crc	unknown
410	Å®	68	2019/12/25 16:39	672908	1	1	1	1	0	0	>60	50.1	high	72.1	high	10.5	normal	NA	unknown	165	unknown	unknown	unknown	breast+	unknown	unknown	unknown	unknown	unknown	unknown	unknown	unknown	unknown	unknown	unknown	unknown	unknown	unknown	unknown	unknown	unknown	unknown	unknown	unknown	unknown	breast	1	breast	live+
411	Å®	86	2019/11/29 10:22	662172	NA	1	1	1	1	1	>60	130	high	76	high	24.1	normal	NA	unknown	NA	unknown	unknown	unknown	unknown	crc+	unknown	unknown	unknown	unknown	unknown	unknown	unknown	unknown	unknown	unknown	unknown	unknown	unknown	unknown	unknown	unknown	unknown	unknown	unknown	unknown	crc	1	crc	live+
412	ÄÐ	67	2020/10/17 10:06	776684	1	1	1	1	0	0	>60	9.3	normal	20.7	normal	9.7	normal	NA	unknown	72	unknown	unknown	unknown	unknown	unknown	unknown	unknown	unknown	unknown	unknown	unknown	unknown	unknown	unknown	unknown	unknown	unknown	unknown	unknown	unknown	unknown	unknown	unknown	unknown	unknown	unknown	1	unknown	unknown
413	ÄÐ	69	2019/9/17 13:17	630890	1	1	1	1	0	0	>60	13.3	normal	NA	unknown	6.3	normal	NA	unknown	106	Î¬³Ö	lung+	unknown	unknown	unknown	unknown	unknown	unknown	unknown	unknown	unknown	unknown	unknown	unknown	unknown	unknown	unknown	unknown	unknown	unknown	unknown	unknown	unknown	unknown	unknown	lung	1	lung	unknown
414	ÄÐ	67	2019/5/1 9:26	564466	1	1	1	1	0	0	>60	8.9	normal	21.8	normal	8.1	normal	NA	unknown	112	Î¬³Ö	unknown	unknown	unknown	crc+	unknown	unknown	unknown	unknown	unknown	unknown	unknown	unknown	unknown	unknown	unknown	unknown	unknown	unknown	unknown	lymphoma+	unknown	unknown	unknown	unknown	crc+lymphoma	2	mpc	unknown
415	Å®	47	2020/5/13 9:24	717730	NA	1	0	0	0	0	40-60	31	normal	NA	unknown	NA	unknown	NA	unknown	NA	¸¨Öú	unknown	unknown	unknown	crc+	unknown	unknown	unknown	unknown	unknown	unknown	unknown	unknown	unknown	unknown	unknown	unknown	unknown	unknown	unknown	unknown	unknown	unknown	unknown	unknown	crc	1	crc	unknown
416	Å®	70	2018/12/8 10:40	501363	NA	1	1	1	1	0	>60	99	high	60	high	8.9	normal	NA	unknown	336	unknown	lung+	unknown	breast+	unknown	unknown	unknown	unknown	unknown	unknown	unknown	unknown	unknown	unknown	unknown	unknown	unknown	unknown	unknown	unknown	unknown	unknown	unknown	unknown	unknown	lung+breast	2	mpc	unknown
417	Å®	63	2021/5/23 14:41	851836	0	1	1	1	0	0	>60	11.9	normal	19.6	normal	22	normal	45.5	normal	81	unknown	lung+	unknown	unknown	unknown	unknown	unknown	unknown	unknown	unknown	unknown	unknown	unknown	unknown	unknown	unknown	unknown	unknown	unknown	unknown	unknown	unknown	unknown	unknown	unknown	lung	1	lung	live+
418	ÄÐ	49	2021/6/13 10:19	1805474	1	1	0	0	0	0	40-60	23	normal	21.8	normal	9.5	normal	47.3	normal	95	Êõºó	unknown	unknown	unknown	crc+	unknown	unknown	unknown	unknown	unknown	unknown	unknown	unknown	unknown	unknown	unknown	unknown	unknown	unknown	unknown	unknown	unknown	unknown	unknown	unknown	crc	1	crc	unknown
419	ÄÐ	44	2019/9/3 9:10	624401	1	1	0	0	0	0	40-60	17.6	normal	NA	unknown	14	normal	NA	unknown	NA	unknown	unknown	unknown	unknown	crc+	unknown	unknown	unknown	unknown	unknown	unknown	unknown	unknown	unknown	unknown	unknown	unknown	unknown	unknown	unknown	unknown	unknown	unknown	unknown	unknown	crc	1	crc	unknown
420	ÄÐ	79	2019/2/8 9:44	525118	2	1	1	1	1	0	>60	16.5	normal	23.8	normal	13.8	normal	NA	unknown	121	Î¬³Ö	unknown	unknown	unknown	unknown	unknown	unknown	unknown	unknown	pancrease+	unknown	unknown	unknown	unknown	unknown	unknown	unknown	unknown	unknown	unknown	unknown	unknown	unknown	unknown	unknown	pancrease	1	pancrease	live+
421	ÄÐ	73	2020/3/21 8:21	697792	2	1	1	1	1	0	>60	21.2	normal	NA	unknown	22.1	normal	NA	unknown	NA	unknown	unknown	unknown	unknown	crc+	unknown	unknown	unknown	unknown	unknown	unknown	unknown	unknown	unknown	unknown	unknown	unknown	unknown	unknown	unknown	unknown	unknown	unknown	unknown	unknown	crc	1	crc	unknown
422	Å®	68	2021/6/26 15:55	1813318	1	1	1	1	0	0	>60	NA	unknown	NA	unknown	NA	unknown	NA	unknown	NA	unknown	lung+	unknown	unknown	unknown	unknown	unknown	unknown	unknown	unknown	unknown	unknown	unknown	unknown	unknown	unknown	unknown	unknown	unknown	unknown	unknown	unknown	unknown	unknown	unknown	lung	1	lung	unknown
423	ÄÐ	56	2019/1/28 10:46	522359	NA	1	1	0	0	0	40-60	16.4	normal	NA	unknown	NA	unknown	NA	unknown	NA	unknown	lung+	unknown	unknown	unknown	unknown	unknown	unknown	unknown	unknown	unknown	unknown	unknown	unknown	unknown	unknown	unknown	unknown	unknown	unknown	unknown	unknown	unknown	unknown	unknown	lung	1	lung	unknown
424	ÄÐ	62	2019/7/11 9:38	598611	1	1	1	1	0	0	>60	14.2	normal	19.7	normal	11.8	normal	NA	unknown	66	Î¬³Ö	unknown	unknown	unknown	unknown	unknown	unknown	unknown	unknown	pancrease+	unknown	unknown	unknown	unknown	unknown	unknown	unknown	unknown	unknown	unknown	unknown	unknown	unknown	unknown	unknown	pancrease	1	pancrease	unknown
425	Å®	70	2020/8/24 8:58	757581	5	1	1	1	1	0	>60	6.3	normal	10.9	normal	32	high	NA	unknown	135	unknown	unknown	unknown	unknown	unknown	unknown	unknown	unknown	unknown	pancrease+	unknown	unknown	unknown	unknown	unknown	unknown	unknown	unknown	unknown	unknown	unknown	unknown	unknown	unknown	unknown	pancrease	1	pancrease	live+
426	ÄÐ	66	2020/1/28 10:02	683977	1	1	1	1	0	0	>60	14.1	normal	26.2	normal	13.8	normal	41	normal	63	unknown	unknown	unknown	unknown	crc+	unknown	unknown	unknown	unknown	unknown	unknown	unknown	unknown	unknown	unknown	unknown	unknown	unknown	unknown	unknown	unknown	unknown	unknown	unknown	unknown	crc	1	crc	unknown
427	Å®	58	2021/6/25 11:54	1812257	1	1	1	0	0	0	40-60	11.3	normal	13.9	normal	12.4	normal	36.3	normal	74	unknown	unknown	unknown	unknown	unknown	unknown	unknown	unknown	unknown	unknown	unknown	unknown	unknown	unknown	unknown	unknown	unknown	unknown	unknown	unknown	unknown	melanoma+	unknown	unknown	unknown	melanoma	1	other	unknown
428	ÄÐ	57	2021/4/27 9:27	842593	1	1	1	0	0	0	40-60	12.2	normal	18.3	normal	10.1	normal	NA	unknown	55	unknown	unknown	unknown	unknown	crc+	unknown	unknown	unknown	unknown	unknown	unknown	unknown	unknown	unknown	unknown	unknown	unknown	unknown	unknown	unknown	unknown	unknown	unknown	unknown	unknown	crc	1	crc	unknown
429	ÄÐ	56	2020/12/7 8:53	793852	0	1	1	0	0	0	40-60	16.2	normal	NA	unknown	16.9	normal	NA	unknown	NA	Î¬³Ö	unknown	unknown	unknown	crc+	unknown	unknown	unknown	unknown	unknown	unknown	unknown	unknown	unknown	unknown	unknown	unknown	unknown	unknown	unknown	unknown	unknown	unknown	unknown	unknown	crc	1	crc	live+
430	Å®	60	2018/9/3 14:05	459212	NA	1	1	1	0	0	40-60	24	normal	24	normal	17	normal	NA	unknown	72	unknown	unknown	unknown	unknown	crc+	unknown	unknown	unknown	unknown	unknown	unknown	unknown	unknown	unknown	unknown	unknown	unknown	unknown	unknown	unknown	unknown	unknown	unknown	unknown	unknown	crc	1	crc	live+
431	Å®	48	2019/5/19 9:31	572858	1	1	0	0	0	0	40-60	110.8	high	263.1	high	36.1	high	NA	unknown	423	Î¬³Ö	unknown	unknown	breast+	unknown	unknown	unknown	unknown	unknown	unknown	unknown	unknown	unknown	unknown	unknown	unknown	unknown	unknown	unknown	unknown	unknown	unknown	unknown	unknown	unknown	breast	1	breast	live+
432	Å®	43	2019/12/18 15:14	670291	2	1	0	0	0	0	40-60	32.3	normal	52.9	high	15.1	normal	NA	unknown	238	unknown	unknown	unknown	unknown	crc+	unknown	unknown	unknown	unknown	unknown	unknown	unknown	unknown	unknown	unknown	unknown	unknown	unknown	unknown	unknown	unknown	unknown	unknown	unknown	unknown	crc	1	crc	live+
433	Å®	67	2020/1/15 14:50	681281	1	1	1	1	0	0	>60	13.2	normal	20.7	normal	11.9	normal	NA	unknown	61	unknown	lung+	sclc+	unknown	unknown	unknown	unknown	unknown	unknown	unknown	unknown	unknown	unknown	unknown	unknown	unknown	unknown	unknown	unknown	unknown	unknown	unknown	unknown	unknown	unknown	lung	1	lung	unknown
434	Å®	69	2021/7/21 15:18	1827945	1	1	1	1	0	0	>60	16.8	normal	19.4	normal	7.1	normal	37.5	normal	96	unknown	unknown	unknown	unknown	unknown	unknown	unknown	unknown	unknown	pancrease+	unknown	unknown	unknown	unknown	unknown	unknown	unknown	unknown	unknown	unknown	unknown	unknown	unknown	unknown	unknown	pancrease	1	pancrease	unknown
435	Å®	64	2021/8/17 17:15	1845420	1	1	1	1	0	0	>60	8.4	normal	18.6	normal	11.5	normal	37.3	normal	72	unknown	unknown	unknown	unknown	unknown	unknown	unknown	unknown	gal.bile+	unknown	unknown	unknown	unknown	unknown	unknown	unknown	unknown	unknown	unknown	unknown	unknown	unknown	unknown	unknown	unknown	gal.bile	1	gal.bile	live+
436	ÄÐ	68	2019/9/21 8:59	632581	1	1	1	1	0	0	>60	27.6	normal	22.2	normal	34.1	high	NA	unknown	105	unknown	unknown	unknown	unknown	crc+	unknown	unknown	unknown	unknown	unknown	unknown	unknown	unknown	unknown	unknown	unknown	unknown	unknown	unknown	unknown	unknown	unknown	unknown	unknown	unknown	crc	1	crc	live+
437	ÄÐ	54	2018/7/27 14:53	442475	NA	1	1	0	0	0	40-60	NA	unknown	NA	unknown	NA	unknown	NA	unknown	59	unknown	unknown	unknown	unknown	unknown	unknown	unknown	unknown	unknown	pancrease+	unknown	unknown	unknown	unknown	unknown	unknown	unknown	unknown	unknown	unknown	unknown	unknown	unknown	unknown	unknown	pancrease	1	pancrease	live+
438	Å®	68	2021/3/12 14:50	825658	2	1	1	1	0	0	>60	25	normal	38	high	7.1	normal	37.4	normal	NA	Êõºó	unknown	unknown	unknown	unknown	unknown	unknown	unknown	unknown	pancrease+	unknown	unknown	unknown	unknown	unknown	unknown	unknown	unknown	unknown	unknown	unknown	unknown	unknown	unknown	unknown	pancrease	1	pancrease	unknown
439	Å®	47	2020/12/18 10:39	797732	4	1	0	0	0	0	40-60	100	high	NA	unknown	NA	unknown	NA	unknown	948	unknown	unknown	unknown	unknown	crc+	unknown	unknown	unknown	unknown	unknown	unknown	unknown	unknown	unknown	unknown	unknown	unknown	unknown	unknown	unknown	unknown	unknown	unknown	unknown	unknown	crc	1	crc	unknown
440	ÄÐ	29	2021/7/12 7:35	1822710	4	0	0	0	0	0	<40	18.8	normal	NA	unknown	9.1	normal	20.1	low	91	unknown	unknown	unknown	unknown	crc+	unknown	unknown	unknown	unknown	unknown	unknown	unknown	unknown	unknown	unknown	unknown	unknown	unknown	unknown	unknown	unknown	unknown	unknown	unknown	unknown	crc	1	crc	live+
441	Å®	46	2021/1/10 13:26	805111	1	1	0	0	0	0	40-60	45.2	high	85	high	14.4	normal	37.1	normal	109	unknown	unknown	unknown	unknown	crc+	unknown	unknown	unknown	unknown	unknown	unknown	unknown	unknown	unknown	unknown	unknown	unknown	unknown	unknown	unknown	unknown	unknown	unknown	unknown	unknown	crc	1	crc	unknown
442	Å®	63	2019/6/18 9:13	586908	1	1	1	1	0	0	>60	5.4	normal	NA	unknown	9.9	normal	NA	unknown	95	unknown	unknown	unknown	breast+	unknown	unknown	unknown	unknown	unknown	unknown	unknown	unknown	unknown	unknown	unknown	unknown	unknown	unknown	unknown	unknown	unknown	unknown	unknown	unknown	unknown	breast	1	breast	unknown
443	Å®	63	2021/1/2 8:41	802304	1	1	1	1	0	0	>60	21.6	normal	NA	unknown	20.5	normal	NA	unknown	NA	Î¬³Ö	unknown	unknown	unknown	crc+	unknown	unknown	unknown	unknown	unknown	unknown	unknown	unknown	unknown	unknown	unknown	unknown	unknown	unknown	unknown	unknown	unknown	unknown	unknown	unknown	crc	1	crc	live+
444	ÄÐ	70	2021/4/11 15:33	836444	5	1	1	1	1	0	>60	13.2	normal	30.1	normal	14	normal	31.5	normal	88	unknown	unknown	unknown	unknown	unknown	unknown	unknown	unknown	unknown	unknown	unknown	unknown	unknown	unknown	bladder+	unknown	unknown	unknown	unknown	unknown	unknown	unknown	unknown	unknown	unknown	bladder	1	bladder	unknown
445	Å®	47	2021/2/4 8:36	813402	1	1	0	0	0	0	40-60	25	normal	NA	unknown	6.2	normal	42.3	normal	NA	Î¬³Ö	unknown	unknown	unknown	crc+	unknown	unknown	unknown	unknown	unknown	unknown	unknown	unknown	unknown	unknown	unknown	unknown	unknown	unknown	unknown	unknown	unknown	unknown	unknown	unknown	crc	1	crc	unknown
446	Å®	50	2019/4/15 15:40	557037	1	1	1	0	0	0	40-60	18.6	normal	24.3	normal	10	normal	NA	unknown	133	unknown	unknown	unknown	unknown	unknown	unknown	unknown	unknown	unknown	unknown	unknown	unknown	unknown	unknown	unknown	unknown	unknown	unknown	unknown	unknown	unknown	unknown	unknown	unknown	unknown	unknown	1	unknown	unknown
447	Å®	47	2020/2/25 8:08	689148	1	1	0	0	0	0	40-60	20.2	normal	33.1	normal	14.1	normal	NA	unknown	129	unknown	unknown	unknown	breast+	unknown	unknown	unknown	unknown	unknown	unknown	unknown	unknown	unknown	unknown	unknown	unknown	unknown	unknown	unknown	unknown	unknown	unknown	unknown	unknown	unknown	breast	1	breast	unknown
448	Å®	69	2021/8/25 15:59	1861256	4	1	1	1	0	0	>60	11.9	normal	29.9	normal	11.7	normal	39.7	normal	73	unknown	unknown	unknown	unknown	unknown	unknown	gastric+	unknown	unknown	unknown	unknown	unknown	unknown	unknown	unknown	unknown	unknown	unknown	unknown	unknown	unknown	unknown	unknown	unknown	unknown	gastric	1	gastric	unknown
449	ÄÐ	62	2021/7/10 14:28	1822016	1	1	1	1	0	0	>60	47.8	high	56.6	high	9.8	normal	27.6	low	132	unknown	lung+	unknown	unknown	unknown	unknown	unknown	unknown	unknown	unknown	unknown	unknown	unknown	unknown	unknown	unknown	unknown	unknown	unknown	unknown	unknown	unknown	unknown	unknown	unknown	lung	1	lung	live+
450	Å®	74	2020/7/9 15:23	738594	3	1	1	1	1	0	>60	37.8	normal	59.3	high	11.7	normal	NA	unknown	353	unknown	unknown	unknown	unknown	unknown	unknown	unknown	unknown	gal.bile+	unknown	unknown	unknown	unknown	unknown	unknown	unknown	unknown	unknown	unknown	unknown	unknown	unknown	unknown	unknown	unknown	gal.bile	1	gal.bile	live+
451	Å®	64	2019/8/10 9:24	613369	1	1	1	1	0	0	>60	7.6	normal	NA	unknown	NA	unknown	NA	unknown	NA	unknown	unknown	unknown	unknown	unknown	unknown	unknown	unknown	unknown	unknown	unknown	unknown	unknown	unknown	unknown	unknown	unknown	unknown	unknown	unknown	unknown	unknown	sarcoma+	unknown	unknown	sarcoma	1	other	unknown
452	Å®	65	2020/3/22 14:37	698318	1	1	1	1	0	0	>60	10.1	normal	57.8	high	23	normal	NA	unknown	79	unknown	unknown	unknown	unknown	unknown	unknown	unknown	unknown	gal.bile+	unknown	unknown	unknown	unknown	unknown	unknown	unknown	unknown	unknown	unknown	unknown	unknown	unknown	unknown	unknown	unknown	gal.bile	1	gal.bile	unknown
453	Å®	58	2021/8/21 12:28	1852954	2	1	1	0	0	0	40-60	11.3	normal	NA	unknown	18.1	normal	41.3	normal	NA	unknown	unknown	unknown	unknown	unknown	unknown	gastric+	unknown	unknown	unknown	unknown	unknown	unknown	ovrian+	unknown	unknown	unknown	unknown	unknown	unknown	unknown	unknown	unknown	unknown	unknown	gastric+ovrian	2	mpc	unknown
454	ÄÐ	73	2020/5/17 16:07	719472	4	1	1	1	1	0	>60	18.2	normal	13.5	normal	11.6	normal	NA	unknown	189	unknown	lung+	unknown	unknown	unknown	unknown	unknown	unknown	unknown	unknown	unknown	unknown	unknown	unknown	unknown	unknown	unknown	unknown	unknown	unknown	unknown	unknown	unknown	unknown	unknown	lung	1	lung	unknown
455	Å®	66	2018/7/2 13:42	430968	NA	1	1	1	0	0	>60	10.5	normal	20.1	normal	15.5	normal	NA	unknown	93	unknown	unknown	unknown	unknown	unknown	unknown	unknown	unknown	unknown	unknown	unknown	unknown	cervix+	unknown	unknown	unknown	unknown	unknown	unknown	unknown	unknown	unknown	unknown	thymus+	unknown	cervix+thymus	2	mpc	unknown
456	Å®	82	2021/8/2 14:15	1836043	5	1	1	1	1	1	>60	8.2	normal	21.7	normal	8.2	normal	35.3	normal	45	unknown	unknown	unknown	unknown	unknown	unknown	unknown	unknown	unknown	unknown	easophage+	unknown	unknown	unknown	unknown	unknown	unknown	unknown	unknown	unknown	unknown	unknown	unknown	unknown	unknown	easophage	1	easophage	unknown
457	ÄÐ	78	2020/6/16 14:56	730304	2	1	1	1	1	0	>60	63.3	high	NA	unknown	12.4	normal	NA	unknown	76	unknown	unknown	unknown	unknown	unknown	unknown	gastric+	unknown	unknown	unknown	unknown	unknown	unknown	unknown	unknown	unknown	unknown	unknown	unknown	unknown	unknown	unknown	unknown	unknown	unknown	gastric	1	gastric	live+
458	Å®	41	2021/7/1 16:37	1816575	1	1	0	0	0	0	40-60	22.3	normal	25.1	normal	11.1	normal	39.1	normal	50	unknown	unknown	unknown	unknown	unknown	unknown	unknown	unknown	unknown	unknown	unknown	unknown	unknown	unknown	unknown	unknown	unknown	unknown	unknown	unknown	unknown	unknown	unknown	unknown	head+	head	1	other	unknown
459	Å®	40	2020/12/16 9:51	797062	2	1	0	0	0	0	40-60	13.4	normal	17.8	normal	5.7	normal	NA	unknown	73	unknown	unknown	unknown	unknown	unknown	unknown	unknown	unknown	unknown	unknown	unknown	unknown	unknown	unknown	unknown	unknown	unknown	unknown	unknown	unknown	unknown	unknown	sarcoma+	unknown	unknown	sarcoma	1	other	unknown
460	ÄÐ	60	2021/8/28 16:03	1866636	4	1	1	1	0	0	40-60	27.1	normal	50.3	high	18.1	normal	22.2	low	180	unknown	unknown	unknown	unknown	crc+	unknown	unknown	unknown	unknown	unknown	unknown	unknown	unknown	unknown	unknown	unknown	unknown	unknown	unknown	unknown	unknown	unknown	unknown	unknown	unknown	crc	1	crc	live+
461	Å®	68	2021/4/28 10:43	843080	1	1	1	1	0	0	>60	32.7	normal	38.2	high	11.1	normal	37	normal	78	unknown	lung+	unknown	unknown	unknown	unknown	unknown	unknown	unknown	unknown	unknown	unknown	unknown	unknown	unknown	unknown	unknown	unknown	unknown	unknown	unknown	unknown	unknown	unknown	unknown	lung	1	lung	unknown
462	Å®	71	2020/3/23 15:23	698828	2	1	1	1	1	0	>60	16	normal	22.6	normal	22.2	normal	NA	unknown	79	unknown	unknown	unknown	unknown	crc+	unknown	unknown	unknown	unknown	unknown	unknown	unknown	unknown	unknown	unknown	unknown	unknown	unknown	unknown	unknown	unknown	unknown	unknown	unknown	unknown	crc	1	crc	unknown
463	Å®	43	2020/7/8 9:33	738374	1	1	0	0	0	0	40-60	18	normal	NA	unknown	15.6	normal	NA	unknown	61	unknown	unknown	unknown	breast+	unknown	unknown	unknown	unknown	unknown	unknown	unknown	unknown	unknown	unknown	unknown	unknown	unknown	unknown	unknown	unknown	unknown	unknown	unknown	unknown	unknown	breast	1	breast	unknown
464	Å®	54	2020/8/25 7:25	758011	2	1	1	0	0	0	40-60	34.8	normal	62.7	high	15.5	normal	NA	unknown	338	unknown	unknown	unknown	unknown	unknown	unknown	gastric+	unknown	unknown	unknown	unknown	unknown	unknown	unknown	unknown	unknown	unknown	unknown	unknown	unknown	unknown	unknown	unknown	unknown	unknown	gastric	1	gastric	live+
465	Å®	63	2020/11/7 10:27	783934	2	1	1	1	0	0	>60	23.8	normal	65.7	high	28.1	high	NA	unknown	341	unknown	unknown	unknown	unknown	crc+	unknown	unknown	unknown	unknown	unknown	unknown	unknown	unknown	unknown	unknown	unknown	unknown	unknown	unknown	unknown	unknown	unknown	unknown	unknown	unknown	crc	1	crc	live+
466	ÄÐ	65	2020/9/28 14:22	769821	2	1	1	1	0	0	>60	26.4	normal	29.3	normal	13.1	normal	NA	unknown	57	unknown	unknown	unknown	unknown	unknown	unknown	unknown	unknown	unknown	pancrease+	unknown	unknown	unknown	unknown	unknown	unknown	unknown	unknown	unknown	unknown	unknown	unknown	unknown	unknown	unknown	pancrease	1	pancrease	live+
467	Å®	39	2020/10/10 16:29	774129	3	0	0	0	0	0	<40	75.1	high	73.6	high	10	normal	NA	unknown	89	unknown	unknown	unknown	unknown	crc+	unknown	unknown	unknown	unknown	unknown	unknown	unknown	unknown	unknown	unknown	unknown	unknown	unknown	unknown	unknown	unknown	unknown	unknown	unknown	unknown	crc	1	crc	unknown
468	ÄÐ	60	2021/3/10 8:43	824303	3	1	1	1	0	0	40-60	NA	unknown	NA	unknown	NA	unknown	NA	unknown	NA	¸¨Öú	lung+	unknown	unknown	unknown	unknown	unknown	unknown	unknown	unknown	unknown	unknown	unknown	unknown	unknown	unknown	unknown	unknown	unknown	unknown	unknown	unknown	unknown	unknown	unknown	lung	1	lung	unknown
469	ÄÐ	58	2021/9/1 16:27	1875281	1	1	1	0	0	0	40-60	31.2	normal	29.5	normal	9.7	normal	37.3	normal	144	unknown	unknown	unknown	unknown	unknown	unknown	unknown	unknown	unknown	pancrease+	unknown	unknown	unknown	unknown	unknown	unknown	unknown	unknown	unknown	unknown	unknown	unknown	unknown	unknown	unknown	pancrease	1	pancrease	live+
470	ÄÐ	52	2021/6/9 7:27	1803188	3	1	1	0	0	0	40-60	48.5	high	NA	unknown	8.1	normal	39.6	normal	NA	¸¨Öú	unknown	unknown	unknown	crc+	unknown	unknown	unknown	unknown	unknown	unknown	unknown	unknown	unknown	unknown	unknown	unknown	unknown	unknown	unknown	unknown	unknown	unknown	unknown	unknown	crc	1	crc	unknown
471	ÄÐ	61	2019/6/1 9:09	578854	1	1	1	1	0	0	>60	18.1	normal	NA	unknown	14.5	normal	NA	unknown	NA	unknown	unknown	unknown	unknown	crc+	unknown	unknown	unknown	unknown	unknown	unknown	unknown	unknown	unknown	unknown	unknown	unknown	unknown	unknown	unknown	unknown	unknown	unknown	unknown	unknown	crc	1	crc	live+
472	ÄÐ	67	2019/8/29 14:09	622304	NA	1	1	1	0	0	>60	13.4	normal	NA	unknown	14.5	normal	NA	unknown	NA	unknown	lung+	unknown	unknown	unknown	unknown	unknown	unknown	unknown	unknown	unknown	unknown	unknown	unknown	unknown	unknown	unknown	unknown	unknown	unknown	unknown	unknown	unknown	unknown	unknown	lung	1	lung	unknown
473	Å®	57	2020/7/15 17:03	741652	1	1	1	0	0	0	40-60	14.3	normal	35	normal	14.3	normal	NA	unknown	292	unknown	lung+	unknown	unknown	unknown	unknown	unknown	unknown	unknown	unknown	unknown	unknown	unknown	unknown	unknown	unknown	unknown	unknown	unknown	unknown	unknown	unknown	unknown	unknown	unknown	lung	1	lung	unknown
474	Å®	58	2021/8/7 11:31	1835817	2	1	1	0	0	0	40-60	10.9	normal	27.9	normal	15.4	normal	40	normal	55	unknown	unknown	unknown	unknown	unknown	unknown	unknown	unknown	unknown	unknown	unknown	unknown	unknown	unknown	unknown	unknown	unknown	unknown	unknown	unknown	unknown	melanoma+	unknown	unknown	unknown	melanoma	1	other	unknown
475	Å®	52	2020/10/2 7:28	771126	1	1	1	0	0	0	40-60	11.4	normal	21.6	normal	7.6	normal	NA	unknown	89	unknown	lung+	unknown	unknown	unknown	unknown	unknown	unknown	unknown	unknown	unknown	unknown	unknown	unknown	unknown	unknown	unknown	unknown	unknown	unknown	unknown	unknown	unknown	unknown	unknown	lung	1	lung	unknown
476	Å®	52	2020/12/30 8:48	801473	1	1	1	0	0	0	40-60	55.9	high	43.3	high	7.2	normal	NA	unknown	98	Êõºó	unknown	unknown	breast+	unknown	unknown	unknown	unknown	unknown	unknown	unknown	unknown	unknown	unknown	unknown	unknown	unknown	unknown	unknown	unknown	unknown	unknown	unknown	unknown	unknown	breast	1	breast	unknown
477	ÄÐ	56	2021/4/15 8:17	837966	1	1	1	0	0	0	40-60	91.5	high	67.8	high	14	normal	41.1	normal	228	unknown	unknown	unknown	unknown	crc+	unknown	unknown	unknown	unknown	unknown	unknown	unknown	unknown	unknown	unknown	unknown	unknown	unknown	unknown	unknown	unknown	unknown	unknown	unknown	unknown	crc	1	crc	live+
478	ÄÐ	80	2021/8/10 8:33	1840746	2	1	1	1	1	1	>60	17.7	normal	NA	unknown	19.8	normal	36.9	normal	NA	Î¬³Ö	unknown	unknown	unknown	crc+	unknown	unknown	unknown	unknown	unknown	unknown	unknown	unknown	unknown	unknown	unknown	unknown	unknown	unknown	unknown	unknown	unknown	unknown	unknown	unknown	crc	1	crc	unknown
479	Å®	27	2020/11/6 10:26	783642	1	0	0	0	0	0	<40	17.9	normal	19.2	normal	15.9	normal	NA	unknown	77	Êõºó	unknown	unknown	breast+	unknown	unknown	unknown	unknown	unknown	unknown	unknown	unknown	unknown	unknown	unknown	unknown	unknown	unknown	unknown	unknown	unknown	unknown	unknown	unknown	unknown	breast	1	breast	unknown
480	ÄÐ	64	2021/2/16 10:39	815667	4	1	1	1	0	0	>60	13.2	normal	78	high	16.7	normal	35.6	normal	192	unknown	unknown	unknown	unknown	crc+	unknown	unknown	unknown	unknown	unknown	unknown	unknown	unknown	unknown	unknown	unknown	unknown	unknown	unknown	unknown	unknown	unknown	unknown	unknown	unknown	crc	1	crc	live+
481	ÄÐ	68	2021/8/16 14:18	1844180	4	1	1	1	0	0	>60	9.2	normal	17.9	normal	9	normal	29.8	low	104	unknown	unknown	unknown	unknown	crc+	appendix+	unknown	unknown	unknown	unknown	unknown	unknown	unknown	unknown	unknown	unknown	unknown	unknown	unknown	unknown	unknown	unknown	unknown	unknown	unknown	crc+appendix	2	mpc	unknown
482	ÄÐ	35	2021/9/3 9:41	1877296	0	0	0	0	0	0	<40	14.8	normal	NA	unknown	5.5	normal	38.2	normal	NA	unknown	unknown	unknown	unknown	crc+	unknown	unknown	unknown	unknown	unknown	unknown	unknown	unknown	unknown	unknown	unknown	unknown	unknown	unknown	unknown	unknown	unknown	unknown	unknown	unknown	crc	1	crc	live+
483	ÄÐ	59	2021/4/27 15:32	842885	4	1	1	0	0	0	40-60	23	normal	37.5	high	21.5	normal	27.8	low	100	unknown	unknown	unknown	unknown	unknown	unknown	unknown	liver+	unknown	unknown	unknown	unknown	unknown	unknown	unknown	unknown	unknown	unknown	unknown	unknown	unknown	unknown	unknown	unknown	unknown	liver	1	other	unknown
484	Å®	70	2020/1/18 8:27	682132	3	1	1	1	1	0	>60	20	normal	19	normal	15.3	normal	NA	unknown	90	unknown	lung+	unknown	unknown	unknown	unknown	unknown	unknown	unknown	unknown	unknown	unknown	unknown	unknown	unknown	unknown	unknown	unknown	unknown	unknown	unknown	unknown	unknown	unknown	unknown	lung	1	lung	live+
485	ÄÐ	62	2021/7/10 13:49	1820087	1	1	1	1	0	0	>60	16.6	normal	14	normal	10.9	normal	38.5	normal	80	¸¨Öú	lung+	unknown	unknown	unknown	unknown	unknown	unknown	unknown	unknown	unknown	unknown	unknown	unknown	unknown	unknown	unknown	unknown	unknown	unknown	unknown	unknown	unknown	unknown	unknown	lung	1	lung	unknown
486	ÄÐ	59	2021/9/7 15:44	1887168	1	1	1	0	0	0	40-60	22.6	normal	17.4	normal	6.8	normal	35.9	normal	61	unknown	lung+	sclc+	unknown	unknown	unknown	unknown	unknown	unknown	unknown	unknown	unknown	unknown	unknown	unknown	unknown	unknown	unknown	unknown	unknown	unknown	unknown	unknown	unknown	unknown	lung	1	lung	unknown
487	ÄÐ	69	2020/5/4 9:57	714710	1	1	1	1	0	0	>60	20.9	normal	15.3	normal	6	normal	NA	unknown	134	Î¬³Ö	unknown	unknown	unknown	unknown	unknown	unknown	unknown	unknown	unknown	unknown	unknown	unknown	unknown	bladder+	unknown	unknown	unknown	unknown	unknown	unknown	unknown	unknown	unknown	unknown	bladder	1	bladder	unknown
488	ÄÐ	68	2021/7/5 14:23	1818783	1	1	1	1	0	0	>60	26	normal	31	normal	28.7	high	35.2	normal	66	unknown	unknown	unknown	unknown	unknown	unknown	unknown	unknown	unknown	pancrease+	unknown	unknown	unknown	unknown	unknown	unknown	unknown	unknown	unknown	unknown	unknown	unknown	unknown	unknown	unknown	pancrease	1	pancrease	unknown
489	Å®	66	2020/11/21 11:18	788730	1	1	1	1	0	0	>60	19.3	normal	40.5	high	14.5	normal	NA	unknown	133	¸¨Öú	unknown	unknown	unknown	crc+	unknown	unknown	unknown	unknown	unknown	unknown	unknown	unknown	unknown	unknown	unknown	unknown	unknown	unknown	unknown	unknown	unknown	unknown	unknown	unknown	crc	1	crc	live+
490	Å®	50	2020/6/9 14:59	727947	1	1	1	0	0	0	40-60	23.1	normal	18.3	normal	15.7	normal	NA	unknown	63	unknown	unknown	unknown	breast+	unknown	unknown	unknown	unknown	unknown	unknown	unknown	unknown	unknown	unknown	unknown	unknown	unknown	unknown	unknown	unknown	unknown	unknown	unknown	unknown	unknown	breast	1	breast	unknown
491	ÄÐ	65	2019/3/30 9:04	549513	5	1	1	1	0	0	>60	28.4	normal	NA	unknown	12.7	normal	NA	unknown	NA	unknown	unknown	unknown	unknown	crc+	unknown	unknown	unknown	unknown	unknown	unknown	unknown	unknown	unknown	unknown	unknown	unknown	unknown	unknown	unknown	unknown	unknown	unknown	unknown	unknown	crc	1	crc	live+
492	Å®	23	2020/10/26 8:44	779570	1	0	0	0	0	0	<40	NA	unknown	NA	unknown	NA	unknown	NA	unknown	NA	unknown	unknown	unknown	unknown	crc+	unknown	unknown	unknown	unknown	unknown	unknown	unknown	unknown	unknown	unknown	unknown	unknown	unknown	unknown	unknown	unknown	unknown	unknown	unknown	unknown	crc	1	crc	unknown
493	ÄÐ	72	2021/8/20 13:48	1850658	5	1	1	1	1	0	>60	61	high	39.2	high	17.6	normal	32.5	normal	103	unknown	unknown	unknown	unknown	crc+	unknown	unknown	unknown	unknown	unknown	unknown	unknown	unknown	unknown	unknown	unknown	unknown	unknown	unknown	unknown	unknown	unknown	unknown	unknown	unknown	crc	1	crc	unknown
494	Å®	66	2020/9/30 11:04	770716	2	1	1	1	0	0	>60	27.4	normal	30.8	normal	5	normal	NA	unknown	101	¸¨Öú	unknown	unknown	breast+	unknown	unknown	unknown	unknown	unknown	unknown	unknown	unknown	unknown	unknown	unknown	unknown	unknown	unknown	unknown	unknown	unknown	unknown	unknown	unknown	unknown	breast	1	breast	unknown
495	Å®	53	2020/6/13 8:37	727975	1	1	1	0	0	0	40-60	53.7	high	110.7	high	19.2	normal	NA	unknown	159	unknown	unknown	unknown	breast+	unknown	unknown	unknown	unknown	unknown	unknown	unknown	unknown	unknown	unknown	unknown	unknown	unknown	unknown	unknown	unknown	unknown	unknown	unknown	unknown	unknown	breast	1	breast	live+
496	Å®	62	2020/2/29 11:11	690539	2	1	1	1	0	0	>60	7.3	normal	16	normal	7.9	normal	NA	unknown	129	unknown	unknown	unknown	unknown	unknown	unknown	unknown	unknown	unknown	unknown	unknown	uter+	unknown	unknown	unknown	unknown	unknown	unknown	unknown	unknown	unknown	unknown	unknown	unknown	unknown	uter	1	other	live+
497	Å®	66	2019/8/21 14:29	618813	2	1	1	1	0	0	>60	12.8	normal	29.8	normal	6.8	normal	NA	unknown	73	unknown	unknown	unknown	unknown	unknown	unknown	unknown	unknown	unknown	unknown	unknown	unknown	unknown	ovrian+	unknown	unknown	unknown	unknown	unknown	unknown	unknown	unknown	unknown	unknown	unknown	ovrian	1	ovrian	unknown
498	Å®	64	2018/12/17 13:36	504877	NA	1	1	1	0	0	>60	33.2	normal	27	normal	10	normal	NA	unknown	79	unknown	unknown	unknown	unknown	unknown	unknown	unknown	unknown	unknown	unknown	unknown	unknown	unknown	unknown	unknown	unknown	unknown	unknown	unknown	unknown	unknown	melanoma+	unknown	unknown	unknown	melanoma	1	other	live+
499	ÄÐ	52	2020/5/8 14:24	716377	1	1	1	0	0	0	40-60	19.4	normal	19.7	normal	10.1	normal	NA	unknown	176	unknown	unknown	unknown	unknown	unknown	unknown	unknown	unknown	unknown	unknown	unknown	unknown	unknown	unknown	unknown	unknown	unknown	unknown	unknown	unknown	unknown	unknown	sarcoma+	unknown	unknown	sarcoma	1	other	unknown
500	ÄÐ	83	2021/1/25 9:42	810058	5	1	1	1	1	1	>60	15.8	normal	49.3	high	25.2	high	25.4	low	246	unknown	unknown	unknown	unknown	crc+	unknown	unknown	unknown	unknown	unknown	unknown	unknown	unknown	unknown	unknown	unknown	unknown	unknown	unknown	unknown	unknown	unknown	unknown	unknown	unknown	crc	1	crc	live+
501	ÄÐ	23	2018/10/14 11:22	477389	NA	0	0	0	0	0	<40	64	high	NA	unknown	13.4	normal	NA	unknown	NA	unknown	unknown	unknown	unknown	crc+	unknown	unknown	unknown	unknown	unknown	unknown	unknown	unknown	unknown	unknown	unknown	unknown	unknown	unknown	unknown	unknown	unknown	unknown	unknown	unknown	crc	1	crc	live+
502	Å®	39	2021/6/23 10:30	1811396	1	0	0	0	0	0	<40	22.8	normal	21.1	normal	9.8	normal	44.8	normal	37	¸¨Öú	lung+	unknown	unknown	unknown	unknown	unknown	unknown	unknown	unknown	unknown	unknown	unknown	unknown	unknown	unknown	unknown	unknown	unknown	unknown	unknown	unknown	unknown	unknown	unknown	lung	1	lung	unknown
503	ÄÐ	68	2019/6/8 14:09	582143	1	1	1	1	0	0	>60	8.7	normal	21.4	normal	14.8	normal	NA	unknown	51	unknown	lung+	unknown	unknown	unknown	unknown	unknown	unknown	unknown	unknown	unknown	unknown	unknown	unknown	unknown	unknown	unknown	unknown	unknown	unknown	unknown	unknown	unknown	unknown	unknown	lung	1	lung	unknown
504	Å®	76	2020/1/20 14:52	682884	4	1	1	1	1	0	>60	NA	unknown	NA	unknown	NA	unknown	NA	unknown	NA	unknown	unknown	unknown	unknown	unknown	unknown	gastric+	unknown	unknown	unknown	unknown	unknown	unknown	unknown	unknown	unknown	unknown	unknown	unknown	unknown	unknown	unknown	unknown	unknown	unknown	gastric	1	gastric	live+
505	ÄÐ	57	2021/6/8 14:40	1802936	2	1	1	0	0	0	40-60	15.7	normal	24.3	normal	9	normal	38.9	normal	108	unknown	unknown	unknown	unknown	unknown	unknown	unknown	unknown	unknown	unknown	unknown	unknown	unknown	unknown	bladder+	unknown	unknown	unknown	unknown	unknown	unknown	unknown	unknown	unknown	unknown	bladder	1	bladder	unknown
506	Å®	81	2021/1/15 8:52	806895	2	1	1	1	1	1	>60	58	high	92.6	high	16.3	normal	39.2	normal	135	Î¬³Ö	unknown	unknown	unknown	crc+	unknown	unknown	unknown	unknown	unknown	unknown	unknown	unknown	unknown	unknown	unknown	unknown	unknown	unknown	unknown	unknown	unknown	unknown	unknown	unknown	crc	1	crc	unknown
507	ÄÐ	53	2020/2/24 8:43	688825	1	1	1	0	0	0	40-60	40	normal	50.1	high	13.1	normal	NA	unknown	141	Êõºó	unknown	unknown	unknown	unknown	unknown	unknown	unknown	unknown	pancrease+	unknown	unknown	unknown	unknown	unknown	unknown	unknown	unknown	unknown	unknown	unknown	unknown	unknown	unknown	unknown	pancrease	1	pancrease	unknown
508	ÄÐ	73	2021/8/16 14:34	1844486	2	1	1	1	1	0	>60	28.1	normal	24.5	normal	7.4	normal	37.3	normal	67	unknown	unknown	unknown	unknown	unknown	unknown	gastric+	unknown	unknown	unknown	unknown	unknown	unknown	unknown	unknown	unknown	unknown	unknown	unknown	unknown	unknown	unknown	unknown	unknown	unknown	gastric	1	gastric	live+
509	Å®	30	2019/10/30 14:00	650075	1	0	0	0	0	0	<40	60.4	high	32.8	normal	12	normal	NA	unknown	71	unknown	unknown	unknown	breast+	unknown	unknown	unknown	unknown	unknown	unknown	unknown	unknown	unknown	unknown	unknown	unknown	unknown	unknown	unknown	unknown	unknown	unknown	unknown	unknown	unknown	breast	1	breast	live+
510	Å®	75	2021/5/25 7:54	1795186	1	1	1	1	1	0	>60	9.9	normal	NA	unknown	14.9	normal	33.6	normal	NA	Î¬³Ö	unknown	unknown	unknown	crc+	unknown	unknown	unknown	unknown	unknown	unknown	unknown	unknown	unknown	unknown	unknown	unknown	unknown	unknown	unknown	unknown	unknown	unknown	unknown	unknown	crc	1	crc	unknown
511	Å®	56	2020/10/29 14:38	780657	1	1	1	0	0	0	40-60	15.7	normal	NA	unknown	9.8	normal	NA	unknown	NA	unknown	unknown	unknown	breast+	unknown	unknown	unknown	unknown	unknown	unknown	unknown	unknown	unknown	unknown	unknown	unknown	unknown	unknown	unknown	unknown	unknown	unknown	unknown	unknown	unknown	breast	1	breast	unknown
512	Å®	54	2019/8/2 8:29	609471	1	1	1	0	0	0	40-60	67.9	high	87.9	high	12.7	normal	NA	unknown	126	Î¬³Ö	unknown	unknown	unknown	crc+	unknown	unknown	unknown	unknown	unknown	unknown	unknown	unknown	unknown	unknown	unknown	unknown	unknown	unknown	unknown	unknown	unknown	unknown	unknown	unknown	crc	1	crc	live+
513	ÄÐ	67	2021/8/7 14:56	1839275	2	1	1	1	0	0	>60	19.3	normal	21.6	normal	7.4	normal	33	normal	69	unknown	lung+	unknown	unknown	unknown	unknown	unknown	unknown	unknown	unknown	unknown	unknown	unknown	unknown	unknown	unknown	unknown	unknown	unknown	unknown	unknown	unknown	unknown	unknown	unknown	lung	1	lung	unknown
514	Å®	68	2021/4/14 8:39	837498	1	1	1	1	0	0	>60	64.6	high	NA	unknown	10.7	normal	39.2	normal	NA	Î¬³Ö	unknown	unknown	unknown	unknown	unknown	unknown	unknown	unknown	unknown	unknown	unknown	unknown	unknown	unknown	unknown	unknown	unknown	unknown	unknown	unknown	melanoma+	unknown	unknown	unknown	melanoma	1	other	live+
515	ÄÐ	64	2020/9/11 14:38	764257	1	1	1	1	0	0	>60	15.1	normal	22.7	normal	29.3	high	NA	unknown	92	unknown	lung+	unknown	unknown	unknown	unknown	unknown	unknown	unknown	unknown	unknown	unknown	unknown	unknown	unknown	unknown	unknown	unknown	unknown	unknown	unknown	unknown	unknown	unknown	unknown	lung	1	lung	unknown
516	ÄÐ	53	2020/7/30 14:58	747703	1	1	1	0	0	0	40-60	7.2	normal	NA	unknown	13.5	normal	NA	unknown	NA	Î¬³Ö	unknown	unknown	unknown	crc+	unknown	unknown	unknown	unknown	unknown	unknown	unknown	unknown	unknown	unknown	unknown	unknown	unknown	unknown	unknown	unknown	unknown	unknown	unknown	unknown	crc	1	crc	live+
517	ÄÐ	74	2021/8/3 7:37	1836404	2	1	1	1	1	0	>60	24.6	normal	NA	unknown	19.2	normal	39.9	normal	NA	unknown	unknown	unknown	unknown	crc+	unknown	unknown	unknown	unknown	unknown	unknown	unknown	unknown	unknown	unknown	unknown	unknown	unknown	unknown	unknown	unknown	unknown	unknown	unknown	unknown	crc	1	crc	live+
518	ÄÐ	57	2021/8/29 15:03	1868933	1	1	1	0	0	0	40-60	18.3	normal	21.1	normal	13.8	normal	37.5	normal	121	unknown	lung+	sclc+	unknown	unknown	unknown	unknown	unknown	unknown	unknown	unknown	unknown	unknown	unknown	unknown	unknown	unknown	unknown	unknown	unknown	unknown	unknown	unknown	unknown	unknown	lung	1	lung	live+
519	Å®	37	2021/7/25 14:13	1831155	1	0	0	0	0	0	<40	109	high	NA	unknown	8.3	normal	43.5	normal	86	unknown	unknown	unknown	breast+	unknown	unknown	unknown	unknown	unknown	unknown	unknown	unknown	unknown	unknown	unknown	unknown	unknown	unknown	unknown	unknown	unknown	unknown	unknown	unknown	unknown	breast	1	breast	live+
520	Å®	64	2020/2/1 9:46	684783	3	1	1	1	0	0	>60	19.1	normal	NA	unknown	12.4	normal	NA	unknown	NA	¸¨Öú	unknown	unknown	unknown	crc+	unknown	unknown	unknown	unknown	unknown	unknown	unknown	unknown	unknown	unknown	unknown	unknown	unknown	unknown	unknown	unknown	unknown	unknown	unknown	unknown	crc	1	crc	unknown
521	Å®	52	2021/4/23 13:16	841333	1	1	1	0	0	0	40-60	25	normal	NA	unknown	20.3	normal	40.5	normal	96	¸¨Öú	unknown	unknown	breast+	unknown	unknown	unknown	unknown	unknown	unknown	unknown	unknown	unknown	unknown	unknown	unknown	unknown	unknown	unknown	unknown	unknown	unknown	unknown	unknown	unknown	breast	1	breast	unknown
522	Å®	47	2019/6/13 15:36	584726	0	1	0	0	0	0	40-60	10.4	normal	22.7	normal	12.3	normal	NA	unknown	96	Î¬³Ö	unknown	unknown	breast+	unknown	unknown	unknown	unknown	unknown	unknown	unknown	unknown	unknown	unknown	unknown	unknown	unknown	unknown	unknown	unknown	unknown	unknown	unknown	unknown	unknown	breast	1	breast	unknown
523	Å®	66	2020/5/23 9:51	721530	NA	1	1	1	0	0	>60	31	normal	NA	unknown	NA	unknown	NA	unknown	NA	Î¬³Ö	unknown	unknown	unknown	crc+	unknown	unknown	unknown	unknown	unknown	unknown	unknown	unknown	unknown	unknown	unknown	unknown	unknown	unknown	unknown	unknown	unknown	unknown	unknown	unknown	crc	1	crc	live+
524	Å®	71	2020/7/24 17:29	745303	4	1	1	1	1	0	>60	17.7	normal	NA	unknown	14.8	normal	NA	unknown	326	unknown	unknown	unknown	unknown	crc+	unknown	unknown	unknown	unknown	unknown	unknown	unknown	unknown	unknown	unknown	unknown	unknown	unknown	unknown	unknown	unknown	unknown	unknown	unknown	unknown	crc	1	crc	live+
525	ÄÐ	63	2021/3/22 9:25	828932	1	1	1	1	0	0	>60	NA	unknown	NA	unknown	NA	unknown	NA	unknown	NA	¸¨Öú	lung+	unknown	unknown	unknown	unknown	unknown	unknown	unknown	unknown	unknown	unknown	unknown	unknown	unknown	unknown	unknown	unknown	unknown	unknown	unknown	unknown	unknown	unknown	head+	lung+head	2	mpc	unknown
526	Å®	63	2018/8/15 9:12	451028	NA	1	1	1	0	0	>60	18	normal	NA	unknown	20.4	normal	NA	unknown	NA	unknown	unknown	unknown	unknown	crc+	unknown	unknown	unknown	unknown	unknown	unknown	unknown	unknown	unknown	unknown	unknown	unknown	unknown	unknown	unknown	unknown	unknown	unknown	unknown	unknown	crc	1	crc	unknown
527	Å®	75	2019/3/2 8:33	536357	1	1	1	1	1	0	>60	16.3	normal	NA	unknown	6.3	normal	NA	unknown	NA	unknown	unknown	unknown	unknown	crc+	unknown	unknown	unknown	unknown	unknown	unknown	unknown	unknown	unknown	unknown	unknown	unknown	unknown	unknown	unknown	unknown	unknown	unknown	unknown	unknown	crc	1	crc	unknown
528	Å®	62	2021/5/17 16:06	850416	1	1	1	1	0	0	>60	11	normal	21.6	normal	11.7	normal	39.4	normal	93	unknown	unknown	unknown	breast+	unknown	unknown	unknown	unknown	unknown	unknown	unknown	unknown	unknown	unknown	unknown	unknown	unknown	unknown	unknown	unknown	unknown	unknown	unknown	unknown	unknown	breast	1	breast	unknown
529	ÄÐ	69	2021/5/13 10:22	848991	2	1	1	1	0	0	>60	21	normal	30	normal	NA	unknown	35.3	normal	79	unknown	unknown	unknown	unknown	unknown	unknown	unknown	unknown	unknown	unknown	unknown	unknown	unknown	unknown	unknown	unknown	unknown	unknown	unknown	unknown	unknown	unknown	unknown	unknown	head+	head	1	other	unknown
530	ÄÐ	79	2020/11/10 8:09	784812	1	1	1	1	1	0	>60	13.5	normal	NA	unknown	17.9	normal	NA	unknown	NA	Î¬³Ö	unknown	unknown	unknown	crc+	unknown	unknown	unknown	unknown	unknown	unknown	unknown	unknown	unknown	unknown	unknown	unknown	unknown	unknown	unknown	unknown	unknown	unknown	unknown	unknown	crc	1	crc	live+
531	ÄÐ	51	2019/12/2 10:30	663341	1	1	1	0	0	0	40-60	53.9	high	32.2	normal	14.9	normal	NA	unknown	90	¸¨Öú	lung+	unknown	unknown	crc+	unknown	unknown	unknown	unknown	unknown	unknown	unknown	unknown	unknown	unknown	unknown	unknown	unknown	unknown	unknown	unknown	unknown	unknown	unknown	unknown	lung+crc	2	mpc	unknown
532	Å®	60	2021/5/22 9:00	850902	1	1	1	1	0	0	40-60	40	normal	39	high	18.6	normal	40.1	normal	NA	unknown	unknown	unknown	unknown	crc+	unknown	unknown	unknown	unknown	unknown	unknown	unknown	unknown	unknown	unknown	unknown	unknown	unknown	unknown	unknown	unknown	unknown	unknown	unknown	unknown	crc	1	crc	live+
533	Å®	70	2021/8/1 11:14	1835265	2	1	1	1	1	0	>60	10.4	normal	17.4	normal	10.5	normal	38.6	normal	56	Ò»Ïß	unknown	unknown	unknown	crc+	unknown	unknown	unknown	unknown	unknown	unknown	unknown	unknown	unknown	unknown	unknown	unknown	unknown	unknown	unknown	unknown	unknown	unknown	unknown	unknown	crc	1	crc	unknown
534	ÄÐ	55	2019/2/9 15:58	525679	NA	1	1	0	0	0	40-60	19.6	normal	20	normal	13	normal	NA	unknown	67	unknown	unknown	unknown	unknown	crc+	unknown	unknown	unknown	unknown	unknown	unknown	unknown	unknown	unknown	unknown	unknown	unknown	unknown	unknown	unknown	unknown	unknown	unknown	unknown	unknown	crc	1	crc	unknown
535	Å®	58	2021/2/19 12:10	817240	2	1	1	0	0	0	40-60	22.1	normal	22.4	normal	16.1	normal	42.9	normal	81	unknown	unknown	unknown	breast+	unknown	unknown	unknown	unknown	unknown	unknown	unknown	unknown	unknown	unknown	unknown	unknown	unknown	unknown	unknown	unknown	unknown	unknown	unknown	unknown	unknown	breast	1	breast	unknown
536	ÄÐ	54	2019/5/1 10:17	564545	1	1	1	0	0	0	40-60	62.9	high	45.3	high	10.1	normal	NA	unknown	384	unknown	lung+	unknown	unknown	unknown	unknown	unknown	unknown	unknown	unknown	unknown	unknown	unknown	unknown	unknown	unknown	unknown	unknown	unknown	unknown	unknown	unknown	unknown	unknown	unknown	lung	1	lung	unknown
537	ÄÐ	42	2021/5/21 12:54	851537	1	1	0	0	0	0	40-60	10.5	normal	22.7	normal	16.2	normal	38.6	normal	72	Î¬³Ö	lung+	unknown	unknown	unknown	unknown	unknown	unknown	unknown	unknown	unknown	unknown	unknown	unknown	unknown	unknown	unknown	unknown	unknown	unknown	unknown	unknown	unknown	unknown	unknown	lung	1	lung	unknown
538	ÄÐ	65	2020/3/31 15:38	701150	1	1	1	1	0	0	>60	24.4	normal	22.9	normal	8.6	normal	NA	unknown	126	unknown	lung+	sclc+	unknown	unknown	unknown	unknown	unknown	unknown	unknown	unknown	unknown	unknown	unknown	unknown	unknown	unknown	unknown	unknown	unknown	unknown	unknown	unknown	unknown	unknown	lung	1	lung	unknown
539	Å®	68	2020/3/21 14:28	698049	1	1	1	1	0	0	>60	12.8	normal	17	normal	5.3	normal	NA	unknown	78	unknown	unknown	unknown	unknown	unknown	unknown	unknown	unknown	unknown	unknown	unknown	unknown	unknown	ovrian+	unknown	unknown	unknown	unknown	unknown	unknown	unknown	unknown	unknown	unknown	unknown	ovrian	1	ovrian	live+
540	Å®	70	2019/1/16 14:05	517464	2	1	1	1	1	0	>60	8.6	normal	NA	unknown	20.1	normal	NA	unknown	337	unknown	unknown	unknown	unknown	crc+	unknown	unknown	unknown	unknown	unknown	unknown	unknown	unknown	unknown	unknown	unknown	unknown	unknown	unknown	unknown	unknown	unknown	unknown	unknown	unknown	crc	1	crc	live+
541	Å®	58	2021/5/4 8:05	845212	1	1	1	0	0	0	40-60	17	normal	NA	unknown	NA	unknown	44	normal	NA	unknown	unknown	unknown	breast+	unknown	unknown	unknown	unknown	unknown	unknown	unknown	unknown	unknown	unknown	unknown	unknown	unknown	unknown	unknown	unknown	unknown	unknown	unknown	unknown	unknown	breast	1	breast	unknown
542	ÄÐ	60	2019/12/16 14:07	669327	1	1	1	1	0	0	40-60	13	normal	23.4	normal	10.9	normal	NA	unknown	230	unknown	unknown	unknown	unknown	unknown	unknown	unknown	unknown	unknown	unknown	unknown	unknown	unknown	unknown	unknown	prostate+	unknown	unknown	unknown	unknown	unknown	unknown	unknown	unknown	unknown	prostate	1	other	live+
543	Å®	64	2019/11/10 15:33	654509	2	1	1	1	0	0	>60	27.2	normal	90.9	high	21	normal	NA	unknown	169	unknown	unknown	unknown	breast+	crc+	unknown	unknown	unknown	unknown	unknown	unknown	unknown	unknown	unknown	unknown	unknown	unknown	unknown	unknown	unknown	unknown	unknown	unknown	unknown	unknown	breast+crc	2	mpc	live+
544	ÄÐ	69	2019/1/13 8:46	516050	1	1	1	1	0	0	>60	25.2	normal	51.2	high	13.1	normal	NA	unknown	153	unknown	unknown	unknown	unknown	crc+	unknown	unknown	unknown	unknown	unknown	unknown	unknown	unknown	unknown	unknown	unknown	unknown	unknown	unknown	unknown	unknown	unknown	unknown	unknown	unknown	crc	1	crc	unknown
545	Å®	86	2021/5/21 8:55	851422	5	1	1	1	1	1	>60	32.6	normal	33	normal	44.6	high	24.2	low	149	unknown	unknown	unknown	unknown	crc+	unknown	unknown	unknown	unknown	unknown	unknown	unknown	unknown	unknown	unknown	unknown	unknown	unknown	unknown	unknown	unknown	unknown	unknown	unknown	unknown	crc	1	crc	live+
546	ÄÐ	74	2021/3/19 13:37	828244	5	1	1	1	1	0	>60	46	high	41	high	8.3	normal	43.4	normal	79	unknown	unknown	unknown	unknown	unknown	unknown	unknown	liver+	gal.bile+	unknown	unknown	unknown	unknown	unknown	unknown	unknown	unknown	unknown	unknown	unknown	unknown	unknown	unknown	unknown	unknown	liver+gal.bile	2	mpc	unknown
547	ÄÐ	61	2020/5/27 8:03	722967	1	1	1	1	0	0	>60	5	normal	10	normal	7.1	normal	NA	unknown	195	unknown	lung+	unknown	unknown	unknown	unknown	unknown	unknown	unknown	unknown	unknown	unknown	unknown	unknown	unknown	unknown	unknown	unknown	unknown	unknown	unknown	unknown	unknown	unknown	unknown	lung	1	lung	unknown
548	Å®	59	2021/4/30 14:24	844002	2	1	1	0	0	0	40-60	18.7	normal	19.2	normal	8.6	normal	38.5	normal	111	unknown	lung+	unknown	unknown	unknown	unknown	unknown	unknown	unknown	unknown	unknown	unknown	unknown	unknown	unknown	unknown	unknown	unknown	unknown	unknown	unknown	unknown	unknown	unknown	unknown	lung	1	lung	unknown
549	ÄÐ	67	2021/8/15 15:18	1843374	1	1	1	1	0	0	>60	15.1	normal	19.2	normal	12.8	normal	39.9	normal	87	unknown	unknown	unknown	unknown	crc+	unknown	unknown	unknown	unknown	unknown	unknown	unknown	unknown	unknown	unknown	unknown	unknown	unknown	unknown	unknown	unknown	unknown	unknown	unknown	unknown	crc	1	crc	live+
550	ÄÐ	57	2020/7/7 16:39	738282	1	1	1	0	0	0	40-60	8.2	normal	16.1	normal	14.3	normal	NA	unknown	69	unknown	lung+	unknown	unknown	unknown	unknown	unknown	unknown	unknown	unknown	unknown	unknown	unknown	unknown	unknown	unknown	unknown	unknown	unknown	unknown	unknown	unknown	unknown	unknown	unknown	lung	1	lung	unknown
551	Å®	68	2020/10/21 9:50	778103	2	1	1	1	0	0	>60	8.3	normal	15.1	normal	8.1	normal	NA	unknown	71	unknown	unknown	unknown	unknown	unknown	unknown	unknown	unknown	unknown	unknown	unknown	unknown	unknown	unknown	unknown	unknown	unknown	unknown	unknown	unknown	unknown	melanoma+	unknown	unknown	unknown	melanoma	1	other	unknown
552	ÄÐ	79	2019/7/9 14:08	597594	2	1	1	1	1	0	>60	52.6	high	50.5	high	10.7	normal	NA	unknown	96	unknown	lung+	unknown	unknown	unknown	unknown	unknown	unknown	unknown	unknown	unknown	unknown	unknown	unknown	unknown	unknown	unknown	unknown	unknown	unknown	unknown	unknown	unknown	unknown	unknown	lung	1	lung	unknown
553	Å®	61	2020/8/4 15:41	748991	2	1	1	1	0	0	>60	15.5	normal	31.8	normal	13.4	normal	NA	unknown	142	¸¨Öú	unknown	unknown	unknown	crc+	unknown	unknown	unknown	unknown	unknown	unknown	unknown	unknown	unknown	unknown	unknown	unknown	unknown	unknown	unknown	unknown	unknown	unknown	unknown	unknown	crc	1	crc	live+
554	ÄÐ	65	2019/8/27 8:37	621299	1	1	1	1	0	0	>60	11.3	normal	18.9	normal	23.1	normal	NA	unknown	80	unknown	unknown	unknown	unknown	crc+	unknown	unknown	unknown	unknown	unknown	unknown	unknown	unknown	unknown	unknown	unknown	unknown	unknown	unknown	unknown	unknown	unknown	unknown	unknown	unknown	crc	1	crc	live+
555	Å®	48	2021/4/15 16:06	838321	1	1	0	0	0	0	40-60	16.5	normal	20.9	normal	18.8	normal	48	normal	99	unknown	lung+	unknown	unknown	unknown	unknown	unknown	unknown	unknown	unknown	unknown	unknown	unknown	unknown	unknown	unknown	unknown	unknown	unknown	unknown	unknown	unknown	unknown	unknown	unknown	lung	1	lung	unknown
556	Å®	67	2021/6/15 16:49	1806941	2	1	1	1	0	0	>60	23.5	normal	21.6	normal	7.5	normal	38.5	normal	78	Êõºó	unknown	unknown	unknown	unknown	unknown	unknown	unknown	unknown	unknown	unknown	unknown	unknown	ovrian+	unknown	unknown	unknown	unknown	unknown	unknown	unknown	unknown	unknown	unknown	unknown	ovrian	1	ovrian	unknown
557	ÄÐ	73	2019/9/20 8:28	632134	1	1	1	1	1	0	>60	9	normal	10.9	normal	11.9	normal	NA	unknown	110	unknown	lung+	unknown	unknown	unknown	unknown	unknown	unknown	unknown	unknown	unknown	unknown	unknown	unknown	unknown	unknown	unknown	unknown	unknown	unknown	unknown	unknown	unknown	unknown	unknown	lung	1	lung	unknown
558	ÄÐ	30	2021/6/12 8:14	1804420	1	0	0	0	0	0	<40	143	high	NA	unknown	NA	unknown	46	normal	NA	unknown	unknown	unknown	unknown	crc+	unknown	unknown	unknown	unknown	unknown	unknown	unknown	unknown	unknown	unknown	unknown	unknown	unknown	unknown	unknown	unknown	unknown	unknown	unknown	unknown	crc	1	crc	unknown
559	ÄÐ	58	2021/7/12 9:47	1822707	1	1	1	0	0	0	40-60	27.3	normal	NA	unknown	15.3	normal	46.2	normal	NA	unknown	unknown	unknown	unknown	crc+	unknown	unknown	unknown	unknown	unknown	unknown	unknown	unknown	unknown	unknown	unknown	unknown	unknown	unknown	unknown	unknown	unknown	unknown	unknown	unknown	crc	1	crc	live+
560	ÄÐ	69	2021/6/30 14:00	1814791	1	1	1	1	0	0	>60	10	normal	NA	unknown	14.8	normal	38.9	normal	NA	unknown	unknown	unknown	unknown	crc+	unknown	unknown	unknown	unknown	unknown	unknown	unknown	unknown	unknown	unknown	unknown	unknown	unknown	unknown	unknown	unknown	unknown	unknown	unknown	unknown	crc	1	crc	unknown
561	ÄÐ	66	2021/5/19 13:26	850898	1	1	1	1	0	0	>60	12.9	normal	22	normal	8.6	normal	33.8	normal	96	unknown	unknown	unknown	unknown	crc+	unknown	unknown	unknown	unknown	unknown	unknown	unknown	unknown	unknown	unknown	unknown	unknown	unknown	unknown	unknown	unknown	unknown	unknown	unknown	unknown	crc	1	crc	live+
562	ÄÐ	71	2020/2/24 14:15	689064	2	1	1	1	1	0	>60	20.8	normal	25.8	normal	10.6	normal	NA	unknown	69	unknown	lung+	sclc+	unknown	unknown	unknown	unknown	unknown	unknown	unknown	unknown	unknown	unknown	unknown	unknown	unknown	unknown	unknown	unknown	unknown	unknown	unknown	unknown	unknown	unknown	lung	1	lung	unknown
563	ÄÐ	57	2021/6/16 14:49	1807018	1	1	1	0	0	0	40-60	17	normal	21.9	normal	10.4	normal	34	normal	216	unknown	lung+	sclc+	unknown	unknown	unknown	unknown	unknown	unknown	unknown	unknown	unknown	unknown	unknown	unknown	unknown	unknown	unknown	unknown	unknown	unknown	unknown	unknown	unknown	unknown	lung	1	lung	live+
564	ÄÐ	58	2021/8/31 8:22	1872326	1	1	1	0	0	0	40-60	11.4	normal	25.1	normal	16.5	normal	37.1	normal	59	¸¨Öú	unknown	unknown	unknown	unknown	unknown	unknown	unknown	unknown	unknown	unknown	unknown	unknown	unknown	bladder+	unknown	unknown	unknown	unknown	unknown	unknown	unknown	sarcoma+	unknown	unknown	bladder+sarcoma	2	mpc	live+
565	Å®	51	2021/2/5 9:04	813613	1	1	1	0	0	0	40-60	28.6	normal	49.6	high	16.7	normal	48	normal	132	Êõºó	unknown	unknown	breast+	unknown	unknown	unknown	unknown	unknown	unknown	unknown	unknown	unknown	unknown	unknown	unknown	unknown	unknown	unknown	unknown	unknown	unknown	unknown	unknown	unknown	breast	1	breast	live+
566	ÄÐ	57	2021/7/21 14:16	1828838	1	1	1	0	0	0	40-60	10.5	normal	50.3	high	22.8	normal	38.8	normal	85	unknown	unknown	unknown	unknown	crc+	unknown	unknown	unknown	unknown	unknown	unknown	unknown	unknown	unknown	unknown	unknown	unknown	unknown	unknown	unknown	unknown	unknown	unknown	unknown	unknown	crc	1	crc	unknown
567	ÄÐ	53	2019/6/24 7:45	588863	1	1	1	0	0	0	40-60	15.1	normal	20	normal	NA	unknown	NA	unknown	NA	unknown	unknown	unknown	unknown	unknown	unknown	unknown	unknown	unknown	unknown	easophage+	unknown	unknown	unknown	unknown	unknown	unknown	unknown	unknown	unknown	unknown	unknown	unknown	unknown	unknown	easophage	1	easophage	live+
568	ÄÐ	68	2020/12/30 11:01	801543	1	1	1	1	0	0	>60	61	high	NA	unknown	NA	unknown	NA	unknown	653	unknown	unknown	unknown	unknown	crc+	unknown	unknown	unknown	unknown	unknown	unknown	unknown	unknown	unknown	unknown	unknown	unknown	unknown	unknown	unknown	unknown	unknown	unknown	unknown	unknown	crc	1	crc	unknown
569	ÄÐ	60	2021/3/1 15:19	821049	1	1	1	1	0	0	40-60	13.9	normal	NA	unknown	8.8	normal	42.7	normal	NA	unknown	unknown	unknown	unknown	crc+	unknown	unknown	unknown	unknown	unknown	unknown	unknown	unknown	unknown	unknown	unknown	unknown	unknown	unknown	unknown	unknown	unknown	unknown	unknown	unknown	crc	1	crc	unknown
570	ÄÐ	60	2019/12/31 11:14	675136	1	1	1	1	0	0	40-60	17.5	normal	20.6	normal	10.2	normal	41.2	normal	68	unknown	lung+	unknown	unknown	unknown	unknown	unknown	unknown	unknown	unknown	unknown	unknown	unknown	unknown	unknown	unknown	unknown	unknown	unknown	unknown	unknown	unknown	unknown	unknown	unknown	lung	1	lung	unknown
571	ÄÐ	71	2019/11/1 14:06	649733	2	1	1	1	1	0	>60	19.8	normal	39.7	high	14.5	normal	NA	unknown	173	unknown	unknown	unknown	unknown	crc+	unknown	unknown	unknown	unknown	unknown	unknown	unknown	unknown	unknown	unknown	unknown	unknown	unknown	unknown	unknown	unknown	unknown	unknown	unknown	unknown	crc	1	crc	unknown
572	ÄÐ	49	2021/8/17 12:40	1845115	1	1	0	0	0	0	40-60	28.9	normal	28.2	normal	9	normal	41.6	normal	35	¸¨Öú	unknown	unknown	unknown	crc+	unknown	unknown	unknown	unknown	unknown	unknown	unknown	unknown	unknown	unknown	unknown	unknown	unknown	unknown	unknown	unknown	unknown	unknown	unknown	unknown	crc	1	crc	unknown
573	Å®	57	2021/4/6 10:04	834396	1	1	1	0	0	0	40-60	NA	unknown	NA	unknown	NA	unknown	NA	unknown	NA	unknown	lung+	unknown	unknown	unknown	unknown	unknown	unknown	unknown	unknown	unknown	unknown	unknown	unknown	unknown	unknown	renal+	unknown	unknown	unknown	unknown	unknown	unknown	unknown	unknown	lung+renal	2	mpc	unknown
574	ÄÐ	68	2021/8/26 11:30	1862913	1	1	1	1	0	0	>60	10.9	normal	17.7	normal	5.9	normal	40.8	normal	86	unknown	unknown	unknown	unknown	unknown	unknown	unknown	unknown	unknown	unknown	unknown	unknown	unknown	unknown	bladder+	unknown	unknown	unknown	unknown	unknown	unknown	unknown	unknown	unknown	unknown	bladder	1	bladder	live+
575	Å®	66	2018/7/14 16:51	436801	NA	1	1	1	0	0	>60	17	normal	NA	unknown	11.4	normal	NA	unknown	NA	unknown	unknown	unknown	unknown	crc+	unknown	unknown	unknown	unknown	unknown	unknown	unknown	unknown	unknown	unknown	unknown	unknown	unknown	unknown	unknown	unknown	unknown	unknown	unknown	unknown	crc	1	crc	live+
576	ÄÐ	67	2020/1/6 15:10	677686	1	1	1	1	0	0	>60	5.4	normal	12.9	normal	10.9	normal	NA	unknown	71	unknown	lung+	unknown	unknown	unknown	unknown	unknown	unknown	unknown	unknown	unknown	unknown	unknown	unknown	unknown	unknown	unknown	unknown	unknown	unknown	unknown	unknown	unknown	unknown	unknown	lung	1	lung	unknown
577	ÄÐ	50	2020/5/6 9:36	711326	0	1	1	0	0	0	40-60	8.8	normal	NA	unknown	21.2	normal	NA	unknown	NA	unknown	unknown	unknown	unknown	crc+	unknown	unknown	unknown	unknown	unknown	unknown	unknown	unknown	unknown	unknown	unknown	unknown	unknown	unknown	unknown	unknown	unknown	unknown	unknown	unknown	crc	1	crc	unknown
578	ÄÐ	63	2021/8/25 9:39	1858599	1	1	1	1	0	0	>60	23.1	normal	25.4	normal	6.9	normal	34.7	normal	70	¸¨Öú	lung+	unknown	unknown	unknown	unknown	unknown	unknown	unknown	unknown	unknown	unknown	unknown	unknown	unknown	unknown	unknown	unknown	unknown	unknown	unknown	unknown	unknown	unknown	unknown	lung	1	lung	unknown
579	ÄÐ	63	2020/5/16 14:08	719058	1	1	1	1	0	0	>60	12	normal	16	normal	8.4	normal	NA	unknown	83	Î¬³Ö	unknown	unknown	unknown	unknown	unknown	unknown	unknown	unknown	unknown	easophage+	unknown	unknown	unknown	unknown	unknown	unknown	unknown	unknown	unknown	unknown	unknown	unknown	unknown	unknown	easophage	1	easophage	unknown
580	ÄÐ	75	2020/11/27 14:58	790886	2	1	1	1	1	0	>60	24.7	normal	18.3	normal	25.6	high	NA	unknown	89	unknown	lung+	unknown	unknown	unknown	unknown	unknown	unknown	unknown	unknown	unknown	unknown	unknown	unknown	unknown	unknown	unknown	unknown	unknown	unknown	unknown	unknown	unknown	unknown	unknown	lung	1	lung	unknown
581	ÄÐ	80	2021/5/28 10:37	1796799	5	1	1	1	1	1	>60	14	normal	30	normal	NA	unknown	31.3	normal	74	unknown	unknown	unknown	unknown	unknown	unknown	unknown	unknown	unknown	unknown	easophage+	unknown	unknown	unknown	unknown	unknown	unknown	unknown	unknown	unknown	unknown	unknown	unknown	unknown	head+	easophage+head	2	mpc	unknown
582	Å®	38	2018/11/21 9:17	494121	NA	0	0	0	0	0	<40	24.4	normal	29.8	normal	8.1	normal	NA	unknown	131	unknown	unknown	unknown	unknown	unknown	unknown	unknown	unknown	unknown	pancrease+	unknown	unknown	unknown	unknown	unknown	unknown	unknown	unknown	unknown	unknown	unknown	unknown	unknown	unknown	unknown	pancrease	1	pancrease	live+
583	ÄÐ	57	2020/9/14 10:51	765076	1	1	1	0	0	0	40-60	13	normal	17	normal	8.1	normal	NA	unknown	96	unknown	lung+	unknown	unknown	unknown	unknown	unknown	unknown	unknown	unknown	unknown	unknown	unknown	unknown	unknown	unknown	unknown	unknown	unknown	unknown	unknown	unknown	unknown	unknown	unknown	lung	1	lung	unknown
584	ÄÐ	67	2021/4/23 16:06	841425	4	1	1	1	0	0	>60	2.8	normal	14.6	normal	6.7	normal	25.7	low	66	unknown	unknown	unknown	unknown	unknown	unknown	unknown	unknown	unknown	unknown	unknown	unknown	unknown	unknown	unknown	unknown	renal+	unknown	unknown	unknown	unknown	unknown	unknown	unknown	unknown	renal	1	other	live+
585	ÄÐ	47	2020/6/7 14:21	726637	1	1	0	0	0	0	40-60	25	normal	NA	unknown	7.9	normal	NA	unknown	NA	unknown	unknown	unknown	unknown	crc+	unknown	unknown	unknown	unknown	unknown	unknown	unknown	unknown	unknown	unknown	unknown	unknown	unknown	unknown	unknown	unknown	unknown	unknown	unknown	unknown	crc	1	crc	live+
586	ÄÐ	52	2021/4/25 8:57	841556	0	1	1	0	0	0	40-60	17.7	normal	NA	unknown	13.6	normal	39.9	normal	NA	unknown	unknown	unknown	unknown	crc+	unknown	unknown	unknown	unknown	unknown	unknown	unknown	unknown	unknown	unknown	unknown	unknown	unknown	unknown	unknown	unknown	unknown	unknown	unknown	unknown	crc	1	crc	unknown
587	Å®	56	2019/11/18 13:29	657572	NA	1	1	0	0	0	40-60	15.5	normal	NA	unknown	11.3	normal	NA	unknown	NA	unknown	lung+	unknown	unknown	unknown	unknown	unknown	unknown	unknown	unknown	unknown	unknown	unknown	unknown	unknown	unknown	unknown	unknown	unknown	unknown	unknown	unknown	unknown	unknown	unknown	lung	1	lung	unknown
588	ÄÐ	47	2021/9/6 8:42	1884169	1	1	0	0	0	0	40-60	39.3	normal	NA	unknown	20	normal	41.7	normal	NA	unknown	unknown	unknown	unknown	crc+	unknown	unknown	unknown	unknown	unknown	unknown	unknown	unknown	unknown	unknown	unknown	unknown	unknown	unknown	unknown	unknown	unknown	unknown	unknown	unknown	crc	1	crc	unknown
589	Å®	72	2019/3/6 15:04	538626	2	1	1	1	1	0	>60	6.9	normal	17.4	normal	11.7	normal	NA	unknown	85	unknown	unknown	unknown	unknown	unknown	unknown	gastric+	unknown	unknown	unknown	unknown	unknown	unknown	unknown	unknown	unknown	unknown	unknown	unknown	unknown	lymphoma+	unknown	unknown	unknown	unknown	gastric+lymphoma	2	mpc	unknown
590	ÄÐ	54	2020/9/1 15:30	760447	1	1	1	0	0	0	40-60	19.3	normal	NA	unknown	14.7	normal	NA	unknown	NA	unknown	unknown	unknown	unknown	crc+	unknown	unknown	unknown	unknown	unknown	unknown	unknown	unknown	unknown	unknown	unknown	unknown	unknown	unknown	unknown	unknown	unknown	unknown	unknown	unknown	crc	1	crc	unknown
591	ÄÐ	48	2019/8/24 14:42	620269	1	1	0	0	0	0	40-60	9.8	normal	18.2	normal	7.9	normal	NA	unknown	84	Î¬³Ö	unknown	unknown	unknown	crc+	unknown	unknown	unknown	unknown	unknown	unknown	unknown	unknown	unknown	unknown	unknown	unknown	unknown	unknown	unknown	unknown	unknown	unknown	unknown	unknown	crc	1	crc	live+
592	Å®	71	2020/5/25 10:47	722276	2	1	1	1	1	0	>60	4.8	normal	16	normal	13.3	normal	NA	unknown	77	unknown	unknown	unknown	unknown	unknown	unknown	unknown	unknown	unknown	unknown	unknown	unknown	unknown	unknown	unknown	unknown	unknown	unknown	unknown	unknown	unknown	unknown	unknown	thymus+	unknown	thymus	1	other	live+
593	ÄÐ	65	2021/5/9 15:15	847367	1	1	1	1	0	0	>60	11.7	normal	15.1	normal	13.6	normal	44.3	normal	67	¸¨Öú	unknown	unknown	unknown	unknown	unknown	unknown	unknown	unknown	unknown	unknown	unknown	unknown	unknown	unknown	unknown	unknown	unknown	unknown	unknown	unknown	unknown	unknown	unknown	head+	head	1	other	unknown
594	ÄÐ	64	2018/9/27 16:56	470422	NA	1	1	1	0	0	>60	11.9	normal	NA	unknown	14.7	normal	NA	unknown	161	unknown	lung+	unknown	unknown	unknown	unknown	gastric+	unknown	unknown	unknown	unknown	unknown	unknown	unknown	unknown	unknown	unknown	unknown	unknown	unknown	unknown	unknown	unknown	unknown	unknown	lung+gastric	2	mpc	live+
595	ÄÐ	40	2019/6/17 9:35	586267	1	1	0	0	0	0	40-60	88.5	high	44.3	high	7.2	normal	NA	unknown	227	unknown	lung+	sclc+	unknown	unknown	unknown	unknown	unknown	unknown	unknown	unknown	unknown	unknown	unknown	unknown	unknown	unknown	unknown	unknown	unknown	unknown	unknown	unknown	unknown	unknown	lung	1	lung	unknown
596	Å®	89	2020/12/14 8:04	796197	5	1	1	1	1	1	>60	19.8	normal	33.2	normal	8.7	normal	NA	unknown	98	unknown	unknown	unknown	unknown	unknown	unknown	unknown	unknown	unknown	unknown	unknown	unknown	unknown	unknown	unknown	unknown	unknown	unknown	unknown	unknown	unknown	unknown	unknown	unknown	unknown	unknown	1	unknown	live+
597	ÄÐ	63	2020/11/9 9:20	784398	1	1	1	1	0	0	>60	21.6	normal	17.7	normal	7.7	normal	NA	unknown	65	unknown	lung+	unknown	unknown	unknown	unknown	unknown	unknown	unknown	unknown	unknown	unknown	unknown	unknown	unknown	unknown	unknown	unknown	unknown	unknown	unknown	unknown	unknown	unknown	unknown	lung	1	lung	unknown
598	ÄÐ	73	2019/1/26 15:47	521858	NA	1	1	1	1	0	>60	17.9	normal	34.6	normal	15.2	normal	NA	unknown	181	unknown	unknown	unknown	unknown	crc+	unknown	unknown	unknown	unknown	unknown	unknown	unknown	unknown	unknown	unknown	unknown	unknown	unknown	unknown	unknown	unknown	unknown	unknown	unknown	unknown	crc	1	crc	live+
599	Å®	79	2019/10/15 10:28	643304	2	1	1	1	1	0	>60	8.2	normal	17	normal	8.7	normal	NA	unknown	91	Î¬³Ö	unknown	unknown	breast+	unknown	unknown	unknown	unknown	unknown	unknown	unknown	unknown	unknown	unknown	unknown	unknown	unknown	unknown	unknown	unknown	unknown	unknown	unknown	unknown	unknown	breast	1	breast	unknown
600	ÄÐ	59	2021/7/26 9:48	1831499	2	1	1	0	0	0	40-60	14.4	normal	18.1	normal	10.7	normal	38.9	normal	84	unknown	unknown	unknown	unknown	unknown	unknown	unknown	unknown	unknown	unknown	unknown	unknown	unknown	unknown	bladder+	unknown	unknown	unknown	unknown	unknown	unknown	unknown	unknown	unknown	unknown	bladder	1	bladder	unknown
601	ÄÐ	71	2019/10/24 14:40	647563	4	1	1	1	1	0	>60	21.8	normal	35.8	high	13.2	normal	NA	unknown	69	unknown	lung+	unknown	unknown	unknown	unknown	unknown	unknown	unknown	unknown	unknown	unknown	unknown	unknown	unknown	unknown	unknown	unknown	unknown	unknown	unknown	unknown	unknown	unknown	unknown	lung	1	lung	unknown
602	ÄÐ	66	2021/7/5 14:22	1817903	2	1	1	1	0	0	>60	16.1	normal	42.8	high	15.7	normal	34	normal	223	unknown	unknown	unknown	unknown	unknown	unknown	unknown	unknown	unknown	unknown	unknown	unknown	unknown	unknown	unknown	unknown	unknown	unknown	unknown	gist+	unknown	unknown	unknown	unknown	unknown	gist	1	other	live+
603	ÄÐ	70	2020/2/2 15:07	684987	2	1	1	1	1	0	>60	14.4	normal	17.7	normal	11.5	normal	NA	unknown	59	unknown	lung+	sclc+	unknown	unknown	unknown	unknown	unknown	unknown	unknown	unknown	unknown	unknown	unknown	unknown	unknown	unknown	unknown	unknown	unknown	unknown	unknown	unknown	unknown	unknown	lung	1	lung	unknown
604	Å®	75	2019/5/20 16:54	572451	2	1	1	1	1	0	>60	21.8	normal	NA	unknown	12.2	normal	NA	unknown	NA	Êõºó	unknown	unknown	unknown	crc+	unknown	unknown	unknown	unknown	unknown	unknown	unknown	unknown	unknown	unknown	unknown	unknown	unknown	unknown	unknown	unknown	unknown	unknown	unknown	unknown	crc	1	crc	unknown
605	Å®	72	2020/9/4 14:15	761703	3	1	1	1	1	0	>60	21	normal	NA	unknown	7.4	normal	NA	unknown	NA	unknown	unknown	unknown	unknown	unknown	unknown	unknown	unknown	unknown	pancrease+	unknown	unknown	unknown	unknown	unknown	unknown	unknown	unknown	unknown	unknown	unknown	unknown	unknown	unknown	unknown	pancrease	1	pancrease	unknown
606	ÄÐ	69	2021/8/10 14:30	1841075	3	1	1	1	0	0	>60	11.5	normal	NA	unknown	7.6	normal	31.6	normal	NA	unknown	unknown	unknown	unknown	crc+	unknown	unknown	unknown	unknown	unknown	unknown	unknown	unknown	unknown	unknown	unknown	unknown	unknown	unknown	unknown	unknown	unknown	unknown	unknown	unknown	crc	1	crc	unknown
607	ÄÐ	55	2019/12/2 14:49	663559	1	1	1	0	0	0	40-60	64.4	high	36.4	high	7.2	normal	NA	unknown	81	unknown	unknown	unknown	unknown	unknown	unknown	unknown	unknown	unknown	unknown	unknown	unknown	unknown	unknown	unknown	unknown	unknown	unknown	NET+	unknown	unknown	unknown	unknown	unknown	unknown	NET	1	other	unknown
608	Å®	54	2020/12/29 9:27	801186	1	1	1	0	0	0	40-60	NA	unknown	NA	unknown	NA	unknown	NA	unknown	NA	unknown	unknown	unknown	unknown	crc+	unknown	unknown	unknown	unknown	unknown	unknown	unknown	unknown	unknown	unknown	unknown	unknown	unknown	unknown	unknown	unknown	unknown	unknown	unknown	unknown	crc	1	crc	unknown
609	ÄÐ	65	2020/9/18 10:16	766662	2	1	1	1	0	0	>60	20.8	normal	27.2	normal	23.1	normal	NA	unknown	84	unknown	unknown	unknown	unknown	unknown	unknown	unknown	unknown	unknown	unknown	easophage+	unknown	unknown	unknown	unknown	unknown	unknown	unknown	unknown	unknown	unknown	unknown	unknown	unknown	unknown	easophage	1	easophage	live+
610	ÄÐ	69	2021/2/23 9:40	818793	1	1	1	1	0	0	>60	7.3	normal	14.7	normal	6.6	normal	40.2	normal	130	¸¨Öú	lung+	unknown	unknown	unknown	unknown	unknown	unknown	unknown	unknown	unknown	unknown	unknown	unknown	unknown	unknown	unknown	unknown	unknown	unknown	unknown	unknown	unknown	unknown	unknown	lung	1	lung	unknown
611	Å®	66	2019/11/2 16:07	651241	4	1	1	1	0	0	>60	18.3	normal	17.1	normal	6.8	normal	NA	unknown	98	unknown	lung+	unknown	unknown	unknown	unknown	unknown	unknown	unknown	unknown	unknown	unknown	unknown	unknown	unknown	unknown	unknown	unknown	unknown	unknown	unknown	unknown	unknown	unknown	unknown	lung	1	lung	unknown
612	ÄÐ	57	2019/11/21 8:54	658734	NA	1	1	0	0	0	40-60	12.2	normal	NA	unknown	12.2	normal	NA	unknown	NA	unknown	unknown	unknown	unknown	unknown	unknown	unknown	unknown	unknown	unknown	unknown	unknown	unknown	unknown	unknown	unknown	unknown	unknown	unknown	unknown	unknown	melanoma+	unknown	unknown	unknown	melanoma	1	other	unknown
613	Å®	77	2021/2/20 9:02	817476	2	1	1	1	1	0	>60	28.9	normal	32.8	normal	15.5	normal	43.1	normal	156	unknown	unknown	unknown	unknown	crc+	unknown	unknown	unknown	unknown	unknown	unknown	unknown	unknown	unknown	unknown	unknown	unknown	unknown	unknown	unknown	unknown	unknown	unknown	unknown	unknown	crc	1	crc	unknown
614	ÄÐ	62	2019/12/25 15:09	673048	1	1	1	1	0	0	>60	7.7	normal	20.4	normal	7.2	normal	NA	unknown	103	unknown	unknown	unknown	unknown	crc+	unknown	unknown	unknown	unknown	unknown	unknown	unknown	unknown	unknown	unknown	unknown	unknown	unknown	unknown	unknown	unknown	unknown	unknown	unknown	unknown	crc	1	crc	unknown
615	ÄÐ	60	2021/5/3 14:54	843038	1	1	1	1	0	0	40-60	10.5	normal	12.6	normal	9.6	normal	38.7	normal	47	¸¨Öú	lung+	unknown	unknown	unknown	unknown	unknown	unknown	unknown	unknown	unknown	unknown	unknown	unknown	unknown	unknown	unknown	unknown	unknown	unknown	lymphoma+	unknown	unknown	unknown	unknown	lung+lymphoma	2	mpc	unknown
616	Å®	64	2019/5/21 9:01	573821	1	1	1	1	0	0	>60	16	normal	35.6	high	16.4	normal	NA	unknown	140	unknown	unknown	unknown	unknown	crc+	unknown	unknown	unknown	unknown	unknown	unknown	unknown	unknown	unknown	unknown	unknown	unknown	unknown	unknown	unknown	unknown	unknown	unknown	unknown	unknown	crc	1	crc	unknown
617	ÄÐ	57	2020/3/21 14:28	698048	4	1	1	0	0	0	40-60	25.9	normal	17.8	normal	6.6	normal	NA	unknown	138	unknown	unknown	unknown	unknown	unknown	unknown	gastric+	unknown	unknown	unknown	unknown	unknown	unknown	unknown	unknown	unknown	unknown	unknown	unknown	unknown	unknown	unknown	unknown	unknown	unknown	gastric	1	gastric	live+
618	Å®	77	2021/8/25 8:38	1860492	2	1	1	1	1	0	>60	30.1	normal	NA	unknown	12.9	normal	35.4	normal	NA	unknown	unknown	unknown	unknown	crc+	unknown	unknown	unknown	unknown	unknown	unknown	unknown	unknown	unknown	unknown	unknown	unknown	unknown	unknown	unknown	unknown	unknown	unknown	unknown	unknown	crc	1	crc	unknown
619	ÄÐ	55	2021/3/3 10:55	822134	4	1	1	0	0	0	40-60	204.4	high	114.8	high	5.4	normal	32.6	normal	95	unknown	lung+	unknown	unknown	unknown	unknown	unknown	unknown	unknown	unknown	unknown	unknown	unknown	unknown	unknown	unknown	unknown	unknown	unknown	unknown	unknown	unknown	unknown	unknown	unknown	lung	1	lung	unknown
620	Å®	71	2021/6/8 13:51	1801663	5	1	1	1	1	0	>60	38.7	normal	42.1	high	10.9	normal	32.9	normal	140	unknown	lung+	unknown	unknown	unknown	unknown	unknown	unknown	unknown	unknown	unknown	unknown	unknown	unknown	unknown	unknown	unknown	unknown	unknown	unknown	unknown	unknown	unknown	unknown	unknown	lung	1	lung	live+
621	ÄÐ	61	2018/10/17 9:08	478377	NA	1	1	1	0	0	>60	15.8	normal	NA	unknown	17.6	normal	NA	unknown	NA	unknown	unknown	unknown	unknown	crc+	unknown	unknown	unknown	unknown	unknown	unknown	unknown	unknown	unknown	unknown	unknown	unknown	unknown	unknown	unknown	unknown	unknown	unknown	unknown	unknown	crc	1	crc	unknown
622	Å®	83	2019/7/2 10:55	593713	2	1	1	1	1	1	>60	5.8	normal	14.9	normal	10.3	normal	NA	unknown	110	unknown	unknown	unknown	unknown	crc+	unknown	unknown	unknown	unknown	unknown	unknown	unknown	unknown	unknown	unknown	unknown	unknown	unknown	unknown	unknown	unknown	unknown	unknown	unknown	unknown	crc	1	crc	live+
623	ÄÐ	61	2019/5/6 16:04	567029	1	1	1	1	0	0	>60	7.6	normal	25.4	normal	7.6	normal	NA	unknown	52	unknown	unknown	unknown	unknown	unknown	unknown	unknown	unknown	unknown	unknown	easophage+	unknown	unknown	unknown	unknown	unknown	unknown	unknown	unknown	unknown	unknown	unknown	unknown	unknown	unknown	easophage	1	easophage	unknown
624	Å®	47	2021/8/7 10:02	1838812	1	1	0	0	0	0	40-60	17.9	normal	18.1	normal	11.3	normal	41.7	normal	78	¸¨Öú	unknown	unknown	breast+	unknown	unknown	unknown	unknown	unknown	unknown	unknown	unknown	unknown	unknown	unknown	unknown	unknown	unknown	unknown	unknown	unknown	unknown	unknown	unknown	unknown	breast	1	breast	unknown
625	ÄÐ	69	2021/6/27 14:26	1813659	4	1	1	1	0	0	>60	7.9	normal	13.1	normal	7.1	normal	29.8	low	70	unknown	lung+	unknown	unknown	unknown	unknown	unknown	unknown	unknown	unknown	unknown	unknown	unknown	unknown	unknown	unknown	unknown	unknown	unknown	unknown	unknown	unknown	unknown	unknown	unknown	lung	1	lung	unknown
626	ÄÐ	70	2020/5/19 14:12	720128	2	1	1	1	1	0	>60	20.9	normal	NA	unknown	11.8	normal	NA	unknown	NA	unknown	lung+	unknown	unknown	unknown	unknown	unknown	unknown	unknown	unknown	unknown	unknown	unknown	unknown	unknown	unknown	unknown	unknown	unknown	unknown	unknown	unknown	unknown	unknown	unknown	lung	1	lung	unknown
627	ÄÐ	66	2020/11/24 15:17	789374	2	1	1	1	0	0	>60	8	normal	9.7	normal	11.3	normal	NA	unknown	73	unknown	lung+	unknown	unknown	unknown	unknown	unknown	unknown	unknown	unknown	unknown	unknown	unknown	unknown	unknown	unknown	unknown	unknown	unknown	unknown	unknown	unknown	unknown	unknown	unknown	lung	1	lung	unknown
628	ÄÐ	67	2021/5/21 14:48	851432	1	1	1	1	0	0	>60	15.4	normal	NA	unknown	17	normal	NA	unknown	NA	unknown	unknown	unknown	unknown	crc+	unknown	unknown	unknown	unknown	unknown	unknown	unknown	unknown	unknown	unknown	unknown	unknown	unknown	unknown	unknown	unknown	unknown	unknown	unknown	unknown	crc	1	crc	live+
629	ÄÐ	54	2020/10/27 15:59	780281	2	1	1	0	0	0	40-60	71.6	high	210.6	high	75.6	high	NA	unknown	483	unknown	unknown	unknown	unknown	crc+	unknown	unknown	unknown	unknown	unknown	unknown	unknown	unknown	unknown	unknown	unknown	unknown	unknown	unknown	unknown	unknown	unknown	unknown	unknown	unknown	crc	1	crc	live+
630	ÄÐ	66	2021/8/1 8:02	1835113	2	1	1	1	0	0	>60	9.3	normal	NA	unknown	17.1	normal	33.9	normal	NA	Î¬³Ö	unknown	unknown	unknown	crc+	unknown	unknown	unknown	unknown	unknown	unknown	unknown	unknown	unknown	unknown	unknown	unknown	unknown	unknown	unknown	unknown	unknown	unknown	unknown	unknown	crc	1	crc	unknown
631	ÄÐ	87	2020/10/21 8:40	778034	2	1	1	1	1	1	>60	26.9	normal	NA	unknown	39.7	high	NA	unknown	NA	Î¬³Ö	unknown	unknown	unknown	crc+	unknown	unknown	unknown	unknown	unknown	unknown	unknown	unknown	unknown	unknown	unknown	unknown	unknown	unknown	unknown	unknown	unknown	unknown	unknown	unknown	crc	1	crc	live+
632	ÄÐ	55	2019/11/8 13:53	653875	1	1	1	0	0	0	40-60	11.4	normal	16.6	normal	6.7	normal	NA	unknown	112	Î¬³Ö	unknown	unknown	unknown	unknown	unknown	gastric+	unknown	unknown	unknown	unknown	unknown	unknown	unknown	unknown	unknown	unknown	unknown	unknown	unknown	unknown	unknown	unknown	unknown	unknown	gastric	1	gastric	unknown
633	ÄÐ	48	2019/8/12 10:13	614308	1	1	0	0	0	0	40-60	18.4	normal	NA	unknown	7.1	normal	NA	unknown	NA	unknown	unknown	unknown	unknown	crc+	unknown	unknown	unknown	unknown	unknown	unknown	unknown	unknown	unknown	unknown	unknown	unknown	unknown	unknown	unknown	unknown	unknown	unknown	unknown	unknown	crc	1	crc	unknown
634	ÄÐ	67	2018/10/13 8:25	476841	NA	1	1	1	0	0	>60	13.7	normal	22.5	normal	10.3	normal	NA	unknown	77	unknown	unknown	unknown	unknown	crc+	unknown	unknown	unknown	unknown	unknown	unknown	unknown	unknown	unknown	unknown	unknown	unknown	unknown	unknown	unknown	unknown	unknown	unknown	unknown	unknown	crc	1	crc	unknown
635	Å®	42	2021/5/27 13:30	1795990	1	1	0	0	0	0	40-60	16	normal	21	normal	8	normal	36.3	normal	69	¸¨Öú	unknown	unknown	breast+	unknown	unknown	unknown	unknown	unknown	unknown	unknown	unknown	unknown	unknown	unknown	unknown	unknown	unknown	unknown	unknown	unknown	unknown	unknown	unknown	unknown	breast	1	breast	unknown
636	ÄÐ	57	2020/2/27 14:57	690110	1	1	1	0	0	0	40-60	22.3	normal	21.2	normal	8.6	normal	NA	unknown	110	unknown	unknown	unknown	unknown	unknown	unknown	unknown	unknown	unknown	unknown	unknown	unknown	unknown	unknown	unknown	unknown	unknown	unknown	unknown	unknown	unknown	unknown	unknown	unknown	head+	head	1	other	unknown
637	Å®	55	2021/4/28 15:03	843285	1	1	1	0	0	0	40-60	13.4	normal	28.7	normal	6.8	normal	43.1	normal	114	¸¨Öú	unknown	unknown	breast+	unknown	unknown	unknown	unknown	unknown	unknown	unknown	unknown	unknown	unknown	unknown	unknown	unknown	unknown	unknown	unknown	unknown	unknown	unknown	unknown	unknown	breast	1	breast	unknown
638	ÄÐ	74	2019/8/15 8:23	615799	1	1	1	1	1	0	>60	20.6	normal	NA	unknown	11.8	normal	NA	unknown	NA	Êõºó	unknown	unknown	unknown	crc+	unknown	unknown	unknown	unknown	unknown	unknown	unknown	unknown	unknown	unknown	unknown	unknown	unknown	unknown	unknown	unknown	unknown	unknown	unknown	unknown	crc	1	crc	unknown
639	Å®	55	2021/6/17 12:44	1806932	4	1	1	0	0	0	40-60	11.9	normal	14.6	normal	7.6	normal	26.3	low	64	unknown	unknown	unknown	unknown	unknown	unknown	gastric+	unknown	unknown	unknown	unknown	unknown	unknown	unknown	unknown	unknown	unknown	unknown	unknown	unknown	unknown	unknown	unknown	unknown	unknown	gastric	1	gastric	unknown
640	Å®	52	2021/5/4 16:40	845328	1	1	1	0	0	0	40-60	29.8	normal	29.9	normal	8.6	normal	37.5	normal	45	unknown	unknown	unknown	breast+	unknown	unknown	unknown	unknown	unknown	unknown	unknown	unknown	unknown	unknown	unknown	unknown	unknown	unknown	unknown	unknown	unknown	unknown	unknown	unknown	unknown	breast	1	breast	unknown
641	ÄÐ	55	2021/6/10 8:06	1803796	1	1	1	0	0	0	40-60	12.2	normal	25.7	normal	12.3	normal	40.2	normal	65	¸¨Öú	unknown	unknown	unknown	crc+	unknown	unknown	unknown	unknown	unknown	unknown	unknown	unknown	unknown	unknown	unknown	unknown	unknown	unknown	unknown	unknown	unknown	unknown	unknown	unknown	crc	1	crc	unknown
642	Å®	57	2021/1/31 8:13	812002	0	1	1	0	0	0	40-60	31.3	normal	NA	unknown	11.4	normal	40	normal	NA	Î¬³Ö	unknown	unknown	unknown	crc+	unknown	unknown	unknown	unknown	unknown	unknown	unknown	unknown	unknown	unknown	unknown	unknown	unknown	unknown	unknown	unknown	unknown	unknown	unknown	unknown	crc	1	crc	live+
643	ÄÐ	78	2019/9/27 14:03	635539	2	1	1	1	1	0	>60	10.2	normal	17.8	normal	14.2	normal	NA	unknown	90	unknown	unknown	unknown	unknown	crc+	unknown	gastric+	unknown	unknown	unknown	unknown	unknown	unknown	unknown	unknown	unknown	unknown	unknown	unknown	unknown	unknown	unknown	unknown	unknown	unknown	crc+gastric	2	mpc	unknown
644	Å®	67	2021/5/4 8:38	844781	2	1	1	1	0	0	>60	5.7	normal	7.8	normal	10.9	normal	37.3	normal	83	¸¨Öú	lung+	unknown	unknown	unknown	unknown	unknown	unknown	unknown	unknown	unknown	unknown	unknown	unknown	unknown	unknown	unknown	unknown	unknown	unknown	unknown	unknown	unknown	unknown	unknown	lung	1	lung	unknown
645	ÄÐ	67	2020/8/5 15:44	750085	1	1	1	1	0	0	>60	26	normal	23.2	normal	8	normal	NA	unknown	60	unknown	unknown	unknown	unknown	unknown	unknown	unknown	unknown	unknown	unknown	unknown	unknown	unknown	unknown	bladder+	unknown	unknown	unknown	unknown	unknown	unknown	unknown	unknown	unknown	unknown	bladder	1	bladder	unknown
646	ÄÐ	66	2021/8/12 10:57	1842157	1	1	1	1	0	0	>60	17.1	normal	NA	unknown	13.3	normal	29.4	low	NA	Î¬³Ö	unknown	unknown	unknown	crc+	unknown	unknown	unknown	unknown	unknown	unknown	unknown	unknown	unknown	unknown	unknown	unknown	unknown	unknown	unknown	unknown	unknown	unknown	unknown	unknown	crc	1	crc	live+
647	ÄÐ	64	2021/4/14 16:10	837797	4	1	1	1	0	0	>60	8.8	normal	22.9	normal	6.6	normal	34.8	normal	154	unknown	unknown	unknown	unknown	unknown	unknown	unknown	unknown	unknown	unknown	easophage+	unknown	unknown	unknown	unknown	unknown	unknown	unknown	unknown	unknown	unknown	unknown	unknown	unknown	unknown	easophage	1	easophage	unknown
648	ÄÐ	71	2020/12/23 9:28	799210	2	1	1	1	1	0	>60	25.5	normal	NA	unknown	11.2	normal	NA	unknown	NA	unknown	unknown	unknown	unknown	crc+	unknown	unknown	unknown	unknown	unknown	unknown	unknown	unknown	unknown	unknown	unknown	unknown	unknown	unknown	unknown	unknown	unknown	unknown	unknown	unknown	crc	1	crc	unknown
649	ÄÐ	67	2020/6/16 14:11	730477	1	1	1	1	0	0	>60	17.7	normal	17.2	normal	6	normal	NA	unknown	105	unknown	lung+	unknown	unknown	unknown	unknown	unknown	unknown	unknown	unknown	unknown	unknown	unknown	unknown	unknown	unknown	unknown	unknown	unknown	unknown	unknown	unknown	unknown	unknown	unknown	lung	1	lung	unknown
650	ÄÐ	43	2021/7/9 11:52	1821477	1	1	0	0	0	0	40-60	25	normal	25	normal	42.7	high	31.2	normal	104	unknown	unknown	unknown	unknown	crc+	unknown	unknown	unknown	unknown	unknown	unknown	unknown	unknown	unknown	unknown	unknown	unknown	unknown	unknown	unknown	unknown	unknown	unknown	unknown	unknown	crc	1	crc	live+
651	ÄÐ	65	2019/11/16 10:44	656918	1	1	1	1	0	0	>60	6	normal	12	normal	9.9	normal	NA	unknown	85	unknown	lung+	sclc+	unknown	unknown	unknown	unknown	unknown	unknown	unknown	unknown	unknown	unknown	unknown	unknown	unknown	unknown	unknown	unknown	unknown	unknown	unknown	unknown	unknown	unknown	lung	1	lung	unknown
652	ÄÐ	69	2019/5/14 15:39	570879	1	1	1	1	0	0	>60	18.9	normal	34.3	normal	8.4	normal	NA	unknown	92	Î¬³Ö	lung+	unknown	unknown	unknown	unknown	unknown	unknown	unknown	unknown	unknown	unknown	unknown	unknown	unknown	unknown	unknown	unknown	unknown	unknown	unknown	unknown	unknown	unknown	unknown	lung	1	lung	unknown
653	ÄÐ	52	2021/4/3 16:33	833474	2	1	1	0	0	0	40-60	30	normal	NA	unknown	NA	unknown	41.7	normal	NA	unknown	unknown	unknown	unknown	unknown	unknown	unknown	unknown	unknown	unknown	unknown	unknown	unknown	unknown	unknown	unknown	unknown	unknown	unknown	unknown	unknown	unknown	unknown	unknown	unknown	unknown	1	unknown	unknown
654	Å®	34	2021/7/24 15:22	1830725	1	0	0	0	0	0	<40	87.3	high	54.3	high	9.9	normal	46.9	normal	173	Î¬³Ö	unknown	unknown	breast+	unknown	unknown	unknown	unknown	unknown	unknown	unknown	unknown	unknown	unknown	unknown	unknown	unknown	unknown	unknown	unknown	unknown	unknown	unknown	unknown	unknown	breast	1	breast	live+
655	ÄÐ	64	2019/5/8 11:28	567925	1	1	1	1	0	0	>60	29.9	normal	23.8	normal	7.4	normal	NA	unknown	101	unknown	unknown	unknown	unknown	unknown	unknown	unknown	unknown	unknown	unknown	unknown	unknown	unknown	unknown	unknown	unknown	unknown	unknown	unknown	unknown	unknown	unknown	sarcoma+	unknown	unknown	sarcoma	1	other	unknown
656	ÄÐ	72	2021/2/19 8:27	816973	2	1	1	1	1	0	>60	15.1	normal	26.8	normal	12.4	normal	38.9	normal	91	unknown	unknown	unknown	unknown	crc+	unknown	unknown	unknown	unknown	unknown	unknown	unknown	unknown	unknown	unknown	unknown	unknown	unknown	unknown	unknown	unknown	unknown	unknown	unknown	unknown	crc	1	crc	live+
657	Å®	68	2021/8/9 14:28	1840393	1	1	1	1	0	0	>60	41.7	high	43.2	high	9.1	normal	42.8	normal	136	unknown	unknown	unknown	unknown	unknown	unknown	unknown	unknown	unknown	unknown	unknown	unknown	unknown	ovrian+	unknown	unknown	unknown	unknown	unknown	unknown	unknown	unknown	unknown	unknown	unknown	ovrian	1	ovrian	unknown
658	ÄÐ	47	2020/6/17 14:15	730414	1	1	0	0	0	0	40-60	13.6	normal	23	normal	22.2	normal	NA	unknown	76	unknown	unknown	unknown	unknown	crc+	unknown	unknown	unknown	unknown	unknown	unknown	unknown	unknown	unknown	unknown	unknown	unknown	unknown	unknown	unknown	unknown	unknown	unknown	unknown	unknown	crc	1	crc	unknown
659	ÄÐ	60	2019/4/28 13:34	563148	2	1	1	1	0	0	40-60	26.4	normal	25.5	normal	10.9	normal	NA	unknown	65	unknown	unknown	unknown	unknown	unknown	unknown	unknown	unknown	unknown	unknown	unknown	unknown	unknown	unknown	unknown	unknown	unknown	unknown	NET+	unknown	unknown	unknown	unknown	unknown	unknown	NET	1	other	live+
660	ÄÐ	78	2020/3/25 11:21	699571	3	1	1	1	1	0	>60	28.2	normal	31.8	normal	8.8	normal	NA	unknown	170	unknown	lung+	unknown	unknown	unknown	unknown	unknown	unknown	unknown	unknown	unknown	unknown	unknown	unknown	unknown	unknown	unknown	unknown	unknown	unknown	unknown	unknown	unknown	unknown	unknown	lung	1	lung	live+
661	ÄÐ	60	2021/2/27 13:51	820408	1	1	1	1	0	0	40-60	11.4	normal	26.2	normal	15.6	normal	37	normal	96	¸¨Öú	unknown	unknown	unknown	crc+	unknown	unknown	unknown	unknown	unknown	unknown	unknown	unknown	unknown	unknown	unknown	unknown	unknown	unknown	unknown	unknown	unknown	unknown	unknown	unknown	crc	1	crc	unknown
662	ÄÐ	65	2020/6/15 14:04	730047	1	1	1	1	0	0	>60	8.7	normal	11.6	normal	9.6	normal	NA	unknown	82	unknown	lung+	unknown	unknown	unknown	unknown	unknown	unknown	unknown	unknown	unknown	unknown	unknown	unknown	unknown	unknown	unknown	unknown	unknown	unknown	unknown	unknown	unknown	unknown	unknown	lung	1	lung	live+
663	Å®	69	2019/9/6 9:39	625449	NA	1	1	1	0	0	>60	16	normal	17.6	normal	9.6	normal	NA	unknown	NA	¸¨Öú	unknown	unknown	unknown	crc+	unknown	unknown	unknown	unknown	unknown	unknown	unknown	unknown	unknown	unknown	unknown	unknown	unknown	unknown	unknown	unknown	unknown	unknown	unknown	unknown	crc	1	crc	unknown
664	ÄÐ	69	2020/7/4 7:47	736553	1	1	1	1	0	0	>60	23.2	normal	NA	unknown	11.1	normal	NA	unknown	NA	Î¬³Ö	unknown	unknown	unknown	crc+	unknown	unknown	unknown	unknown	unknown	unknown	unknown	unknown	unknown	unknown	unknown	unknown	unknown	unknown	unknown	unknown	unknown	unknown	unknown	unknown	crc	1	crc	live+
665	ÄÐ	60	2020/7/26 10:45	745785	4	1	1	1	0	0	40-60	19.7	normal	86.1	high	38.8	high	NA	unknown	335	unknown	unknown	unknown	unknown	unknown	unknown	unknown	liver+	unknown	unknown	unknown	unknown	unknown	unknown	unknown	unknown	unknown	unknown	unknown	unknown	unknown	unknown	unknown	unknown	unknown	liver	1	other	unknown
666	ÄÐ	61	2021/6/28 14:58	1814399	5	1	1	1	0	0	>60	19	normal	NA	unknown	17.5	normal	36.2	normal	NA	¸¨Öú	unknown	unknown	unknown	crc+	unknown	unknown	unknown	unknown	unknown	unknown	unknown	unknown	unknown	unknown	unknown	unknown	unknown	unknown	unknown	unknown	unknown	unknown	unknown	unknown	crc	1	crc	live+
667	Å®	50	2021/7/11 8:49	1822238	2	1	1	0	0	0	40-60	22.8	normal	22.8	normal	11.8	normal	41.9	normal	53	¸¨Öú	unknown	unknown	unknown	unknown	unknown	unknown	unknown	unknown	unknown	unknown	uter+	unknown	unknown	unknown	unknown	unknown	unknown	unknown	unknown	unknown	unknown	unknown	unknown	unknown	uter	1	other	unknown
668	ÄÐ	67	2021/8/19 14:45	1848623	1	1	1	1	0	0	>60	11.2	normal	19.8	normal	11.5	normal	40.7	normal	59	unknown	unknown	unknown	unknown	unknown	unknown	gastric+	unknown	unknown	unknown	unknown	unknown	unknown	unknown	unknown	unknown	unknown	unknown	unknown	unknown	unknown	unknown	unknown	unknown	unknown	gastric	1	gastric	live+
669	Å®	65	2020/12/21 8:22	798305	4	1	1	1	0	0	>60	25.1	normal	30.4	normal	20.3	normal	NA	unknown	93	unknown	unknown	unknown	breast+	unknown	unknown	unknown	unknown	unknown	unknown	easophage+	unknown	unknown	unknown	unknown	unknown	unknown	unknown	unknown	unknown	unknown	unknown	unknown	unknown	unknown	breast+easophage	2	mpc	unknown
670	ÄÐ	60	2021/5/22 13:44	1794302	1	1	1	1	0	0	40-60	6	normal	16.2	normal	13.7	normal	42.2	normal	72	unknown	unknown	unknown	unknown	unknown	unknown	unknown	unknown	unknown	pancrease+	unknown	unknown	unknown	unknown	unknown	unknown	unknown	unknown	unknown	unknown	unknown	unknown	unknown	unknown	unknown	pancrease	1	pancrease	live+
671	Å®	70	2019/7/31 14:27	608297	5	1	1	1	1	0	>60	4.5	normal	20.2	normal	14.1	normal	NA	unknown	109	Î¬³Ö	unknown	unknown	unknown	unknown	unknown	gastric+	unknown	unknown	unknown	unknown	unknown	unknown	unknown	unknown	unknown	unknown	unknown	unknown	unknown	unknown	unknown	unknown	unknown	unknown	gastric	1	gastric	unknown
672	ÄÐ	61	2021/3/26 9:29	830566	1	1	1	1	0	0	>60	13.4	normal	17.2	normal	7.1	normal	37.6	normal	67	unknown	lung+	unknown	unknown	unknown	unknown	unknown	unknown	unknown	unknown	unknown	unknown	unknown	unknown	unknown	unknown	unknown	unknown	unknown	unknown	unknown	unknown	unknown	unknown	unknown	lung	1	lung	unknown
673	ÄÐ	67	2021/5/10 9:01	847505	3	1	1	1	0	0	>60	26.8	normal	20.9	normal	16.7	normal	40	normal	60	unknown	lung+	unknown	unknown	unknown	unknown	unknown	unknown	unknown	unknown	unknown	unknown	unknown	unknown	unknown	unknown	unknown	unknown	unknown	unknown	unknown	unknown	unknown	unknown	unknown	lung	1	lung	unknown
674	ÄÐ	61	2019/6/15 10:33	585497	4	1	1	1	0	0	>60	9.7	normal	20	normal	17.7	normal	NA	unknown	91	unknown	unknown	unknown	unknown	unknown	unknown	gastric+	unknown	unknown	unknown	unknown	unknown	unknown	unknown	unknown	unknown	unknown	unknown	unknown	unknown	unknown	unknown	unknown	unknown	unknown	gastric	1	gastric	unknown
675	ÄÐ	35	2018/9/24 14:54	468740	NA	0	0	0	0	0	<40	39	normal	37	high	13.9	normal	NA	unknown	276	unknown	unknown	unknown	unknown	crc+	unknown	unknown	unknown	unknown	unknown	unknown	unknown	unknown	unknown	unknown	unknown	unknown	unknown	unknown	unknown	unknown	unknown	unknown	unknown	unknown	crc	1	crc	unknown
676	Å®	33	2020/9/1 14:19	758279	1	0	0	0	0	0	<40	14.5	normal	21.5	normal	13	normal	NA	unknown	91	unknown	unknown	unknown	breast+	unknown	unknown	unknown	unknown	unknown	unknown	unknown	unknown	unknown	unknown	unknown	unknown	unknown	unknown	unknown	unknown	unknown	unknown	unknown	unknown	unknown	breast	1	breast	unknown
677	ÄÐ	59	2021/5/19 9:07	850905	1	1	1	0	0	0	40-60	28.6	normal	22.8	normal	11.2	normal	38	normal	61	¸¨Öú	lung+	unknown	unknown	unknown	unknown	unknown	unknown	unknown	unknown	unknown	unknown	unknown	unknown	unknown	unknown	unknown	unknown	unknown	unknown	unknown	unknown	unknown	unknown	unknown	lung	1	lung	unknown
678	ÄÐ	66	2021/6/28 14:41	1814369	1	1	1	1	0	0	>60	18.7	normal	18.5	normal	15.8	normal	35.9	normal	65	Ò»Ïß	lung+	unknown	unknown	unknown	unknown	unknown	unknown	unknown	unknown	unknown	unknown	unknown	unknown	unknown	unknown	unknown	unknown	unknown	unknown	unknown	unknown	unknown	unknown	unknown	lung	1	lung	unknown
679	ÄÐ	54	2019/12/24 10:21	672383	1	1	1	0	0	0	40-60	10.1	normal	18.2	normal	13.9	normal	NA	unknown	412	unknown	unknown	unknown	unknown	unknown	unknown	unknown	unknown	unknown	unknown	unknown	unknown	unknown	unknown	unknown	unknown	unknown	unknown	unknown	unknown	unknown	unknown	unknown	unknown	unknown	unknown	1	unknown	unknown
680	ÄÐ	68	2021/2/26 16:15	820204	2	1	1	1	0	0	>60	12	normal	18	normal	8.5	normal	30.9	normal	94	unknown	unknown	unknown	unknown	unknown	unknown	unknown	unknown	unknown	unknown	unknown	unknown	unknown	unknown	bladder+	unknown	unknown	unknown	unknown	unknown	unknown	unknown	unknown	unknown	unknown	bladder	1	bladder	live+
681	Å®	42	2020/2/17 10:23	687142	4	1	0	0	0	0	40-60	24.6	normal	NA	unknown	13	normal	NA	unknown	NA	unknown	unknown	unknown	unknown	crc+	unknown	unknown	unknown	unknown	unknown	unknown	unknown	unknown	unknown	unknown	unknown	unknown	unknown	unknown	unknown	unknown	unknown	unknown	unknown	unknown	crc	1	crc	live+
682	Å®	47	2019/8/8 14:03	612619	1	1	0	0	0	0	40-60	22.9	normal	NA	unknown	NA	unknown	NA	unknown	127	unknown	unknown	unknown	unknown	unknown	unknown	unknown	unknown	unknown	unknown	unknown	unknown	unknown	unknown	unknown	unknown	unknown	unknown	unknown	unknown	unknown	unknown	unknown	unknown	unknown	unknown	1	unknown	unknown
683	Å®	52	2019/12/13 15:41	668364	1	1	1	0	0	0	40-60	43.6	high	55.9	high	12.2	normal	NA	unknown	127	unknown	unknown	unknown	breast+	unknown	unknown	unknown	unknown	unknown	unknown	unknown	unknown	unknown	unknown	unknown	unknown	unknown	unknown	unknown	unknown	unknown	unknown	unknown	unknown	unknown	breast	1	breast	unknown
684	ÄÐ	66	2020/10/21 14:42	778086	3	1	1	1	0	0	>60	8.3	normal	18.3	normal	8.7	normal	NA	unknown	103	unknown	lung+	unknown	unknown	unknown	unknown	unknown	unknown	unknown	unknown	unknown	unknown	unknown	unknown	unknown	unknown	unknown	unknown	unknown	unknown	unknown	unknown	unknown	unknown	unknown	lung	1	lung	unknown
685	ÄÐ	77	2019/7/19 15:26	602966	3	1	1	1	1	0	>60	11.7	normal	22.2	normal	13.2	normal	NA	unknown	62	Î¬³Ö	unknown	unknown	unknown	crc+	unknown	unknown	unknown	unknown	unknown	unknown	unknown	unknown	unknown	unknown	unknown	unknown	unknown	unknown	unknown	unknown	unknown	unknown	unknown	unknown	crc	1	crc	unknown
686	ÄÐ	63	2021/4/28 10:27	843121	1	1	1	1	0	0	>60	8.7	normal	11.9	normal	8.8	normal	37.8	normal	194	unknown	lung+	unknown	unknown	unknown	unknown	unknown	unknown	unknown	unknown	unknown	unknown	unknown	unknown	unknown	unknown	unknown	unknown	unknown	unknown	unknown	unknown	unknown	unknown	unknown	lung	1	lung	unknown
687	ÄÐ	64	2019/4/19 15:14	559151	1	1	1	1	0	0	>60	7.2	normal	21.7	normal	9.5	normal	NA	unknown	102	unknown	unknown	unknown	unknown	unknown	unknown	gastric+	unknown	unknown	unknown	easophage+	unknown	unknown	unknown	unknown	unknown	unknown	unknown	unknown	unknown	unknown	unknown	unknown	unknown	head+	gastric+easophage+head	3	mpc	live+
688	ÄÐ	49	2021/7/31 14:13	1834894	1	1	0	0	0	0	40-60	36.3	normal	22.4	normal	10.5	normal	38.3	normal	58	unknown	lung+	sclc+	unknown	unknown	unknown	unknown	unknown	unknown	unknown	unknown	unknown	unknown	unknown	unknown	unknown	unknown	unknown	unknown	unknown	unknown	unknown	unknown	unknown	unknown	lung	1	lung	unknown
689	ÄÐ	66	2018/10/12 16:46	476880	NA	1	1	1	0	0	>60	12.1	normal	NA	unknown	20.8	normal	NA	unknown	NA	unknown	unknown	unknown	unknown	crc+	unknown	unknown	unknown	unknown	unknown	unknown	unknown	unknown	unknown	unknown	unknown	unknown	unknown	unknown	unknown	unknown	unknown	unknown	unknown	unknown	crc	1	crc	live+
690	ÄÐ	69	2019/6/11 16:17	583780	1	1	1	1	0	0	>60	20.5	normal	33	normal	6.7	normal	NA	unknown	99	Î¬³Ö	unknown	unknown	unknown	crc+	unknown	unknown	unknown	unknown	unknown	unknown	unknown	unknown	unknown	unknown	unknown	unknown	unknown	unknown	unknown	unknown	unknown	unknown	unknown	unknown	crc	1	crc	unknown
691	ÄÐ	54	2021/3/10 12:14	824881	2	1	1	0	0	0	40-60	16.1	normal	33.3	normal	15.2	normal	33.7	normal	92	¸¨Öú	unknown	unknown	unknown	crc+	unknown	unknown	unknown	unknown	unknown	unknown	unknown	unknown	unknown	unknown	unknown	unknown	unknown	unknown	unknown	unknown	unknown	unknown	unknown	unknown	crc	1	crc	unknown
692	ÄÐ	66	2021/6/28 8:19	1813926	3	1	1	1	0	0	>60	53	high	NA	unknown	NA	unknown	34.3	normal	NA	Î¬³Ö	unknown	unknown	unknown	crc+	unknown	gastric+	unknown	unknown	unknown	unknown	unknown	unknown	unknown	unknown	unknown	unknown	unknown	unknown	unknown	unknown	unknown	unknown	unknown	unknown	crc+gastric	2	mpc	live+
693	ÄÐ	55	2019/6/27 15:20	591596	3	1	1	0	0	0	40-60	46	high	76.4	high	29.4	high	NA	unknown	291	unknown	unknown	unknown	unknown	unknown	unknown	unknown	unknown	unknown	unknown	easophage+	unknown	unknown	unknown	unknown	unknown	unknown	unknown	unknown	unknown	unknown	unknown	unknown	unknown	unknown	easophage	1	easophage	live+
694	Å®	71	2021/7/16 15:20	1825889	2	1	1	1	1	0	>60	14.2	normal	29.5	normal	36.3	high	46.7	normal	39	unknown	unknown	unknown	unknown	crc+	unknown	unknown	unknown	unknown	unknown	unknown	unknown	unknown	unknown	unknown	unknown	unknown	unknown	unknown	unknown	unknown	unknown	unknown	unknown	unknown	crc	1	crc	unknown
695	Å®	56	2018/12/26 15:42	508916	NA	1	1	0	0	0	40-60	32	normal	65	high	21.4	normal	NA	unknown	188	unknown	unknown	unknown	unknown	crc+	unknown	unknown	unknown	unknown	unknown	unknown	unknown	unknown	unknown	unknown	unknown	unknown	unknown	unknown	unknown	unknown	unknown	unknown	unknown	unknown	crc	1	crc	live+
696	Å®	64	2019/7/10 15:32	598333	1	1	1	1	0	0	>60	18.5	normal	25.6	normal	7.2	normal	NA	unknown	50	unknown	unknown	unknown	unknown	unknown	unknown	unknown	unknown	unknown	unknown	unknown	uter+	unknown	unknown	unknown	unknown	unknown	unknown	unknown	unknown	unknown	unknown	unknown	unknown	unknown	uter	1	other	unknown
697	ÄÐ	68	2018/11/1 8:37	485209	2	1	1	1	0	0	>60	19	normal	26	normal	9.3	normal	NA	unknown	82	unknown	unknown	unknown	unknown	unknown	unknown	unknown	unknown	unknown	unknown	unknown	unknown	unknown	unknown	unknown	unknown	unknown	unknown	unknown	unknown	unknown	melanoma+	unknown	unknown	unknown	melanoma	1	other	unknown
698	Å®	52	2019/9/14 14:10	629429	1	1	1	0	0	0	40-60	57.9	high	67.4	high	7.9	normal	NA	unknown	104	unknown	unknown	unknown	unknown	unknown	unknown	unknown	unknown	unknown	unknown	unknown	unknown	unknown	ovrian+	unknown	unknown	unknown	unknown	unknown	unknown	unknown	unknown	unknown	unknown	unknown	ovrian	1	ovrian	unknown
699	ÄÐ	80	2020/5/18 14:15	719629	1	1	1	1	1	1	>60	31	normal	NA	unknown	18.6	normal	NA	unknown	225	unknown	unknown	unknown	unknown	crc+	unknown	unknown	unknown	unknown	unknown	unknown	unknown	unknown	unknown	unknown	unknown	unknown	unknown	unknown	unknown	unknown	unknown	unknown	unknown	unknown	crc	1	crc	live+
700	ÄÐ	66	2019/9/15 9:22	629650	4	1	1	1	0	0	>60	94.5	high	321.9	high	231.2	high	NA	unknown	615	unknown	lung+	unknown	unknown	unknown	unknown	unknown	unknown	unknown	unknown	unknown	unknown	unknown	unknown	unknown	unknown	unknown	unknown	unknown	unknown	unknown	unknown	unknown	unknown	unknown	lung	1	lung	live+
701	ÄÐ	63	2021/7/25 9:38	1831001	4	1	1	1	0	0	>60	18.1	normal	39.2	high	9	normal	29.9	low	70	unknown	lung+	unknown	unknown	unknown	unknown	gastric+	unknown	unknown	unknown	unknown	unknown	unknown	unknown	unknown	unknown	unknown	unknown	unknown	unknown	unknown	unknown	unknown	unknown	unknown	lung+gastric	2	mpc	unknown
702	ÄÐ	53	2020/7/22 10:31	744384	1	1	1	0	0	0	40-60	17.1	normal	21.9	normal	11.6	normal	NA	unknown	90	unknown	lung+	unknown	unknown	unknown	unknown	unknown	unknown	unknown	unknown	unknown	unknown	unknown	unknown	unknown	unknown	unknown	unknown	NET+	unknown	unknown	unknown	unknown	unknown	unknown	lung+NET	2	mpc	unknown
703	ÄÐ	73	2018/9/6 8:44	460465	NA	1	1	1	1	0	>60	10	normal	18	normal	22.7	normal	NA	unknown	104	unknown	unknown	unknown	unknown	crc+	unknown	unknown	unknown	unknown	unknown	unknown	unknown	unknown	unknown	unknown	unknown	unknown	unknown	unknown	unknown	unknown	unknown	unknown	unknown	unknown	crc	1	crc	live+
704	ÄÐ	72	2020/4/7 8:22	704128	2	1	1	1	1	0	>60	14.7	normal	28.3	normal	13.9	normal	NA	unknown	68	unknown	unknown	unknown	unknown	unknown	unknown	unknown	unknown	unknown	unknown	unknown	unknown	unknown	unknown	unknown	unknown	unknown	unknown	unknown	unknown	unknown	unknown	unknown	thymus+	unknown	thymus	1	other	live+
705	ÄÐ	55	2021/8/19 14:36	1848678	2	1	1	0	0	0	40-60	32	normal	29	normal	21.8	normal	46.2	normal	NA	Êõºó	unknown	unknown	unknown	unknown	unknown	gastric+	unknown	unknown	unknown	unknown	unknown	unknown	unknown	unknown	unknown	unknown	unknown	unknown	unknown	unknown	unknown	unknown	unknown	unknown	gastric	1	gastric	unknown
706	ÄÐ	63	2018/12/30 8:46	510054	2	1	1	1	0	0	>60	65	high	44	high	28.9	high	NA	unknown	107	unknown	unknown	unknown	unknown	crc+	unknown	unknown	unknown	unknown	unknown	unknown	unknown	unknown	unknown	unknown	unknown	unknown	unknown	unknown	unknown	unknown	unknown	unknown	unknown	unknown	crc	1	crc	unknown
707	ÄÐ	80	2020/8/28 15:01	759406	5	1	1	1	1	1	>60	34.5	normal	32.6	normal	16	normal	NA	unknown	241	unknown	lung+	unknown	unknown	unknown	unknown	unknown	unknown	unknown	unknown	unknown	unknown	unknown	unknown	unknown	unknown	unknown	unknown	unknown	unknown	unknown	unknown	unknown	unknown	unknown	lung	1	lung	live+
708	Å®	69	2019/7/4 15:06	594982	5	1	1	1	0	0	>60	26.9	normal	NA	unknown	NA	unknown	NA	unknown	NA	unknown	unknown	unknown	unknown	unknown	unknown	unknown	unknown	unknown	unknown	unknown	unknown	unknown	unknown	unknown	unknown	unknown	sex+	unknown	unknown	unknown	unknown	unknown	unknown	unknown	sex	1	other	unknown
709	Å®	52	2021/7/26 15:08	1831811	1	1	1	0	0	0	40-60	28.9	normal	24.1	normal	11.4	normal	44.6	normal	119	unknown	lung+	unknown	unknown	unknown	unknown	unknown	unknown	unknown	unknown	unknown	unknown	unknown	unknown	unknown	unknown	unknown	unknown	unknown	unknown	unknown	unknown	unknown	unknown	unknown	lung	1	lung	unknown
710	ÄÐ	63	2021/3/22 13:37	829188	1	1	1	1	0	0	>60	41.5	high	32.9	normal	13.2	normal	44.5	normal	100	¸¨Öú	lung+	unknown	unknown	unknown	unknown	unknown	unknown	unknown	unknown	unknown	unknown	unknown	unknown	unknown	unknown	unknown	unknown	unknown	unknown	unknown	unknown	unknown	unknown	unknown	lung	1	lung	unknown
711	ÄÐ	45	2021/9/1 14:32	1875026	1	1	0	0	0	0	40-60	12.4	normal	14.7	normal	13.8	normal	38.6	normal	53	¸¨Öú	unknown	unknown	unknown	unknown	unknown	unknown	unknown	unknown	unknown	easophage+	unknown	unknown	unknown	unknown	unknown	unknown	unknown	unknown	unknown	unknown	unknown	unknown	unknown	unknown	easophage	1	easophage	unknown
712	ÄÐ	83	2020/9/15 9:22	765460	2	1	1	1	1	1	>60	17	normal	NA	unknown	NA	unknown	NA	unknown	NA	unknown	unknown	unknown	unknown	crc+	unknown	unknown	unknown	unknown	unknown	unknown	unknown	unknown	unknown	unknown	unknown	unknown	unknown	unknown	unknown	unknown	unknown	unknown	unknown	unknown	crc	1	crc	unknown
713	ÄÐ	62	2019/7/11 11:01	598706	1	1	1	1	0	0	>60	22.8	normal	20.5	normal	9	normal	NA	unknown	71	unknown	lung+	sclc+	unknown	unknown	unknown	unknown	unknown	unknown	unknown	unknown	unknown	unknown	unknown	unknown	unknown	unknown	unknown	unknown	unknown	unknown	unknown	unknown	unknown	unknown	lung	1	lung	unknown
714	Å®	71	2020/6/20 14:44	731845	1	1	1	1	1	0	>60	19	normal	NA	unknown	NA	unknown	NA	unknown	NA	unknown	unknown	unknown	unknown	crc+	unknown	unknown	unknown	unknown	unknown	unknown	unknown	unknown	unknown	unknown	unknown	unknown	unknown	unknown	unknown	unknown	unknown	unknown	unknown	unknown	crc	1	crc	unknown
715	ÄÐ	68	2019/2/13 16:33	528194	0	1	1	1	0	0	>60	37.4	normal	23.4	normal	6.1	normal	NA	unknown	NA	unknown	lung+	unknown	unknown	unknown	unknown	unknown	unknown	unknown	unknown	unknown	unknown	unknown	unknown	unknown	unknown	unknown	unknown	unknown	unknown	unknown	unknown	unknown	unknown	unknown	lung	1	lung	unknown
716	ÄÐ	71	2018/10/3 9:37	472202	NA	1	1	1	1	0	>60	19	normal	NA	unknown	13.4	normal	NA	unknown	383	unknown	unknown	unknown	unknown	unknown	unknown	gastric+	unknown	unknown	unknown	unknown	unknown	unknown	unknown	unknown	unknown	unknown	unknown	unknown	unknown	unknown	unknown	unknown	unknown	unknown	gastric	1	gastric	unknown
717	ÄÐ	69	2021/7/7 14:24	1820249	2	1	1	1	0	0	>60	21.8	normal	30.1	normal	23.1	normal	41.5	normal	62	¸¨Öú	unknown	unknown	unknown	unknown	unknown	unknown	unknown	gal.bile+	unknown	unknown	unknown	unknown	unknown	unknown	unknown	unknown	unknown	unknown	unknown	unknown	unknown	unknown	unknown	unknown	gal.bile	1	gal.bile	unknown
718	ÄÐ	75	2018/10/28 10:51	483445	NA	1	1	1	1	0	>60	9	normal	20	normal	8.9	normal	NA	unknown	71	unknown	lung+	sclc+	unknown	unknown	unknown	unknown	unknown	unknown	unknown	unknown	unknown	unknown	unknown	unknown	unknown	unknown	unknown	unknown	unknown	unknown	unknown	unknown	unknown	unknown	lung	1	lung	live+
719	Å®	64	2020/4/18 15:23	709045	1	1	1	1	0	0	>60	16	normal	30.6	normal	6.2	normal	NA	unknown	69	unknown	lung+	sclc+	unknown	unknown	unknown	unknown	unknown	unknown	unknown	unknown	unknown	unknown	unknown	unknown	unknown	unknown	unknown	unknown	unknown	unknown	unknown	unknown	unknown	unknown	lung	1	lung	unknown
720	ÄÐ	79	2020/11/18 15:45	787387	3	1	1	1	1	0	>60	17.1	normal	29.6	normal	7.9	normal	NA	unknown	99	unknown	unknown	unknown	unknown	unknown	unknown	unknown	unknown	unknown	unknown	unknown	unknown	unknown	unknown	unknown	unknown	unknown	unknown	unknown	unknown	unknown	melanoma+	unknown	unknown	unknown	melanoma	1	other	unknown
721	Å®	62	2021/1/29 10:24	811203	2	1	1	1	0	0	>60	20	normal	33	normal	6.8	normal	38.2	normal	NA	unknown	unknown	unknown	breast+	unknown	unknown	unknown	unknown	unknown	unknown	unknown	unknown	unknown	unknown	unknown	unknown	unknown	unknown	unknown	unknown	unknown	unknown	unknown	unknown	unknown	breast	1	breast	unknown
722	ÄÐ	85	2018/9/27 10:52	470170	NA	1	1	1	1	1	>60	12.3	normal	26.5	normal	42.4	high	NA	unknown	115	unknown	unknown	unknown	unknown	crc+	unknown	unknown	unknown	unknown	unknown	unknown	unknown	unknown	unknown	unknown	unknown	unknown	unknown	unknown	unknown	unknown	unknown	unknown	unknown	unknown	crc	1	crc	unknown
723	Å®	72	2020/7/28 14:19	746768	2	1	1	1	1	0	>60	14.8	normal	18.3	normal	10.3	normal	NA	unknown	213	Î¬³Ö	unknown	unknown	unknown	crc+	unknown	unknown	unknown	unknown	unknown	unknown	unknown	unknown	unknown	unknown	unknown	unknown	unknown	unknown	unknown	unknown	unknown	unknown	unknown	unknown	crc	1	crc	live+
724	Å®	47	2021/1/28 14:00	811318	1	1	0	0	0	0	40-60	24.7	normal	25.6	normal	22.9	normal	45.8	normal	75	unknown	unknown	unknown	unknown	unknown	unknown	unknown	unknown	unknown	unknown	unknown	unknown	unknown	unknown	unknown	unknown	unknown	unknown	unknown	unknown	unknown	unknown	sarcoma+	unknown	unknown	sarcoma	1	other	unknown
725	ÄÐ	61	2019/9/5 8:37	625432	1	1	1	1	0	0	>60	5.8	normal	6.4	normal	14.2	normal	NA	unknown	40	unknown	unknown	unknown	unknown	crc+	unknown	unknown	unknown	unknown	unknown	unknown	unknown	unknown	unknown	unknown	unknown	unknown	unknown	unknown	unknown	unknown	unknown	unknown	unknown	unknown	crc	1	crc	unknown
726	Å®	44	2021/4/17 8:59	838764	1	1	0	0	0	0	40-60	13.2	normal	18.7	normal	8.2	normal	48.6	normal	78	unknown	unknown	unknown	breast+	unknown	unknown	unknown	unknown	unknown	unknown	unknown	unknown	unknown	unknown	unknown	unknown	unknown	unknown	unknown	unknown	unknown	unknown	unknown	unknown	unknown	breast	1	breast	unknown
727	Å®	81	2020/10/25 9:08	779261	4	1	1	1	1	1	>60	13.6	normal	NA	unknown	12.9	normal	NA	unknown	NA	Î¬³Ö	unknown	unknown	unknown	crc+	unknown	unknown	unknown	unknown	unknown	unknown	unknown	unknown	unknown	unknown	unknown	unknown	unknown	unknown	unknown	unknown	unknown	unknown	unknown	unknown	crc	1	crc	unknown
728	ÄÐ	67	2021/7/30 10:57	1834310	1	1	1	1	0	0	>60	47.8	high	56	high	7.8	normal	37.8	normal	1574	unknown	unknown	unknown	unknown	unknown	unknown	unknown	unknown	unknown	unknown	unknown	unknown	unknown	unknown	unknown	unknown	unknown	unknown	unknown	unknown	unknown	unknown	sarcoma+	unknown	unknown	sarcoma	1	other	live+
729	ÄÐ	74	2019/7/12 14:59	599361	2	1	1	1	1	0	>60	12	normal	22.3	normal	11.5	normal	NA	unknown	108	unknown	lung+	unknown	unknown	unknown	unknown	unknown	unknown	unknown	unknown	unknown	unknown	unknown	unknown	unknown	unknown	unknown	unknown	unknown	unknown	unknown	unknown	unknown	unknown	unknown	lung	1	lung	live+
730	ÄÐ	79	2021/7/19 9:12	1822501	2	1	1	1	1	0	>60	13.3	normal	NA	unknown	20.5	normal	40.6	normal	NA	unknown	unknown	unknown	unknown	crc+	unknown	unknown	unknown	unknown	unknown	unknown	unknown	unknown	unknown	unknown	unknown	unknown	unknown	unknown	unknown	unknown	unknown	unknown	unknown	unknown	crc	1	crc	unknown
731	ÄÐ	71	2020/3/20 14:59	697777	2	1	1	1	1	0	>60	14.8	normal	23	normal	11.1	normal	NA	unknown	106	Êõºó	lung+	sclc+	unknown	unknown	unknown	unknown	unknown	unknown	unknown	unknown	unknown	unknown	unknown	unknown	unknown	unknown	unknown	unknown	unknown	unknown	unknown	unknown	unknown	unknown	lung	1	lung	unknown
732	ÄÐ	70	2021/5/16 14:54	850008	2	1	1	1	1	0	>60	8.7	normal	19.8	normal	8	normal	37.5	normal	59	unknown	lung+	unknown	unknown	unknown	unknown	unknown	unknown	unknown	unknown	unknown	unknown	unknown	unknown	unknown	unknown	unknown	unknown	unknown	unknown	unknown	unknown	unknown	unknown	unknown	lung	1	lung	unknown
733	ÄÐ	47	2020/12/5 10:28	793398	3	1	0	0	0	0	40-60	NA	unknown	59	high	NA	unknown	NA	unknown	241	unknown	unknown	unknown	unknown	crc+	unknown	unknown	unknown	unknown	unknown	unknown	unknown	unknown	unknown	unknown	unknown	unknown	unknown	unknown	unknown	unknown	unknown	unknown	unknown	unknown	crc	1	crc	unknown
734	Å®	40	2020/5/13 15:59	716395	1	1	0	0	0	0	40-60	249.5	high	845.4	high	37.8	high	NA	unknown	1606	unknown	unknown	unknown	breast+	unknown	unknown	unknown	unknown	unknown	unknown	unknown	unknown	unknown	unknown	unknown	unknown	unknown	unknown	unknown	unknown	unknown	unknown	unknown	unknown	unknown	breast	1	breast	live+
735	Å®	59	2021/7/31 16:33	1835003	1	1	1	0	0	0	40-60	13.5	normal	22.5	normal	10.2	normal	40.2	normal	85	unknown	lung+	unknown	unknown	unknown	unknown	unknown	unknown	unknown	unknown	unknown	unknown	unknown	unknown	unknown	unknown	unknown	unknown	unknown	unknown	unknown	unknown	unknown	unknown	unknown	lung	1	lung	unknown
736	ÄÐ	78	2020/12/1 9:13	791622	1	1	1	1	1	0	>60	13.8	normal	NA	unknown	14.8	normal	NA	unknown	NA	unknown	unknown	unknown	unknown	crc+	unknown	unknown	unknown	unknown	unknown	unknown	unknown	unknown	unknown	unknown	unknown	unknown	unknown	unknown	unknown	unknown	unknown	unknown	unknown	unknown	crc	1	crc	unknown
737	ÄÐ	65	2020/7/28 15:00	746822	4	1	1	1	0	0	>60	19.6	normal	23.6	normal	6	normal	NA	unknown	132	unknown	unknown	unknown	unknown	unknown	unknown	unknown	unknown	unknown	unknown	easophage+	unknown	unknown	unknown	unknown	unknown	unknown	unknown	unknown	unknown	unknown	unknown	unknown	unknown	unknown	easophage	1	easophage	unknown
738	Å®	78	2021/7/27 8:02	1831856	2	1	1	1	1	0	>60	10.9	normal	23.8	normal	21.7	normal	46.6	normal	82	unknown	unknown	unknown	unknown	unknown	unknown	unknown	unknown	unknown	unknown	unknown	unknown	cervix+	unknown	unknown	unknown	unknown	unknown	unknown	unknown	unknown	unknown	unknown	unknown	unknown	cervix	1	cervix	unknown
739	Å®	43	2021/8/7 7:56	1839005	2	1	0	0	0	0	40-60	16.6	normal	NA	unknown	11.5	normal	38.1	normal	NA	unknown	unknown	unknown	unknown	crc+	unknown	unknown	unknown	unknown	unknown	unknown	unknown	unknown	unknown	unknown	unknown	unknown	unknown	unknown	unknown	unknown	unknown	unknown	unknown	unknown	crc	1	crc	live+
740	ÄÐ	69	2020/2/5 9:47	685416	4	1	1	1	0	0	>60	18.2	normal	38.1	high	63.6	high	NA	unknown	290	unknown	unknown	unknown	unknown	unknown	unknown	gastric+	unknown	unknown	unknown	unknown	unknown	unknown	unknown	unknown	unknown	unknown	unknown	unknown	unknown	unknown	unknown	unknown	unknown	unknown	gastric	1	gastric	unknown
741	Å®	45	2021/6/25 9:22	1812544	4	1	0	0	0	0	40-60	192.3	high	276.1	high	11.5	normal	25.5	low	285	unknown	unknown	unknown	breast+	unknown	unknown	unknown	unknown	unknown	unknown	unknown	unknown	unknown	unknown	unknown	unknown	unknown	unknown	unknown	unknown	unknown	unknown	unknown	unknown	unknown	breast	1	breast	live+
742	ÄÐ	72	2021/4/26 14:02	842058	3	1	1	1	1	0	>60	15.6	normal	27.8	normal	6.6	normal	31.7	normal	64	unknown	unknown	unknown	unknown	unknown	unknown	unknown	unknown	unknown	unknown	unknown	unknown	unknown	unknown	unknown	unknown	unknown	unknown	unknown	unknown	unknown	unknown	unknown	unknown	head+	head	1	other	unknown
743	Å®	46	2021/4/1 14:18	832807	1	1	0	0	0	0	40-60	41.7	high	46.7	high	11.5	normal	40.1	normal	106	unknown	unknown	unknown	unknown	unknown	unknown	unknown	unknown	unknown	unknown	unknown	unknown	unknown	ovrian+	unknown	unknown	unknown	unknown	unknown	unknown	unknown	unknown	unknown	unknown	unknown	ovrian	1	ovrian	unknown
744	ÄÐ	57	2021/2/25 8:51	819588	1	1	1	0	0	0	40-60	17.2	normal	28.9	normal	18	normal	43.9	normal	93	unknown	unknown	unknown	unknown	crc+	unknown	unknown	unknown	unknown	unknown	unknown	unknown	unknown	unknown	unknown	unknown	unknown	unknown	unknown	unknown	unknown	unknown	unknown	unknown	unknown	crc	1	crc	unknown
745	ÄÐ	74	2021/6/7 15:15	1802081	2	1	1	1	1	0	>60	25.7	normal	20.7	normal	10.5	normal	39.2	normal	85	unknown	lung+	unknown	unknown	unknown	unknown	unknown	unknown	unknown	unknown	unknown	unknown	unknown	unknown	unknown	unknown	unknown	unknown	unknown	unknown	unknown	unknown	unknown	unknown	unknown	lung	1	lung	unknown
746	ÄÐ	61	2021/4/14 9:20	837578	3	1	1	1	0	0	>60	12.4	normal	14.9	normal	7.9	normal	33.6	normal	92	unknown	lung+	unknown	unknown	unknown	unknown	unknown	unknown	unknown	unknown	unknown	unknown	unknown	unknown	unknown	unknown	unknown	unknown	unknown	unknown	unknown	unknown	unknown	unknown	unknown	lung	1	lung	unknown
747	Å®	68	2019/8/24 14:41	620271	2	1	1	1	0	0	>60	10.4	normal	38.2	high	17.4	normal	NA	unknown	59	unknown	unknown	unknown	unknown	unknown	unknown	gastric+	unknown	unknown	unknown	unknown	unknown	unknown	unknown	unknown	unknown	unknown	unknown	unknown	unknown	unknown	unknown	unknown	unknown	unknown	gastric	1	gastric	live+
748	ÄÐ	58	2021/5/12 10:06	848539	1	1	1	0	0	0	40-60	98.4	high	48.6	high	12	normal	42.6	normal	121	¸¨Öú	lung+	unknown	unknown	unknown	unknown	unknown	unknown	unknown	unknown	unknown	unknown	unknown	unknown	unknown	unknown	unknown	unknown	unknown	unknown	unknown	unknown	unknown	unknown	unknown	lung	1	lung	unknown
749	Å®	75	2021/7/1 15:40	1816464	2	1	1	1	1	0	>60	9	normal	24.3	normal	18.3	normal	35.9	normal	49	unknown	lung+	unknown	unknown	unknown	unknown	unknown	unknown	unknown	unknown	unknown	unknown	unknown	unknown	unknown	unknown	unknown	unknown	unknown	unknown	unknown	unknown	unknown	unknown	unknown	lung	1	lung	unknown
750	ÄÐ	64	2018/9/7 14:47	461157	NA	1	1	1	0	0	>60	23	normal	27	normal	11.3	normal	NA	unknown	68	unknown	unknown	unknown	unknown	crc+	unknown	unknown	unknown	unknown	unknown	unknown	unknown	unknown	unknown	unknown	unknown	unknown	unknown	unknown	unknown	unknown	unknown	unknown	unknown	unknown	crc	1	crc	unknown
751	ÄÐ	68	2021/7/13 13:28	1823517	4	1	1	1	0	0	>60	42	high	38	high	12.5	normal	31.3	normal	119	unknown	unknown	unknown	unknown	unknown	unknown	unknown	unknown	unknown	unknown	easophage+	unknown	unknown	unknown	unknown	unknown	unknown	unknown	unknown	unknown	unknown	unknown	unknown	unknown	unknown	easophage	1	easophage	unknown
752	Å®	80	2019/1/13 14:48	516252	1	1	1	1	1	1	>60	22.6	normal	48.1	high	17.8	normal	NA	unknown	117	unknown	lung+	unknown	unknown	unknown	unknown	unknown	unknown	unknown	unknown	unknown	unknown	unknown	unknown	unknown	unknown	unknown	unknown	unknown	unknown	unknown	unknown	unknown	unknown	unknown	lung	1	lung	live+
753	ÄÐ	64	2021/2/24 11:21	819313	4	1	1	1	0	0	>60	25	normal	NA	unknown	NA	unknown	30.8	normal	151	unknown	unknown	unknown	unknown	unknown	unknown	unknown	unknown	unknown	unknown	easophage+	unknown	unknown	unknown	unknown	unknown	unknown	unknown	unknown	unknown	unknown	unknown	unknown	unknown	unknown	easophage	1	easophage	unknown
754	Å®	75	2020/9/23 9:39	768328	3	1	1	1	1	0	>60	12.3	normal	30.3	normal	10	normal	NA	unknown	58	unknown	unknown	unknown	breast+	unknown	unknown	unknown	unknown	unknown	unknown	unknown	unknown	unknown	unknown	unknown	unknown	unknown	unknown	unknown	unknown	unknown	unknown	unknown	unknown	unknown	breast	1	breast	unknown
755	ÄÐ	86	2021/8/18 15:16	1847255	5	1	1	1	1	1	>60	25.5	normal	24.1	normal	16.2	normal	21.8	low	66	unknown	unknown	unknown	unknown	crc+	unknown	unknown	unknown	unknown	unknown	unknown	unknown	unknown	unknown	unknown	unknown	unknown	unknown	unknown	unknown	unknown	unknown	unknown	unknown	unknown	crc	1	crc	live+
756	Å®	66	2018/9/2 9:22	456977	NA	1	1	1	0	0	>60	3.7	normal	18.6	normal	13.4	normal	45.4	normal	102	unknown	unknown	unknown	unknown	crc+	unknown	unknown	unknown	unknown	unknown	unknown	unknown	unknown	unknown	unknown	unknown	unknown	unknown	unknown	unknown	unknown	unknown	unknown	unknown	unknown	crc	1	crc	unknown
757	ÄÐ	68	2019/6/21 14:54	588694	4	1	1	1	0	0	>60	34.8	normal	NA	unknown	5.9	normal	NA	unknown	92	Î¬³Ö	unknown	unknown	unknown	unknown	unknown	gastric+	unknown	unknown	unknown	unknown	unknown	unknown	unknown	unknown	unknown	unknown	unknown	unknown	unknown	unknown	unknown	unknown	unknown	unknown	gastric	1	gastric	unknown
758	ÄÐ	63	2018/9/30 11:02	471291	NA	1	1	1	0	0	>60	16	normal	NA	unknown	12	normal	NA	unknown	254	unknown	unknown	unknown	unknown	crc+	unknown	unknown	unknown	unknown	unknown	unknown	unknown	unknown	unknown	unknown	unknown	unknown	unknown	unknown	unknown	unknown	unknown	unknown	unknown	unknown	crc	1	crc	unknown
759	Å®	50	2021/4/21 16:19	840396	1	1	1	0	0	0	40-60	106.6	high	65.3	high	9.1	normal	43.8	normal	74	unknown	unknown	unknown	breast+	unknown	unknown	unknown	unknown	unknown	unknown	unknown	unknown	unknown	unknown	unknown	unknown	unknown	unknown	unknown	unknown	unknown	unknown	unknown	unknown	unknown	breast	1	breast	unknown
760	Å®	51	2021/9/8 8:57	1886480	1	1	1	0	0	0	40-60	31	normal	74.8	high	14.3	normal	37.1	normal	307	unknown	unknown	unknown	breast+	unknown	unknown	unknown	unknown	unknown	unknown	unknown	unknown	unknown	unknown	unknown	unknown	unknown	unknown	unknown	unknown	unknown	unknown	unknown	unknown	unknown	breast	1	breast	unknown
761	ÄÐ	65	2020/7/27 14:09	746237	1	1	1	1	0	0	>60	14.1	normal	24	normal	13.5	normal	NA	unknown	80	unknown	unknown	unknown	unknown	unknown	unknown	unknown	unknown	gal.bile+	unknown	unknown	unknown	unknown	unknown	unknown	unknown	unknown	unknown	unknown	unknown	unknown	unknown	unknown	unknown	unknown	gal.bile	1	gal.bile	unknown
762	Å®	41	2019/3/6 8:13	536834	NA	1	0	0	0	0	40-60	20.2	normal	41.2	high	NA	unknown	NA	unknown	NA	unknown	unknown	unknown	breast+	unknown	unknown	unknown	unknown	unknown	unknown	unknown	unknown	unknown	unknown	unknown	unknown	unknown	unknown	unknown	unknown	unknown	unknown	unknown	unknown	unknown	breast	1	breast	unknown
763	ÄÐ	75	2020/8/4 8:24	748889	3	1	1	1	1	0	>60	21	normal	NA	unknown	20.5	normal	NA	unknown	80	unknown	unknown	unknown	unknown	unknown	unknown	unknown	unknown	unknown	unknown	unknown	unknown	unknown	unknown	unknown	unknown	unknown	unknown	unknown	unknown	unknown	unknown	unknown	unknown	head+	head	1	other	unknown
764	Å®	50	2021/5/26 11:34	1795359	2	1	1	0	0	0	40-60	8	normal	27	normal	12.3	normal	NA	unknown	75	unknown	unknown	unknown	breast+	unknown	unknown	unknown	unknown	unknown	unknown	unknown	unknown	unknown	unknown	unknown	unknown	unknown	unknown	unknown	unknown	unknown	unknown	unknown	unknown	unknown	breast	1	breast	unknown
765	ÄÐ	80	2021/1/6 8:36	803629	2	1	1	1	1	1	>60	13.4	normal	32.5	normal	9.3	normal	33.6	normal	96	unknown	unknown	unknown	unknown	unknown	unknown	gastric+	unknown	unknown	unknown	unknown	unknown	unknown	unknown	unknown	unknown	unknown	unknown	unknown	unknown	unknown	unknown	unknown	unknown	unknown	gastric	1	gastric	unknown
766	Å®	73	2021/2/25 9:51	818137	5	1	1	1	1	0	>60	28	normal	32	normal	20.4	normal	31	normal	NA	Î¬³Ö	unknown	unknown	unknown	unknown	unknown	unknown	unknown	unknown	pancrease+	unknown	unknown	unknown	unknown	unknown	unknown	unknown	unknown	unknown	unknown	unknown	unknown	unknown	unknown	unknown	pancrease	1	pancrease	unknown
767	Å®	78	2020/12/24 14:08	799786	2	1	1	1	1	0	>60	21	normal	166	high	10.5	normal	NA	unknown	138	unknown	unknown	unknown	unknown	unknown	unknown	unknown	unknown	unknown	unknown	unknown	unknown	unknown	unknown	unknown	unknown	unknown	sex+	unknown	unknown	unknown	unknown	unknown	unknown	unknown	sex	1	other	unknown
768	ÄÐ	81	2020/12/7 10:42	793960	3	1	1	1	1	1	>60	10.2	normal	NA	unknown	11.3	normal	NA	unknown	NA	unknown	unknown	unknown	unknown	crc+	unknown	unknown	unknown	unknown	unknown	unknown	unknown	unknown	unknown	unknown	unknown	renal+	unknown	unknown	unknown	unknown	unknown	unknown	unknown	unknown	crc+renal	2	mpc	unknown
769	Å®	54	2021/6/13 14:53	1805612	1	1	1	0	0	0	40-60	44.3	high	66.6	high	8.4	normal	43.6	normal	99	unknown	unknown	unknown	breast+	unknown	unknown	unknown	unknown	unknown	unknown	unknown	unknown	unknown	unknown	unknown	unknown	unknown	unknown	unknown	unknown	unknown	unknown	unknown	unknown	unknown	breast	1	breast	live+
770	ÄÐ	72	2020/6/5 15:33	726528	3	1	1	1	1	0	>60	11.5	normal	29.2	normal	10.2	normal	NA	unknown	107	unknown	unknown	unknown	unknown	unknown	unknown	unknown	unknown	unknown	unknown	easophage+	unknown	unknown	unknown	unknown	unknown	unknown	unknown	unknown	unknown	unknown	unknown	unknown	unknown	unknown	easophage	1	easophage	unknown
771	ÄÐ	80	2020/12/31 14:21	801946	2	1	1	1	1	1	>60	13.5	normal	25.7	normal	8.6	normal	NA	unknown	91	unknown	unknown	unknown	unknown	unknown	unknown	gastric+	unknown	unknown	unknown	easophage+	unknown	unknown	unknown	unknown	unknown	unknown	unknown	unknown	unknown	unknown	unknown	unknown	unknown	unknown	gastric+easophage	2	mpc	unknown
772	Å®	60	2018/10/5 15:24	473615	NA	1	1	1	0	0	40-60	11.7	normal	21.5	normal	8.9	normal	NA	unknown	77	unknown	unknown	unknown	breast+	unknown	unknown	unknown	unknown	unknown	unknown	unknown	uter+	unknown	unknown	unknown	unknown	unknown	unknown	unknown	unknown	unknown	unknown	unknown	unknown	unknown	breast+uter	2	mpc	live+
773	ÄÐ	79	2021/6/16 8:11	1807112	2	1	1	1	1	0	>60	12.5	normal	21	normal	12.1	normal	41.2	normal	98	unknown	unknown	unknown	unknown	crc+	unknown	unknown	unknown	unknown	unknown	unknown	unknown	unknown	unknown	unknown	unknown	unknown	unknown	unknown	unknown	unknown	unknown	unknown	unknown	unknown	crc	1	crc	live+
774	Å®	70	2020/7/2 15:41	736168	2	1	1	1	1	0	>60	37.6	normal	47.1	high	6.6	normal	NA	unknown	369	unknown	unknown	unknown	unknown	crc+	unknown	unknown	unknown	unknown	unknown	unknown	unknown	unknown	unknown	unknown	unknown	unknown	unknown	unknown	unknown	unknown	unknown	unknown	unknown	unknown	crc	1	crc	live+
775	Å®	46	2019/4/18 14:19	558450	2	1	0	0	0	0	40-60	17.2	normal	NA	unknown	5.3	normal	NA	unknown	68	unknown	unknown	unknown	unknown	crc+	unknown	unknown	unknown	unknown	unknown	unknown	unknown	unknown	unknown	unknown	unknown	unknown	unknown	unknown	unknown	unknown	unknown	unknown	unknown	unknown	crc	1	crc	unknown
776	Å®	55	2021/2/22 8:51	818179	1	1	1	0	0	0	40-60	110	high	48	high	5.5	normal	43.5	normal	104	¸¨Öú	unknown	unknown	breast+	unknown	unknown	unknown	unknown	unknown	unknown	unknown	unknown	unknown	unknown	unknown	unknown	unknown	unknown	unknown	unknown	unknown	unknown	unknown	unknown	unknown	breast	1	breast	unknown
777	ÄÐ	75	2020/7/13 14:32	740498	3	1	1	1	1	0	>60	15.9	normal	24.9	normal	18.7	normal	NA	unknown	93	unknown	unknown	unknown	unknown	crc+	unknown	unknown	unknown	unknown	unknown	unknown	unknown	unknown	unknown	unknown	unknown	unknown	unknown	unknown	unknown	unknown	unknown	unknown	unknown	unknown	crc	1	crc	live+
778	ÄÐ	46	2021/6/3 15:48	1799952	4	1	0	0	0	0	40-60	21.5	normal	55	high	20.5	normal	26.5	low	314	unknown	unknown	unknown	unknown	unknown	unknown	unknown	liver+	unknown	unknown	unknown	unknown	unknown	unknown	unknown	unknown	unknown	unknown	unknown	unknown	unknown	unknown	unknown	unknown	unknown	liver	1	other	unknown
779	ÄÐ	70	2019/12/6 11:01	665400	3	1	1	1	1	0	>60	10.3	normal	20.2	normal	12.6	normal	NA	unknown	75	unknown	lung+	sclc+	unknown	unknown	unknown	unknown	unknown	unknown	unknown	unknown	unknown	unknown	unknown	unknown	unknown	unknown	unknown	unknown	unknown	unknown	unknown	unknown	unknown	unknown	lung	1	lung	unknown
780	ÄÐ	46	2019/12/4 9:14	663164	NA	1	0	0	0	0	40-60	39.3	normal	32.6	normal	10.7	normal	NA	unknown	NA	unknown	lung+	unknown	unknown	unknown	unknown	unknown	unknown	unknown	unknown	unknown	unknown	unknown	unknown	unknown	unknown	unknown	unknown	unknown	unknown	unknown	unknown	unknown	unknown	unknown	lung	1	lung	unknown
781	Å®	45	2019/4/7 14:42	552904	0	1	0	0	0	0	40-60	20.3	normal	NA	unknown	NA	unknown	NA	unknown	69	Êõºó	unknown	unknown	unknown	crc+	unknown	unknown	unknown	unknown	unknown	unknown	unknown	unknown	unknown	unknown	unknown	unknown	unknown	unknown	unknown	unknown	unknown	unknown	unknown	unknown	crc	1	crc	unknown
782	ÄÐ	77	2019/11/5 8:52	650667	NA	1	1	1	1	0	>60	6.6	normal	NA	unknown	14.3	normal	NA	unknown	NA	unknown	unknown	unknown	unknown	unknown	unknown	gastric+	unknown	unknown	unknown	unknown	unknown	unknown	unknown	unknown	unknown	unknown	unknown	unknown	unknown	unknown	unknown	unknown	unknown	unknown	gastric	1	gastric	live+
783	Å®	65	2019/7/1 8:42	592957	1	1	1	1	0	0	>60	22	normal	33.2	normal	18.1	normal	NA	unknown	122	Î¬³Ö	unknown	unknown	breast+	unknown	unknown	unknown	unknown	unknown	unknown	unknown	unknown	unknown	unknown	unknown	unknown	unknown	unknown	unknown	unknown	unknown	unknown	unknown	unknown	unknown	breast	1	breast	unknown
784	ÄÐ	54	2020/8/4 13:29	749454	4	1	1	0	0	0	40-60	29	normal	NA	unknown	NA	unknown	NA	unknown	117	unknown	unknown	unknown	unknown	unknown	unknown	unknown	unknown	unknown	unknown	unknown	unknown	unknown	unknown	unknown	unknown	unknown	sex+	unknown	unknown	unknown	unknown	unknown	unknown	unknown	sex	1	other	unknown
785	ÄÐ	49	2019/10/14 13:45	642862	NA	1	0	0	0	0	40-60	28.7	normal	NA	unknown	29.1	high	NA	unknown	NA	unknown	unknown	unknown	unknown	unknown	unknown	unknown	liver+	unknown	unknown	unknown	unknown	unknown	unknown	unknown	unknown	unknown	unknown	unknown	unknown	unknown	unknown	unknown	unknown	unknown	liver	1	other	unknown
786	ÄÐ	55	2019/1/8 10:31	513958	NA	1	1	0	0	0	40-60	59.7	high	NA	unknown	18.6	normal	NA	unknown	NA	unknown	unknown	unknown	unknown	unknown	unknown	unknown	unknown	gal.bile+	unknown	unknown	unknown	unknown	unknown	unknown	unknown	unknown	unknown	unknown	unknown	unknown	unknown	unknown	unknown	unknown	gal.bile	1	gal.bile	live+
787	ÄÐ	72	2021/9/4 12:04	1880714	2	1	1	1	1	0	>60	27.7	normal	29.2	normal	17.6	normal	37.5	normal	90	unknown	unknown	unknown	unknown	crc+	unknown	unknown	unknown	unknown	unknown	unknown	unknown	unknown	unknown	unknown	unknown	unknown	unknown	unknown	unknown	unknown	unknown	unknown	unknown	unknown	crc	1	crc	unknown
788	ÄÐ	65	2019/3/2 13:41	536532	1	1	1	1	0	0	>60	24.5	normal	27.5	normal	19.7	normal	NA	unknown	97	unknown	lung+	sclc+	unknown	unknown	unknown	unknown	unknown	unknown	unknown	unknown	unknown	unknown	unknown	unknown	unknown	unknown	unknown	unknown	unknown	unknown	unknown	unknown	unknown	unknown	lung	1	lung	unknown
789	Å®	48	2019/12/19 10:10	670530	1	1	0	0	0	0	40-60	65.4	high	34	normal	8.6	normal	NA	unknown	306	Êõºó	unknown	unknown	unknown	unknown	unknown	unknown	unknown	unknown	pancrease+	unknown	unknown	unknown	unknown	unknown	unknown	unknown	unknown	unknown	unknown	unknown	unknown	unknown	unknown	unknown	pancrease	1	pancrease	unknown
790	Å®	54	2020/12/20 14:34	798234	1	1	1	0	0	0	40-60	21.2	normal	49	high	12.2	normal	NA	unknown	156	unknown	unknown	unknown	unknown	crc+	unknown	unknown	unknown	unknown	unknown	unknown	unknown	unknown	unknown	unknown	unknown	unknown	unknown	unknown	unknown	unknown	unknown	unknown	unknown	unknown	crc	1	crc	unknown
791	ÄÐ	49	2020/8/19 8:07	755714	2	1	0	0	0	0	40-60	53.1	high	51.6	high	6.6	normal	NA	unknown	158	unknown	unknown	unknown	unknown	unknown	unknown	unknown	unknown	unknown	pancrease+	unknown	unknown	unknown	unknown	unknown	unknown	unknown	unknown	unknown	unknown	unknown	unknown	unknown	unknown	unknown	pancrease	1	pancrease	live+
792	ÄÐ	43	2021/3/16 15:20	826986	2	1	0	0	0	0	40-60	17.6	normal	17.5	normal	11.6	normal	34.2	normal	55	unknown	unknown	unknown	unknown	unknown	unknown	unknown	liver+	unknown	unknown	unknown	unknown	unknown	unknown	unknown	unknown	unknown	unknown	unknown	unknown	unknown	unknown	unknown	unknown	unknown	liver	1	other	unknown
793	Å®	65	2019/12/22 14:13	671532	1	1	1	1	0	0	>60	10.4	normal	20.9	normal	9.1	normal	NA	unknown	95	¸¨Öú	unknown	unknown	unknown	unknown	unknown	gastric+	unknown	unknown	unknown	unknown	unknown	unknown	unknown	unknown	unknown	unknown	unknown	unknown	unknown	unknown	unknown	unknown	unknown	unknown	gastric	1	gastric	unknown
794	ÄÐ	58	2019/10/14 14:31	642978	1	1	1	0	0	0	40-60	15.7	normal	19.8	normal	15.8	normal	NA	unknown	51	¸¨Öú	lung+	unknown	unknown	unknown	unknown	unknown	unknown	unknown	unknown	unknown	unknown	unknown	unknown	unknown	unknown	unknown	unknown	unknown	unknown	unknown	unknown	unknown	unknown	unknown	lung	1	lung	live+
795	Å®	58	2021/9/4 8:54	1880384	1	1	1	0	0	0	40-60	13.5	normal	NA	unknown	7.6	normal	40.7	normal	NA	Î¬³Ö	unknown	unknown	unknown	crc+	unknown	unknown	unknown	unknown	unknown	unknown	unknown	unknown	unknown	unknown	unknown	unknown	unknown	unknown	unknown	unknown	unknown	unknown	unknown	unknown	crc	1	crc	live+
796	Å®	49	2019/8/4 15:23	610525	1	1	0	0	0	0	40-60	19.6	normal	12.6	normal	12.1	normal	NA	unknown	110	unknown	lung+	unknown	unknown	unknown	unknown	unknown	unknown	unknown	unknown	unknown	unknown	cervix+	unknown	unknown	unknown	unknown	unknown	unknown	unknown	unknown	unknown	unknown	unknown	unknown	lung+cervix	2	mpc	unknown
797	ÄÐ	78	2019/7/16 15:48	601347	2	1	1	1	1	0	>60	33.7	normal	NA	unknown	8	normal	NA	unknown	123	unknown	unknown	unknown	unknown	crc+	unknown	unknown	unknown	unknown	unknown	unknown	unknown	unknown	unknown	unknown	unknown	unknown	unknown	unknown	unknown	unknown	unknown	unknown	unknown	unknown	crc	1	crc	live+
798	ÄÐ	68	2019/6/25 15:00	590015	1	1	1	1	0	0	>60	13.6	normal	NA	unknown	8.5	normal	NA	unknown	78	unknown	lung+	unknown	unknown	unknown	unknown	unknown	unknown	unknown	unknown	unknown	unknown	unknown	unknown	unknown	unknown	unknown	unknown	unknown	unknown	unknown	unknown	unknown	unknown	unknown	lung	1	lung	unknown
799	ÄÐ	81	2021/6/14 17:31	1805946	1	1	1	1	1	1	>60	15	normal	NA	unknown	NA	unknown	40.5	normal	NA	unknown	unknown	unknown	unknown	crc+	unknown	unknown	unknown	unknown	unknown	unknown	unknown	unknown	unknown	unknown	unknown	unknown	unknown	unknown	unknown	unknown	unknown	unknown	unknown	unknown	crc	1	crc	unknown
800	ÄÐ	64	2020/7/5 7:50	737184	1	1	1	1	0	0	>60	12	normal	14	normal	8.5	normal	NA	unknown	383	unknown	unknown	unknown	unknown	crc+	unknown	unknown	unknown	unknown	unknown	unknown	unknown	unknown	unknown	unknown	unknown	unknown	unknown	unknown	unknown	unknown	unknown	unknown	unknown	unknown	crc	1	crc	live+
801	Å®	54	2019/7/15 14:42	600665	3	1	1	0	0	0	40-60	5.1	normal	10.3	normal	8.1	normal	NA	unknown	52	unknown	unknown	unknown	unknown	unknown	unknown	unknown	unknown	unknown	unknown	unknown	unknown	unknown	unknown	unknown	unknown	unknown	unknown	unknown	unknown	unknown	unknown	unknown	thymus+	unknown	thymus	1	other	live+
802	Å®	42	2021/3/22 9:22	828964	1	1	0	0	0	0	40-60	13.5	normal	18.1	normal	12.7	normal	45.3	normal	51	unknown	unknown	unknown	unknown	unknown	unknown	unknown	unknown	unknown	unknown	unknown	unknown	cervix+	unknown	unknown	unknown	unknown	unknown	unknown	unknown	unknown	unknown	unknown	unknown	unknown	cervix	1	cervix	unknown
803	ÄÐ	72	2021/2/7 8:51	814139	2	1	1	1	1	0	>60	30	normal	42	high	5.1	normal	40.1	normal	NA	unknown	unknown	unknown	unknown	unknown	unknown	unknown	unknown	unknown	unknown	easophage+	unknown	unknown	unknown	unknown	unknown	unknown	unknown	unknown	unknown	unknown	unknown	unknown	unknown	unknown	easophage	1	easophage	unknown
804	ÄÐ	63	2021/6/7 12:38	1801959	2	1	1	1	0	0	>60	48.3	high	39.3	high	9.3	normal	36	normal	78	¸¨Öú	unknown	unknown	unknown	crc+	unknown	unknown	unknown	unknown	unknown	unknown	unknown	unknown	unknown	unknown	unknown	unknown	unknown	unknown	unknown	unknown	unknown	unknown	unknown	unknown	crc	1	crc	unknown
805	ÄÐ	57	2019/6/25 10:09	590315	1	1	1	0	0	0	40-60	31.3	normal	27.8	normal	10.4	normal	NA	unknown	86	unknown	lung+	unknown	unknown	unknown	unknown	unknown	unknown	unknown	unknown	unknown	unknown	unknown	unknown	unknown	unknown	unknown	unknown	unknown	unknown	unknown	unknown	unknown	unknown	unknown	lung	1	lung	unknown
806	ÄÐ	66	2021/1/2 14:34	802431	2	1	1	1	0	0	>60	14.6	normal	23.6	normal	16.9	normal	NA	unknown	159	unknown	lung+	sclc+	unknown	unknown	unknown	unknown	unknown	unknown	unknown	unknown	unknown	unknown	unknown	unknown	unknown	unknown	unknown	unknown	unknown	unknown	unknown	unknown	unknown	unknown	lung	1	lung	unknown
807	Å®	52	2020/10/8 8:14	773158	1	1	1	0	0	0	40-60	9.7	normal	28	normal	12.2	normal	NA	unknown	82	unknown	unknown	unknown	unknown	unknown	unknown	gastric+	unknown	unknown	unknown	unknown	unknown	unknown	unknown	unknown	unknown	unknown	unknown	unknown	unknown	unknown	unknown	unknown	unknown	unknown	gastric	1	gastric	unknown
808	ÄÐ	69	2019/1/17 10:28	517905	NA	1	1	1	0	0	>60	17.8	normal	20.3	normal	12.9	normal	NA	unknown	106	Êõºó	unknown	unknown	unknown	crc+	unknown	unknown	unknown	unknown	unknown	unknown	unknown	unknown	unknown	unknown	unknown	unknown	unknown	unknown	unknown	unknown	unknown	unknown	unknown	unknown	crc	1	crc	unknown
809	ÄÐ	68	2021/2/2 14:10	812764	1	1	1	1	0	0	>60	17.1	normal	20.9	normal	7.7	normal	35.9	normal	90	unknown	lung+	unknown	unknown	unknown	unknown	unknown	unknown	unknown	unknown	unknown	unknown	unknown	unknown	unknown	prostate+	unknown	unknown	unknown	unknown	unknown	unknown	unknown	unknown	unknown	lung+prostate	2	mpc	unknown
810	ÄÐ	67	2019/8/28 16:21	622209	4	1	1	1	0	0	>60	19.9	normal	41.5	high	29.5	high	NA	unknown	152	unknown	unknown	unknown	unknown	unknown	unknown	unknown	unknown	unknown	unknown	easophage+	unknown	unknown	unknown	unknown	unknown	unknown	unknown	unknown	unknown	unknown	unknown	unknown	unknown	unknown	easophage	1	easophage	live+
811	ÄÐ	67	2020/7/6 16:54	738009	2	1	1	1	0	0	>60	19.2	normal	22.4	normal	14	normal	NA	unknown	80	unknown	unknown	unknown	unknown	crc+	unknown	unknown	unknown	unknown	unknown	unknown	unknown	unknown	unknown	unknown	unknown	unknown	unknown	unknown	unknown	unknown	unknown	unknown	unknown	unknown	crc	1	crc	live+
812	ÄÐ	68	2021/8/10 15:11	1840303	4	1	1	1	0	0	>60	24.2	normal	20.8	normal	7.7	normal	36.1	normal	59	¸¨Öú	unknown	unknown	unknown	crc+	unknown	unknown	unknown	unknown	unknown	unknown	unknown	unknown	unknown	unknown	unknown	unknown	unknown	unknown	unknown	unknown	unknown	unknown	unknown	unknown	crc	1	crc	unknown
813	Å®	57	2021/3/26 13:47	830680	2	1	1	0	0	0	40-60	366	high	2233	high	154	high	33.1	normal	NA	unknown	unknown	unknown	breast+	unknown	unknown	unknown	unknown	unknown	unknown	unknown	unknown	unknown	unknown	unknown	unknown	unknown	unknown	unknown	unknown	unknown	unknown	unknown	unknown	unknown	breast	1	breast	live+
814	ÄÐ	66	2019/5/22 16:18	574637	1	1	1	1	0	0	>60	15.9	normal	21.3	normal	11.6	normal	NA	unknown	137	unknown	lung+	sclc+	unknown	unknown	unknown	unknown	unknown	unknown	unknown	unknown	unknown	unknown	unknown	unknown	unknown	unknown	unknown	unknown	unknown	unknown	unknown	unknown	unknown	unknown	lung	1	lung	unknown
815	Å®	69	2018/11/21 9:09	494083	0	1	1	1	0	0	>60	19.9	normal	NA	unknown	11.6	normal	NA	unknown	NA	unknown	lung+	unknown	unknown	unknown	unknown	unknown	unknown	unknown	unknown	unknown	unknown	unknown	unknown	unknown	unknown	unknown	unknown	unknown	unknown	unknown	unknown	unknown	unknown	unknown	lung	1	lung	unknown
816	Å®	66	2021/7/18 11:41	1826508	2	1	1	1	0	0	>60	25	normal	NA	unknown	NA	unknown	40.6	normal	NA	unknown	unknown	unknown	unknown	crc+	unknown	unknown	unknown	unknown	unknown	unknown	unknown	unknown	unknown	unknown	unknown	unknown	unknown	unknown	unknown	unknown	unknown	unknown	unknown	unknown	crc	1	crc	unknown
817	ÄÐ	57	2020/3/8 11:26	693044	2	1	1	0	0	0	40-60	19.4	normal	38.1	high	9.9	normal	NA	unknown	145	Êõºó	unknown	unknown	unknown	unknown	unknown	gastric+	unknown	unknown	unknown	unknown	unknown	unknown	unknown	unknown	unknown	unknown	unknown	unknown	unknown	unknown	unknown	unknown	unknown	unknown	gastric	1	gastric	live+
818	ÄÐ	73	2021/8/23 16:03	1856543	2	1	1	1	1	0	>60	10.1	normal	NA	unknown	14.9	normal	36	normal	NA	unknown	unknown	unknown	unknown	crc+	unknown	unknown	unknown	unknown	unknown	unknown	unknown	unknown	unknown	unknown	unknown	unknown	unknown	unknown	unknown	unknown	unknown	unknown	unknown	unknown	crc	1	crc	live+
819	ÄÐ	15	2019/5/16 14:46	571876	3	0	0	0	0	0	<40	23.5	normal	63.6	high	26.3	high	NA	unknown	NA	unknown	unknown	unknown	unknown	unknown	unknown	unknown	unknown	unknown	unknown	unknown	unknown	unknown	unknown	unknown	unknown	unknown	sex+	unknown	unknown	unknown	unknown	unknown	unknown	unknown	sex	1	other	live+
820	ÄÐ	57	2019/12/22 10:21	671462	2	1	1	0	0	0	40-60	38.5	normal	191.8	high	19	normal	NA	unknown	457	unknown	unknown	unknown	unknown	unknown	unknown	gastric+	unknown	unknown	unknown	unknown	unknown	unknown	unknown	unknown	unknown	unknown	unknown	unknown	unknown	unknown	unknown	unknown	unknown	unknown	gastric	1	gastric	live+
821	ÄÐ	66	2019/9/17 11:15	630840	4	1	1	1	0	0	>60	10.4	normal	NA	unknown	11.4	normal	NA	unknown	134	unknown	lung+	unknown	unknown	unknown	unknown	unknown	unknown	unknown	unknown	unknown	unknown	unknown	unknown	unknown	unknown	unknown	unknown	unknown	unknown	unknown	unknown	unknown	unknown	unknown	lung	1	lung	unknown
822	ÄÐ	73	2020/7/7 7:29	737575	1	1	1	1	1	0	>60	62.5	high	NA	unknown	14.8	normal	NA	unknown	NA	unknown	unknown	unknown	unknown	crc+	unknown	unknown	unknown	unknown	unknown	unknown	unknown	unknown	unknown	unknown	unknown	unknown	unknown	unknown	unknown	unknown	unknown	unknown	unknown	unknown	crc	1	crc	unknown
823	Å®	49	2021/1/12 15:59	805744	4	1	0	0	0	0	40-60	4.3	normal	23.8	normal	12.9	normal	38.2	normal	73	unknown	unknown	unknown	unknown	crc+	unknown	unknown	unknown	unknown	unknown	unknown	unknown	unknown	unknown	unknown	unknown	unknown	unknown	unknown	unknown	unknown	unknown	unknown	unknown	unknown	crc	1	crc	live+
824	ÄÐ	78	2021/3/18 15:06	827824	5	1	1	1	1	0	>60	14.3	normal	35.5	high	11	normal	30.6	normal	202	unknown	lung+	unknown	unknown	unknown	unknown	unknown	unknown	unknown	unknown	unknown	unknown	unknown	unknown	unknown	unknown	unknown	unknown	unknown	unknown	unknown	unknown	unknown	unknown	unknown	lung	1	lung	unknown
825	Å®	54	2019/5/26 16:02	576200	1	1	1	0	0	0	40-60	74.7	high	30.5	normal	8.4	normal	NA	unknown	243	¸¨Öú	unknown	unknown	unknown	unknown	unknown	unknown	unknown	unknown	unknown	unknown	unknown	unknown	unknown	unknown	unknown	unknown	unknown	unknown	unknown	unknown	unknown	unknown	unknown	head+	head	1	other	unknown
826	ÄÐ	69	2020/9/22 8:42	767645	2	1	1	1	0	0	>60	38.1	normal	40.6	high	10.4	normal	NA	unknown	72	¸¨Öú	unknown	unknown	unknown	unknown	unknown	unknown	unknown	unknown	unknown	easophage+	unknown	unknown	unknown	unknown	unknown	unknown	unknown	unknown	unknown	unknown	unknown	unknown	unknown	unknown	easophage	1	easophage	unknown
827	Å®	35	2021/7/16 14:24	1825800	1	0	0	0	0	0	<40	74.6	high	103.8	high	8.8	normal	39.6	normal	61	unknown	unknown	unknown	breast+	unknown	unknown	unknown	unknown	unknown	unknown	unknown	unknown	unknown	unknown	unknown	unknown	unknown	unknown	unknown	unknown	unknown	unknown	unknown	unknown	unknown	breast	1	breast	unknown
828	ÄÐ	77	2019/10/21 10:46	645697	NA	1	1	1	1	0	>60	14.2	normal	NA	unknown	16.9	normal	NA	unknown	NA	unknown	unknown	unknown	unknown	unknown	unknown	unknown	unknown	unknown	unknown	unknown	unknown	unknown	unknown	unknown	prostate+	unknown	unknown	unknown	unknown	unknown	unknown	unknown	unknown	unknown	prostate	1	other	unknown
829	ÄÐ	83	2019/10/6 14:07	639175	3	1	1	1	1	1	>60	29.3	normal	64.7	high	14.2	normal	NA	unknown	247	unknown	unknown	unknown	unknown	unknown	unknown	gastric+	unknown	unknown	unknown	unknown	unknown	unknown	unknown	unknown	unknown	unknown	unknown	unknown	unknown	unknown	unknown	unknown	unknown	unknown	gastric	1	gastric	live+
830	Å®	41	2021/5/27 7:32	1796127	1	1	0	0	0	0	40-60	24	normal	26	normal	28.6	high	43.5	normal	106	unknown	unknown	unknown	unknown	crc+	unknown	unknown	unknown	unknown	unknown	unknown	unknown	unknown	unknown	unknown	unknown	unknown	unknown	unknown	unknown	unknown	unknown	unknown	unknown	unknown	crc	1	crc	unknown
831	Å®	66	2021/6/6 13:33	1801279	3	1	1	1	0	0	>60	8.7	normal	13.6	normal	8.8	normal	27.5	low	82	unknown	lung+	unknown	unknown	unknown	unknown	unknown	unknown	unknown	unknown	unknown	unknown	unknown	unknown	unknown	unknown	unknown	unknown	unknown	unknown	unknown	unknown	unknown	unknown	unknown	lung	1	lung	unknown
832	Å®	67	2020/10/12 8:36	774467	1	1	1	1	0	0	>60	12.4	normal	18.6	normal	8.5	normal	NA	unknown	85	unknown	unknown	unknown	unknown	crc+	unknown	unknown	unknown	unknown	unknown	unknown	unknown	unknown	unknown	unknown	unknown	unknown	unknown	unknown	unknown	unknown	unknown	unknown	unknown	unknown	crc	1	crc	unknown
833	Å®	66	2019/8/7 7:58	611863	1	1	1	1	0	0	>60	12.8	normal	28.9	normal	15.6	normal	NA	unknown	93	unknown	lung+	unknown	unknown	unknown	unknown	unknown	unknown	unknown	unknown	unknown	unknown	unknown	unknown	unknown	unknown	unknown	unknown	unknown	unknown	unknown	unknown	unknown	unknown	unknown	lung	1	lung	unknown
834	Å®	71	2020/1/20 8:48	682691	3	1	1	1	1	0	>60	NA	unknown	NA	unknown	NA	unknown	NA	unknown	NA	unknown	unknown	unknown	unknown	crc+	unknown	unknown	unknown	unknown	unknown	unknown	unknown	unknown	unknown	unknown	unknown	unknown	unknown	unknown	unknown	unknown	unknown	unknown	unknown	unknown	crc	1	crc	unknown
835	Å®	67	2019/7/21 7:49	602615	1	1	1	1	0	0	>60	8.4	normal	NA	unknown	7.1	normal	NA	unknown	78	unknown	unknown	unknown	breast+	unknown	unknown	unknown	unknown	unknown	unknown	unknown	unknown	unknown	unknown	unknown	unknown	unknown	unknown	unknown	unknown	unknown	unknown	unknown	unknown	unknown	breast	1	breast	unknown
836	ÄÐ	69	2021/7/15 16:16	1825350	1	1	1	1	0	0	>60	12.5	normal	29	normal	11.7	normal	38.4	normal	97	unknown	unknown	unknown	unknown	crc+	unknown	unknown	unknown	unknown	unknown	unknown	unknown	unknown	unknown	unknown	unknown	unknown	unknown	unknown	unknown	unknown	unknown	unknown	unknown	unknown	crc	1	crc	live+
837	Å®	45	2019/7/28 8:45	606983	1	1	0	0	0	0	40-60	103.3	high	63.5	high	8.7	normal	NA	unknown	133	Î¬³Ö	unknown	unknown	unknown	crc+	unknown	unknown	unknown	unknown	unknown	unknown	unknown	unknown	unknown	unknown	unknown	unknown	unknown	unknown	unknown	unknown	unknown	unknown	unknown	unknown	crc	1	crc	live+
838	ÄÐ	66	2020/8/15 15:36	754282	4	1	1	1	0	0	>60	48.4	high	NA	unknown	10.8	normal	NA	unknown	369	unknown	lung+	unknown	unknown	unknown	unknown	unknown	unknown	unknown	unknown	unknown	unknown	unknown	unknown	unknown	unknown	unknown	unknown	unknown	unknown	unknown	unknown	unknown	unknown	unknown	lung	1	lung	unknown
839	Å®	67	2021/6/21 14:28	1810207	1	1	1	1	0	0	>60	24.7	normal	43	high	9	normal	38.6	normal	88	¸¨Öú	lung+	unknown	unknown	unknown	unknown	unknown	unknown	unknown	unknown	unknown	unknown	unknown	unknown	unknown	unknown	unknown	unknown	unknown	unknown	unknown	unknown	unknown	unknown	unknown	lung	1	lung	unknown
840	ÄÐ	63	2021/5/30 15:26	852471	4	1	1	1	0	0	>60	17.8	normal	15	normal	8.3	normal	32.7	normal	55	unknown	unknown	unknown	unknown	unknown	unknown	unknown	unknown	unknown	unknown	unknown	unknown	unknown	unknown	unknown	unknown	unknown	unknown	unknown	unknown	unknown	unknown	unknown	unknown	head+	head	1	other	unknown
841	ÄÐ	62	2019/12/30 16:06	674714	1	1	1	1	0	0	>60	19.6	normal	66	high	44.7	high	32.9	normal	572	unknown	unknown	unknown	unknown	unknown	unknown	unknown	unknown	unknown	unknown	easophage+	unknown	unknown	unknown	unknown	unknown	unknown	unknown	unknown	unknown	unknown	unknown	unknown	unknown	unknown	easophage	1	easophage	live+
842	Å®	81	2021/3/7 14:03	823529	3	1	1	1	1	1	>60	16.2	normal	NA	unknown	12.1	normal	31.2	normal	NA	unknown	unknown	unknown	unknown	crc+	unknown	unknown	unknown	unknown	unknown	unknown	unknown	unknown	unknown	unknown	unknown	unknown	unknown	unknown	unknown	unknown	unknown	unknown	unknown	unknown	crc	1	crc	unknown
843	Å®	57	2020/11/22 10:29	788915	1	1	1	0	0	0	40-60	13.5	normal	22.5	normal	6.8	normal	NA	unknown	130	unknown	unknown	unknown	unknown	unknown	unknown	unknown	unknown	unknown	unknown	unknown	uter+	unknown	unknown	unknown	unknown	unknown	unknown	unknown	unknown	unknown	unknown	unknown	unknown	unknown	uter	1	other	unknown
844	ÄÐ	70	2021/6/11 8:44	1804419	2	1	1	1	1	0	>60	35.9	normal	NA	unknown	20.1	normal	41.5	normal	NA	Î¬³Ö	unknown	unknown	unknown	crc+	unknown	unknown	unknown	unknown	unknown	unknown	unknown	unknown	unknown	unknown	unknown	unknown	unknown	unknown	unknown	unknown	unknown	unknown	unknown	unknown	crc	1	crc	unknown
845	Å®	58	2019/12/25 10:15	672833	1	1	1	0	0	0	40-60	19.4	normal	26.7	normal	15.6	normal	NA	unknown	76	unknown	unknown	unknown	unknown	unknown	unknown	unknown	unknown	unknown	pancrease+	unknown	unknown	unknown	unknown	unknown	unknown	unknown	unknown	unknown	unknown	unknown	unknown	unknown	unknown	unknown	pancrease	1	pancrease	unknown
846	Å®	54	2020/3/17 9:59	696336	1	1	1	0	0	0	40-60	NA	unknown	NA	unknown	NA	unknown	NA	unknown	244	Êõºó	unknown	unknown	unknown	crc+	unknown	unknown	unknown	unknown	unknown	unknown	unknown	unknown	unknown	unknown	unknown	unknown	unknown	unknown	unknown	unknown	unknown	unknown	unknown	unknown	crc	1	crc	unknown
847	Å®	55	2020/4/30 16:04	713686	1	1	1	0	0	0	40-60	11.3	normal	18.5	normal	10.9	normal	NA	unknown	57	unknown	unknown	unknown	breast+	unknown	unknown	unknown	unknown	unknown	unknown	unknown	unknown	unknown	unknown	unknown	unknown	unknown	unknown	unknown	unknown	unknown	unknown	unknown	unknown	unknown	breast	1	breast	unknown
848	ÄÐ	48	2021/5/23 12:25	1794562	2	1	0	0	0	0	40-60	NA	unknown	NA	unknown	NA	unknown	NA	unknown	NA	¸¨Öú	unknown	unknown	unknown	crc+	unknown	unknown	unknown	unknown	unknown	unknown	unknown	unknown	unknown	unknown	unknown	unknown	unknown	unknown	unknown	unknown	unknown	unknown	unknown	unknown	crc	1	crc	live+
849	Å®	66	2020/10/13 14:30	775327	1	1	1	1	0	0	>60	19.6	normal	14.3	normal	6.3	normal	NA	unknown	46	unknown	lung+	sclc+	unknown	unknown	unknown	unknown	unknown	unknown	unknown	unknown	unknown	unknown	unknown	unknown	unknown	unknown	unknown	unknown	unknown	unknown	unknown	unknown	unknown	unknown	lung	1	lung	unknown
850	Å®	64	2021/7/7 7:35	1819235	1	1	1	1	0	0	>60	9.8	normal	13.7	normal	14.8	normal	38.2	normal	65	unknown	lung+	unknown	unknown	unknown	unknown	unknown	unknown	unknown	unknown	unknown	unknown	unknown	unknown	unknown	unknown	unknown	unknown	unknown	unknown	unknown	unknown	unknown	unknown	unknown	lung	1	lung	unknown
851	ÄÐ	69	2020/5/7 10:57	715839	1	1	1	1	0	0	>60	20.3	normal	32.9	normal	14.5	normal	NA	unknown	123	unknown	unknown	unknown	unknown	crc+	unknown	unknown	unknown	unknown	unknown	unknown	unknown	unknown	unknown	unknown	unknown	unknown	unknown	unknown	unknown	unknown	unknown	unknown	unknown	unknown	crc	1	crc	live+
852	ÄÐ	65	2020/11/19 15:00	787823	1	1	1	1	0	0	>60	9.1	normal	174.4	high	19.2	normal	NA	unknown	64	unknown	unknown	unknown	unknown	unknown	unknown	unknown	unknown	unknown	pancrease+	unknown	unknown	unknown	unknown	unknown	unknown	unknown	unknown	unknown	unknown	unknown	unknown	unknown	unknown	unknown	pancrease	1	pancrease	live+
853	Å®	72	2020/12/2 15:01	792512	2	1	1	1	1	0	>60	13.7	normal	19.2	normal	15.9	normal	NA	unknown	100	¸¨Öú	unknown	unknown	breast+	unknown	unknown	unknown	unknown	unknown	unknown	unknown	unknown	unknown	unknown	unknown	unknown	unknown	unknown	unknown	unknown	unknown	unknown	unknown	unknown	unknown	breast	1	breast	unknown
854	Å®	43	2019/5/15 14:17	571322	1	1	0	0	0	0	40-60	54	high	18.7	normal	7.2	normal	NA	unknown	108	unknown	unknown	unknown	breast+	unknown	unknown	unknown	unknown	unknown	unknown	unknown	unknown	unknown	unknown	unknown	unknown	unknown	unknown	unknown	unknown	unknown	unknown	unknown	unknown	unknown	breast	1	breast	unknown
855	Å®	39	2020/12/5 10:34	793399	2	0	0	0	0	0	<40	26.3	normal	18.8	normal	14.7	normal	NA	unknown	49	unknown	unknown	unknown	breast+	unknown	unknown	unknown	unknown	unknown	unknown	unknown	unknown	unknown	unknown	unknown	unknown	unknown	unknown	unknown	unknown	unknown	unknown	unknown	unknown	unknown	breast	1	breast	live+
856	Å®	36	2019/7/31 7:49	608426	0	0	0	0	0	0	<40	32.9	normal	NA	unknown	15.1	normal	NA	unknown	NA	Êõºó	unknown	unknown	unknown	crc+	unknown	unknown	unknown	unknown	unknown	unknown	unknown	unknown	unknown	unknown	unknown	unknown	unknown	unknown	unknown	unknown	unknown	unknown	unknown	unknown	crc	1	crc	live+
857	ÄÐ	61	2020/9/29 14:07	770374	2	1	1	1	0	0	>60	52	high	27	normal	8.9	normal	NA	unknown	NA	unknown	unknown	unknown	unknown	unknown	unknown	unknown	unknown	unknown	pancrease+	unknown	unknown	unknown	unknown	unknown	unknown	unknown	unknown	unknown	unknown	unknown	unknown	unknown	unknown	unknown	pancrease	1	pancrease	live+
858	ÄÐ	76	2020/11/3 16:03	782712	5	1	1	1	1	0	>60	14.4	normal	45	high	12.5	normal	NA	unknown	99	unknown	unknown	unknown	unknown	crc+	unknown	unknown	unknown	unknown	unknown	unknown	unknown	unknown	unknown	unknown	unknown	unknown	unknown	unknown	unknown	unknown	unknown	unknown	unknown	unknown	crc	1	crc	live+
859	Å®	74	2021/2/1 13:45	812542	2	1	1	1	1	0	>60	11.9	normal	18.3	normal	5.9	normal	32.5	normal	106	¸¨Öú	unknown	unknown	breast+	unknown	unknown	unknown	unknown	unknown	unknown	unknown	unknown	unknown	unknown	unknown	unknown	unknown	unknown	unknown	unknown	unknown	unknown	unknown	unknown	unknown	breast	1	breast	unknown
860	Å®	57	2020/7/3 14:36	736800	1	1	1	0	0	0	40-60	13.8	normal	21.2	normal	10.7	normal	NA	unknown	64	unknown	unknown	unknown	unknown	unknown	unknown	gastric+	unknown	unknown	unknown	unknown	unknown	unknown	unknown	unknown	unknown	unknown	unknown	unknown	unknown	unknown	unknown	unknown	unknown	unknown	gastric	1	gastric	unknown
861	Å®	59	2019/12/16 14:04	669323	3	1	1	0	0	0	40-60	9.7	normal	15	normal	18	normal	NA	unknown	105	Î¬³Ö	unknown	unknown	unknown	unknown	unknown	unknown	unknown	unknown	unknown	unknown	unknown	unknown	unknown	unknown	unknown	unknown	unknown	unknown	unknown	unknown	unknown	unknown	unknown	unknown	unknown	1	unknown	unknown
862	ÄÐ	59	2019/10/15 9:34	643256	2	1	1	0	0	0	40-60	13.3	normal	NA	unknown	10.3	normal	NA	unknown	NA	unknown	unknown	unknown	unknown	crc+	unknown	unknown	unknown	unknown	unknown	unknown	unknown	unknown	unknown	unknown	unknown	unknown	unknown	unknown	unknown	unknown	unknown	unknown	unknown	unknown	crc	1	crc	unknown
863	ÄÐ	71	2019/1/24 11:04	520950	NA	1	1	1	1	0	>60	32.8	normal	57.2	high	24.5	normal	NA	unknown	99	unknown	unknown	unknown	unknown	unknown	unknown	unknown	unknown	gal.bile+	unknown	unknown	unknown	unknown	unknown	unknown	unknown	unknown	unknown	unknown	unknown	unknown	unknown	unknown	unknown	unknown	gal.bile	1	gal.bile	live+
864	Å®	65	2018/9/1 14:14	458428	NA	1	1	1	0	0	>60	22	normal	NA	unknown	9.2	normal	NA	unknown	77	unknown	unknown	unknown	breast+	unknown	unknown	unknown	unknown	unknown	unknown	unknown	unknown	unknown	unknown	unknown	unknown	unknown	unknown	unknown	unknown	unknown	unknown	unknown	unknown	unknown	breast	1	breast	unknown
865	ÄÐ	84	2019/10/12 14:27	642127	2	1	1	1	1	1	>60	25.6	normal	21.6	normal	24.9	normal	NA	unknown	62	unknown	unknown	unknown	unknown	crc+	unknown	unknown	unknown	unknown	unknown	unknown	unknown	unknown	unknown	unknown	unknown	unknown	unknown	unknown	unknown	unknown	unknown	unknown	unknown	unknown	crc	1	crc	live+
866	Å®	53	2021/6/20 15:22	1809605	1	1	1	0	0	0	40-60	34.7	normal	45.4	high	8.9	normal	31.6	normal	228	¸¨Öú	unknown	unknown	unknown	crc+	unknown	unknown	unknown	unknown	unknown	unknown	unknown	unknown	unknown	unknown	unknown	unknown	unknown	unknown	unknown	unknown	unknown	unknown	unknown	unknown	crc	1	crc	unknown
867	Å®	45	2021/6/16 15:06	1806888	1	1	0	0	0	0	40-60	27.1	normal	34.2	normal	15.3	normal	38.7	normal	132	unknown	lung+	unknown	unknown	unknown	unknown	unknown	unknown	unknown	unknown	unknown	unknown	unknown	unknown	unknown	unknown	unknown	unknown	unknown	unknown	unknown	unknown	unknown	unknown	unknown	lung	1	lung	live+
868	ÄÐ	67	2019/11/25 13:50	655410	1	1	1	1	0	0	>60	12.3	normal	17.8	normal	8.1	normal	NA	unknown	73	unknown	unknown	unknown	unknown	unknown	unknown	unknown	unknown	unknown	unknown	unknown	unknown	unknown	unknown	unknown	unknown	unknown	unknown	unknown	unknown	unknown	melanoma+	unknown	unknown	unknown	melanoma	1	other	live+
869	Å®	79	2020/12/12 14:20	795687	2	1	1	1	1	0	>60	13	normal	NA	unknown	16.2	normal	NA	unknown	NA	Î¬³Ö	unknown	unknown	unknown	crc+	unknown	unknown	unknown	unknown	unknown	unknown	unknown	unknown	unknown	unknown	unknown	unknown	unknown	unknown	unknown	unknown	unknown	unknown	unknown	unknown	crc	1	crc	live+
870	ÄÐ	69	2021/8/13 14:21	1842822	1	1	1	1	0	0	>60	24.8	normal	26.4	normal	11.2	normal	34.1	normal	56	unknown	unknown	unknown	unknown	unknown	unknown	gastric+	unknown	unknown	unknown	unknown	unknown	unknown	unknown	unknown	unknown	unknown	unknown	unknown	unknown	unknown	unknown	unknown	unknown	unknown	gastric	1	gastric	live+
871	ÄÐ	56	2019/5/16 11:43	571714	NA	1	1	0	0	0	40-60	62.3	high	66.3	high	10.2	normal	NA	unknown	NA	unknown	unknown	unknown	unknown	unknown	unknown	unknown	unknown	unknown	unknown	unknown	unknown	unknown	unknown	unknown	unknown	unknown	unknown	unknown	unknown	unknown	unknown	unknown	thymus+	unknown	thymus	1	other	unknown
872	Å®	58	2021/7/27 8:43	1832154	2	1	1	0	0	0	40-60	29	normal	29	normal	8.3	normal	45.3	normal	NA	unknown	unknown	unknown	breast+	unknown	unknown	unknown	unknown	unknown	unknown	unknown	unknown	unknown	unknown	unknown	unknown	unknown	unknown	unknown	unknown	unknown	unknown	unknown	unknown	unknown	breast	1	breast	unknown
873	Å®	63	2020/12/11 8:56	795410	1	1	1	1	0	0	>60	14.4	normal	30.5	normal	20.3	normal	NA	unknown	164	unknown	unknown	unknown	unknown	unknown	unknown	unknown	unknown	unknown	pancrease+	unknown	unknown	unknown	unknown	unknown	unknown	unknown	unknown	unknown	unknown	unknown	unknown	unknown	unknown	unknown	pancrease	1	pancrease	live+
874	Å®	86	2018/11/28 12:52	497043	2	1	1	1	1	1	>60	8.8	normal	NA	unknown	13.9	normal	NA	unknown	NA	unknown	unknown	unknown	unknown	crc+	unknown	unknown	unknown	unknown	unknown	unknown	unknown	unknown	unknown	unknown	unknown	unknown	unknown	unknown	unknown	unknown	unknown	unknown	unknown	unknown	crc	1	crc	unknown
875	Å®	76	2021/1/10 10:10	805051	1	1	1	1	1	0	>60	19.6	normal	NA	unknown	36.2	high	24.3	low	NA	Î¬³Ö	unknown	unknown	unknown	crc+	unknown	unknown	unknown	unknown	unknown	unknown	unknown	unknown	unknown	unknown	unknown	unknown	unknown	unknown	unknown	unknown	unknown	unknown	unknown	unknown	crc	1	crc	live+
876	ÄÐ	60	2020/6/24 12:30	733090	3	1	1	1	0	0	40-60	31.3	normal	34.4	normal	15.8	normal	NA	unknown	85	unknown	unknown	unknown	unknown	crc+	unknown	unknown	unknown	unknown	unknown	unknown	unknown	unknown	unknown	unknown	unknown	unknown	unknown	unknown	unknown	unknown	unknown	unknown	unknown	unknown	crc	1	crc	unknown
877	Å®	34	2019/9/26 9:27	634953	0	0	0	0	0	0	<40	16	normal	NA	unknown	12.8	normal	NA	unknown	NA	unknown	unknown	unknown	unknown	unknown	unknown	unknown	unknown	unknown	unknown	unknown	unknown	unknown	unknown	unknown	unknown	unknown	unknown	unknown	unknown	lymphoma+	unknown	unknown	unknown	unknown	lymphoma	1	other	unknown
878	ÄÐ	64	2019/12/23 8:46	671671	0	1	1	1	0	0	>60	59.9	high	NA	unknown	12.8	normal	NA	unknown	NA	unknown	unknown	unknown	unknown	crc+	unknown	unknown	unknown	unknown	unknown	unknown	unknown	unknown	unknown	unknown	unknown	unknown	unknown	unknown	unknown	unknown	unknown	unknown	unknown	unknown	crc	1	crc	unknown
879	ÄÐ	54	2020/4/18 14:11	708993	1	1	1	0	0	0	40-60	NA	unknown	NA	unknown	NA	unknown	NA	unknown	99	unknown	lung+	unknown	unknown	unknown	unknown	unknown	unknown	unknown	unknown	unknown	unknown	unknown	unknown	unknown	unknown	unknown	unknown	unknown	unknown	unknown	unknown	unknown	unknown	unknown	lung	1	lung	unknown
880	ÄÐ	59	2019/2/20 14:14	531536	0	1	1	0	0	0	40-60	17.5	normal	NA	unknown	18.5	normal	NA	unknown	57	unknown	lung+	sclc+	unknown	unknown	unknown	unknown	unknown	unknown	unknown	unknown	unknown	unknown	unknown	unknown	unknown	unknown	unknown	unknown	unknown	unknown	unknown	unknown	unknown	unknown	lung	1	lung	live+
881	Å®	67	2020/7/25 14:38	745567	2	1	1	1	0	0	>60	12.8	normal	NA	unknown	7.9	normal	NA	unknown	96	unknown	unknown	unknown	unknown	unknown	unknown	unknown	unknown	unknown	unknown	unknown	unknown	unknown	ovrian+	unknown	unknown	unknown	unknown	unknown	unknown	unknown	unknown	unknown	unknown	unknown	ovrian	1	ovrian	live+
882	ÄÐ	72	2019/4/26 11:17	562273	NA	1	1	1	1	0	>60	10.9	normal	23.7	normal	NA	unknown	NA	unknown	NA	unknown	unknown	unknown	unknown	unknown	unknown	unknown	unknown	unknown	unknown	unknown	unknown	unknown	unknown	bladder+	unknown	unknown	unknown	unknown	unknown	unknown	unknown	unknown	unknown	unknown	bladder	1	bladder	unknown
883	ÄÐ	57	2021/6/16 11:30	1807406	2	1	1	0	0	0	40-60	43.2	high	46.1	high	12.1	normal	34.3	normal	206	unknown	unknown	unknown	unknown	crc+	unknown	unknown	unknown	unknown	unknown	unknown	unknown	unknown	unknown	unknown	unknown	unknown	unknown	unknown	unknown	unknown	unknown	unknown	unknown	unknown	crc	1	crc	live+
884	ÄÐ	60	2020/9/13 8:45	764626	1	1	1	1	0	0	40-60	14.2	normal	24.6	normal	38.8	high	NA	unknown	132	unknown	unknown	unknown	unknown	unknown	unknown	unknown	unknown	unknown	unknown	unknown	unknown	unknown	unknown	unknown	prostate+	unknown	unknown	unknown	unknown	unknown	unknown	unknown	unknown	unknown	prostate	1	other	unknown
885	ÄÐ	70	2020/2/24 10:12	688902	2	1	1	1	1	0	>60	39.7	normal	47.6	high	11.1	normal	NA	unknown	123	unknown	unknown	unknown	unknown	crc+	unknown	unknown	unknown	unknown	unknown	unknown	unknown	unknown	unknown	unknown	unknown	unknown	unknown	unknown	unknown	unknown	unknown	unknown	unknown	unknown	crc	1	crc	live+
886	ÄÐ	60	2019/10/13 7:49	642231	2	1	1	1	0	0	40-60	9	normal	13.2	normal	8.7	normal	NA	unknown	78	unknown	lung+	unknown	unknown	unknown	unknown	unknown	unknown	unknown	unknown	unknown	unknown	unknown	unknown	unknown	unknown	unknown	unknown	unknown	unknown	unknown	unknown	unknown	unknown	unknown	lung	1	lung	unknown
887	ÄÐ	54	2019/10/25 15:29	648003	2	1	1	0	0	0	40-60	14.4	normal	26.9	normal	7.9	normal	NA	unknown	63	Î¬³Ö	unknown	unknown	unknown	unknown	unknown	gastric+	unknown	unknown	unknown	unknown	unknown	unknown	unknown	unknown	unknown	unknown	unknown	unknown	unknown	unknown	unknown	unknown	unknown	unknown	gastric	1	gastric	unknown
888	ÄÐ	57	2021/7/8 7:58	1820100	1	1	1	0	0	0	40-60	31	normal	25	normal	10.1	normal	41	normal	NA	Ò»Ïß	lung+	unknown	unknown	unknown	unknown	unknown	unknown	unknown	unknown	unknown	unknown	unknown	unknown	unknown	unknown	unknown	unknown	unknown	unknown	unknown	unknown	unknown	unknown	unknown	lung	1	lung	live+
889	Å®	61	2019/8/30 14:27	622967	1	1	1	1	0	0	>60	11	normal	34	normal	8.2	normal	NA	unknown	59	Î¬³Ö	unknown	unknown	breast+	unknown	unknown	unknown	unknown	unknown	unknown	unknown	unknown	unknown	unknown	unknown	unknown	unknown	unknown	unknown	unknown	unknown	unknown	unknown	unknown	unknown	breast	1	breast	unknown
890	Å®	56	2021/3/27 13:41	830901	4	1	1	0	0	0	40-60	13	normal	11.3	normal	7.1	normal	28.1	low	109	Êõºó	unknown	unknown	unknown	unknown	unknown	unknown	unknown	unknown	unknown	unknown	unknown	unknown	unknown	unknown	unknown	unknown	unknown	unknown	unknown	unknown	unknown	sarcoma+	unknown	unknown	sarcoma	1	other	unknown
891	ÄÐ	59	2021/8/23 15:06	1857165	1	1	1	0	0	0	40-60	11.8	normal	15.9	normal	13	normal	35.8	normal	69	unknown	unknown	unknown	unknown	unknown	unknown	unknown	unknown	unknown	unknown	easophage+	unknown	unknown	unknown	unknown	unknown	unknown	unknown	unknown	unknown	unknown	unknown	unknown	unknown	unknown	easophage	1	easophage	unknown
892	ÄÐ	65	2019/7/3 8:18	594267	1	1	1	1	0	0	>60	19.7	normal	22.6	normal	11.8	normal	NA	unknown	84	unknown	unknown	unknown	unknown	unknown	unknown	unknown	unknown	unknown	unknown	unknown	unknown	unknown	unknown	unknown	unknown	unknown	unknown	unknown	unknown	unknown	unknown	unknown	thymus+	unknown	thymus	1	other	live+
893	Å®	72	2018/6/4 16:33	419148	NA	1	1	1	1	0	>60	9	normal	NA	unknown	12.7	normal	NA	unknown	NA	unknown	unknown	unknown	unknown	crc+	unknown	unknown	unknown	unknown	unknown	unknown	unknown	unknown	unknown	unknown	unknown	unknown	unknown	unknown	unknown	unknown	unknown	unknown	unknown	unknown	crc	1	crc	unknown
894	ÄÐ	53	2020/5/5 11:05	715030	1	1	1	0	0	0	40-60	23	normal	31	normal	4	normal	NA	unknown	89	unknown	unknown	unknown	unknown	crc+	unknown	unknown	unknown	unknown	unknown	unknown	unknown	unknown	unknown	unknown	unknown	unknown	unknown	unknown	unknown	unknown	unknown	unknown	unknown	unknown	crc	1	crc	unknown
895	Å®	56	2018/6/7 14:51	420578	NA	1	1	0	0	0	40-60	21.4	normal	NA	unknown	NA	unknown	NA	unknown	NA	Êõºó	unknown	unknown	unknown	crc+	unknown	unknown	unknown	unknown	unknown	unknown	unknown	unknown	unknown	unknown	unknown	unknown	unknown	unknown	unknown	unknown	unknown	unknown	unknown	unknown	crc	1	crc	unknown
896	ÄÐ	60	2020/6/24 15:01	733068	2	1	1	1	0	0	40-60	13.2	normal	9.9	normal	29.1	high	NA	unknown	145	unknown	unknown	unknown	unknown	unknown	unknown	unknown	unknown	unknown	unknown	unknown	unknown	unknown	unknown	unknown	unknown	unknown	unknown	unknown	unknown	unknown	unknown	sarcoma+	unknown	unknown	sarcoma	1	other	unknown
897	ÄÐ	57	2020/7/7 15:06	738337	1	1	1	0	0	0	40-60	24.3	normal	27.9	normal	5	normal	NA	unknown	110	unknown	unknown	unknown	unknown	crc+	unknown	unknown	unknown	unknown	unknown	unknown	unknown	unknown	unknown	unknown	unknown	unknown	unknown	unknown	unknown	unknown	unknown	unknown	unknown	unknown	crc	1	crc	live+
898	ÄÐ	57	2019/8/15 11:10	615761	NA	1	1	0	0	0	40-60	15.2	normal	18.4	normal	27.4	high	NA	unknown	NA	Î¬³Ö	unknown	unknown	unknown	crc+	unknown	unknown	unknown	unknown	unknown	unknown	unknown	unknown	unknown	unknown	unknown	unknown	unknown	unknown	unknown	unknown	unknown	unknown	unknown	unknown	crc	1	crc	live+
899	ÄÐ	75	2019/1/17 10:17	518008	NA	1	1	1	1	0	>60	19.7	normal	16.5	normal	14.5	normal	NA	unknown	122	unknown	lung+	sclc+	unknown	unknown	unknown	unknown	unknown	unknown	unknown	unknown	unknown	unknown	unknown	unknown	unknown	unknown	unknown	unknown	unknown	unknown	unknown	unknown	unknown	unknown	lung	1	lung	live+
900	ÄÐ	65	2020/8/4 14:02	749563	2	1	1	1	0	0	>60	21.1	normal	28.8	normal	13.4	normal	NA	unknown	122	Î¬³Ö	lung+	unknown	unknown	unknown	unknown	unknown	unknown	unknown	unknown	unknown	unknown	unknown	unknown	unknown	unknown	unknown	unknown	unknown	unknown	unknown	unknown	unknown	unknown	unknown	lung	1	lung	live+
901	ÄÐ	61	2021/5/6 9:10	845092	2	1	1	1	0	0	>60	17	normal	28	normal	NA	unknown	42.6	normal	NA	unknown	unknown	unknown	unknown	unknown	unknown	unknown	unknown	gal.bile+	unknown	unknown	unknown	unknown	unknown	unknown	unknown	unknown	unknown	unknown	unknown	unknown	unknown	unknown	unknown	unknown	gal.bile	1	gal.bile	live+
902	Å®	70	2021/3/2 14:50	821792	5	1	1	1	1	0	>60	13.7	normal	41.8	high	8	normal	34.4	normal	82	unknown	unknown	unknown	unknown	crc+	unknown	unknown	unknown	unknown	unknown	unknown	unknown	unknown	unknown	unknown	unknown	unknown	unknown	unknown	unknown	unknown	unknown	unknown	unknown	unknown	crc	1	crc	unknown
903	Å®	50	2021/3/19 8:23	828052	1	1	1	0	0	0	40-60	15.5	normal	20.5	normal	13.6	normal	41.7	normal	87	unknown	unknown	unknown	unknown	unknown	unknown	unknown	unknown	unknown	unknown	easophage+	unknown	unknown	unknown	unknown	unknown	unknown	unknown	unknown	unknown	unknown	unknown	unknown	unknown	unknown	easophage	1	easophage	unknown
904	Å®	50	2021/8/3 15:07	1836813	0	1	1	0	0	0	40-60	44.5	high	NA	unknown	9.8	normal	35	normal	NA	Î¬³Ö	unknown	unknown	unknown	crc+	unknown	unknown	unknown	unknown	unknown	unknown	unknown	unknown	unknown	unknown	unknown	unknown	unknown	unknown	unknown	unknown	unknown	unknown	unknown	unknown	crc	1	crc	unknown
905	Å®	66	2019/12/24 14:03	672526	1	1	1	1	0	0	>60	17.7	normal	29.7	normal	6.3	normal	NA	unknown	101	unknown	unknown	unknown	breast+	unknown	unknown	unknown	unknown	unknown	unknown	unknown	unknown	unknown	unknown	unknown	unknown	unknown	unknown	unknown	unknown	unknown	unknown	unknown	unknown	unknown	breast	1	breast	unknown
906	ÄÐ	78	2020/10/14 15:11	775806	3	1	1	1	1	0	>60	20.7	normal	46.6	high	11.3	normal	NA	unknown	353	unknown	unknown	unknown	unknown	crc+	unknown	unknown	unknown	unknown	unknown	unknown	unknown	unknown	unknown	unknown	unknown	unknown	unknown	unknown	unknown	unknown	unknown	unknown	unknown	unknown	crc	1	crc	unknown
907	ÄÐ	67	2019/6/30 8:26	592592	1	1	1	1	0	0	>60	23	normal	28.4	normal	12.8	normal	NA	unknown	48	Î¬³Ö	unknown	unknown	unknown	unknown	unknown	gastric+	unknown	unknown	unknown	unknown	unknown	unknown	unknown	unknown	unknown	unknown	unknown	unknown	unknown	unknown	unknown	unknown	unknown	unknown	gastric	1	gastric	live+
908	ÄÐ	71	2020/11/20 11:15	788470	2	1	1	1	1	0	>60	45.4	high	44.9	high	10.6	normal	NA	unknown	147	unknown	lung+	sclc+	unknown	unknown	unknown	unknown	unknown	unknown	unknown	unknown	unknown	unknown	unknown	unknown	unknown	unknown	unknown	unknown	unknown	unknown	unknown	unknown	unknown	unknown	lung	1	lung	live+
909	ÄÐ	59	2019/12/31 9:20	675030	3	1	1	0	0	0	40-60	43.2	high	NA	unknown	12.4	normal	37.6	normal	NA	unknown	unknown	unknown	unknown	crc+	unknown	unknown	unknown	unknown	unknown	unknown	unknown	unknown	unknown	unknown	unknown	unknown	unknown	unknown	unknown	unknown	unknown	unknown	unknown	unknown	crc	1	crc	unknown
910	Å®	69	2020/11/12 15:29	785838	2	1	1	1	0	0	>60	10.9	normal	16.8	normal	8.5	normal	NA	unknown	77	unknown	unknown	unknown	unknown	unknown	unknown	unknown	unknown	unknown	unknown	unknown	unknown	unknown	ovrian+	unknown	unknown	unknown	unknown	unknown	unknown	unknown	unknown	unknown	unknown	unknown	ovrian	1	ovrian	unknown
911	Å®	61	2019/6/8 7:53	581947	1	1	1	1	0	0	>60	6.7	normal	21	normal	15.6	normal	NA	unknown	69	unknown	unknown	unknown	unknown	unknown	unknown	gastric+	unknown	unknown	unknown	unknown	unknown	unknown	unknown	unknown	unknown	unknown	unknown	unknown	unknown	unknown	unknown	unknown	unknown	unknown	gastric	1	gastric	unknown
912	Å®	53	2021/5/1 16:06	844352	6	1	1	0	0	0	40-60	24	normal	NA	unknown	NA	unknown	26.7	low	74	unknown	unknown	unknown	unknown	unknown	unknown	unknown	unknown	unknown	unknown	unknown	uter+	unknown	unknown	unknown	unknown	unknown	unknown	unknown	unknown	unknown	unknown	unknown	unknown	unknown	uter	1	other	unknown
913	Å®	64	2021/2/23 8:29	818702	2	1	1	1	0	0	>60	68	high	64	high	8.9	normal	40.6	normal	NA	¸¨Öú	unknown	unknown	unknown	unknown	unknown	gastric+	unknown	unknown	unknown	unknown	unknown	unknown	unknown	unknown	unknown	unknown	unknown	unknown	unknown	unknown	unknown	unknown	unknown	unknown	gastric	1	gastric	unknown
914	Å®	48	2021/8/14 15:59	1843390	1	1	0	0	0	0	40-60	23.2	normal	33.2	normal	14.6	normal	40.7	normal	62	unknown	unknown	unknown	unknown	unknown	unknown	gastric+	unknown	unknown	unknown	unknown	unknown	unknown	unknown	unknown	unknown	unknown	unknown	unknown	unknown	unknown	unknown	unknown	unknown	unknown	gastric	1	gastric	unknown
915	ÄÐ	55	2021/8/20 16:00	1851391	1	1	1	0	0	0	40-60	27.6	normal	23	normal	15.2	normal	34.7	normal	127	¸¨Öú	lung+	unknown	unknown	unknown	unknown	unknown	unknown	unknown	unknown	unknown	unknown	unknown	unknown	unknown	unknown	unknown	unknown	unknown	unknown	unknown	unknown	unknown	unknown	unknown	lung	1	lung	unknown
916	Å®	70	2021/8/31 13:05	1872858	5	1	1	1	1	0	>60	16.6	normal	26	normal	19.4	normal	35.5	normal	74	unknown	unknown	unknown	unknown	unknown	unknown	unknown	unknown	unknown	unknown	unknown	unknown	unknown	ovrian+	unknown	unknown	unknown	unknown	unknown	unknown	unknown	unknown	unknown	unknown	unknown	ovrian	1	ovrian	unknown
917	Å®	53	2019/5/26 8:25	574278	NA	1	1	0	0	0	40-60	20.2	normal	35.1	high	10.9	normal	NA	unknown	NA	unknown	unknown	unknown	breast+	unknown	unknown	unknown	unknown	unknown	unknown	unknown	unknown	unknown	unknown	unknown	unknown	unknown	unknown	unknown	unknown	unknown	unknown	unknown	unknown	unknown	breast	1	breast	live+
918	ÄÐ	75	2020/6/10 7:52	728021	5	1	1	1	1	0	>60	64.6	high	192.9	high	150.2	high	NA	unknown	184	unknown	unknown	unknown	unknown	unknown	unknown	unknown	unknown	unknown	unknown	unknown	unknown	unknown	unknown	bladder+	unknown	unknown	unknown	unknown	unknown	unknown	unknown	unknown	unknown	unknown	bladder	1	bladder	unknown
919	ÄÐ	64	2018/12/7 11:07	501059	1	1	1	1	0	0	>60	41	high	NA	unknown	11.5	normal	NA	unknown	NA	unknown	unknown	unknown	unknown	unknown	unknown	unknown	unknown	unknown	unknown	unknown	unknown	unknown	unknown	unknown	unknown	unknown	unknown	unknown	unknown	unknown	unknown	unknown	unknown	head+	head	1	other	unknown
920	Å®	68	2021/5/27 15:53	1796535	1	1	1	1	0	0	>60	13	normal	20	normal	10.9	normal	39.6	normal	89	unknown	unknown	unknown	unknown	crc+	unknown	unknown	unknown	unknown	unknown	unknown	unknown	unknown	unknown	unknown	unknown	unknown	unknown	unknown	unknown	unknown	unknown	unknown	unknown	unknown	crc	1	crc	unknown
921	ÄÐ	37	2020/6/23 8:12	732728	0	0	0	0	0	0	<40	16.2	normal	NA	unknown	10.2	normal	NA	unknown	NA	unknown	unknown	unknown	unknown	crc+	unknown	unknown	unknown	unknown	unknown	unknown	unknown	unknown	unknown	unknown	unknown	unknown	unknown	unknown	unknown	unknown	unknown	unknown	unknown	unknown	crc	1	crc	live+
922	Å®	67	2021/8/4 15:14	1837525	1	1	1	1	0	0	>60	13	normal	19.1	normal	8.6	normal	34.4	normal	152	unknown	unknown	unknown	unknown	unknown	unknown	unknown	unknown	gal.bile+	unknown	unknown	unknown	unknown	unknown	unknown	unknown	unknown	unknown	unknown	unknown	unknown	unknown	unknown	unknown	unknown	gal.bile	1	gal.bile	live+
923	ÄÐ	66	2020/1/2 15:28	676106	1	1	1	1	0	0	>60	52	high	NA	unknown	NA	unknown	22.7	low	NA	unknown	unknown	unknown	unknown	crc+	unknown	unknown	unknown	unknown	unknown	unknown	unknown	unknown	unknown	unknown	unknown	unknown	unknown	unknown	unknown	unknown	unknown	unknown	unknown	unknown	crc	1	crc	unknown
924	ÄÐ	71	2020/1/21 8:09	683003	2	1	1	1	1	0	>60	NA	unknown	NA	unknown	NA	unknown	NA	unknown	58	unknown	unknown	unknown	unknown	crc+	unknown	unknown	unknown	unknown	unknown	unknown	unknown	unknown	unknown	unknown	unknown	unknown	unknown	unknown	unknown	unknown	unknown	unknown	unknown	unknown	crc	1	crc	live+
925	Å®	58	2020/3/31 15:01	701880	1	1	1	0	0	0	40-60	26	normal	NA	unknown	NA	unknown	NA	unknown	112	unknown	unknown	unknown	unknown	unknown	unknown	unknown	unknown	unknown	unknown	easophage+	unknown	unknown	unknown	unknown	unknown	unknown	unknown	unknown	unknown	unknown	unknown	unknown	unknown	unknown	easophage	1	easophage	unknown
926	ÄÐ	68	2019/10/1 17:18	637400	1	1	1	1	0	0	>60	14.2	normal	92.3	high	23	normal	NA	unknown	243	unknown	lung+	unknown	unknown	unknown	unknown	unknown	unknown	unknown	unknown	unknown	unknown	unknown	unknown	unknown	unknown	unknown	unknown	unknown	unknown	unknown	unknown	unknown	unknown	unknown	lung	1	lung	live+
927	Å®	58	2020/8/3 13:47	748827	1	1	1	0	0	0	40-60	9.4	normal	15.5	normal	16.5	normal	NA	unknown	NA	unknown	unknown	unknown	unknown	unknown	unknown	unknown	unknown	unknown	unknown	unknown	unknown	unknown	ovrian+	unknown	unknown	unknown	unknown	unknown	unknown	unknown	unknown	unknown	unknown	unknown	ovrian	1	ovrian	unknown
928	Å®	47	2021/4/12 8:30	836523	2	1	0	0	0	0	40-60	38	normal	36	high	12.9	normal	46.1	normal	NA	¸¨Öú	unknown	unknown	breast+	unknown	unknown	unknown	unknown	unknown	unknown	unknown	unknown	unknown	unknown	unknown	unknown	unknown	unknown	unknown	unknown	unknown	unknown	unknown	unknown	unknown	breast	1	breast	unknown
929	Å®	40	2019/1/4 8:32	512168	NA	1	0	0	0	0	40-60	22.3	normal	36.3	high	17	normal	NA	unknown	79	unknown	unknown	unknown	unknown	crc+	unknown	unknown	unknown	unknown	unknown	unknown	unknown	unknown	unknown	unknown	unknown	unknown	unknown	unknown	unknown	unknown	unknown	unknown	unknown	unknown	crc	1	crc	live+
930	Å®	65	2021/7/21 9:37	1828611	1	1	1	1	0	0	>60	13.1	normal	20.7	normal	5.9	normal	33.2	normal	144	unknown	unknown	unknown	unknown	unknown	unknown	unknown	unknown	unknown	pancrease+	unknown	unknown	unknown	unknown	unknown	unknown	unknown	unknown	unknown	unknown	unknown	unknown	unknown	unknown	unknown	pancrease	1	pancrease	unknown
931	ÄÐ	69	2019/7/23 10:12	604726	1	1	1	1	0	0	>60	35.1	normal	20.8	normal	12.5	normal	NA	unknown	83	Î¬³Ö	unknown	unknown	unknown	unknown	unknown	unknown	unknown	unknown	unknown	unknown	unknown	unknown	unknown	unknown	unknown	unknown	unknown	NET+	unknown	unknown	unknown	unknown	unknown	unknown	NET	1	other	live+
932	ÄÐ	71	2018/8/31 8:28	457892	NA	1	1	1	1	0	>60	16.7	normal	23.7	normal	12.7	normal	NA	unknown	56	unknown	unknown	unknown	unknown	unknown	unknown	unknown	unknown	unknown	unknown	easophage+	unknown	unknown	unknown	unknown	unknown	unknown	unknown	unknown	unknown	unknown	unknown	unknown	unknown	unknown	easophage	1	easophage	unknown
933	Å®	58	2021/1/23 16:30	809670	4	1	1	0	0	0	40-60	33.5	normal	32.3	normal	12.7	normal	21.3	low	261	unknown	unknown	unknown	unknown	unknown	unknown	unknown	unknown	unknown	unknown	unknown	unknown	cervix+	unknown	unknown	unknown	unknown	unknown	unknown	unknown	unknown	unknown	unknown	unknown	unknown	cervix	1	cervix	live+
934	Å®	42	2020/6/11 10:54	728549	1	1	0	0	0	0	40-60	12.6	normal	20.5	normal	27	high	NA	unknown	110	¸¨Öú	unknown	unknown	breast+	unknown	unknown	unknown	unknown	unknown	unknown	unknown	unknown	unknown	unknown	unknown	unknown	unknown	unknown	unknown	unknown	unknown	unknown	unknown	unknown	unknown	breast	1	breast	live+
935	Å®	69	2019/5/9 8:11	568187	1	1	1	1	0	0	>60	NA	unknown	NA	unknown	NA	unknown	NA	unknown	NA	Êõºó	unknown	unknown	unknown	unknown	unknown	unknown	unknown	gal.bile+	unknown	unknown	unknown	unknown	unknown	unknown	unknown	unknown	unknown	unknown	unknown	unknown	unknown	unknown	unknown	unknown	gal.bile	1	gal.bile	live+
936	ÄÐ	69	2019/10/30 16:50	650194	4	1	1	1	0	0	>60	4.6	normal	30	normal	9	normal	NA	unknown	68	unknown	unknown	unknown	unknown	unknown	unknown	gastric+	unknown	unknown	unknown	unknown	unknown	unknown	unknown	unknown	unknown	unknown	unknown	unknown	unknown	unknown	unknown	unknown	unknown	unknown	gastric	1	gastric	unknown
937	ÄÐ	65	2020/6/20 9:37	731627	5	1	1	1	0	0	>60	11.1	normal	16	normal	12.7	normal	NA	unknown	70	unknown	unknown	unknown	unknown	crc+	unknown	unknown	unknown	unknown	unknown	unknown	unknown	unknown	unknown	unknown	unknown	unknown	unknown	unknown	unknown	unknown	unknown	unknown	unknown	unknown	crc	1	crc	unknown
938	ÄÐ	55	2021/8/12 7:33	1841310	1	1	1	0	0	0	40-60	35.9	normal	27.3	normal	12.8	normal	43.9	normal	NA	unknown	unknown	unknown	unknown	crc+	unknown	unknown	unknown	unknown	unknown	unknown	unknown	unknown	unknown	unknown	unknown	unknown	unknown	unknown	unknown	unknown	unknown	unknown	unknown	unknown	crc	1	crc	unknown
939	ÄÐ	69	2021/8/28 10:47	1866669	4	1	1	1	0	0	>60	18.6	normal	23.8	normal	16.5	normal	33.1	normal	85	unknown	unknown	unknown	unknown	unknown	unknown	gastric+	unknown	unknown	unknown	unknown	unknown	unknown	unknown	unknown	unknown	unknown	unknown	unknown	unknown	unknown	unknown	unknown	unknown	unknown	gastric	1	gastric	unknown
940	Å®	56	2021/3/12 13:45	825602	2	1	1	0	0	0	40-60	6.9	normal	15.4	normal	15.7	normal	41.3	normal	49	unknown	unknown	unknown	breast+	unknown	unknown	unknown	unknown	unknown	unknown	unknown	unknown	unknown	unknown	unknown	unknown	unknown	unknown	unknown	unknown	unknown	unknown	unknown	unknown	unknown	breast	1	breast	unknown
941	Å®	79	2019/6/15 15:19	585640	2	1	1	1	1	0	>60	11.6	normal	13.4	normal	9.7	normal	NA	unknown	112	Î¬³Ö	unknown	unknown	unknown	crc+	unknown	unknown	unknown	unknown	unknown	unknown	unknown	unknown	unknown	unknown	unknown	unknown	unknown	unknown	unknown	unknown	unknown	unknown	unknown	unknown	crc	1	crc	unknown
942	ÄÐ	64	2019/5/16 7:51	571269	1	1	1	1	0	0	>60	13.1	normal	NA	unknown	NA	unknown	NA	unknown	NA	unknown	unknown	unknown	unknown	crc+	unknown	unknown	unknown	unknown	unknown	unknown	unknown	unknown	unknown	unknown	unknown	unknown	unknown	unknown	unknown	unknown	unknown	unknown	unknown	unknown	crc	1	crc	unknown
943	ÄÐ	32	2021/5/31 14:15	1798051	1	0	0	0	0	0	<40	58.9	high	47	high	18.8	normal	46.7	normal	139	¸¨Öú	unknown	unknown	unknown	crc+	unknown	unknown	unknown	unknown	unknown	unknown	unknown	unknown	unknown	unknown	unknown	unknown	unknown	unknown	unknown	unknown	unknown	unknown	unknown	unknown	crc	1	crc	live+
944	ÄÐ	64	2020/5/22 9:59	721080	1	1	1	1	0	0	>60	15.1	normal	17.9	normal	13	normal	NA	unknown	71	unknown	lung+	sclc+	unknown	unknown	unknown	unknown	unknown	unknown	unknown	unknown	unknown	unknown	unknown	unknown	unknown	unknown	unknown	unknown	unknown	unknown	unknown	unknown	unknown	unknown	lung	1	lung	unknown
945	Å®	67	2020/1/27 9:41	683803	1	1	1	1	0	0	>60	8.9	normal	21	normal	8.1	normal	26.2	low	327	unknown	unknown	unknown	unknown	unknown	unknown	gastric+	unknown	unknown	unknown	unknown	unknown	unknown	unknown	unknown	unknown	unknown	unknown	unknown	unknown	unknown	unknown	unknown	unknown	unknown	gastric	1	gastric	unknown
946	Å®	69	2019/7/5 14:44	595736	1	1	1	1	0	0	>60	20.3	normal	23.8	normal	13.9	normal	NA	unknown	69	unknown	lung+	unknown	unknown	crc+	unknown	unknown	unknown	unknown	unknown	unknown	unknown	unknown	unknown	unknown	unknown	unknown	unknown	unknown	unknown	unknown	unknown	unknown	unknown	unknown	lung+crc	2	mpc	unknown
947	Å®	61	2020/6/17 15:01	730686	0	1	1	1	0	0	>60	18.1	normal	NA	unknown	7.8	normal	NA	unknown	NA	unknown	unknown	unknown	unknown	crc+	unknown	unknown	unknown	unknown	unknown	unknown	unknown	unknown	unknown	unknown	unknown	unknown	unknown	unknown	unknown	unknown	unknown	unknown	unknown	unknown	crc	1	crc	live+
948	Å®	72	2020/5/26 8:19	722560	2	1	1	1	1	0	>60	23	normal	NA	unknown	27.9	high	NA	unknown	NA	unknown	unknown	unknown	unknown	crc+	unknown	unknown	unknown	unknown	unknown	unknown	unknown	unknown	unknown	unknown	unknown	unknown	unknown	unknown	unknown	unknown	unknown	unknown	unknown	unknown	crc	1	crc	live+
949	Å®	50	2018/6/9 8:33	421137	NA	1	1	0	0	0	40-60	15	normal	NA	unknown	15.1	normal	NA	unknown	NA	Êõºó	unknown	unknown	unknown	crc+	unknown	unknown	unknown	unknown	unknown	unknown	unknown	unknown	unknown	unknown	unknown	unknown	unknown	unknown	unknown	unknown	unknown	unknown	unknown	unknown	crc	1	crc	live+
950	ÄÐ	58	2021/8/12 14:35	1841962	4	1	1	0	0	0	40-60	13.3	normal	14.1	normal	20.6	normal	32.8	normal	77	unknown	unknown	unknown	unknown	unknown	unknown	gastric+	unknown	unknown	unknown	unknown	unknown	unknown	unknown	unknown	unknown	unknown	unknown	unknown	unknown	unknown	unknown	unknown	unknown	unknown	gastric	1	gastric	unknown
951	Å®	72	2021/8/16 15:12	1844515	2	1	1	1	1	0	>60	22	normal	22	normal	7.4	normal	32.1	normal	125	unknown	unknown	unknown	unknown	unknown	unknown	unknown	unknown	unknown	unknown	unknown	unknown	unknown	unknown	bladder+	unknown	unknown	unknown	unknown	unknown	unknown	unknown	unknown	unknown	unknown	bladder	1	bladder	unknown
952	ÄÐ	58	2020/1/9 11:05	678883	1	1	1	0	0	0	40-60	12.6	normal	22.8	normal	8.8	normal	NA	unknown	91	unknown	lung+	unknown	unknown	unknown	unknown	unknown	unknown	unknown	unknown	unknown	unknown	unknown	unknown	unknown	unknown	unknown	unknown	unknown	unknown	unknown	unknown	unknown	unknown	unknown	lung	1	lung	unknown
953	ÄÐ	67	2018/11/15 9:00	491566	NA	1	1	1	0	0	>60	24.7	normal	NA	unknown	8.3	normal	NA	unknown	NA	unknown	unknown	unknown	unknown	crc+	unknown	unknown	unknown	unknown	unknown	unknown	unknown	unknown	unknown	unknown	unknown	unknown	unknown	unknown	unknown	unknown	unknown	unknown	unknown	unknown	crc	1	crc	live+
954	Å®	44	2021/6/26 14:51	1813277	1	1	0	0	0	0	40-60	9.1	normal	15.6	normal	9.7	normal	32.9	normal	99	unknown	unknown	unknown	unknown	crc+	unknown	unknown	unknown	unknown	unknown	unknown	unknown	unknown	unknown	unknown	unknown	unknown	unknown	unknown	unknown	unknown	unknown	unknown	unknown	unknown	crc	1	crc	unknown
955	ÄÐ	54	2021/8/28 9:30	1866572	1	1	1	0	0	0	40-60	20	normal	51.5	high	17	normal	41.5	normal	1254	unknown	unknown	unknown	unknown	crc+	unknown	unknown	unknown	unknown	unknown	unknown	unknown	unknown	unknown	unknown	unknown	unknown	unknown	unknown	unknown	unknown	unknown	unknown	unknown	unknown	crc	1	crc	unknown
956	Å®	54	2020/7/26 8:06	745565	3	1	1	0	0	0	40-60	17.8	normal	43.7	high	9.2	normal	NA	unknown	168	unknown	unknown	unknown	breast+	unknown	unknown	unknown	unknown	unknown	unknown	unknown	unknown	unknown	unknown	unknown	unknown	unknown	unknown	unknown	unknown	unknown	unknown	unknown	unknown	unknown	breast	1	breast	live+
957	ÄÐ	68	2019/8/7 15:40	612239	1	1	1	1	0	0	>60	73.2	high	42.2	high	10.4	normal	NA	unknown	118	Î¬³Ö	lung+	unknown	unknown	crc+	unknown	unknown	unknown	unknown	unknown	unknown	unknown	unknown	unknown	unknown	unknown	unknown	unknown	unknown	unknown	unknown	unknown	unknown	unknown	unknown	lung+crc	2	mpc	unknown
958	ÄÐ	68	2021/3/17 9:44	827316	1	1	1	1	0	0	>60	18.1	normal	24.5	normal	8	normal	42.3	normal	74	unknown	unknown	unknown	unknown	crc+	unknown	unknown	unknown	unknown	unknown	unknown	unknown	unknown	unknown	unknown	unknown	unknown	unknown	unknown	unknown	unknown	unknown	unknown	unknown	unknown	crc	1	crc	live+
959	ÄÐ	69	2021/8/17 13:53	1845123	1	1	1	1	0	0	>60	13.6	normal	22.6	normal	8.2	normal	40	normal	83	¸¨Öú	lung+	unknown	unknown	unknown	unknown	unknown	unknown	unknown	unknown	unknown	unknown	unknown	unknown	unknown	unknown	unknown	unknown	unknown	unknown	unknown	unknown	unknown	unknown	unknown	lung	1	lung	unknown
960	Å®	71	2020/12/29 14:28	801327	2	1	1	1	1	0	>60	8.9	normal	24	normal	14.6	normal	NA	unknown	73	unknown	unknown	unknown	unknown	crc+	unknown	unknown	unknown	unknown	unknown	unknown	unknown	unknown	unknown	unknown	unknown	unknown	unknown	unknown	unknown	unknown	unknown	unknown	unknown	unknown	crc	1	crc	unknown
961	ÄÐ	57	2021/7/19 15:10	1827524	1	1	1	0	0	0	40-60	22.1	normal	20.1	normal	5.9	normal	41.3	normal	75	Ò»Ïß	lung+	sclc+	unknown	unknown	unknown	unknown	unknown	unknown	unknown	unknown	unknown	unknown	unknown	unknown	unknown	unknown	unknown	unknown	unknown	unknown	unknown	unknown	unknown	unknown	lung	1	lung	unknown
962	ÄÐ	58	2018/9/30 14:03	471287	NA	1	1	0	0	0	40-60	8.7	normal	12.4	normal	20	normal	NA	unknown	75	unknown	unknown	unknown	unknown	unknown	unknown	gastric+	unknown	unknown	unknown	unknown	unknown	unknown	unknown	unknown	unknown	unknown	unknown	unknown	unknown	unknown	unknown	unknown	unknown	unknown	gastric	1	gastric	live+
963	Å®	71	2021/6/8 14:36	1802614	1	1	1	1	1	0	>60	11.6	normal	NA	unknown	12.8	normal	40.3	normal	NA	Î¬³Ö	unknown	unknown	unknown	crc+	unknown	unknown	unknown	unknown	unknown	unknown	unknown	unknown	unknown	unknown	unknown	unknown	unknown	unknown	unknown	unknown	unknown	unknown	unknown	unknown	crc	1	crc	unknown
964	ÄÐ	44	2019/10/21 10:01	642511	NA	1	0	0	0	0	40-60	18.7	normal	NA	unknown	11.7	normal	NA	unknown	NA	unknown	lung+	unknown	unknown	unknown	unknown	unknown	unknown	unknown	unknown	unknown	unknown	unknown	unknown	unknown	unknown	unknown	unknown	unknown	unknown	unknown	unknown	unknown	unknown	unknown	lung	1	lung	unknown
965	Å®	39	2018/11/24 13:32	495410	NA	0	0	0	0	0	<40	15	normal	NA	unknown	7.9	normal	NA	unknown	NA	unknown	unknown	unknown	breast+	unknown	unknown	unknown	unknown	unknown	unknown	unknown	unknown	unknown	unknown	unknown	unknown	unknown	unknown	unknown	unknown	unknown	unknown	unknown	unknown	unknown	breast	1	breast	unknown
966	ÄÐ	68	2021/1/29 8:37	811457	0	1	1	1	0	0	>60	19.6	normal	NA	unknown	6.7	normal	34.9	normal	NA	Î¬³Ö	unknown	unknown	unknown	crc+	unknown	unknown	unknown	unknown	unknown	unknown	unknown	unknown	unknown	unknown	unknown	unknown	unknown	unknown	unknown	unknown	unknown	unknown	unknown	unknown	crc	1	crc	unknown
967	ÄÐ	62	2019/8/2 8:22	607436	1	1	1	1	0	0	>60	10.9	normal	15.5	normal	7.4	normal	NA	unknown	55	unknown	unknown	unknown	unknown	unknown	unknown	unknown	unknown	unknown	unknown	unknown	unknown	unknown	unknown	unknown	unknown	unknown	unknown	unknown	unknown	unknown	melanoma+	unknown	unknown	unknown	melanoma	1	other	unknown
968	Å®	63	2019/7/22 8:42	603864	1	1	1	1	0	0	>60	50.4	high	72	high	16.7	normal	NA	unknown	112	unknown	unknown	unknown	unknown	crc+	unknown	unknown	unknown	unknown	unknown	unknown	unknown	unknown	unknown	unknown	unknown	unknown	unknown	unknown	unknown	unknown	unknown	unknown	unknown	unknown	crc	1	crc	unknown
969	Å®	69	2019/11/1 8:59	650678	1	1	1	1	0	0	>60	4.6	normal	7.3	normal	7.2	normal	NA	unknown	89	unknown	unknown	unknown	unknown	unknown	unknown	unknown	unknown	unknown	unknown	unknown	unknown	unknown	ovrian+	unknown	unknown	unknown	unknown	unknown	unknown	unknown	unknown	unknown	unknown	unknown	ovrian	1	ovrian	unknown
970	Å®	51	2019/2/12 11:25	527300	NA	1	1	0	0	0	40-60	18.1	normal	36.1	high	12.6	normal	NA	unknown	72	unknown	unknown	unknown	unknown	unknown	unknown	unknown	unknown	unknown	unknown	unknown	uter+	unknown	unknown	unknown	unknown	unknown	unknown	unknown	unknown	unknown	unknown	unknown	unknown	unknown	uter	1	other	live+
971	Å®	66	2020/4/18 10:43	708796	1	1	1	1	0	0	>60	10.6	normal	23.6	normal	12.8	normal	NA	unknown	71	unknown	unknown	unknown	unknown	unknown	unknown	unknown	unknown	unknown	pancrease+	unknown	unknown	unknown	unknown	unknown	unknown	unknown	unknown	unknown	unknown	unknown	unknown	unknown	unknown	unknown	pancrease	1	pancrease	live+
972	ÄÐ	63	2020/5/2 16:46	714272	1	1	1	1	0	0	>60	17	normal	NA	unknown	7	normal	NA	unknown	61	unknown	lung+	unknown	unknown	unknown	unknown	unknown	unknown	unknown	unknown	unknown	unknown	unknown	unknown	unknown	unknown	unknown	unknown	unknown	unknown	unknown	unknown	unknown	unknown	unknown	lung	1	lung	unknown
973	ÄÐ	65	2019/8/10 15:14	613597	0	1	1	1	0	0	>60	16.6	normal	23.5	normal	4.4	normal	NA	unknown	155	Î¬³Ö	unknown	unknown	unknown	unknown	unknown	unknown	unknown	unknown	unknown	unknown	unknown	unknown	unknown	unknown	unknown	unknown	unknown	unknown	unknown	unknown	unknown	unknown	unknown	unknown	unknown	1	unknown	unknown
974	Å®	48	2018/12/4 8:43	499502	NA	1	0	0	0	0	40-60	63	high	46	high	13.7	normal	NA	unknown	113	unknown	unknown	unknown	breast+	unknown	unknown	unknown	unknown	unknown	unknown	unknown	unknown	unknown	unknown	unknown	unknown	unknown	unknown	unknown	unknown	unknown	unknown	unknown	unknown	unknown	breast	1	breast	unknown
975	ÄÐ	76	2021/4/15 12:51	836664	2	1	1	1	1	0	>60	61.5	high	27.3	normal	9.4	normal	31	normal	142	unknown	unknown	unknown	unknown	unknown	unknown	unknown	unknown	gal.bile+	unknown	unknown	unknown	unknown	unknown	unknown	unknown	unknown	unknown	unknown	unknown	unknown	unknown	unknown	unknown	unknown	gal.bile	1	gal.bile	live+
976	Å®	78	2019/11/20 8:57	658354	6	1	1	1	1	0	>60	8.5	normal	NA	unknown	7.7	normal	NA	unknown	NA	¸¨Öú	unknown	unknown	unknown	crc+	unknown	unknown	unknown	unknown	unknown	unknown	unknown	unknown	unknown	unknown	unknown	unknown	unknown	unknown	unknown	unknown	unknown	unknown	unknown	unknown	crc	1	crc	unknown
977	ÄÐ	64	2020/12/19 13:44	798035	1	1	1	1	0	0	>60	15.1	normal	23.2	normal	15	normal	NA	unknown	93	unknown	unknown	unknown	unknown	crc+	unknown	unknown	unknown	unknown	unknown	unknown	unknown	unknown	unknown	unknown	unknown	unknown	unknown	unknown	unknown	unknown	unknown	unknown	unknown	unknown	crc	1	crc	unknown
978	Å®	53	2018/11/13 10:32	490669	NA	1	1	0	0	0	40-60	15.8	normal	15.5	normal	12.9	normal	NA	unknown	80	Êõºó	unknown	unknown	unknown	crc+	unknown	unknown	unknown	unknown	unknown	unknown	unknown	unknown	ovrian+	unknown	unknown	unknown	unknown	unknown	unknown	unknown	unknown	unknown	unknown	unknown	crc+ovrian	2	mpc	unknown
979	ÄÐ	65	2021/9/4 15:37	1881067	1	1	1	1	0	0	>60	13.1	normal	16.7	normal	10.2	normal	40.9	normal	59	¸¨Öú	unknown	unknown	unknown	unknown	unknown	unknown	unknown	unknown	unknown	easophage+	unknown	unknown	unknown	unknown	unknown	unknown	unknown	unknown	unknown	unknown	unknown	unknown	unknown	unknown	easophage	1	easophage	unknown
980	ÄÐ	63	2018/9/7 11:00	461047	NA	1	1	1	0	0	>60	21	normal	NA	unknown	21	normal	NA	unknown	NA	Êõºó	unknown	unknown	unknown	crc+	unknown	unknown	unknown	unknown	unknown	unknown	unknown	unknown	unknown	unknown	unknown	unknown	unknown	unknown	unknown	unknown	unknown	unknown	unknown	unknown	crc	1	crc	unknown
981	ÄÐ	69	2020/6/22 8:00	732207	2	1	1	1	0	0	>60	50.2	high	175.9	high	72.5	high	NA	unknown	271	unknown	unknown	unknown	unknown	unknown	unknown	unknown	unknown	unknown	unknown	unknown	unknown	unknown	unknown	unknown	unknown	unknown	unknown	unknown	unknown	unknown	unknown	unknown	unknown	unknown	unknown	1	unknown	live+
982	Å®	53	2018/9/17 7:49	465072	NA	1	1	0	0	0	40-60	20.5	normal	NA	unknown	10.6	normal	NA	unknown	NA	unknown	unknown	unknown	unknown	crc+	unknown	unknown	unknown	unknown	unknown	unknown	unknown	unknown	unknown	unknown	unknown	unknown	unknown	unknown	unknown	unknown	unknown	unknown	unknown	unknown	crc	1	crc	live+
983	ÄÐ	70	2020/9/9 14:07	763448	4	1	1	1	1	0	>60	26	normal	22	normal	13.9	normal	NA	unknown	95	unknown	lung+	unknown	unknown	unknown	unknown	unknown	unknown	unknown	unknown	unknown	unknown	unknown	unknown	unknown	unknown	unknown	unknown	unknown	unknown	unknown	unknown	unknown	unknown	unknown	lung	1	lung	unknown
984	ÄÐ	66	2020/5/26 17:05	722808	1	1	1	1	0	0	>60	17.8	normal	72.8	high	49.4	high	NA	unknown	288	unknown	unknown	unknown	unknown	crc+	unknown	unknown	unknown	unknown	unknown	unknown	unknown	unknown	unknown	unknown	unknown	renal+	unknown	unknown	unknown	unknown	unknown	unknown	unknown	unknown	crc+renal	2	mpc	live+
985	ÄÐ	42	2020/9/26 15:39	769434	1	1	0	0	0	0	40-60	5.2	normal	10.6	normal	5.3	normal	NA	unknown	70	unknown	unknown	unknown	unknown	unknown	unknown	unknown	unknown	unknown	unknown	unknown	unknown	unknown	unknown	unknown	unknown	unknown	sex+	unknown	unknown	unknown	unknown	unknown	unknown	unknown	sex	1	other	unknown
986	ÄÐ	60	2019/1/8 8:30	513846	NA	1	1	1	0	0	40-60	14.9	normal	17.8	normal	8.8	normal	NA	unknown	61	unknown	unknown	unknown	unknown	unknown	unknown	unknown	unknown	unknown	unknown	easophage+	unknown	unknown	unknown	unknown	unknown	unknown	unknown	unknown	unknown	unknown	unknown	unknown	unknown	unknown	easophage	1	easophage	live+
987	ÄÐ	67	2020/4/11 14:37	706088	2	1	1	1	0	0	>60	25.9	normal	23.6	normal	8.2	normal	NA	unknown	97	unknown	unknown	unknown	unknown	unknown	unknown	unknown	unknown	unknown	unknown	unknown	unknown	unknown	unknown	unknown	unknown	unknown	unknown	unknown	unknown	unknown	unknown	unknown	unknown	unknown	unknown	1	unknown	unknown
988	ÄÐ	69	2021/6/7 16:12	1801644	1	1	1	1	0	0	>60	17.8	normal	15.4	normal	12.4	normal	37.5	normal	85	unknown	unknown	unknown	unknown	unknown	unknown	unknown	unknown	unknown	unknown	easophage+	unknown	unknown	unknown	unknown	unknown	unknown	unknown	unknown	unknown	unknown	unknown	unknown	unknown	unknown	easophage	1	easophage	unknown
989	ÄÐ	51	2019/4/16 16:13	557710	1	1	1	0	0	0	40-60	8.2	normal	16.1	normal	16.7	normal	NA	unknown	51	unknown	unknown	unknown	unknown	unknown	unknown	unknown	unknown	unknown	pancrease+	unknown	unknown	unknown	unknown	unknown	unknown	unknown	unknown	unknown	unknown	unknown	unknown	unknown	unknown	unknown	pancrease	1	pancrease	live+
990	Å®	52	2020/12/4 8:37	791442	1	1	1	0	0	0	40-60	16.1	normal	30	normal	14.4	normal	NA	unknown	77	Êõºó	unknown	unknown	breast+	unknown	unknown	unknown	unknown	unknown	unknown	unknown	unknown	unknown	unknown	unknown	unknown	unknown	unknown	unknown	unknown	unknown	unknown	unknown	unknown	unknown	breast	1	breast	live+
991	Å®	75	2021/4/29 14:59	843680	5	1	1	1	1	0	>60	12.5	normal	27	normal	8	normal	42.1	normal	90	unknown	lung+	unknown	unknown	crc+	unknown	unknown	unknown	unknown	unknown	unknown	unknown	unknown	unknown	unknown	unknown	unknown	unknown	unknown	unknown	unknown	unknown	unknown	unknown	unknown	lung+crc	2	mpc	unknown
992	Å®	54	2019/1/5 14:14	512656	NA	1	1	0	0	0	40-60	23	normal	27	normal	9.2	normal	NA	unknown	64	Êõºó	unknown	unknown	unknown	unknown	unknown	unknown	unknown	unknown	unknown	unknown	unknown	unknown	ovrian+	unknown	unknown	unknown	unknown	unknown	unknown	unknown	unknown	unknown	unknown	unknown	ovrian	1	ovrian	unknown
993	Å®	45	2019/9/2 8:18	623765	1	1	0	0	0	0	40-60	9.6	normal	24.2	normal	9.2	normal	NA	unknown	58	Êõºó	unknown	unknown	breast+	unknown	unknown	unknown	unknown	unknown	unknown	unknown	unknown	unknown	unknown	unknown	unknown	unknown	unknown	unknown	unknown	unknown	unknown	unknown	unknown	unknown	breast	1	breast	unknown
994	Å®	39	2021/6/13 9:43	1805424	4	0	0	0	0	0	<40	25	normal	26	normal	8	normal	47.1	normal	NA	unknown	unknown	unknown	breast+	unknown	unknown	unknown	unknown	unknown	unknown	unknown	unknown	unknown	unknown	unknown	unknown	unknown	unknown	unknown	unknown	unknown	unknown	unknown	unknown	unknown	breast	1	breast	unknown
995	ÄÐ	69	2021/9/6 8:41	1884133	1	1	1	1	0	0	>60	40.1	high	47.7	high	9.6	normal	36	normal	182	¸¨Öú	unknown	unknown	unknown	crc+	unknown	unknown	unknown	unknown	unknown	unknown	unknown	unknown	unknown	unknown	unknown	unknown	unknown	unknown	unknown	unknown	unknown	unknown	unknown	unknown	crc	1	crc	live+
996	Å®	62	2019/9/25 8:18	634384	1	1	1	1	0	0	>60	19.4	normal	28	normal	19	normal	NA	unknown	50	unknown	unknown	unknown	breast+	unknown	unknown	unknown	unknown	unknown	unknown	unknown	unknown	unknown	unknown	unknown	unknown	unknown	unknown	unknown	unknown	unknown	unknown	unknown	unknown	unknown	breast	1	breast	live+
997	ÄÐ	68	2019/10/7 8:43	639398	1	1	1	1	0	0	>60	14.6	normal	29.2	normal	16.4	normal	NA	unknown	100	Î¬³Ö	unknown	unknown	unknown	crc+	unknown	unknown	unknown	unknown	unknown	unknown	unknown	unknown	unknown	unknown	unknown	unknown	unknown	unknown	unknown	unknown	unknown	unknown	unknown	unknown	crc	1	crc	live+
998	Å®	55	2019/10/29 10:04	649457	1	1	1	0	0	0	40-60	9.6	normal	16.6	normal	10.1	normal	NA	unknown	54	unknown	unknown	unknown	breast+	unknown	unknown	unknown	unknown	unknown	unknown	unknown	unknown	unknown	unknown	unknown	unknown	unknown	unknown	unknown	unknown	unknown	unknown	unknown	unknown	unknown	breast	1	breast	unknown
999	Å®	54	2021/1/30 9:08	811300	1	1	1	0	0	0	40-60	12.6	normal	NA	unknown	15.8	normal	45.1	normal	NA	Î¬³Ö	unknown	unknown	unknown	crc+	unknown	unknown	unknown	unknown	unknown	unknown	unknown	unknown	unknown	unknown	unknown	unknown	unknown	unknown	unknown	unknown	unknown	unknown	unknown	unknown	crc	1	crc	unknown
1000	Å®	57	2020/10/3 9:48	771505	1	1	1	0	0	0	40-60	23.4	normal	33.7	normal	11.4	normal	NA	unknown	170	unknown	unknown	unknown	unknown	unknown	unknown	unknown	unknown	unknown	pancrease+	unknown	unknown	unknown	unknown	unknown	unknown	unknown	unknown	unknown	unknown	unknown	unknown	unknown	unknown	unknown	pancrease	1	pancrease	live+
1001	Å®	68	2019/11/15 15:21	656288	4	1	1	1	0	0	>60	12	normal	NA	unknown	9.5	normal	NA	unknown	61	unknown	unknown	unknown	unknown	crc+	unknown	unknown	unknown	unknown	unknown	unknown	unknown	unknown	unknown	unknown	unknown	unknown	unknown	unknown	unknown	unknown	unknown	unknown	unknown	unknown	crc	1	crc	unknown
1002	Å®	74	2021/2/24 14:58	819200	3	1	1	1	1	0	>60	13.2	normal	21.4	normal	7.6	normal	36.4	normal	97	unknown	unknown	unknown	breast+	unknown	unknown	unknown	unknown	unknown	unknown	unknown	unknown	unknown	unknown	unknown	unknown	unknown	unknown	unknown	unknown	unknown	unknown	unknown	unknown	unknown	breast	1	breast	live+
1003	Å®	65	2018/6/22 14:26	426779	NA	1	1	1	0	0	>60	12.4	normal	NA	unknown	NA	unknown	NA	unknown	94	unknown	unknown	unknown	unknown	unknown	unknown	unknown	unknown	unknown	unknown	unknown	unknown	cervix+	unknown	unknown	unknown	unknown	unknown	unknown	unknown	unknown	unknown	unknown	unknown	unknown	cervix	1	cervix	unknown
1004	Å®	43	2019/9/6 8:23	624431	NA	1	0	0	0	0	40-60	11.9	normal	24.8	normal	21.1	normal	NA	unknown	NA	Î¬³Ö	unknown	unknown	unknown	unknown	unknown	gastric+	unknown	unknown	unknown	unknown	unknown	unknown	unknown	unknown	unknown	unknown	unknown	unknown	unknown	unknown	unknown	unknown	unknown	unknown	gastric	1	gastric	unknown
1005	Å®	67	2021/2/28 14:41	820757	1	1	1	1	0	0	>60	6.8	normal	13	normal	17.9	normal	34.3	normal	88	Î¬³Ö	unknown	unknown	breast+	unknown	unknown	unknown	unknown	unknown	unknown	unknown	unknown	unknown	unknown	unknown	unknown	unknown	unknown	unknown	unknown	unknown	unknown	unknown	unknown	unknown	breast	1	breast	unknown
1006	Å®	57	2021/8/27 15:46	1865270	1	1	1	0	0	0	40-60	21.7	normal	25.4	normal	12	normal	37.5	normal	65	unknown	lung+	unknown	unknown	unknown	unknown	unknown	unknown	unknown	unknown	unknown	unknown	unknown	unknown	unknown	unknown	unknown	unknown	unknown	unknown	unknown	unknown	unknown	unknown	unknown	lung	1	lung	live+
1007	Å®	66	2020/5/7 11:08	716071	1	1	1	1	0	0	>60	11.4	normal	15.9	normal	11.9	normal	NA	unknown	183	unknown	lung+	sclc+	unknown	unknown	unknown	unknown	unknown	unknown	unknown	unknown	unknown	unknown	unknown	unknown	unknown	unknown	unknown	unknown	unknown	unknown	unknown	unknown	unknown	unknown	lung	1	lung	unknown
1008	Å®	54	2020/12/12 9:15	795742	1	1	1	0	0	0	40-60	16.3	normal	22.3	normal	7.7	normal	NA	unknown	79	unknown	lung+	unknown	unknown	unknown	unknown	unknown	unknown	unknown	unknown	unknown	unknown	unknown	unknown	unknown	unknown	unknown	unknown	unknown	unknown	unknown	unknown	unknown	unknown	unknown	lung	1	lung	unknown
1009	Å®	60	2021/3/15 17:00	826765	2	1	1	1	0	0	40-60	10.7	normal	18.1	normal	9.2	normal	36.7	normal	81	unknown	unknown	unknown	unknown	crc+	unknown	unknown	unknown	unknown	unknown	unknown	unknown	unknown	unknown	unknown	unknown	unknown	unknown	unknown	unknown	unknown	unknown	unknown	unknown	unknown	crc	1	crc	unknown
1010	Å®	62	2018/8/23 10:43	454773	NA	1	1	1	0	0	>60	15	normal	NA	unknown	12	normal	NA	unknown	59	unknown	unknown	unknown	unknown	unknown	unknown	unknown	unknown	unknown	unknown	unknown	uter+	unknown	unknown	unknown	unknown	unknown	unknown	unknown	unknown	unknown	unknown	unknown	unknown	unknown	uter	1	other	unknown
1011	Å®	64	2018/9/25 17:15	469374	NA	1	1	1	0	0	>60	14.8	normal	22.3	normal	9.4	normal	NA	unknown	239	unknown	unknown	unknown	breast+	unknown	unknown	unknown	unknown	unknown	unknown	unknown	unknown	unknown	unknown	unknown	unknown	unknown	unknown	unknown	unknown	unknown	unknown	unknown	unknown	unknown	breast	1	breast	unknown
1012	ÄÐ	76	2020/7/23 14:16	744922	5	1	1	1	1	0	>60	7.6	normal	20.3	normal	16	normal	NA	unknown	163	unknown	unknown	unknown	unknown	unknown	unknown	gastric+	unknown	unknown	unknown	unknown	unknown	unknown	unknown	unknown	unknown	unknown	unknown	unknown	unknown	unknown	unknown	unknown	unknown	unknown	gastric	1	gastric	live+
1013	ÄÐ	62	2020/7/16 14:48	742127	1	1	1	1	0	0	>60	13	normal	30	normal	10.9	normal	NA	unknown	127	unknown	unknown	unknown	unknown	crc+	unknown	unknown	unknown	unknown	unknown	unknown	unknown	unknown	unknown	unknown	unknown	unknown	unknown	unknown	unknown	unknown	unknown	unknown	unknown	unknown	crc	1	crc	live+
1014	Å®	73	2021/6/9 15:30	1803646	2	1	1	1	1	0	>60	36.4	normal	NA	unknown	8.5	normal	36.7	normal	NA	Î¬³Ö	unknown	unknown	unknown	unknown	unknown	unknown	unknown	unknown	unknown	unknown	unknown	unknown	unknown	unknown	unknown	unknown	unknown	unknown	unknown	unknown	unknown	unknown	unknown	unknown	unknown	1	unknown	unknown
1015	Å®	50	2021/5/10 8:23	847275	1	1	1	0	0	0	40-60	50.4	high	70	high	20.5	normal	39.1	normal	90	unknown	unknown	unknown	breast+	unknown	unknown	unknown	unknown	unknown	unknown	unknown	unknown	unknown	unknown	unknown	unknown	unknown	unknown	unknown	unknown	unknown	unknown	unknown	unknown	unknown	breast	1	breast	unknown
1016	ÄÐ	55	2021/5/4 12:37	845260	2	1	1	0	0	0	40-60	41	high	20.5	normal	8.4	normal	42.6	normal	73	Î¬³Ö	unknown	unknown	unknown	unknown	unknown	unknown	unknown	unknown	unknown	unknown	unknown	unknown	unknown	unknown	unknown	unknown	unknown	unknown	unknown	unknown	unknown	sarcoma+	unknown	unknown	sarcoma	1	other	unknown
1017	ÄÐ	46	2021/2/7 8:39	813950	0	1	0	0	0	0	40-60	27.7	normal	NA	unknown	10	normal	43.2	normal	NA	unknown	unknown	unknown	unknown	crc+	unknown	unknown	unknown	unknown	unknown	unknown	unknown	unknown	unknown	unknown	unknown	unknown	unknown	unknown	unknown	unknown	unknown	unknown	unknown	unknown	crc	1	crc	unknown
1018	ÄÐ	75	2021/4/17 10:26	838803	2	1	1	1	1	0	>60	18.3	normal	36.1	high	6.8	normal	33.6	normal	171	unknown	unknown	unknown	unknown	unknown	unknown	unknown	unknown	unknown	unknown	unknown	unknown	unknown	unknown	bladder+	unknown	unknown	unknown	unknown	unknown	unknown	unknown	unknown	unknown	unknown	bladder	1	bladder	live+
1019	ÄÐ	45	2020/2/29 13:39	690570	1	1	0	0	0	0	40-60	21.3	normal	22	normal	8.6	normal	NA	unknown	110	unknown	unknown	unknown	unknown	unknown	unknown	unknown	unknown	unknown	unknown	unknown	unknown	unknown	unknown	unknown	unknown	unknown	unknown	unknown	unknown	unknown	unknown	unknown	unknown	head+	head	1	other	unknown
1020	ÄÐ	61	2019/11/12 11:08	655316	1	1	1	1	0	0	>60	39	normal	29	normal	11.2	normal	NA	unknown	134	unknown	unknown	unknown	unknown	unknown	unknown	unknown	unknown	unknown	pancrease+	unknown	unknown	unknown	unknown	unknown	unknown	unknown	unknown	unknown	unknown	unknown	unknown	unknown	unknown	unknown	pancrease	1	pancrease	unknown
1021	ÄÐ	72	2020/6/16 14:34	730500	2	1	1	1	1	0	>60	11.5	normal	25.3	normal	12.8	normal	NA	unknown	64	unknown	unknown	unknown	unknown	crc+	unknown	unknown	unknown	unknown	unknown	unknown	unknown	unknown	unknown	unknown	unknown	unknown	unknown	unknown	unknown	unknown	unknown	unknown	unknown	unknown	crc	1	crc	unknown
1022	ÄÐ	37	2021/7/2 10:24	1816866	4	0	0	0	0	0	<40	77	high	61	high	5.9	normal	44.6	normal	NA	¸¨Öú	unknown	unknown	unknown	crc+	unknown	unknown	unknown	unknown	unknown	unknown	unknown	unknown	unknown	unknown	unknown	unknown	unknown	unknown	unknown	unknown	unknown	unknown	unknown	unknown	crc	1	crc	live+
1023	ÄÐ	73	2020/10/31 14:25	781577	2	1	1	1	1	0	>60	25.6	normal	38.1	high	11.5	normal	NA	unknown	145	unknown	unknown	unknown	unknown	unknown	unknown	unknown	unknown	unknown	unknown	unknown	unknown	unknown	unknown	unknown	unknown	unknown	unknown	unknown	unknown	lymphoma+	unknown	unknown	unknown	unknown	lymphoma	1	other	unknown
1024	ÄÐ	60	2020/10/8 9:31	773102	3	1	1	1	0	0	40-60	8.7	normal	16	normal	9.1	normal	NA	unknown	74	unknown	lung+	unknown	unknown	unknown	unknown	unknown	unknown	unknown	unknown	unknown	unknown	unknown	unknown	unknown	unknown	unknown	unknown	unknown	unknown	unknown	unknown	unknown	unknown	unknown	lung	1	lung	live+
1025	Å®	50	2018/9/10 7:58	461917	NA	1	1	0	0	0	40-60	23	normal	28	normal	10.9	normal	NA	unknown	63	unknown	unknown	unknown	breast+	unknown	unknown	unknown	unknown	unknown	unknown	unknown	unknown	unknown	unknown	unknown	unknown	unknown	unknown	unknown	unknown	unknown	unknown	unknown	unknown	unknown	breast	1	breast	unknown
1026	ÄÐ	68	2019/5/25 8:16	575608	1	1	1	1	0	0	>60	4.2	normal	11.6	normal	7.7	normal	NA	unknown	26	Î¬³Ö	lung+	unknown	unknown	unknown	unknown	unknown	unknown	unknown	unknown	unknown	unknown	unknown	unknown	unknown	unknown	unknown	unknown	unknown	unknown	unknown	unknown	unknown	unknown	unknown	lung	1	lung	unknown
1027	ÄÐ	61	2019/5/23 15:50	575018	2	1	1	1	0	0	>60	10.2	normal	NA	unknown	12.9	normal	21.6	low	63	unknown	unknown	unknown	unknown	unknown	unknown	gastric+	unknown	unknown	unknown	unknown	unknown	unknown	unknown	unknown	unknown	unknown	unknown	unknown	unknown	unknown	unknown	unknown	unknown	unknown	gastric	1	gastric	unknown
1028	Å®	41	2020/2/19 8:30	687561	1	1	0	0	0	0	40-60	12.7	normal	23	normal	16.2	normal	NA	unknown	121	unknown	unknown	unknown	breast+	unknown	unknown	unknown	unknown	unknown	unknown	unknown	unknown	unknown	unknown	unknown	unknown	unknown	unknown	unknown	unknown	unknown	unknown	unknown	unknown	unknown	breast	1	breast	unknown
1029	Å®	56	2021/8/24 16:29	1859345	1	1	1	0	0	0	40-60	27.3	normal	31.1	normal	32	high	42.6	normal	86	¸¨Öú	unknown	unknown	unknown	crc+	unknown	unknown	unknown	unknown	unknown	unknown	unknown	unknown	unknown	unknown	unknown	unknown	unknown	unknown	unknown	unknown	unknown	unknown	unknown	unknown	crc	1	crc	unknown
1030	Å®	56	2021/8/31 13:01	1872855	1	1	1	0	0	0	40-60	19.4	normal	25.5	normal	13.3	normal	44.8	normal	77	¸¨Öú	unknown	unknown	breast+	unknown	unknown	unknown	unknown	unknown	unknown	unknown	unknown	unknown	unknown	unknown	unknown	unknown	unknown	unknown	unknown	unknown	unknown	unknown	unknown	unknown	breast	1	breast	unknown
1031	Å®	71	2021/3/12 12:46	825592	2	1	1	1	1	0	>60	19.2	normal	27.3	normal	8.6	normal	30.9	normal	174	¸¨Öú	unknown	unknown	unknown	crc+	unknown	unknown	unknown	unknown	unknown	unknown	unknown	unknown	unknown	unknown	unknown	unknown	unknown	unknown	unknown	unknown	unknown	unknown	unknown	unknown	crc	1	crc	unknown
1032	ÄÐ	53	2020/1/31 13:56	684693	1	1	1	0	0	0	40-60	12.8	normal	16.6	normal	9.3	normal	NA	unknown	69	unknown	unknown	unknown	unknown	crc+	unknown	unknown	unknown	unknown	unknown	unknown	unknown	unknown	unknown	unknown	unknown	unknown	unknown	unknown	unknown	unknown	unknown	unknown	unknown	unknown	crc	1	crc	live+
1033	ÄÐ	62	2019/11/26 15:30	661202	3	1	1	1	0	0	>60	6	normal	48.5	high	28	high	NA	unknown	141	unknown	unknown	unknown	unknown	crc+	unknown	unknown	unknown	unknown	unknown	unknown	unknown	unknown	unknown	unknown	unknown	unknown	unknown	unknown	unknown	unknown	unknown	unknown	unknown	unknown	crc	1	crc	live+
1034	Å®	67	2020/6/18 14:17	731257	4	1	1	1	0	0	>60	12.4	normal	22.8	normal	13.4	normal	NA	unknown	186	unknown	unknown	unknown	unknown	unknown	unknown	unknown	unknown	unknown	unknown	unknown	uter+	unknown	unknown	unknown	unknown	unknown	unknown	unknown	unknown	unknown	unknown	unknown	unknown	unknown	uter	1	other	live+
1035	Å®	69	2021/7/14 15:20	1824638	2	1	1	1	0	0	>60	12.6	normal	37.8	high	16.3	normal	40.6	normal	151	unknown	unknown	unknown	unknown	unknown	unknown	gastric+	unknown	unknown	unknown	unknown	unknown	unknown	unknown	unknown	unknown	unknown	unknown	unknown	unknown	unknown	unknown	unknown	unknown	unknown	gastric	1	gastric	live+
1036	ÄÐ	65	2020/8/11 8:17	752252	1	1	1	1	0	0	>60	9.9	normal	NA	unknown	19	normal	NA	unknown	NA	Î¬³Ö	unknown	unknown	unknown	crc+	unknown	unknown	unknown	unknown	unknown	unknown	unknown	unknown	unknown	unknown	unknown	unknown	unknown	unknown	unknown	unknown	unknown	unknown	unknown	unknown	crc	1	crc	unknown
1037	ÄÐ	49	2019/1/1 8:26	510816	1	1	0	0	0	0	40-60	26	normal	35	normal	12.9	normal	NA	unknown	178	unknown	unknown	unknown	unknown	crc+	unknown	unknown	unknown	unknown	unknown	unknown	unknown	unknown	unknown	unknown	unknown	unknown	unknown	unknown	unknown	unknown	unknown	unknown	unknown	unknown	crc	1	crc	unknown
1038	ÄÐ	57	2021/2/6 8:24	813936	1	1	1	0	0	0	40-60	25.8	normal	34.6	normal	12.5	normal	40.3	normal	121	unknown	unknown	unknown	unknown	crc+	unknown	unknown	unknown	unknown	unknown	unknown	unknown	unknown	unknown	unknown	unknown	unknown	unknown	unknown	unknown	unknown	unknown	unknown	unknown	unknown	crc	1	crc	unknown
1039	ÄÐ	65	2021/3/3 14:53	822267	3	1	1	1	0	0	>60	18	normal	27.4	normal	11.9	normal	30.6	normal	112	unknown	unknown	unknown	unknown	unknown	unknown	unknown	unknown	unknown	unknown	unknown	unknown	unknown	unknown	unknown	unknown	unknown	unknown	unknown	unknown	unknown	unknown	unknown	unknown	head+	head	1	other	unknown
1040	ÄÐ	54	2018/11/14 15:22	491246	NA	1	1	0	0	0	40-60	20	normal	NA	unknown	9.5	normal	NA	unknown	106	unknown	unknown	unknown	unknown	crc+	unknown	unknown	unknown	unknown	unknown	unknown	unknown	unknown	unknown	unknown	unknown	unknown	unknown	unknown	unknown	unknown	unknown	unknown	unknown	unknown	crc	1	crc	live+
1041	Å®	61	2019/4/7 13:49	552795	0	1	1	1	0	0	>60	16.7	normal	NA	unknown	NA	unknown	NA	unknown	NA	Êõºó	unknown	unknown	unknown	crc+	unknown	gastric+	unknown	unknown	unknown	unknown	unknown	unknown	unknown	unknown	unknown	unknown	unknown	unknown	unknown	unknown	unknown	unknown	unknown	unknown	crc+gastric	2	mpc	unknown
1042	Å®	69	2021/5/16 14:38	849998	2	1	1	1	0	0	>60	13.5	normal	18	normal	7.9	normal	37.3	normal	93	unknown	unknown	unknown	unknown	unknown	unknown	unknown	unknown	unknown	unknown	unknown	unknown	cervix+	unknown	unknown	unknown	unknown	unknown	unknown	unknown	unknown	unknown	unknown	unknown	unknown	cervix	1	cervix	unknown
1043	ÄÐ	80	2021/8/10 19:13	1841230	1	1	1	1	1	1	>60	22.8	normal	50.3	high	22.6	normal	39.9	normal	81	unknown	unknown	unknown	unknown	unknown	unknown	unknown	unknown	unknown	unknown	unknown	unknown	unknown	unknown	unknown	prostate+	unknown	unknown	unknown	unknown	unknown	unknown	unknown	unknown	unknown	prostate	1	other	unknown
1044	Å®	75	2019/11/12 16:03	655453	2	1	1	1	1	0	>60	59.3	high	52.2	high	13.3	normal	NA	unknown	83	Î¬³Ö	unknown	unknown	unknown	crc+	unknown	unknown	unknown	unknown	unknown	unknown	unknown	unknown	unknown	unknown	unknown	unknown	unknown	unknown	unknown	unknown	unknown	unknown	unknown	unknown	crc	1	crc	unknown
1045	ÄÐ	70	2020/8/28 14:46	759397	3	1	1	1	1	0	>60	17.4	normal	27.4	normal	37	high	NA	unknown	117	unknown	unknown	unknown	unknown	crc+	unknown	unknown	unknown	unknown	unknown	unknown	unknown	unknown	unknown	unknown	unknown	unknown	unknown	unknown	unknown	unknown	unknown	unknown	unknown	unknown	crc	1	crc	live+
1046	ÄÐ	55	2020/6/8 7:56	727133	1	1	1	0	0	0	40-60	17.9	normal	21.6	normal	16.9	normal	NA	unknown	149	unknown	unknown	unknown	unknown	unknown	unknown	unknown	unknown	unknown	unknown	unknown	unknown	unknown	unknown	unknown	unknown	unknown	unknown	unknown	unknown	lymphoma+	unknown	unknown	unknown	unknown	lymphoma	1	other	unknown
1047	Å®	44	2019/4/12 10:29	555427	1	1	0	0	0	0	40-60	30.3	normal	33.2	normal	12.4	normal	NA	unknown	91	unknown	unknown	unknown	breast+	unknown	unknown	unknown	unknown	unknown	unknown	unknown	unknown	unknown	unknown	unknown	unknown	unknown	unknown	unknown	unknown	unknown	unknown	unknown	unknown	unknown	breast	1	breast	unknown
1048	ÄÐ	82	2021/5/4 9:44	844602	1	1	1	1	1	1	>60	29	normal	NA	unknown	NA	unknown	38.2	normal	NA	unknown	unknown	unknown	unknown	crc+	unknown	unknown	unknown	unknown	unknown	unknown	unknown	unknown	unknown	unknown	unknown	unknown	unknown	unknown	unknown	unknown	unknown	unknown	unknown	unknown	crc	1	crc	live+
1049	ÄÐ	69	2021/8/6 15:19	1838805	4	1	1	1	0	0	>60	57	high	46.1	high	9.2	normal	23.9	low	118	unknown	lung+	unknown	unknown	unknown	unknown	unknown	unknown	unknown	unknown	unknown	unknown	unknown	unknown	unknown	unknown	unknown	unknown	unknown	unknown	unknown	unknown	unknown	unknown	unknown	lung	1	lung	unknown
1050	Å®	58	2021/7/13 9:11	1823549	2	1	1	0	0	0	40-60	14.3	normal	21.2	normal	10.7	normal	42.9	normal	124	unknown	lung+	sclc+	unknown	unknown	unknown	unknown	unknown	unknown	unknown	unknown	unknown	unknown	unknown	unknown	unknown	unknown	unknown	unknown	unknown	unknown	unknown	unknown	unknown	unknown	lung	1	lung	unknown
1051	ÄÐ	67	2020/9/15 16:48	765055	2	1	1	1	0	0	>60	20	normal	26.3	normal	17.6	normal	NA	unknown	105	unknown	unknown	unknown	unknown	unknown	unknown	unknown	liver+	unknown	unknown	unknown	unknown	unknown	unknown	unknown	unknown	unknown	unknown	unknown	unknown	unknown	unknown	unknown	unknown	unknown	liver	1	other	unknown
1052	Å®	65	2019/6/13 10:01	584125	0	1	1	1	0	0	>60	19.3	normal	26.5	normal	15.7	normal	NA	unknown	123	Êõºó	unknown	unknown	breast+	unknown	unknown	unknown	unknown	unknown	unknown	unknown	unknown	unknown	unknown	unknown	unknown	unknown	unknown	unknown	unknown	unknown	unknown	unknown	unknown	unknown	breast	1	breast	unknown
1053	Å®	79	2020/11/6 8:17	783534	2	1	1	1	1	0	>60	NA	unknown	NA	unknown	NA	unknown	NA	unknown	NA	Î¬³Ö	unknown	unknown	unknown	crc+	unknown	unknown	unknown	unknown	unknown	unknown	unknown	unknown	unknown	unknown	unknown	unknown	unknown	unknown	unknown	unknown	unknown	unknown	unknown	unknown	crc	1	crc	unknown
1054	Å®	67	2019/12/6 10:26	663269	NA	1	1	1	0	0	>60	14.3	normal	26.9	normal	10.3	normal	NA	unknown	NA	unknown	lung+	unknown	unknown	unknown	unknown	unknown	unknown	unknown	unknown	unknown	unknown	unknown	unknown	unknown	unknown	unknown	unknown	unknown	unknown	unknown	unknown	unknown	unknown	unknown	lung	1	lung	unknown
1055	Å®	70	2021/7/6 8:25	1819134	2	1	1	1	1	0	>60	41.2	high	NA	unknown	12.2	normal	38	normal	NA	Î¬³Ö	unknown	unknown	unknown	crc+	unknown	unknown	unknown	unknown	unknown	unknown	unknown	unknown	unknown	unknown	unknown	unknown	unknown	unknown	unknown	unknown	unknown	unknown	unknown	unknown	crc	1	crc	live+
1056	Å®	45	2020/3/9 8:37	693190	1	1	0	0	0	0	40-60	9.4	normal	22.6	normal	7.6	normal	NA	unknown	67	unknown	unknown	unknown	unknown	unknown	unknown	unknown	unknown	unknown	unknown	unknown	unknown	unknown	ovrian+	unknown	unknown	unknown	unknown	unknown	unknown	unknown	unknown	unknown	unknown	unknown	ovrian	1	ovrian	live+
1057	Å®	54	2019/10/20 14:16	645534	2	1	1	0	0	0	40-60	20.7	normal	21.3	normal	9	normal	NA	unknown	73	unknown	unknown	unknown	unknown	unknown	unknown	unknown	unknown	unknown	unknown	unknown	unknown	cervix+	unknown	unknown	unknown	unknown	unknown	unknown	unknown	unknown	unknown	unknown	unknown	unknown	cervix	1	cervix	unknown
1058	ÄÐ	58	2021/2/18 16:17	816640	2	1	1	0	0	0	40-60	24.8	normal	29.2	normal	14.3	normal	33.5	normal	106	unknown	lung+	unknown	unknown	unknown	unknown	unknown	unknown	unknown	unknown	unknown	unknown	unknown	unknown	unknown	unknown	unknown	unknown	unknown	unknown	unknown	unknown	unknown	unknown	unknown	lung	1	lung	live+
1059	ÄÐ	62	2020/8/29 15:19	759664	1	1	1	1	0	0	>60	14.7	normal	19.6	normal	15.5	normal	NA	unknown	106	unknown	lung+	unknown	unknown	unknown	unknown	unknown	unknown	unknown	unknown	unknown	unknown	unknown	unknown	unknown	unknown	unknown	unknown	unknown	unknown	unknown	unknown	unknown	unknown	unknown	lung	1	lung	unknown
1060	ÄÐ	55	2018/6/14 7:55	422852	NA	1	1	0	0	0	40-60	38.8	normal	36.9	high	14	normal	NA	unknown	130	unknown	unknown	unknown	unknown	unknown	unknown	gastric+	unknown	unknown	unknown	unknown	unknown	unknown	unknown	unknown	unknown	unknown	unknown	unknown	unknown	unknown	unknown	unknown	unknown	unknown	gastric	1	gastric	unknown
1061	ÄÐ	69	2020/1/30 11:01	684479	1	1	1	1	0	0	>60	15	normal	NA	unknown	9.9	normal	NA	unknown	NA	¸¨Öú	unknown	unknown	unknown	crc+	unknown	unknown	unknown	unknown	unknown	unknown	unknown	unknown	unknown	unknown	unknown	unknown	unknown	unknown	unknown	unknown	unknown	unknown	unknown	unknown	crc	1	crc	unknown
1062	ÄÐ	76	2021/8/18 10:04	1846556	2	1	1	1	1	0	>60	34.9	normal	NA	unknown	12.5	normal	44.7	normal	NA	Î¬³Ö	unknown	unknown	unknown	crc+	unknown	unknown	unknown	unknown	unknown	unknown	unknown	unknown	unknown	unknown	unknown	unknown	unknown	unknown	unknown	unknown	unknown	unknown	unknown	unknown	crc	1	crc	unknown
1063	Å®	65	2021/7/27 9:42	1831790	2	1	1	1	0	0	>60	47.6	high	64.4	high	12.8	normal	35.8	normal	227	unknown	unknown	unknown	unknown	unknown	unknown	unknown	liver+	unknown	unknown	unknown	unknown	unknown	unknown	unknown	unknown	unknown	unknown	unknown	unknown	unknown	unknown	sarcoma+	unknown	unknown	liver+sarcoma	2	mpc	unknown
1064	ÄÐ	68	2020/7/19 7:53	742821	2	1	1	1	0	0	>60	8.4	normal	NA	unknown	22.9	normal	NA	unknown	NA	unknown	lung+	unknown	unknown	unknown	unknown	unknown	unknown	unknown	unknown	unknown	unknown	unknown	unknown	unknown	unknown	unknown	unknown	unknown	unknown	unknown	unknown	unknown	unknown	unknown	lung	1	lung	unknown
1065	ÄÐ	71	2019/7/29 15:00	607672	2	1	1	1	1	0	>60	41.5	high	37.7	high	11.9	normal	NA	unknown	65	Î¬³Ö	lung+	sclc+	unknown	unknown	unknown	unknown	unknown	unknown	unknown	unknown	unknown	unknown	unknown	unknown	unknown	unknown	unknown	unknown	unknown	unknown	unknown	unknown	unknown	unknown	lung	1	lung	unknown
1066	ÄÐ	61	2018/9/13 8:18	463873	NA	1	1	1	0	0	>60	23	normal	NA	unknown	22	normal	NA	unknown	NA	unknown	unknown	unknown	unknown	crc+	unknown	unknown	unknown	unknown	unknown	unknown	unknown	unknown	unknown	unknown	unknown	unknown	unknown	unknown	unknown	unknown	unknown	unknown	unknown	unknown	crc	1	crc	unknown
1067	ÄÐ	64	2020/3/26 14:38	700126	2	1	1	1	0	0	>60	32.8	normal	23.2	normal	8.8	normal	NA	unknown	119	unknown	lung+	unknown	unknown	unknown	unknown	unknown	unknown	unknown	unknown	easophage+	unknown	unknown	unknown	unknown	unknown	unknown	unknown	unknown	unknown	unknown	unknown	unknown	unknown	unknown	lung+easophage	2	mpc	unknown
1068	ÄÐ	71	2021/5/10 14:46	847781	2	1	1	1	1	0	>60	12.3	normal	16	normal	8.4	normal	39.6	normal	87	unknown	lung+	unknown	unknown	unknown	unknown	unknown	unknown	unknown	unknown	unknown	unknown	unknown	unknown	unknown	unknown	unknown	unknown	unknown	unknown	unknown	unknown	unknown	unknown	unknown	lung	1	lung	unknown
1069	Å®	58	2021/8/22 8:50	1850696	1	1	1	0	0	0	40-60	12.1	normal	NA	unknown	5.8	normal	37.9	normal	NA	unknown	unknown	unknown	unknown	crc+	unknown	unknown	unknown	unknown	unknown	unknown	unknown	unknown	unknown	unknown	unknown	unknown	unknown	unknown	unknown	unknown	unknown	unknown	unknown	unknown	crc	1	crc	unknown
1070	ÄÐ	63	2021/6/20 8:34	1809399	1	1	1	1	0	0	>60	21.9	normal	NA	unknown	13.3	normal	41.5	normal	NA	unknown	unknown	unknown	unknown	crc+	unknown	unknown	unknown	unknown	unknown	unknown	unknown	unknown	unknown	unknown	unknown	unknown	unknown	unknown	unknown	unknown	unknown	unknown	unknown	unknown	crc	1	crc	unknown
1071	Å®	63	2021/8/13 10:59	1842732	1	1	1	1	0	0	>60	14.9	normal	23.6	normal	14	normal	42.2	normal	74	¸¨Öú	unknown	unknown	breast+	unknown	unknown	unknown	unknown	unknown	unknown	unknown	unknown	unknown	unknown	unknown	unknown	unknown	unknown	unknown	unknown	unknown	unknown	unknown	unknown	unknown	breast	1	breast	unknown
1072	Å®	71	2019/9/24 15:37	634227	1	1	1	1	1	0	>60	12.4	normal	19.2	normal	8.9	normal	NA	unknown	121	unknown	unknown	unknown	unknown	crc+	unknown	unknown	unknown	unknown	unknown	unknown	uter+	unknown	unknown	unknown	unknown	unknown	unknown	unknown	unknown	unknown	unknown	unknown	unknown	unknown	crc+uter	2	mpc	unknown
1073	ÄÐ	63	2021/8/14 14:37	1843337	4	1	1	1	0	0	>60	11.6	normal	21	normal	22.3	normal	29.9	low	86	unknown	unknown	unknown	unknown	crc+	unknown	unknown	unknown	unknown	unknown	unknown	unknown	unknown	unknown	unknown	unknown	unknown	unknown	unknown	unknown	unknown	unknown	unknown	unknown	unknown	crc	1	crc	unknown
1074	ÄÐ	71	2020/6/17 10:21	730765	2	1	1	1	1	0	>60	8.7	normal	15.1	normal	11.4	normal	NA	unknown	79	Î¬³Ö	unknown	unknown	unknown	crc+	unknown	unknown	unknown	unknown	unknown	unknown	unknown	unknown	unknown	unknown	unknown	unknown	unknown	unknown	unknown	unknown	unknown	unknown	unknown	unknown	crc	1	crc	unknown
1075	ÄÐ	57	2020/5/11 14:46	717091	2	1	1	0	0	0	40-60	7.5	normal	27.3	normal	7.6	normal	NA	unknown	811	unknown	unknown	unknown	unknown	unknown	unknown	gastric+	unknown	unknown	unknown	unknown	unknown	unknown	unknown	unknown	unknown	unknown	unknown	unknown	unknown	unknown	unknown	unknown	unknown	unknown	gastric	1	gastric	live+
1076	ÄÐ	44	2021/7/26 14:11	1831079	1	1	0	0	0	0	40-60	19.9	normal	23.1	normal	9	normal	36.7	normal	111	unknown	unknown	unknown	unknown	unknown	unknown	unknown	unknown	unknown	unknown	unknown	unknown	unknown	unknown	unknown	unknown	unknown	unknown	unknown	unknown	unknown	unknown	sarcoma+	unknown	unknown	sarcoma	1	other	unknown
1077	ÄÐ	66	2021/9/6 8:47	1876416	1	1	1	1	0	0	>60	27.8	normal	NA	unknown	13.4	normal	41.4	normal	NA	¸¨Öú	unknown	unknown	unknown	crc+	unknown	unknown	unknown	unknown	unknown	unknown	unknown	unknown	unknown	unknown	unknown	unknown	unknown	unknown	unknown	unknown	unknown	unknown	unknown	unknown	crc	1	crc	unknown
1078	Å®	65	2020/10/6 14:28	772642	1	1	1	1	0	0	>60	12.1	normal	13.4	normal	8	normal	NA	unknown	162	unknown	unknown	unknown	unknown	crc+	unknown	unknown	unknown	unknown	unknown	unknown	unknown	unknown	unknown	unknown	unknown	unknown	unknown	unknown	unknown	unknown	unknown	unknown	unknown	unknown	crc	1	crc	unknown
1079	ÄÐ	69	2020/4/12 8:09	706172	1	1	1	1	0	0	>60	NA	unknown	NA	unknown	NA	unknown	NA	unknown	NA	Î¬³Ö	unknown	unknown	unknown	crc+	unknown	unknown	unknown	unknown	unknown	unknown	unknown	unknown	unknown	unknown	unknown	unknown	unknown	unknown	unknown	unknown	unknown	unknown	unknown	unknown	crc	1	crc	unknown
1080	Å®	68	2021/8/26 9:30	1862651	4	1	1	1	0	0	>60	14.8	normal	22.9	normal	6.1	normal	36.7	normal	58	unknown	lung+	unknown	unknown	unknown	unknown	unknown	unknown	unknown	unknown	unknown	unknown	unknown	unknown	unknown	unknown	unknown	unknown	unknown	unknown	unknown	unknown	unknown	unknown	unknown	lung	1	lung	live+
1081	ÄÐ	69	2019/2/13 11:15	527915	1	1	1	1	0	0	>60	15.3	normal	19.3	normal	15	normal	NA	unknown	71	Î¬³Ö	unknown	unknown	unknown	crc+	unknown	unknown	unknown	unknown	unknown	unknown	unknown	unknown	unknown	unknown	unknown	unknown	unknown	unknown	unknown	unknown	unknown	unknown	unknown	unknown	crc	1	crc	unknown
1082	ÄÐ	68	2020/3/12 17:48	694872	1	1	1	1	0	0	>60	24.5	normal	45.3	high	16.9	normal	NA	unknown	122	unknown	unknown	unknown	unknown	unknown	unknown	gastric+	unknown	unknown	unknown	unknown	unknown	unknown	unknown	unknown	unknown	unknown	unknown	unknown	unknown	unknown	unknown	unknown	unknown	unknown	gastric	1	gastric	unknown
1083	Å®	37	2021/3/11 14:42	825321	0	0	0	0	0	0	<40	34.8	normal	NA	unknown	5.3	normal	32	normal	NA	unknown	unknown	unknown	unknown	crc+	unknown	unknown	unknown	unknown	unknown	unknown	unknown	unknown	unknown	unknown	unknown	unknown	unknown	unknown	unknown	unknown	unknown	unknown	unknown	unknown	crc	1	crc	unknown
1084	Å®	45	2021/9/3 14:14	1879063	1	1	0	0	0	0	40-60	13.4	normal	27	normal	10.4	normal	38.2	normal	54	unknown	unknown	unknown	unknown	crc+	unknown	unknown	unknown	unknown	unknown	unknown	unknown	unknown	unknown	unknown	unknown	unknown	unknown	unknown	unknown	unknown	unknown	unknown	unknown	unknown	crc	1	crc	unknown
1085	Å®	62	2020/12/17 8:55	797306	2	1	1	1	0	0	>60	8.4	normal	NA	unknown	18.3	normal	NA	unknown	NA	unknown	unknown	unknown	breast+	unknown	unknown	unknown	unknown	unknown	unknown	unknown	unknown	unknown	unknown	bladder+	unknown	unknown	unknown	unknown	unknown	unknown	unknown	unknown	unknown	unknown	breast+bladder	2	mpc	unknown
1086	Å®	65	2020/12/30 8:45	801443	1	1	1	1	0	0	>60	12.5	normal	25.3	normal	16.5	normal	NA	unknown	58	unknown	unknown	unknown	unknown	unknown	unknown	unknown	unknown	unknown	pancrease+	unknown	unknown	unknown	unknown	unknown	unknown	unknown	unknown	unknown	unknown	unknown	unknown	unknown	unknown	unknown	pancrease	1	pancrease	live+
1087	ÄÐ	62	2019/5/25 9:36	575664	1	1	1	1	0	0	>60	61.7	high	39.8	high	13.7	normal	NA	unknown	36	Î¬³Ö	lung+	sclc+	unknown	unknown	unknown	unknown	unknown	unknown	unknown	unknown	unknown	unknown	unknown	unknown	unknown	unknown	unknown	unknown	unknown	unknown	unknown	unknown	unknown	unknown	lung	1	lung	unknown
1088	Å®	57	2021/5/26 8:45	1795726	1	1	1	0	0	0	40-60	150	high	30	normal	10.2	normal	39.3	normal	130	¸¨Öú	lung+	unknown	unknown	unknown	unknown	unknown	unknown	unknown	unknown	unknown	unknown	unknown	unknown	unknown	unknown	unknown	unknown	unknown	unknown	unknown	unknown	unknown	unknown	unknown	lung	1	lung	unknown
1089	Å®	62	2021/7/23 10:21	1830001	1	1	1	1	0	0	>60	74	high	22.2	normal	9.4	normal	38.9	normal	80	¸¨Öú	unknown	unknown	unknown	crc+	unknown	unknown	unknown	unknown	unknown	unknown	unknown	unknown	unknown	unknown	unknown	unknown	unknown	unknown	unknown	unknown	unknown	unknown	unknown	unknown	crc	1	crc	unknown
1090	ÄÐ	37	2020/7/28 13:05	746555	3	0	0	0	0	0	<40	38.5	normal	24.3	normal	12.9	normal	NA	unknown	93	unknown	unknown	unknown	unknown	crc+	unknown	unknown	unknown	unknown	unknown	unknown	unknown	unknown	unknown	unknown	unknown	unknown	unknown	unknown	unknown	unknown	unknown	unknown	unknown	unknown	crc	1	crc	unknown
1091	ÄÐ	73	2020/2/18 15:45	687471	3	1	1	1	1	0	>60	11	normal	22	normal	10.5	normal	NA	unknown	132	unknown	unknown	unknown	unknown	unknown	unknown	gastric+	unknown	unknown	unknown	unknown	unknown	unknown	unknown	unknown	unknown	unknown	unknown	unknown	unknown	unknown	unknown	unknown	unknown	unknown	gastric	1	gastric	live+
1092	Å®	54	2021/4/9 14:48	834904	1	1	1	0	0	0	40-60	16.2	normal	13.9	normal	10.4	normal	41.2	normal	74	unknown	unknown	unknown	unknown	unknown	unknown	unknown	unknown	unknown	pancrease+	unknown	unknown	unknown	unknown	unknown	unknown	unknown	unknown	unknown	unknown	unknown	unknown	unknown	unknown	unknown	pancrease	1	pancrease	unknown
1093	ÄÐ	64	2021/7/4 13:21	1816114	3	1	1	1	0	0	>60	38.3	normal	NA	unknown	121.4	high	36.8	normal	NA	unknown	unknown	unknown	unknown	crc+	unknown	unknown	unknown	unknown	unknown	unknown	unknown	unknown	unknown	unknown	unknown	unknown	unknown	unknown	unknown	unknown	unknown	unknown	unknown	unknown	crc	1	crc	unknown
1094	Å®	75	2021/7/11 14:43	1822494	2	1	1	1	1	0	>60	17.6	normal	31.5	normal	15.4	normal	30.3	normal	114	unknown	lung+	unknown	unknown	unknown	unknown	unknown	unknown	unknown	unknown	unknown	unknown	unknown	unknown	unknown	unknown	unknown	unknown	unknown	unknown	unknown	unknown	unknown	unknown	unknown	lung	1	lung	live+
1095	ÄÐ	66	2021/1/21 13:57	808013	2	1	1	1	0	0	>60	20.8	normal	33.5	normal	19	normal	33.5	normal	52	unknown	unknown	unknown	unknown	crc+	unknown	unknown	unknown	unknown	unknown	unknown	unknown	unknown	unknown	unknown	unknown	unknown	unknown	unknown	unknown	unknown	unknown	unknown	unknown	unknown	crc	1	crc	unknown
1096	ÄÐ	71	2021/2/6 16:22	814081	1	1	1	1	1	0	>60	28.1	normal	22.8	normal	8.7	normal	36.6	normal	56	unknown	unknown	unknown	unknown	crc+	unknown	unknown	unknown	unknown	unknown	unknown	unknown	unknown	unknown	unknown	unknown	unknown	unknown	unknown	unknown	unknown	unknown	unknown	unknown	unknown	crc	1	crc	unknown
1097	Å®	62	2019/6/28 14:17	592018	1	1	1	1	0	0	>60	16.1	normal	NA	unknown	10.6	normal	NA	unknown	89	Êõºó	unknown	unknown	unknown	unknown	unknown	unknown	unknown	unknown	unknown	unknown	unknown	unknown	unknown	bladder+	unknown	unknown	unknown	unknown	unknown	unknown	unknown	unknown	unknown	unknown	bladder	1	bladder	live+
1098	ÄÐ	50	2020/4/6 14:29	703955	1	1	1	0	0	0	40-60	8.4	normal	8.4	normal	12.7	normal	NA	unknown	77	unknown	lung+	unknown	unknown	unknown	unknown	unknown	unknown	unknown	unknown	unknown	unknown	unknown	unknown	unknown	unknown	unknown	unknown	unknown	unknown	unknown	unknown	unknown	unknown	unknown	lung	1	lung	unknown
1099	ÄÐ	48	2020/6/19 16:41	731590	1	1	0	0	0	0	40-60	12.3	normal	13	normal	9.4	normal	NA	unknown	90	unknown	lung+	sclc+	unknown	unknown	unknown	unknown	unknown	unknown	unknown	unknown	unknown	unknown	unknown	unknown	unknown	unknown	unknown	unknown	unknown	unknown	unknown	unknown	unknown	unknown	lung	1	lung	live+
1100	Å®	59	2021/5/25 9:18	1795279	1	1	1	0	0	0	40-60	13.2	normal	23.1	normal	26.8	high	42.2	normal	NA	unknown	unknown	unknown	breast+	unknown	unknown	unknown	unknown	unknown	unknown	unknown	unknown	unknown	unknown	unknown	unknown	unknown	unknown	unknown	unknown	unknown	unknown	unknown	unknown	unknown	breast	1	breast	unknown
1101	ÄÐ	64	2020/1/21 14:36	683152	1	1	1	1	0	0	>60	39	normal	26	normal	20.4	normal	NA	unknown	NA	unknown	unknown	unknown	unknown	unknown	unknown	unknown	unknown	unknown	unknown	easophage+	unknown	unknown	unknown	unknown	unknown	unknown	unknown	unknown	unknown	unknown	unknown	unknown	unknown	unknown	easophage	1	easophage	unknown
1102	Å®	54	2021/4/7 10:06	834779	1	1	1	0	0	0	40-60	12.8	normal	11.8	normal	5.5	normal	36.2	normal	73	Î¬³Ö	unknown	unknown	breast+	unknown	unknown	unknown	unknown	unknown	unknown	unknown	unknown	unknown	unknown	unknown	unknown	unknown	unknown	unknown	unknown	unknown	unknown	unknown	unknown	unknown	breast	1	breast	unknown
1103	ÄÐ	76	2018/9/2 9:17	458600	NA	1	1	1	1	0	>60	10.8	normal	19.4	normal	16.3	normal	33.6	normal	58	unknown	unknown	unknown	unknown	unknown	unknown	gastric+	unknown	unknown	unknown	unknown	unknown	unknown	unknown	unknown	unknown	unknown	unknown	unknown	unknown	unknown	unknown	unknown	unknown	unknown	gastric	1	gastric	live+
1104	ÄÐ	54	2021/1/15 8:28	806875	1	1	1	0	0	0	40-60	35	normal	NA	unknown	11.7	normal	43.4	normal	NA	Î¬³Ö	unknown	unknown	unknown	crc+	unknown	unknown	unknown	unknown	unknown	unknown	unknown	unknown	unknown	unknown	unknown	unknown	unknown	unknown	unknown	unknown	unknown	unknown	unknown	unknown	crc	1	crc	live+
1105	Å®	64	2021/8/6 10:02	1838595	1	1	1	1	0	0	>60	34.2	normal	39.5	high	9.5	normal	41.8	normal	109	¸¨Öú	unknown	unknown	unknown	crc+	unknown	unknown	unknown	unknown	unknown	unknown	unknown	unknown	unknown	unknown	unknown	unknown	unknown	unknown	unknown	unknown	unknown	unknown	unknown	unknown	crc	1	crc	unknown
1106	Å®	53	2019/3/4 14:03	535672	1	1	1	0	0	0	40-60	14.1	normal	21.6	normal	10.5	normal	NA	unknown	83	unknown	unknown	unknown	unknown	unknown	unknown	unknown	unknown	unknown	unknown	unknown	unknown	unknown	unknown	unknown	unknown	unknown	unknown	unknown	unknown	unknown	unknown	unknown	thymus+	unknown	thymus	1	other	unknown
1107	ÄÐ	46	2020/11/25 10:58	790142	1	1	0	0	0	0	40-60	97.9	high	78.9	high	13	normal	NA	unknown	96	unknown	unknown	unknown	unknown	unknown	unknown	unknown	unknown	unknown	unknown	unknown	unknown	unknown	unknown	bladder+	unknown	unknown	unknown	unknown	unknown	unknown	unknown	unknown	unknown	unknown	bladder	1	bladder	unknown
1108	ÄÐ	53	2021/8/30 14:27	1870173	3	1	1	0	0	0	40-60	9.7	normal	22.2	normal	10.2	normal	32.1	normal	65	unknown	unknown	unknown	unknown	crc+	unknown	unknown	unknown	unknown	unknown	unknown	unknown	unknown	unknown	unknown	unknown	unknown	unknown	unknown	unknown	unknown	unknown	unknown	unknown	unknown	crc	1	crc	unknown
1109	ÄÐ	67	2021/8/10 8:56	1839992	2	1	1	1	0	0	>60	19.8	normal	19	normal	14.8	normal	38.1	normal	95	unknown	unknown	unknown	unknown	crc+	unknown	unknown	unknown	unknown	unknown	unknown	unknown	unknown	unknown	unknown	unknown	unknown	unknown	unknown	unknown	unknown	unknown	unknown	unknown	unknown	crc	1	crc	live+
1110	ÄÐ	74	2021/6/30 14:33	1814788	3	1	1	1	1	0	>60	33.8	normal	NA	unknown	17	normal	48.6	normal	NA	unknown	unknown	unknown	unknown	unknown	unknown	unknown	unknown	unknown	unknown	unknown	unknown	unknown	unknown	unknown	unknown	unknown	unknown	NET+	unknown	unknown	unknown	unknown	unknown	unknown	NET	1	other	live+
1111	Å®	67	2021/8/30 14:59	1860408	1	1	1	1	0	0	>60	11.9	normal	16.3	normal	9.2	normal	39.1	normal	89	¸¨Öú	lung+	unknown	unknown	unknown	unknown	unknown	unknown	unknown	unknown	unknown	unknown	unknown	unknown	unknown	unknown	unknown	unknown	unknown	unknown	unknown	unknown	unknown	unknown	unknown	lung	1	lung	unknown
1112	Å®	42	2021/6/20 15:01	1809596	1	1	0	0	0	0	40-60	15.6	normal	28	normal	13	normal	43.1	normal	76	unknown	unknown	unknown	unknown	unknown	unknown	unknown	unknown	gal.bile+	unknown	unknown	unknown	unknown	unknown	unknown	unknown	unknown	unknown	unknown	unknown	unknown	unknown	unknown	unknown	unknown	gal.bile	1	gal.bile	unknown
1113	ÄÐ	30	2019/2/4 13:27	524473	2	0	0	0	0	0	<40	10.5	normal	224.6	high	17	normal	NA	unknown	120	unknown	unknown	unknown	unknown	unknown	unknown	unknown	unknown	unknown	unknown	unknown	unknown	unknown	unknown	unknown	unknown	unknown	unknown	unknown	unknown	unknown	unknown	unknown	unknown	unknown	unknown	1	unknown	unknown
1114	Å®	72	2021/3/3 8:15	821917	2	1	1	1	1	0	>60	23.3	normal	NA	unknown	35.1	high	36.8	normal	NA	unknown	unknown	unknown	unknown	crc+	unknown	unknown	unknown	unknown	unknown	unknown	unknown	unknown	unknown	unknown	unknown	unknown	unknown	unknown	unknown	unknown	unknown	unknown	unknown	unknown	crc	1	crc	unknown
1115	ÄÐ	66	2021/6/25 14:35	1812766	1	1	1	1	0	0	>60	53.1	high	59	high	14.3	normal	35.2	normal	69	unknown	lung+	unknown	unknown	unknown	unknown	unknown	unknown	unknown	unknown	unknown	unknown	unknown	unknown	unknown	unknown	unknown	unknown	unknown	unknown	unknown	unknown	unknown	unknown	unknown	lung	1	lung	unknown
1116	ÄÐ	66	2020/9/28 8:50	769817	0	1	1	1	0	0	>60	37	normal	NA	unknown	NA	unknown	NA	unknown	NA	Î¬³Ö	unknown	unknown	unknown	unknown	unknown	unknown	unknown	unknown	unknown	unknown	unknown	unknown	unknown	unknown	unknown	unknown	unknown	unknown	unknown	unknown	unknown	unknown	unknown	unknown	unknown	1	unknown	live+
1117	ÄÐ	66	2021/8/5 15:36	1838260	1	1	1	1	0	0	>60	18.6	normal	20.3	normal	9.3	normal	42.6	normal	115	¸¨Öú	lung+	unknown	unknown	unknown	unknown	unknown	unknown	unknown	unknown	unknown	unknown	unknown	unknown	unknown	unknown	unknown	unknown	NET+	unknown	unknown	unknown	unknown	unknown	unknown	lung+NET	2	mpc	unknown
1118	ÄÐ	66	2021/5/29 7:59	1796640	0	1	1	1	0	0	>60	12	normal	NA	unknown	18	normal	44.4	normal	NA	unknown	unknown	unknown	unknown	crc+	unknown	unknown	unknown	unknown	unknown	unknown	unknown	unknown	unknown	unknown	unknown	unknown	unknown	unknown	unknown	unknown	unknown	unknown	unknown	unknown	crc	1	crc	live+
1119	ÄÐ	57	2021/1/5 10:48	802875	0	1	1	0	0	0	40-60	69.8	high	NA	unknown	21.3	normal	34.7	normal	NA	Î¬³Ö	unknown	unknown	unknown	crc+	unknown	unknown	unknown	unknown	unknown	unknown	unknown	unknown	unknown	unknown	unknown	unknown	unknown	unknown	unknown	unknown	unknown	unknown	unknown	unknown	crc	1	crc	live+
1120	Å®	45	2021/2/4 10:50	813482	1	1	0	0	0	0	40-60	NA	unknown	NA	unknown	NA	unknown	NA	unknown	NA	unknown	unknown	unknown	unknown	unknown	unknown	unknown	unknown	unknown	unknown	unknown	unknown	cervix+	unknown	unknown	unknown	unknown	unknown	unknown	unknown	unknown	unknown	unknown	unknown	unknown	cervix	1	cervix	unknown
1121	ÄÐ	65	2020/3/9 15:52	693624	1	1	1	1	0	0	>60	19.2	normal	43.9	high	40.9	high	NA	unknown	296	unknown	unknown	unknown	unknown	unknown	unknown	gastric+	unknown	unknown	unknown	unknown	unknown	unknown	unknown	unknown	unknown	unknown	unknown	unknown	unknown	unknown	unknown	unknown	unknown	unknown	gastric	1	gastric	unknown
1122	ÄÐ	65	2021/8/30 15:07	1871040	1	1	1	1	0	0	>60	NA	unknown	NA	unknown	NA	unknown	NA	unknown	82	unknown	lung+	unknown	unknown	unknown	unknown	unknown	unknown	unknown	unknown	unknown	unknown	unknown	unknown	unknown	unknown	unknown	unknown	unknown	unknown	unknown	unknown	unknown	unknown	unknown	lung	1	lung	unknown
1123	Å®	72	2020/1/16 14:54	681677	2	1	1	1	1	0	>60	22.9	normal	33.9	normal	19.3	normal	NA	unknown	133	unknown	unknown	unknown	unknown	crc+	unknown	unknown	unknown	unknown	unknown	unknown	unknown	unknown	unknown	unknown	unknown	unknown	unknown	unknown	unknown	unknown	unknown	unknown	unknown	unknown	crc	1	crc	live+
1124	ÄÐ	53	2020/8/23 14:21	757350	2	1	1	0	0	0	40-60	8.3	normal	11.9	normal	15.5	normal	NA	unknown	147	unknown	unknown	unknown	unknown	unknown	unknown	unknown	unknown	unknown	unknown	unknown	unknown	unknown	unknown	unknown	prostate+	unknown	unknown	unknown	unknown	unknown	unknown	unknown	unknown	unknown	prostate	1	other	unknown
1125	ÄÐ	69	2021/7/6 17:13	1818919	1	1	1	1	0	0	>60	5.9	normal	18.4	normal	8	normal	38	normal	69	unknown	unknown	unknown	unknown	unknown	unknown	gastric+	unknown	unknown	unknown	unknown	unknown	unknown	unknown	unknown	unknown	unknown	unknown	NET+	unknown	unknown	unknown	unknown	unknown	unknown	gastric+NET	2	mpc	unknown
1126	ÄÐ	53	2019/11/4 8:59	651690	2	1	1	0	0	0	40-60	17.5	normal	19.4	normal	10.3	normal	NA	unknown	48	unknown	unknown	unknown	unknown	unknown	unknown	unknown	unknown	unknown	unknown	unknown	unknown	unknown	unknown	unknown	unknown	unknown	unknown	unknown	unknown	unknown	melanoma+	unknown	unknown	unknown	melanoma	1	other	unknown
1127	ÄÐ	62	2021/8/18 14:18	1847157	1	1	1	1	0	0	>60	NA	unknown	NA	unknown	NA	unknown	NA	unknown	223	¸¨Öú	lung+	unknown	unknown	unknown	unknown	unknown	unknown	unknown	unknown	unknown	unknown	unknown	unknown	unknown	unknown	unknown	unknown	unknown	unknown	unknown	unknown	unknown	unknown	unknown	lung	1	lung	unknown
1128	Å®	68	2021/6/28 16:57	1814328	1	1	1	1	0	0	>60	19.6	normal	22.9	normal	10.7	normal	34.4	normal	83	¸¨Öú	unknown	unknown	unknown	unknown	unknown	unknown	unknown	gal.bile+	unknown	unknown	unknown	unknown	unknown	unknown	unknown	unknown	unknown	unknown	unknown	unknown	unknown	unknown	unknown	unknown	gal.bile	1	gal.bile	unknown
1129	ÄÐ	68	2021/6/15 15:37	1806465	2	1	1	1	0	0	>60	17.7	normal	27.9	normal	13.4	normal	34.5	normal	140	Î¬³Ö	unknown	unknown	unknown	unknown	unknown	gastric+	unknown	unknown	unknown	unknown	unknown	unknown	unknown	unknown	unknown	unknown	unknown	unknown	unknown	unknown	unknown	unknown	unknown	unknown	gastric	1	gastric	unknown
1130	ÄÐ	63	2020/12/26 10:52	800280	1	1	1	1	0	0	>60	15	normal	19	normal	13.1	normal	NA	unknown	NA	unknown	unknown	unknown	unknown	unknown	unknown	unknown	unknown	unknown	unknown	unknown	unknown	unknown	unknown	unknown	unknown	unknown	unknown	unknown	unknown	unknown	unknown	unknown	thymus+	unknown	thymus	1	other	unknown
1131	ÄÐ	61	2021/2/1 15:12	812625	1	1	1	1	0	0	>60	26.4	normal	27.8	normal	15.6	normal	40.1	normal	112	unknown	unknown	unknown	unknown	crc+	unknown	unknown	unknown	unknown	unknown	unknown	unknown	unknown	unknown	unknown	unknown	unknown	unknown	unknown	unknown	unknown	unknown	unknown	unknown	unknown	crc	1	crc	unknown
1132	Å®	36	2020/5/11 15:44	717251	2	0	0	0	0	0	<40	5.9	normal	16.7	normal	10.5	normal	NA	unknown	135	unknown	unknown	unknown	unknown	crc+	unknown	unknown	unknown	unknown	unknown	unknown	unknown	unknown	unknown	unknown	unknown	unknown	unknown	unknown	unknown	unknown	unknown	unknown	unknown	unknown	crc	1	crc	unknown
1133	ÄÐ	73	2020/3/28 9:18	700589	3	1	1	1	1	0	>60	22.3	normal	27.1	normal	8	normal	NA	unknown	76	unknown	unknown	unknown	unknown	unknown	unknown	unknown	unknown	unknown	unknown	easophage+	unknown	unknown	unknown	unknown	unknown	unknown	unknown	unknown	unknown	unknown	unknown	unknown	unknown	unknown	easophage	1	easophage	unknown
1134	ÄÐ	57	2020/8/27 15:07	759083	1	1	1	0	0	0	40-60	25.9	normal	44.1	high	17.7	normal	NA	unknown	405	unknown	unknown	unknown	unknown	crc+	unknown	unknown	unknown	unknown	unknown	unknown	unknown	unknown	unknown	unknown	unknown	unknown	unknown	unknown	unknown	unknown	unknown	unknown	unknown	unknown	crc	1	crc	live+
1135	ÄÐ	76	2021/4/2 9:46	832997	4	1	1	1	1	0	>60	12.1	normal	NA	unknown	12.7	normal	30.4	normal	NA	unknown	unknown	unknown	unknown	crc+	unknown	unknown	unknown	unknown	unknown	unknown	unknown	unknown	unknown	unknown	unknown	unknown	unknown	unknown	unknown	unknown	unknown	unknown	unknown	unknown	crc	1	crc	unknown
1136	ÄÐ	88	2020/6/26 8:40	733825	2	1	1	1	1	1	>60	19	normal	26	normal	NA	unknown	NA	unknown	NA	unknown	unknown	unknown	unknown	crc+	unknown	unknown	unknown	unknown	unknown	unknown	unknown	unknown	unknown	unknown	unknown	unknown	unknown	unknown	unknown	unknown	unknown	unknown	unknown	unknown	crc	1	crc	unknown
1137	Å®	53	2021/5/10 15:18	847831	1	1	1	0	0	0	40-60	37.2	normal	24.8	normal	8.7	normal	32.8	normal	64	unknown	unknown	unknown	unknown	unknown	unknown	unknown	unknown	unknown	unknown	unknown	unknown	cervix+	unknown	unknown	unknown	unknown	unknown	unknown	unknown	unknown	unknown	unknown	unknown	unknown	cervix	1	cervix	unknown
1138	Å®	68	2019/6/26 15:08	591098	3	1	1	1	0	0	>60	6.4	normal	14.3	normal	9.9	normal	NA	unknown	51	unknown	unknown	unknown	unknown	crc+	unknown	unknown	unknown	unknown	unknown	unknown	unknown	unknown	unknown	unknown	unknown	unknown	unknown	unknown	unknown	unknown	unknown	unknown	unknown	unknown	crc	1	crc	unknown
1139	ÄÐ	69	2021/7/10 14:41	1816312	0	1	1	1	0	0	>60	28	normal	NA	unknown	9.7	normal	39.3	normal	NA	unknown	unknown	unknown	unknown	crc+	unknown	unknown	unknown	unknown	unknown	unknown	unknown	unknown	unknown	unknown	unknown	unknown	unknown	unknown	unknown	unknown	unknown	unknown	unknown	unknown	crc	1	crc	live+
1140	Å®	70	2020/9/22 10:47	767942	3	1	1	1	1	0	>60	16.4	normal	33.8	normal	9.3	normal	NA	unknown	111	unknown	unknown	unknown	breast+	unknown	unknown	unknown	unknown	unknown	unknown	unknown	unknown	unknown	unknown	unknown	unknown	unknown	unknown	unknown	unknown	unknown	unknown	unknown	unknown	unknown	breast	1	breast	unknown
1141	Å®	57	2021/3/31 14:42	832189	1	1	1	0	0	0	40-60	12.6	normal	17.3	normal	12.3	normal	40.5	normal	99	unknown	unknown	unknown	breast+	unknown	unknown	unknown	unknown	unknown	unknown	unknown	unknown	unknown	unknown	unknown	unknown	unknown	unknown	unknown	unknown	unknown	unknown	unknown	unknown	unknown	breast	1	breast	unknown
1142	ÄÐ	71	2018/9/11 8:10	462868	NA	1	1	1	1	0	>60	26	normal	21	normal	9.5	normal	NA	unknown	122	unknown	unknown	unknown	unknown	crc+	unknown	unknown	unknown	unknown	unknown	unknown	unknown	unknown	unknown	unknown	unknown	unknown	unknown	unknown	unknown	unknown	unknown	unknown	unknown	unknown	crc	1	crc	unknown
1143	ÄÐ	68	2018/10/21 8:32	480390	NA	1	1	1	0	0	>60	18.3	normal	NA	unknown	NA	unknown	NA	unknown	NA	unknown	unknown	unknown	unknown	crc+	unknown	unknown	unknown	unknown	unknown	unknown	unknown	unknown	unknown	unknown	unknown	unknown	unknown	unknown	unknown	unknown	unknown	unknown	unknown	unknown	crc	1	crc	unknown
1144	ÄÐ	70	2021/8/21 14:54	1853163	5	1	1	1	1	0	>60	12.1	normal	18.4	normal	5.4	normal	29	low	80	unknown	lung+	unknown	unknown	unknown	unknown	unknown	unknown	unknown	unknown	unknown	unknown	unknown	unknown	unknown	unknown	unknown	unknown	unknown	unknown	unknown	unknown	unknown	unknown	unknown	lung	1	lung	unknown
1145	Å®	70	2020/3/18 13:52	696946	2	1	1	1	1	0	>60	10.6	normal	24.6	normal	11.9	normal	NA	unknown	157	unknown	unknown	unknown	unknown	unknown	unknown	unknown	unknown	gal.bile+	unknown	unknown	unknown	unknown	unknown	unknown	unknown	unknown	unknown	unknown	unknown	unknown	unknown	unknown	unknown	unknown	gal.bile	1	gal.bile	live+
1146	ÄÐ	72	2020/10/31 20:46	781554	2	1	1	1	1	0	>60	19.8	normal	NA	unknown	15.9	normal	NA	unknown	NA	unknown	unknown	unknown	unknown	unknown	unknown	unknown	unknown	unknown	unknown	unknown	unknown	unknown	unknown	unknown	prostate+	unknown	unknown	unknown	unknown	unknown	unknown	unknown	unknown	unknown	prostate	1	other	unknown
1147	Å®	70	2019/6/11 8:12	583135	2	1	1	1	1	0	>60	10.3	normal	19.6	normal	15	normal	NA	unknown	73	unknown	unknown	unknown	unknown	crc+	unknown	unknown	unknown	unknown	unknown	unknown	unknown	unknown	unknown	unknown	unknown	unknown	unknown	unknown	unknown	unknown	unknown	unknown	unknown	unknown	crc	1	crc	unknown
1148	Å®	76	2021/6/15 14:21	1806783	5	1	1	1	1	0	>60	12.2	normal	19.5	normal	10.3	normal	32.6	normal	55	unknown	unknown	unknown	unknown	unknown	unknown	unknown	unknown	unknown	unknown	easophage+	unknown	unknown	unknown	unknown	unknown	unknown	unknown	unknown	unknown	unknown	unknown	unknown	unknown	unknown	easophage	1	easophage	unknown
1149	ÄÐ	52	2021/5/3 8:58	844784	1	1	1	0	0	0	40-60	10.5	normal	NA	unknown	21.1	normal	37.9	normal	NA	unknown	unknown	unknown	unknown	crc+	unknown	unknown	unknown	unknown	unknown	unknown	unknown	unknown	unknown	unknown	unknown	unknown	unknown	unknown	unknown	unknown	unknown	unknown	unknown	unknown	crc	1	crc	unknown
1150	ÄÐ	53	2019/4/27 15:52	562902	1	1	1	0	0	0	40-60	7.1	normal	NA	unknown	15.9	normal	NA	unknown	79	unknown	unknown	unknown	unknown	unknown	unknown	unknown	unknown	unknown	unknown	unknown	unknown	unknown	unknown	unknown	unknown	renal+	unknown	unknown	unknown	unknown	unknown	unknown	unknown	unknown	renal	1	other	live+
1151	Å®	57	2021/3/10 11:26	824701	5	1	1	0	0	0	40-60	21.6	normal	25.1	normal	9	normal	35.4	normal	81	unknown	unknown	unknown	unknown	unknown	unknown	gastric+	unknown	unknown	unknown	unknown	unknown	unknown	unknown	unknown	unknown	unknown	unknown	unknown	unknown	unknown	unknown	unknown	unknown	unknown	gastric	1	gastric	unknown
1152	Å®	80	2018/12/10 13:55	501881	2	1	1	1	1	1	>60	31	normal	NA	unknown	9	normal	NA	unknown	NA	¸¨Öú	unknown	unknown	unknown	crc+	unknown	unknown	unknown	unknown	unknown	unknown	unknown	unknown	unknown	unknown	unknown	unknown	unknown	unknown	unknown	unknown	unknown	unknown	unknown	unknown	crc	1	crc	live+
1153	Å®	64	2021/3/26 15:15	830745	2	1	1	1	0	0	>60	17.5	normal	28.9	normal	12.7	normal	41.3	normal	111	unknown	lung+	unknown	unknown	unknown	unknown	unknown	unknown	unknown	unknown	unknown	unknown	unknown	unknown	unknown	unknown	unknown	unknown	unknown	unknown	unknown	unknown	unknown	unknown	unknown	lung	1	lung	unknown
1154	ÄÐ	61	2019/6/4 14:32	580339	1	1	1	1	0	0	>60	28.2	normal	NA	unknown	13.6	normal	NA	unknown	NA	unknown	unknown	unknown	unknown	unknown	unknown	unknown	unknown	unknown	pancrease+	unknown	unknown	unknown	unknown	unknown	unknown	unknown	unknown	unknown	unknown	unknown	unknown	unknown	unknown	unknown	pancrease	1	pancrease	unknown
1155	ÄÐ	78	2021/3/11 11:24	823614	2	1	1	1	1	0	>60	10.9	normal	NA	unknown	18.6	normal	32.8	normal	NA	unknown	unknown	unknown	unknown	crc+	unknown	unknown	unknown	unknown	unknown	unknown	unknown	unknown	unknown	unknown	prostate+	unknown	unknown	unknown	unknown	unknown	unknown	unknown	unknown	unknown	crc+prostate	2	mpc	unknown
1156	ÄÐ	60	2021/8/27 8:42	1863157	2	1	1	1	0	0	40-60	8.6	normal	NA	unknown	31.2	high	41.5	normal	NA	Î¬³Ö	unknown	unknown	unknown	crc+	unknown	unknown	unknown	unknown	unknown	unknown	unknown	unknown	unknown	unknown	unknown	renal+	unknown	unknown	unknown	unknown	unknown	unknown	unknown	unknown	crc+renal	2	mpc	unknown
1157	Å®	72	2020/12/8 7:10	793812	3	1	1	1	1	0	>60	15	normal	NA	unknown	16.4	normal	NA	unknown	NA	unknown	unknown	unknown	unknown	crc+	unknown	unknown	unknown	unknown	unknown	unknown	unknown	unknown	unknown	unknown	unknown	unknown	unknown	unknown	unknown	unknown	unknown	unknown	unknown	unknown	crc	1	crc	unknown
1158	Å®	78	2021/9/4 8:47	1878476	3	1	1	1	1	0	>60	12.6	normal	NA	unknown	11.8	normal	29.4	low	NA	unknown	lung+	unknown	unknown	crc+	unknown	unknown	unknown	unknown	unknown	unknown	unknown	unknown	unknown	unknown	unknown	unknown	unknown	unknown	unknown	unknown	unknown	unknown	unknown	unknown	lung+crc	2	mpc	unknown
1159	ÄÐ	75	2020/8/8 15:09	751228	2	1	1	1	1	0	>60	9.8	normal	18.6	normal	11.5	normal	NA	unknown	83	unknown	unknown	unknown	unknown	crc+	unknown	unknown	unknown	unknown	unknown	unknown	unknown	unknown	unknown	unknown	unknown	unknown	unknown	unknown	unknown	unknown	unknown	unknown	unknown	unknown	crc	1	crc	unknown
1160	Å®	56	2021/4/5 14:31	834115	1	1	1	0	0	0	40-60	34.1	normal	24.1	normal	9	normal	37.8	normal	57	unknown	unknown	unknown	unknown	unknown	unknown	gastric+	unknown	unknown	unknown	unknown	unknown	unknown	unknown	unknown	unknown	unknown	unknown	unknown	unknown	unknown	unknown	unknown	unknown	unknown	gastric	1	gastric	unknown
1161	ÄÐ	44	2020/1/8 9:35	678345	1	1	0	0	0	0	40-60	36.1	normal	22.8	normal	15.4	normal	NA	unknown	70	unknown	unknown	unknown	unknown	crc+	unknown	unknown	unknown	unknown	unknown	unknown	unknown	unknown	unknown	unknown	unknown	unknown	unknown	unknown	unknown	unknown	unknown	unknown	unknown	unknown	crc	1	crc	unknown
1162	ÄÐ	59	2021/2/2 15:02	812990	1	1	1	0	0	0	40-60	28.6	normal	31.3	normal	12.8	normal	38.3	normal	125	unknown	unknown	unknown	unknown	crc+	unknown	unknown	unknown	unknown	unknown	unknown	unknown	unknown	unknown	unknown	unknown	unknown	unknown	unknown	unknown	unknown	unknown	unknown	unknown	unknown	crc	1	crc	live+
1163	ÄÐ	70	2021/6/16 14:38	1807118	2	1	1	1	1	0	>60	15.9	normal	24.5	normal	7.1	normal	37.3	normal	75	unknown	unknown	unknown	unknown	unknown	unknown	unknown	unknown	unknown	unknown	easophage+	unknown	unknown	unknown	unknown	unknown	unknown	unknown	unknown	unknown	unknown	unknown	unknown	unknown	unknown	easophage	1	easophage	unknown
1164	ÄÐ	62	2019/11/19 15:01	658225	1	1	1	1	0	0	>60	28.1	normal	23.9	normal	8.1	normal	NA	unknown	56	unknown	lung+	sclc+	unknown	unknown	unknown	unknown	unknown	unknown	unknown	unknown	unknown	unknown	unknown	unknown	unknown	unknown	unknown	unknown	unknown	unknown	unknown	unknown	unknown	unknown	lung	1	lung	unknown
1165	Å®	49	2021/6/14 8:29	1805827	1	1	0	0	0	0	40-60	54.3	high	52.8	high	8.4	normal	42	normal	120	unknown	unknown	unknown	unknown	crc+	unknown	unknown	unknown	unknown	unknown	unknown	unknown	unknown	unknown	unknown	unknown	unknown	unknown	unknown	unknown	unknown	unknown	unknown	unknown	unknown	crc	1	crc	live+
1166	Å®	87	2021/3/14 15:17	826159	2	1	1	1	1	1	>60	7.6	normal	9.7	normal	11.7	normal	38.1	normal	105	unknown	unknown	unknown	unknown	unknown	unknown	gastric+	unknown	unknown	unknown	unknown	unknown	unknown	unknown	unknown	unknown	unknown	unknown	unknown	unknown	unknown	unknown	unknown	unknown	unknown	gastric	1	gastric	unknown
1167	Å®	67	2020/11/14 8:19	785942	0	1	1	1	0	0	>60	26.1	normal	NA	unknown	9.4	normal	NA	unknown	NA	unknown	unknown	unknown	unknown	crc+	unknown	unknown	unknown	unknown	unknown	unknown	unknown	unknown	unknown	unknown	unknown	unknown	unknown	unknown	gist+	unknown	unknown	unknown	unknown	unknown	crc+gist	2	mpc	unknown
1168	ÄÐ	66	2021/3/22 9:07	828935	1	1	1	1	0	0	>60	14.9	normal	35.6	high	7.5	normal	37.2	normal	159	unknown	lung+	unknown	unknown	unknown	unknown	unknown	unknown	unknown	unknown	unknown	unknown	unknown	unknown	unknown	unknown	unknown	unknown	unknown	unknown	unknown	unknown	unknown	unknown	unknown	lung	1	lung	unknown
1169	Å®	69	2020/4/15 14:59	707860	1	1	1	1	0	0	>60	13.4	normal	15.5	normal	17	normal	NA	unknown	112	unknown	unknown	unknown	unknown	unknown	unknown	unknown	unknown	unknown	unknown	unknown	unknown	unknown	unknown	bladder+	unknown	unknown	unknown	unknown	unknown	unknown	unknown	unknown	unknown	unknown	bladder	1	bladder	unknown
1170	ÄÐ	56	2019/11/12 15:15	655433	1	1	1	0	0	0	40-60	39.4	normal	34.2	normal	14.5	normal	NA	unknown	237	unknown	unknown	unknown	unknown	unknown	unknown	unknown	liver+	unknown	unknown	unknown	unknown	unknown	unknown	unknown	unknown	unknown	unknown	unknown	unknown	unknown	unknown	unknown	unknown	unknown	liver	1	other	unknown
1171	ÄÐ	63	2018/8/19 11:34	452783	NA	1	1	1	0	0	>60	8.7	normal	24.8	normal	NA	unknown	NA	unknown	179	unknown	unknown	unknown	unknown	crc+	unknown	unknown	unknown	unknown	unknown	unknown	unknown	unknown	unknown	unknown	unknown	unknown	unknown	unknown	unknown	unknown	unknown	unknown	unknown	unknown	crc	1	crc	unknown
1172	ÄÐ	65	2021/8/24 14:50	1859073	1	1	1	1	0	0	>60	15.4	normal	20.5	normal	14.5	normal	40.7	normal	49	unknown	unknown	unknown	unknown	crc+	unknown	unknown	unknown	unknown	unknown	unknown	unknown	unknown	unknown	unknown	unknown	unknown	unknown	unknown	unknown	unknown	unknown	unknown	unknown	unknown	crc	1	crc	live+
1173	Å®	65	2019/8/19 15:15	617836	2	1	1	1	0	0	>60	11.7	normal	34.1	normal	15.4	normal	NA	unknown	175	unknown	unknown	unknown	unknown	crc+	unknown	unknown	unknown	unknown	unknown	unknown	unknown	unknown	unknown	unknown	unknown	unknown	unknown	unknown	unknown	unknown	unknown	unknown	unknown	unknown	crc	1	crc	live+
1174	Å®	66	2019/6/6 14:03	581383	2	1	1	1	0	0	>60	7.4	normal	15.5	normal	8.7	normal	NA	unknown	66	unknown	lung+	sclc+	unknown	unknown	unknown	unknown	unknown	unknown	unknown	unknown	unknown	unknown	unknown	unknown	unknown	unknown	unknown	unknown	unknown	unknown	unknown	unknown	unknown	unknown	lung	1	lung	unknown
1175	ÄÐ	74	2021/5/17 14:29	850359	3	1	1	1	1	0	>60	12.8	normal	18	normal	14.4	normal	39.8	normal	77	unknown	unknown	unknown	unknown	unknown	unknown	unknown	unknown	unknown	pancrease+	unknown	unknown	unknown	unknown	unknown	unknown	unknown	unknown	unknown	unknown	unknown	unknown	unknown	unknown	unknown	pancrease	1	pancrease	unknown
1176	ÄÐ	70	2020/4/10 15:02	705828	2	1	1	1	1	0	>60	31.4	normal	65.6	high	17.5	normal	NA	unknown	224	unknown	unknown	unknown	unknown	crc+	unknown	unknown	unknown	unknown	unknown	unknown	unknown	unknown	unknown	unknown	unknown	unknown	unknown	unknown	unknown	unknown	unknown	unknown	unknown	unknown	crc	1	crc	unknown
1177	Å®	55	2020/4/18 14:22	708587	1	1	1	0	0	0	40-60	19.5	normal	18.3	normal	13.3	normal	NA	unknown	102	¸¨Öú	unknown	unknown	unknown	crc+	unknown	unknown	unknown	unknown	unknown	unknown	unknown	unknown	unknown	unknown	unknown	unknown	unknown	unknown	unknown	unknown	unknown	unknown	unknown	unknown	crc	1	crc	unknown
1178	ÄÐ	72	2020/11/17 15:15	787472	2	1	1	1	1	0	>60	44	high	34	normal	4.1	normal	NA	unknown	79	unknown	lung+	sclc+	unknown	unknown	unknown	unknown	unknown	unknown	unknown	unknown	unknown	unknown	unknown	unknown	unknown	unknown	unknown	unknown	unknown	unknown	unknown	unknown	unknown	unknown	lung	1	lung	unknown
1179	Å®	57	2021/5/1 8:37	844170	1	1	1	0	0	0	40-60	9.5	normal	28.2	normal	9.6	normal	35.1	normal	58	unknown	unknown	unknown	breast+	unknown	unknown	unknown	unknown	unknown	unknown	unknown	unknown	unknown	unknown	unknown	unknown	unknown	unknown	unknown	unknown	unknown	unknown	unknown	unknown	unknown	breast	1	breast	unknown
1180	ÄÐ	91	2019/2/11 15:07	526765	2	1	1	1	1	1	>60	40.5	high	70	high	16.9	normal	NA	unknown	301	unknown	unknown	unknown	unknown	unknown	unknown	unknown	unknown	unknown	unknown	unknown	unknown	unknown	unknown	bladder+	unknown	unknown	unknown	unknown	unknown	unknown	unknown	unknown	unknown	unknown	bladder	1	bladder	unknown
1181	ÄÐ	73	2019/12/13 8:12	667690	1	1	1	1	1	0	>60	17.3	normal	NA	unknown	9.9	normal	NA	unknown	NA	¸¨Öú	unknown	unknown	unknown	crc+	unknown	unknown	unknown	unknown	unknown	unknown	unknown	unknown	unknown	unknown	unknown	unknown	unknown	unknown	unknown	unknown	unknown	unknown	unknown	unknown	crc	1	crc	live+
1182	ÄÐ	64	2021/8/25 14:31	1861124	1	1	1	1	0	0	>60	12.6	normal	17.1	normal	11.6	normal	38.4	normal	75	¸¨Öú	lung+	unknown	unknown	unknown	unknown	unknown	unknown	unknown	unknown	unknown	unknown	unknown	unknown	unknown	unknown	unknown	unknown	unknown	unknown	unknown	unknown	unknown	unknown	unknown	lung	1	lung	unknown
1183	ÄÐ	57	2019/2/10 10:56	525224	1	1	1	0	0	0	40-60	55.8	high	34.2	normal	13.6	normal	NA	unknown	238	unknown	lung+	sclc+	unknown	unknown	unknown	unknown	unknown	unknown	unknown	unknown	unknown	unknown	unknown	unknown	unknown	unknown	unknown	unknown	unknown	unknown	unknown	unknown	unknown	unknown	lung	1	lung	unknown
1184	Å®	82	2021/2/16 12:24	815728	4	1	1	1	1	1	>60	14.2	normal	24.1	normal	7.6	normal	32	normal	120	unknown	unknown	unknown	unknown	unknown	unknown	unknown	unknown	unknown	unknown	unknown	unknown	unknown	unknown	bladder+	unknown	unknown	unknown	unknown	unknown	unknown	unknown	unknown	unknown	unknown	bladder	1	bladder	unknown
1185	Å®	47	2019/12/25 8:55	672760	1	1	0	0	0	0	40-60	15.5	normal	20.3	normal	7.1	normal	NA	unknown	84	unknown	unknown	unknown	breast+	unknown	unknown	unknown	unknown	unknown	unknown	unknown	unknown	unknown	unknown	unknown	unknown	unknown	unknown	unknown	unknown	unknown	unknown	unknown	unknown	unknown	breast	1	breast	unknown
1186	ÄÐ	58	2021/8/16 14:06	1844439	1	1	1	0	0	0	40-60	13.7	normal	36.4	high	17.8	normal	37.2	normal	81	¸¨Öú	unknown	unknown	unknown	crc+	unknown	unknown	unknown	unknown	unknown	unknown	unknown	unknown	unknown	unknown	unknown	unknown	unknown	unknown	unknown	unknown	unknown	unknown	unknown	unknown	crc	1	crc	unknown
1187	ÄÐ	56	2019/10/12 9:46	642011	1	1	1	0	0	0	40-60	44	high	48.6	high	22.5	normal	NA	unknown	204	unknown	unknown	unknown	unknown	crc+	unknown	unknown	unknown	unknown	unknown	unknown	unknown	unknown	unknown	unknown	unknown	unknown	unknown	unknown	unknown	unknown	unknown	unknown	unknown	unknown	crc	1	crc	live+
1188	Å®	66	2019/5/15 15:19	571381	1	1	1	1	0	0	>60	8.7	normal	14.4	normal	7.4	normal	NA	unknown	79	Î¬³Ö	unknown	unknown	unknown	unknown	unknown	unknown	unknown	unknown	unknown	unknown	unknown	unknown	ovrian+	unknown	unknown	unknown	unknown	unknown	unknown	unknown	unknown	unknown	unknown	unknown	ovrian	1	ovrian	unknown
1189	ÄÐ	62	2021/8/16 11:38	1844360	1	1	1	1	0	0	>60	87.2	high	53.4	high	17.3	normal	37.4	normal	91	¸¨Öú	lung+	unknown	unknown	unknown	unknown	unknown	unknown	unknown	unknown	unknown	unknown	unknown	unknown	unknown	unknown	unknown	unknown	unknown	unknown	unknown	unknown	unknown	unknown	unknown	lung	1	lung	unknown
1190	ÄÐ	69	2021/2/18 13:40	816217	1	1	1	1	0	0	>60	11	normal	16.7	normal	14.5	normal	39.3	normal	70	unknown	unknown	unknown	unknown	unknown	unknown	unknown	unknown	unknown	unknown	easophage+	unknown	unknown	unknown	unknown	unknown	unknown	unknown	unknown	unknown	unknown	unknown	unknown	unknown	unknown	easophage	1	easophage	unknown
1191	Å®	59	2019/10/18 9:11	644709	1	1	1	0	0	0	40-60	15.4	normal	28.7	normal	NA	unknown	NA	unknown	107	unknown	unknown	unknown	breast+	unknown	unknown	unknown	unknown	unknown	unknown	unknown	unknown	unknown	unknown	unknown	unknown	unknown	unknown	unknown	unknown	unknown	unknown	unknown	unknown	unknown	breast	1	breast	unknown
1192	ÄÐ	68	2020/4/7 8:45	704184	1	1	1	1	0	0	>60	8.4	normal	15.9	normal	8.5	normal	NA	unknown	77	unknown	unknown	unknown	unknown	unknown	unknown	gastric+	unknown	unknown	unknown	unknown	unknown	unknown	unknown	unknown	unknown	unknown	unknown	unknown	unknown	unknown	unknown	unknown	unknown	unknown	gastric	1	gastric	unknown
1193	Å®	55	2018/10/16 14:05	478266	NA	1	1	0	0	0	40-60	26.3	normal	NA	unknown	NA	unknown	NA	unknown	NA	unknown	unknown	unknown	unknown	crc+	unknown	unknown	unknown	unknown	unknown	unknown	unknown	cervix+	unknown	unknown	unknown	unknown	unknown	unknown	unknown	unknown	unknown	unknown	unknown	unknown	crc+cervix	2	mpc	unknown
1194	Å®	62	2019/3/1 15:04	535959	3	1	1	1	0	0	>60	19.5	normal	NA	unknown	12.4	normal	NA	unknown	NA	unknown	unknown	unknown	unknown	crc+	unknown	unknown	unknown	unknown	unknown	unknown	unknown	unknown	unknown	unknown	unknown	unknown	unknown	unknown	unknown	unknown	unknown	unknown	unknown	unknown	crc	1	crc	unknown
1195	Å®	41	2020/2/27 12:20	690040	0	1	0	0	0	0	40-60	3.1	normal	12.1	normal	5.8	normal	NA	unknown	177	unknown	unknown	unknown	unknown	crc+	unknown	unknown	unknown	unknown	unknown	unknown	unknown	unknown	unknown	unknown	unknown	unknown	unknown	unknown	unknown	unknown	unknown	unknown	unknown	unknown	crc	1	crc	live+
1196	Å®	81	2021/6/8 8:34	1801952	6	1	1	1	1	1	>60	20	normal	NA	unknown	NA	unknown	26.1	low	NA	unknown	unknown	unknown	unknown	crc+	unknown	unknown	unknown	unknown	unknown	unknown	unknown	unknown	unknown	unknown	unknown	unknown	unknown	unknown	unknown	unknown	unknown	unknown	unknown	unknown	crc	1	crc	unknown
1197	Å®	65	2021/6/18 10:11	1808488	1	1	1	1	0	0	>60	36.3	normal	26	normal	14.3	normal	31.7	normal	49	unknown	unknown	unknown	breast+	unknown	unknown	unknown	unknown	unknown	unknown	unknown	unknown	unknown	unknown	unknown	unknown	unknown	unknown	unknown	unknown	unknown	unknown	unknown	unknown	unknown	breast	1	breast	unknown
1198	ÄÐ	60	2020/4/17 14:08	708656	2	1	1	1	0	0	40-60	11	normal	19.9	normal	12.9	normal	NA	unknown	105	Êõºó	unknown	unknown	unknown	unknown	unknown	gastric+	unknown	unknown	unknown	unknown	unknown	unknown	unknown	unknown	unknown	unknown	unknown	unknown	unknown	unknown	unknown	unknown	unknown	unknown	gastric	1	gastric	unknown
1199	ÄÐ	67	2021/8/5 13:39	1838117	3	1	1	1	0	0	>60	NA	unknown	NA	unknown	NA	unknown	NA	unknown	116	¸¨Öú	lung+	unknown	unknown	unknown	unknown	unknown	unknown	unknown	unknown	unknown	unknown	unknown	unknown	unknown	unknown	unknown	unknown	unknown	unknown	unknown	unknown	unknown	unknown	unknown	lung	1	lung	unknown
1200	ÄÐ	68	2019/10/6 8:09	638991	1	1	1	1	0	0	>60	18.8	normal	NA	unknown	15	normal	NA	unknown	97	unknown	lung+	unknown	unknown	unknown	unknown	unknown	unknown	unknown	unknown	unknown	unknown	unknown	unknown	unknown	unknown	unknown	unknown	unknown	unknown	unknown	unknown	unknown	unknown	unknown	lung	1	lung	live+
1201	Å®	60	2020/6/12 8:20	728906	1	1	1	1	0	0	40-60	33.2	normal	19.7	normal	11.8	normal	NA	unknown	148	¸¨Öú	unknown	unknown	breast+	unknown	unknown	unknown	unknown	unknown	unknown	unknown	unknown	unknown	unknown	unknown	unknown	unknown	unknown	unknown	unknown	unknown	unknown	unknown	unknown	unknown	breast	1	breast	unknown
1202	Å®	47	2019/9/15 11:06	629743	1	1	0	0	0	0	40-60	10.9	normal	22.4	normal	10.3	normal	NA	unknown	87	unknown	unknown	unknown	breast+	unknown	unknown	unknown	unknown	unknown	unknown	unknown	unknown	unknown	unknown	unknown	unknown	unknown	unknown	unknown	unknown	unknown	unknown	unknown	unknown	unknown	breast	1	breast	unknown
1203	Å®	70	2020/12/15 15:07	796655	5	1	1	1	1	0	>60	19	normal	40.5	high	16.6	normal	NA	unknown	137	unknown	unknown	unknown	unknown	unknown	unknown	unknown	unknown	gal.bile+	unknown	unknown	unknown	unknown	unknown	unknown	unknown	unknown	unknown	unknown	unknown	unknown	unknown	unknown	unknown	unknown	gal.bile	1	gal.bile	unknown
1204	ÄÐ	72	2020/8/11 11:32	752456	3	1	1	1	1	0	>60	17.9	normal	18.4	normal	11.5	normal	NA	unknown	84	unknown	lung+	unknown	unknown	unknown	unknown	unknown	unknown	unknown	unknown	unknown	unknown	unknown	unknown	unknown	unknown	unknown	unknown	unknown	unknown	unknown	unknown	unknown	unknown	unknown	lung	1	lung	unknown
1205	ÄÐ	66	2019/12/9 15:23	666617	1	1	1	1	0	0	>60	9.7	normal	25.8	normal	13.4	normal	NA	unknown	89	unknown	lung+	unknown	unknown	unknown	unknown	unknown	unknown	unknown	unknown	unknown	unknown	unknown	unknown	unknown	unknown	unknown	unknown	unknown	unknown	unknown	unknown	unknown	unknown	unknown	lung	1	lung	unknown
1206	ÄÐ	50	2021/8/25 16:46	1861389	2	1	1	0	0	0	40-60	8.3	normal	15.2	normal	9.1	normal	40.3	normal	68	unknown	unknown	unknown	unknown	crc+	unknown	unknown	unknown	unknown	unknown	unknown	unknown	unknown	unknown	unknown	unknown	unknown	unknown	unknown	unknown	unknown	unknown	unknown	unknown	unknown	crc	1	crc	unknown
1207	Å®	59	2021/7/4 16:52	1818215	4	1	1	0	0	0	40-60	19.9	normal	22.4	normal	5.3	normal	42.1	normal	86	unknown	unknown	unknown	breast+	unknown	unknown	unknown	unknown	unknown	unknown	unknown	unknown	unknown	ovrian+	unknown	unknown	unknown	unknown	unknown	unknown	unknown	unknown	unknown	unknown	unknown	breast+ovrian	2	mpc	live+
1208	ÄÐ	71	2019/8/22 7:25	619045	1	1	1	1	1	0	>60	11.5	normal	NA	unknown	8.9	normal	NA	unknown	NA	Êõºó	unknown	unknown	unknown	crc+	unknown	unknown	unknown	unknown	unknown	unknown	unknown	unknown	unknown	unknown	unknown	unknown	unknown	unknown	unknown	unknown	unknown	unknown	unknown	unknown	crc	1	crc	unknown
1209	Å®	48	2021/7/23 9:31	1829930	1	1	0	0	0	0	40-60	21	normal	41	high	13.1	normal	41.2	normal	NA	unknown	unknown	unknown	breast+	unknown	unknown	unknown	unknown	unknown	unknown	unknown	unknown	unknown	unknown	unknown	unknown	unknown	unknown	unknown	unknown	unknown	unknown	unknown	unknown	unknown	breast	1	breast	unknown
1210	ÄÐ	70	2018/9/16 14:43	465251	NA	1	1	1	1	0	>60	15.7	normal	NA	unknown	8.2	normal	NA	unknown	79	unknown	unknown	unknown	unknown	unknown	unknown	unknown	unknown	unknown	unknown	unknown	unknown	unknown	unknown	bladder+	unknown	unknown	unknown	unknown	unknown	unknown	unknown	unknown	unknown	unknown	bladder	1	bladder	live+
1211	Å®	47	2021/6/4 15:15	1800437	0	1	0	0	0	0	40-60	12.4	normal	19	normal	6.4	normal	41.3	normal	84	unknown	unknown	unknown	breast+	unknown	unknown	unknown	unknown	unknown	unknown	unknown	unknown	unknown	unknown	unknown	unknown	unknown	unknown	unknown	unknown	unknown	unknown	unknown	unknown	unknown	breast	1	breast	live+
1212	ÄÐ	74	2019/3/30 9:18	549189	1	1	1	1	1	0	>60	18.8	normal	NA	unknown	12.2	normal	NA	unknown	NA	unknown	unknown	unknown	unknown	crc+	unknown	unknown	unknown	unknown	unknown	unknown	unknown	unknown	unknown	unknown	unknown	unknown	unknown	unknown	unknown	unknown	unknown	unknown	unknown	unknown	crc	1	crc	unknown
1213	ÄÐ	56	2020/11/17 10:39	787334	1	1	1	0	0	0	40-60	30.9	normal	17.8	normal	16	normal	NA	unknown	86	unknown	lung+	unknown	unknown	unknown	unknown	unknown	unknown	unknown	unknown	unknown	unknown	unknown	unknown	unknown	unknown	unknown	unknown	unknown	unknown	unknown	unknown	unknown	unknown	unknown	lung	1	lung	live+
1214	ÄÐ	83	2019/5/3 15:12	565571	2	1	1	1	1	1	>60	22.7	normal	45.9	high	8.3	normal	NA	unknown	125	Î¬³Ö	lung+	sclc+	unknown	unknown	unknown	unknown	unknown	unknown	unknown	unknown	unknown	unknown	unknown	unknown	unknown	unknown	unknown	unknown	unknown	unknown	unknown	unknown	unknown	unknown	lung	1	lung	unknown
1215	Å®	61	2018/12/14 10:30	503734	NA	1	1	1	0	0	>60	14	normal	NA	unknown	8.1	normal	NA	unknown	NA	unknown	unknown	unknown	unknown	crc+	unknown	unknown	unknown	unknown	unknown	unknown	unknown	unknown	unknown	unknown	unknown	unknown	unknown	unknown	unknown	unknown	unknown	unknown	unknown	unknown	crc	1	crc	unknown
1216	Å®	32	2020/2/25 10:25	689291	1	0	0	0	0	0	<40	6.6	normal	15.7	normal	10.5	normal	NA	unknown	128	unknown	unknown	unknown	unknown	unknown	unknown	gastric+	unknown	unknown	unknown	unknown	unknown	unknown	unknown	unknown	unknown	unknown	unknown	unknown	unknown	unknown	unknown	unknown	unknown	unknown	gastric	1	gastric	unknown
1217	ÄÐ	67	2021/7/3 10:35	1817447	1	1	1	1	0	0	>60	52.8	high	35.7	high	8	normal	38.2	normal	98	unknown	lung+	unknown	unknown	unknown	unknown	unknown	unknown	unknown	unknown	unknown	unknown	unknown	unknown	unknown	unknown	unknown	unknown	unknown	unknown	unknown	unknown	unknown	unknown	unknown	lung	1	lung	unknown
1218	Å®	68	2021/1/5 13:48	803457	2	1	1	1	0	0	>60	9	normal	19.6	normal	8.3	normal	36.4	normal	92	unknown	unknown	unknown	breast+	unknown	unknown	unknown	unknown	unknown	unknown	unknown	unknown	unknown	unknown	unknown	unknown	unknown	unknown	unknown	unknown	unknown	unknown	unknown	unknown	unknown	breast	1	breast	unknown
1219	ÄÐ	58	2019/10/30 15:02	650085	4	1	1	0	0	0	40-60	15.8	normal	25.7	normal	14.5	normal	NA	unknown	70	unknown	lung+	sclc+	unknown	unknown	unknown	unknown	unknown	unknown	unknown	unknown	unknown	unknown	unknown	unknown	unknown	unknown	unknown	unknown	unknown	lymphoma+	unknown	unknown	unknown	unknown	lung+lymphoma	2	mpc	unknown
1220	Å®	50	2018/10/15 13:46	478001	NA	1	1	0	0	0	40-60	3	normal	NA	unknown	12	normal	NA	unknown	NA	unknown	unknown	unknown	unknown	crc+	unknown	unknown	unknown	unknown	unknown	unknown	unknown	unknown	unknown	unknown	unknown	unknown	unknown	unknown	unknown	unknown	unknown	unknown	unknown	unknown	crc	1	crc	unknown
1221	ÄÐ	64	2019/12/19 11:19	670599	3	1	1	1	0	0	>60	52.4	high	195.7	high	11.9	normal	NA	unknown	166	unknown	lung+	sclc+	unknown	unknown	unknown	unknown	unknown	unknown	unknown	unknown	unknown	unknown	unknown	unknown	unknown	unknown	unknown	unknown	unknown	unknown	unknown	unknown	unknown	unknown	lung	1	lung	live+
1222	Å®	53	2021/7/12 14:43	1823230	1	1	1	0	0	0	40-60	13.1	normal	19.3	normal	7.4	normal	37.4	normal	151	unknown	unknown	unknown	unknown	unknown	unknown	unknown	unknown	unknown	pancrease+	unknown	unknown	unknown	unknown	unknown	unknown	unknown	unknown	unknown	unknown	unknown	unknown	unknown	unknown	unknown	pancrease	1	pancrease	live+
1223	Å®	89	2021/6/19 10:22	1808930	3	1	1	1	1	1	>60	22	normal	NA	unknown	NA	unknown	NA	unknown	132	Î¬³Ö	unknown	unknown	unknown	unknown	unknown	unknown	unknown	unknown	unknown	unknown	unknown	unknown	unknown	unknown	unknown	unknown	unknown	unknown	unknown	unknown	unknown	unknown	unknown	unknown	unknown	1	unknown	unknown
1224	ÄÐ	75	2021/7/23 9:14	1829880	3	1	1	1	1	0	>60	15.8	normal	NA	unknown	7.1	normal	31.2	normal	NA	Î¬³Ö	unknown	unknown	unknown	crc+	unknown	unknown	unknown	unknown	unknown	unknown	unknown	unknown	unknown	unknown	unknown	unknown	unknown	unknown	unknown	unknown	unknown	unknown	unknown	unknown	crc	1	crc	unknown
1225	ÄÐ	72	2021/8/1 15:10	1835369	2	1	1	1	1	0	>60	9	normal	15.9	normal	9.6	normal	31.7	normal	77	Ò»Ïß	lung+	unknown	unknown	unknown	unknown	unknown	unknown	unknown	unknown	unknown	unknown	unknown	unknown	unknown	unknown	unknown	unknown	unknown	unknown	unknown	unknown	unknown	unknown	unknown	lung	1	lung	unknown
1226	ÄÐ	68	2020/4/2 13:45	701242	1	1	1	1	0	0	>60	9.1	normal	17.7	normal	11.2	normal	NA	unknown	121	unknown	lung+	sclc+	unknown	unknown	unknown	unknown	unknown	unknown	unknown	unknown	unknown	unknown	unknown	unknown	unknown	unknown	unknown	unknown	unknown	unknown	unknown	unknown	unknown	unknown	lung	1	lung	unknown
1227	ÄÐ	59	2020/10/4 15:24	771848	1	1	1	0	0	0	40-60	27.1	normal	30.5	normal	12.5	normal	NA	unknown	183	unknown	lung+	unknown	unknown	unknown	unknown	unknown	unknown	unknown	unknown	unknown	unknown	unknown	unknown	unknown	unknown	unknown	unknown	unknown	unknown	unknown	unknown	unknown	unknown	unknown	lung	1	lung	unknown
1228	Å®	59	2021/7/25 15:56	1831144	NA	1	1	0	0	0	40-60	4.2	normal	19.4	normal	9.6	normal	36.6	normal	86	unknown	unknown	unknown	unknown	unknown	unknown	unknown	unknown	unknown	unknown	unknown	unknown	unknown	unknown	unknown	unknown	unknown	unknown	unknown	unknown	unknown	unknown	unknown	unknown	head+	head	1	other	unknown
1229	Å®	54	2020/12/19 8:35	796654	1	1	1	0	0	0	40-60	18.2	normal	27.5	normal	8.8	normal	NA	unknown	58	Î¬³Ö	lung+	unknown	unknown	unknown	unknown	unknown	unknown	unknown	unknown	unknown	unknown	unknown	unknown	unknown	unknown	unknown	unknown	unknown	unknown	unknown	unknown	unknown	unknown	unknown	lung	1	lung	unknown
1230	Å®	59	2019/9/5 9:42	625478	2	1	1	0	0	0	40-60	20.5	normal	NA	unknown	11.8	normal	NA	unknown	NA	unknown	unknown	unknown	unknown	crc+	unknown	unknown	unknown	unknown	unknown	unknown	unknown	unknown	unknown	unknown	unknown	unknown	unknown	unknown	unknown	unknown	unknown	unknown	unknown	unknown	crc	1	crc	unknown
1231	ÄÐ	72	2021/8/14 15:58	1843389	2	1	1	1	1	0	>60	21.9	normal	23	normal	9	normal	39.8	normal	79	unknown	lung+	sclc+	unknown	unknown	unknown	unknown	unknown	unknown	unknown	unknown	unknown	unknown	unknown	unknown	unknown	unknown	unknown	unknown	unknown	unknown	unknown	unknown	unknown	unknown	lung	1	lung	unknown
1232	Å®	68	2021/7/21 8:03	1828471	1	1	1	1	0	0	>60	12.5	normal	18.5	normal	10.7	normal	44.9	normal	69	¸¨Öú	unknown	unknown	breast+	unknown	unknown	unknown	unknown	unknown	unknown	unknown	unknown	unknown	unknown	unknown	unknown	unknown	unknown	unknown	unknown	unknown	unknown	unknown	unknown	unknown	breast	1	breast	unknown
1233	ÄÐ	59	2021/5/22 10:17	1794246	1	1	1	0	0	0	40-60	46	high	33	normal	5.2	normal	40.1	normal	NA	unknown	lung+	unknown	unknown	unknown	unknown	unknown	unknown	unknown	unknown	unknown	unknown	unknown	unknown	unknown	unknown	unknown	unknown	unknown	unknown	unknown	unknown	unknown	unknown	unknown	lung	1	lung	live+
1234	Å®	62	2020/3/14 8:30	695223	1	1	1	1	0	0	>60	29.3	normal	28.9	normal	11.2	normal	NA	unknown	119	unknown	unknown	unknown	breast+	unknown	unknown	unknown	unknown	unknown	unknown	unknown	unknown	unknown	unknown	unknown	unknown	unknown	unknown	unknown	unknown	unknown	unknown	unknown	unknown	unknown	breast	1	breast	live+
1235	ÄÐ	53	2021/1/26 10:48	810532	3	1	1	0	0	0	40-60	7.9	normal	8.1	normal	6.6	normal	35.1	normal	129	unknown	unknown	unknown	unknown	unknown	unknown	gastric+	unknown	unknown	unknown	unknown	unknown	unknown	unknown	unknown	unknown	unknown	unknown	unknown	unknown	unknown	unknown	unknown	unknown	unknown	gastric	1	gastric	unknown
1236	ÄÐ	64	2020/3/10 9:09	693705	1	1	1	1	0	0	>60	12.1	normal	19.5	normal	10.9	normal	NA	unknown	73	¸¨Öú	unknown	unknown	unknown	unknown	unknown	gastric+	unknown	unknown	unknown	unknown	unknown	unknown	unknown	unknown	unknown	unknown	unknown	unknown	unknown	unknown	unknown	unknown	unknown	unknown	gastric	1	gastric	unknown
1237	Å®	31	2021/7/7 15:21	1820336	1	0	0	0	0	0	<40	32	normal	15.6	normal	9	normal	45.4	normal	85	¸¨Öú	unknown	unknown	breast+	unknown	unknown	unknown	unknown	unknown	unknown	unknown	unknown	unknown	unknown	unknown	unknown	unknown	unknown	unknown	unknown	unknown	unknown	unknown	unknown	unknown	breast	1	breast	unknown
1238	ÄÐ	70	2019/9/19 8:58	631680	2	1	1	1	1	0	>60	19	normal	23	normal	15.8	normal	NA	unknown	61	unknown	lung+	unknown	unknown	unknown	unknown	unknown	unknown	unknown	unknown	unknown	unknown	unknown	unknown	unknown	unknown	unknown	unknown	unknown	unknown	unknown	unknown	unknown	unknown	unknown	lung	1	lung	unknown
1239	Å®	66	2021/1/28 15:19	811370	1	1	1	1	0	0	>60	42.8	high	37.2	high	23.3	normal	30.8	normal	153	unknown	unknown	unknown	unknown	unknown	unknown	unknown	unknown	unknown	unknown	unknown	unknown	unknown	ovrian+	unknown	unknown	unknown	unknown	unknown	unknown	unknown	unknown	unknown	unknown	unknown	ovrian	1	ovrian	unknown
1240	Å®	43	2019/10/12 7:48	641916	4	1	0	0	0	0	40-60	2.3	normal	NA	unknown	NA	unknown	NA	unknown	60	unknown	unknown	unknown	unknown	crc+	unknown	unknown	unknown	unknown	unknown	unknown	unknown	unknown	unknown	unknown	unknown	unknown	unknown	unknown	unknown	unknown	unknown	unknown	unknown	unknown	crc	1	crc	live+
1241	Å®	77	2019/1/28 10:40	522516	2	1	1	1	1	0	>60	7.9	normal	22.8	normal	22.1	normal	NA	unknown	104	Î¬³Ö	unknown	unknown	unknown	unknown	unknown	unknown	unknown	unknown	pancrease+	unknown	unknown	unknown	unknown	unknown	unknown	unknown	unknown	unknown	unknown	unknown	unknown	unknown	unknown	unknown	pancrease	1	pancrease	live+
1242	ÄÐ	56	2021/3/5 9:45	822967	1	1	1	0	0	0	40-60	19.3	normal	29.3	normal	13.4	normal	42.9	normal	89	unknown	unknown	unknown	unknown	crc+	unknown	unknown	unknown	unknown	unknown	unknown	unknown	unknown	unknown	unknown	unknown	unknown	unknown	unknown	unknown	unknown	unknown	unknown	unknown	unknown	crc	1	crc	unknown
1243	ÄÐ	60	2020/3/17 14:21	696505	2	1	1	1	0	0	40-60	19.5	normal	41	high	122.9	high	NA	unknown	438	unknown	unknown	unknown	unknown	unknown	unknown	unknown	unknown	gal.bile+	unknown	unknown	unknown	unknown	unknown	bladder+	unknown	unknown	unknown	unknown	unknown	unknown	unknown	unknown	unknown	unknown	gal.bile+bladder	2	mpc	live+
1244	ÄÐ	62	2020/8/10 16:21	751853	1	1	1	1	0	0	>60	21.5	normal	14.8	normal	8.6	normal	NA	unknown	76	unknown	lung+	unknown	unknown	unknown	unknown	unknown	unknown	unknown	unknown	unknown	unknown	unknown	unknown	unknown	unknown	unknown	unknown	unknown	unknown	unknown	unknown	unknown	unknown	unknown	lung	1	lung	unknown
1245	Å®	63	2021/3/24 13:40	829594	1	1	1	1	0	0	>60	8.5	normal	42.4	high	11.1	normal	39.9	normal	85	unknown	unknown	unknown	breast+	unknown	unknown	unknown	unknown	unknown	unknown	unknown	unknown	unknown	unknown	unknown	unknown	unknown	unknown	unknown	unknown	unknown	unknown	unknown	unknown	unknown	breast	1	breast	unknown
1246	Å®	46	2019/4/4 11:10	550580	1	1	0	0	0	0	40-60	NA	unknown	NA	unknown	NA	unknown	NA	unknown	NA	Êõºó	unknown	unknown	breast+	unknown	unknown	unknown	unknown	unknown	unknown	unknown	unknown	unknown	unknown	unknown	unknown	unknown	unknown	unknown	unknown	unknown	unknown	unknown	unknown	unknown	breast	1	breast	unknown
[truncated: 295 more rows]
[truncated: 108 more columns]
